# Supplementary material for: Square‐Planar Ruthenium Alkylidyne Complexes Undergo Stepwise Rather Than Concerted [2 + 2] Cycloadditions with Alkynes
Source: Angew Chem Int Ed Engl. 2025 Nov 10;65(1):e19905. doi: 10.1002/anie.202519905 (PMC12759212; doi:10.1002/anie.202519905)
Supplement: Supplementary file 2 — Supporting information [file ANIE-65-e19905-s001.zip]

Archive with 3 entries (3 files):
- 15968-Deposition.cif
- 16129-Deposition.cif
- 15071-Deposition.cif
