# Supplementary material for: Square‐Planar Ruthenium Alkylidyne Complexes Undergo Stepwise Rather Than Concerted [2 + 2] Cycloadditions with Alkynes
Source: Angew Chem Int Ed Engl. 2025 Nov 10;65(1):e19905. doi: 10.1002/anie.202519905 (PMC12759212; doi:10.1002/anie.202519905)
Supplement: Supplementary file 2 — Supporting information [file ANIE-65-e19905-s001.zip › 15968-Deposition.cif]

data_15968sadabs

_publ_requested_journal          'J.Am.Chem.Soc.'
_publ_section_title              
;
 A Practical Net Carbyne Donor Reagent: Exploration of the 
 Innate Reactivity of Ruthenium Carbynes and a Shortcut to Grubbs Catalysts 
;

loop_
_publ_author_name
_publ_author_address

'Mingxu Cui'
;     Max-Planck-Institut f\"ur Kohlenforschung
      Kaiser-Wilhelm-Platz 1
      45470 M\"ulheim an der Ruhr
      Germany
;
'Markus Leutzsch'
;     Max-Planck-Institut f\"ur Kohlenforschung
      Kaiser-Wilhelm-Platz 1
      45470 M\"ulheim an der Ruhr
      Germany
;
'Alois F\"urstner'
;     Max-Planck-Institut f\"ur Kohlenforschung
      Kaiser-Wilhelm-Platz 1
      45470 M\"ulheim an der Ruhr
      Germany
;

_audit_block_code                15968
_audit_creation_date             2024-10-31
_audit_creation_method           
;
Olex2 1.5
(compiled 2023.08.24 svn.re1ec1418 for OlexSys, GUI svn.r6817)
;

_shelx_SHELXL_version_number     2019/3

_audit_contact_author_address    ?
_audit_contact_author_email      ?
_audit_contact_author_phone      ?
_publ_contact_author_id_orcid    ?
_publ_section_references         
;
Dolomanov, O.V., Bourhis, L.J., Gildea, R.J, Howard, J.A.K. & Puschmann, H.
 (2009), J. Appl. Cryst. 42, 339-341.

Sheldrick, G.M. (2015). Acta Cryst. A71, 3-8.

Sheldrick, G.M. (2015). Acta Cryst. C71, 3-8.
;
_chemical_name_common            ?
_chemical_name_systematic        
;
IUPAC - Systematic Name
;
_chemical_formula_moiety         'C39 H53 N O2 P2 Ru'
_chemical_formula_sum            'C39 H53 N O2 P2 Ru'
_chemical_formula_weight         730.83
_chemical_melting_point          ?
_chemical_properties_physical    
'Air-sensitive, Moisture-sensitive, Hygroscopic, Heat-sensitive'
_chemical_absolute_configuration rmad

loop_
_atom_type_symbol
_atom_type_description
_atom_type_scat_dispersion_real
_atom_type_scat_dispersion_imag
_atom_type_scat_source
C C 0.0033 0.0016 'International Tables Vol C Tables 4.2.6.8 and 6.1.1.4'
H H 0.0000 0.0000 'International Tables Vol C Tables 4.2.6.8 and 6.1.1.4'
N N 0.0061 0.0033 'International Tables Vol C Tables 4.2.6.8 and 6.1.1.4'
O O 0.0106 0.0060 'International Tables Vol C Tables 4.2.6.8 and 6.1.1.4'
P P 0.1023 0.0942 'International Tables Vol C Tables 4.2.6.8 and 6.1.1.4'
Ru Ru -1.2594 0.8363 'International Tables Vol C Tables 4.2.6.8 and 6.1.1.4'

_shelx_space_group_comment       
;
The symmetry employed for this shelxl refinement is uniquely defined
by the following loop, which should always be used as a source of
symmetry information in preference to the above space-group names.
They are only intended as comments.
;
_space_group_crystal_system      monoclinic
_space_group_IT_number           14
_space_group_name_H-M_alt        'P 1 21/c 1'
_space_group_name_Hall           '-P 2ybc'

_symmetry_cell_setting           MONOCLINIC
_symmetry_space_group_name_H-M   'P21/c'
_symmetry_space_group_name_Hall  '-P 2ybc'
_symmetry_Int_Tables_number      14

loop_
_space_group_symop_operation_xyz
'x, y, z'
'-x, y+1/2, -z+1/2'
'-x, -y, -z'
'x, -y-1/2, z-1/2'

_cell_length_a                   12.3404(4)
_cell_length_b                   9.3880(3)
_cell_length_c                   31.5342(10)
_cell_angle_alpha                90
_cell_angle_beta                 94.390(2)
_cell_angle_gamma                90
_cell_volume                     3642.6(2)
_cell_formula_units_Z            4
_cell_measurement_reflns_used    9986

_cell_measurement_temperature    100(2)
_cell_measurement_theta_max      25.95
_cell_measurement_theta_min      2.26
_shelx_estimated_absorpt_T_max   0.993
_shelx_estimated_absorpt_T_min   0.930
_exptl_absorpt_coefficient_mu    0.552
_exptl_absorpt_correction_T_max  0.99453
_exptl_absorpt_correction_T_min  0.94105
_exptl_absorpt_correction_type   gaussian
_exptl_absorpt_process_details   'SADABS (Bruker AXS, 2012)'
_exptl_special_details           
;
Crystal mounted on a MiTeGen loop using Perfluoropolyether PFO-XR75
;
_exptl_crystal_colour            black
_exptl_crystal_colour_primary    black
_exptl_crystal_density_diffrn    1.333
_exptl_crystal_density_meas      ?
_exptl_crystal_density_method    ?
_exptl_crystal_recrystallization_method 
'Re-crystallisation from solvent:  pentane'
_exptl_crystal_description       plate
_exptl_crystal_F_000             1536

loop_
_exptl_crystal_face_index_h
_exptl_crystal_face_index_k
_exptl_crystal_face_index_l
_exptl_crystal_face_perp_dist
0.00 0.00 1.00 0.0050
0.00 0.00 -1.00 0.0050
0.00 -1.00 0.00 0.0650
0.00 1.00 0.00 0.0650
-1.00 0.00 0.00 0.0200
1.00 0.00 0.00 0.0200
_exptl_crystal_size_max          0.134
_exptl_crystal_size_mid          0.055
_exptl_crystal_size_min          0.013
_exptl_transmission_factor_max   ?
_exptl_transmission_factor_min   ?
_diffrn_reflns_av_R_equivalents  0.0930
_diffrn_reflns_av_unetI/netI     0.0815
_diffrn_reflns_Laue_measured_fraction_full 1.000
_diffrn_reflns_Laue_measured_fraction_max 0.991
_diffrn_reflns_limit_h_max       17
_diffrn_reflns_limit_h_min       -18
_diffrn_reflns_limit_k_max       13
_diffrn_reflns_limit_k_min       -13
_diffrn_reflns_limit_l_max       46
_diffrn_reflns_limit_l_min       -46
_diffrn_reflns_number            95671
_diffrn_reflns_point_group_measured_fraction_full 1.000
_diffrn_reflns_point_group_measured_fraction_max 0.991
_diffrn_reflns_theta_full        25.242
_diffrn_reflns_theta_max         31.688
_diffrn_reflns_theta_min         1.295
_diffrn_ambient_temperature      100(2)
_diffrn_detector_area_resol_mean 66.67
_diffrn_measured_fraction_theta_full 1.000
_diffrn_measured_fraction_theta_max 0.991
_diffrn_measurement_device_type  'Bruker-AXS Kappa Mach3 APEX-II'
_diffrn_measurement_method       'CCD \f- and \w-scans'
_diffrn_radiation_type           Mo-K\a
_diffrn_radiation_wavelength     0.71073
_diffrn_radiation_source         I\mS
_diffrn_radiation_monochromator  'Incoatec Helios mirrors'
_diffrn_source_current           0.0
_diffrn_source_power             0.0
_diffrn_source_voltage           0.0
_diffrn_standards_number         0
_reflns_Friedel_coverage         0.000
_reflns_Friedel_fraction_full    .
_reflns_Friedel_fraction_max     .
_reflns_number_gt                8261
_reflns_number_total             12216
_reflns_special_details          
;
 Reflections were merged by SHELXL according to the crystal
 class for the calculation of statistics and refinement.
 
 _reflns_Friedel_fraction is defined as the number of unique
 Friedel pairs measured divided by the number that would be
 possible theoretically, ignoring centric projections and
 systematic absences.
;
_reflns_threshold_expression     'I > 2\s(I)'
_computing_cell_refinement       'SAINT software (Bruker AXS, 2004)'
_computing_data_collection       'APEX3 (Bruker AXS, 2005-2017)'
_computing_data_reduction        'SAINT software (Bruker AXS, 2004)'
_computing_molecular_graphics    'DIAMOND (Crystal Impact GbR, 1997-2014)'
_computing_publication_material  'Olex2 1.5 (Dolomanov et al., 2009)'
_computing_structure_refinement  'SHELXL (G. M. Sheldrick, 2015)'
_computing_structure_solution    'SHELXT (G. M. Sheldrick, 2015)'
_refine_diff_density_max         0.873
_refine_diff_density_min         -1.247
_refine_diff_density_rms         0.118
_refine_ls_extinction_coef       .
_refine_ls_extinction_method     none
_refine_ls_goodness_of_fit_ref   1.012
_refine_ls_hydrogen_treatment    constr
_refine_ls_matrix_type           full
_refine_ls_number_parameters     419
_refine_ls_number_reflns         12216
_refine_ls_number_restraints     0
_refine_ls_R_factor_all          0.0954
_refine_ls_R_factor_gt           0.0489
_refine_ls_restrained_S_all      1.012
_refine_ls_shift/su_max          0.001
_refine_ls_shift/su_mean         0.000
_refine_ls_structure_factor_coef Fsqd
_refine_ls_weighting_details     
'w=1/[\s^2^(Fo^2^)+(0.0296P)^2^+4.2458P] where P=(Fo^2^+2Fc^2^)/3'
_refine_ls_weighting_scheme      calc
_refine_ls_wR_factor_gt          0.0837
_refine_ls_wR_factor_ref         0.0967


_refine_special_details          
;
 Refinement of F^2^ against ALL reflections.  The weighted R-factor wR and
 goodness of fit S are based on F^2^, conventional R-factors R are based
 on F, with F set to zero for negative F^2^. The threshold expression of
 F^2^ > 2sigma(F^2^) is used only for calculating R-factors(gt) etc. and is
 not relevant to the choice of reflections for refinement.  R-factors based
 on F^2^ are statistically about twice as large as those based on F, and R-
 factors based on ALL data will be even larger.

 The minimum and maximum estimated transmissions from the multi-scan
 scaling are 0.8860 and 1.0000 (SADABS).

-------------------------------------------------------------------------------

INTENSITY STATISTICS FOR DATASET # 1  15968sadabs.raw

Resolution   #Data #Theory %Complete Redundancy Mean I Mean I/s Rmerge  Rsigma

Inf - 2.91     195    196     99.5    12.96     82.87   65.76  0.0234  0.0090
2.91 - 1.88     460    460    100.0    14.39     50.53   57.67  0.0323  0.0120
1.88 - 1.49     641    641    100.0    14.64     35.03   42.86  0.0453  0.0164
1.49 - 1.29     666    666    100.0    14.88     25.95   33.94  0.0623  0.0215
1.29 - 1.17     638    638    100.0    14.24     20.30   26.23  0.0801  0.0283
1.17 - 1.08     708    708    100.0    12.93     17.20   21.27  0.0964  0.0366
1.08 - 1.02     579    579    100.0     9.55     15.32   15.91  0.1091  0.0515
1.02 - 0.96     751    751    100.0     7.89     13.99   12.81  0.1250  0.0644
0.96 - 0.92     622    622    100.0     6.57     11.60    9.36  0.1565  0.0859
0.92 - 0.89     557    557    100.0     5.95     10.50    8.10  0.1659  0.1018
0.89 - 0.85     820    820    100.0     5.52      9.34    6.78  0.1925  0.1214
0.85 - 0.83     480    480    100.0     5.32      8.02    5.69  0.2144  0.1460
0.83 - 0.80     822    822    100.0     5.13      7.23    5.07  0.2482  0.1709
0.80 - 0.78     590    591     99.8     5.05      6.74    4.58  0.2614  0.1928
0.78 - 0.76     706    706    100.0     4.83      5.92    3.95  0.2942  0.2268
0.76 - 0.74     750    750    100.0     4.76      5.77    3.71  0.3233  0.2444
0.74 - 0.73     378    379     99.7     4.50      5.67    3.59  0.3398  0.2632
0.73 - 0.71     909    911     99.8     4.44      4.59    2.82  0.3773  0.3293
0.71 - 0.70     472    474     99.6     4.35      4.38    2.59  0.4151  0.3600
0.70 - 0.69     511    514     99.4     4.26      4.27    2.42  0.4299  0.3767
0.69 - 0.68     626    733     85.4     2.95      3.48    1.78  0.5008  0.5458
------------------------------------------------------------------------------
0.78 - 0.68    4352   4467     97.4     4.29      4.88    3.00  0.3639  0.3152
Inf - 0.68   12881  12998     99.1     7.61     13.93   13.87  0.0884  0.0797

Merged [A],  lowest resolution = 15.72 Angstroms

-------------------------------------------------------------------------------

Highest peak        ?
Deepest hole        ?
;
_olex2_refinement_description    
;
1. Fixed Uiso
 At 1.2 times of:
  All C(H) groups
 At 1.5 times of:
  All C(H,H,H) groups
2.a Ternary CH refined with riding coordinates:
 C21(H21), C24(H24), C34(H34), C37(H37)
2.b Aromatic/amide H refined with riding coordinates:
 C8(H8), C9(H9), C11(H11), C12(H12), C16(H16), C18(H18), C19(H19), C29(H29),
 C31(H31), C32(H32)
2.c Idealised Me refined as rotating group:
 C4(H4A,H4B,H4C), C6(H6A,H6B,H6C), C13(H13A,H13B,H13C), C20(H20A,H20B,H20C),
 C22(H22A,H22B,H22C), C23(H23A,H23B,H23C), C25(H25A,H25B,H25C), C26(H26A,H26B,
 H26C), C33(H33A,H33B,H33C), C35(H35A,H35B,H35C), C36(H36A,H36B,H36C), C38(H38A,
 H38B,H38C), C39(H39A,H39B,H39C)
;

_atom_sites_solution_hydrogens   geom
_atom_sites_solution_primary     dual
_atom_sites_solution_secondary   difmap

loop_
_atom_site_label
_atom_site_type_symbol
_atom_site_fract_x
_atom_site_fract_y
_atom_site_fract_z
_atom_site_U_iso_or_equiv
_atom_site_adp_type
_atom_site_occupancy
_atom_site_site_symmetry_order
_atom_site_calc_flag
_atom_site_refinement_flags_posn
_atom_site_refinement_flags_adp
_atom_site_refinement_flags_occupancy
_atom_site_disorder_assembly
_atom_site_disorder_group
Ru1 Ru 0.72611(2) 0.45101(2) 0.36410(2) 0.01389(5) Uani 1 1 d . . . . .
P1 P 0.78409(5) 0.27762(7) 0.41326(2) 0.01664(13) Uani 1 1 d . . . . .
P2 P 0.72827(5) 0.59764(7) 0.30387(2) 0.01619(13) Uani 1 1 d . . . . .
O1 O 0.38437(16) 0.6003(2) 0.41922(7) 0.0337(5) Uani 1 1 d . . . . .
O2 O 0.35147(15) 0.4141(2) 0.37547(7) 0.0343(5) Uani 1 1 d . . . . .
N1 N 0.80469(16) 0.3131(2) 0.32167(6) 0.0154(4) Uani 1 1 d . . . . .
C1 C 0.63152(19) 0.5552(3) 0.40253(7) 0.0167(5) Uani 1 1 d . . . . .
C2 C 0.5317(2) 0.4884(3) 0.38711(8) 0.0185(5) Uani 1 1 d . . . . .
C3 C 0.5754(2) 0.3972(3) 0.35682(8) 0.0197(5) Uani 1 1 d . . . . .
C4 C 0.5222(2) 0.2911(3) 0.32714(9) 0.0292(6) Uani 1 1 d . . . . .
H4A H 0.474471 0.340405 0.305602 0.044 Uiso 1 1 calc R U . . .
H4B H 0.479084 0.225006 0.343048 0.044 Uiso 1 1 calc R U . . .
H4C H 0.577788 0.237958 0.313182 0.044 Uiso 1 1 calc R U . . .
C5 C 0.4193(2) 0.5100(3) 0.39667(9) 0.0229(6) Uani 1 1 d . . . . .
C6 C 0.2390(2) 0.4270(4) 0.38377(11) 0.0427(9) Uani 1 1 d . . . . .
H6A H 0.195997 0.356672 0.366806 0.064 Uiso 1 1 calc R U . . .
H6B H 0.213152 0.523050 0.376108 0.064 Uiso 1 1 calc R U . . .
H6C H 0.231064 0.410257 0.414049 0.064 Uiso 1 1 calc R U . . .
C7 C 0.6547(2) 0.6485(3) 0.43907(8) 0.0172(5) Uani 1 1 d . . . . .
C8 C 0.5920(2) 0.6508(3) 0.47421(8) 0.0243(6) Uani 1 1 d . . . . .
H8 H 0.526435 0.597472 0.473448 0.029 Uiso 1 1 calc R U . . .
C9 C 0.6242(2) 0.7295(3) 0.51005(9) 0.0295(7) Uani 1 1 d . . . . .
H9 H 0.581055 0.727096 0.533732 0.035 Uiso 1 1 calc R U . . .
C10 C 0.7176(2) 0.8118(3) 0.51233(9) 0.0274(6) Uani 1 1 d . . . . .
C11 C 0.7804(2) 0.8100(3) 0.47750(8) 0.0238(6) Uani 1 1 d . . . . .
H11 H 0.845311 0.864623 0.478363 0.029 Uiso 1 1 calc R U . . .
C12 C 0.7500(2) 0.7303(3) 0.44157(8) 0.0198(5) Uani 1 1 d . . . . .
H12 H 0.794401 0.731015 0.418271 0.024 Uiso 1 1 calc R U . . .
C13 C 0.7491(3) 0.9019(4) 0.55073(10) 0.0413(8) Uani 1 1 d . . . . .
H13A H 0.733175 1.002068 0.544111 0.062 Uiso 1 1 calc R U . . .
H13B H 0.826972 0.890748 0.558655 0.062 Uiso 1 1 calc R U . . .
H13C H 0.707637 0.871571 0.574440 0.062 Uiso 1 1 calc R U . . .
C14 C 0.86866(19) 0.2013(3) 0.33810(7) 0.0145(5) Uani 1 1 d . . . . .
C15 C 0.86007(19) 0.1595(3) 0.38106(8) 0.0167(5) Uani 1 1 d . . . . .
C16 C 0.91811(19) 0.0421(3) 0.39787(8) 0.0184(5) Uani 1 1 d . . . . .
H16 H 0.906922 0.012160 0.425985 0.022 Uiso 1 1 calc R U . . .
C17 C 0.9914(2) -0.0326(3) 0.37513(8) 0.0186(5) Uani 1 1 d . . . . .
C18 C 1.0077(2) 0.0173(3) 0.33448(8) 0.0183(5) Uani 1 1 d . . . . .
H18 H 1.060876 -0.027365 0.318752 0.022 Uiso 1 1 calc R U . . .
C19 C 0.94863(19) 0.1300(3) 0.31641(8) 0.0175(5) Uani 1 1 d . . . . .
H19 H 0.962245 0.160290 0.288568 0.021 Uiso 1 1 calc R U . . .
C20 C 1.0504(2) -0.1614(3) 0.39396(9) 0.0234(6) Uani 1 1 d . . . . .
H20A H 1.105873 -0.130804 0.415978 0.035 Uiso 1 1 calc R U . . .
H20B H 1.085219 -0.212512 0.371555 0.035 Uiso 1 1 calc R U . . .
H20C H 0.998411 -0.224563 0.406576 0.035 Uiso 1 1 calc R U . . .
C21 C 0.8898(2) 0.3711(3) 0.44807(8) 0.0225(6) Uani 1 1 d . . . . .
H21 H 0.851266 0.440351 0.465749 0.027 Uiso 1 1 calc R U . . .
C22 C 0.9601(3) 0.2782(3) 0.47848(9) 0.0363(8) Uani 1 1 d . . . . .
H22A H 0.913668 0.224130 0.496543 0.054 Uiso 1 1 calc R U . . .
H22B H 1.009768 0.338527 0.496325 0.054 Uiso 1 1 calc R U . . .
H22C H 1.002204 0.212079 0.462192 0.054 Uiso 1 1 calc R U . . .
C23 C 0.9582(2) 0.4578(3) 0.41911(9) 0.0300(6) Uani 1 1 d . . . . .
H23A H 0.994833 0.393400 0.400382 0.045 Uiso 1 1 calc R U . . .
H23B H 1.012579 0.512766 0.436477 0.045 Uiso 1 1 calc R U . . .
H23C H 0.911019 0.523056 0.401879 0.045 Uiso 1 1 calc R U . . .
C24 C 0.7084(2) 0.1674(3) 0.44907(9) 0.0244(6) Uani 1 1 d . . . . .
H24 H 0.759768 0.095342 0.462570 0.029 Uiso 1 1 calc R U . . .
C25 C 0.6172(2) 0.0874(3) 0.42383(10) 0.0309(7) Uani 1 1 d . . . . .
H25A H 0.561930 0.155279 0.412605 0.046 Uiso 1 1 calc R U . . .
H25B H 0.584268 0.018955 0.442470 0.046 Uiso 1 1 calc R U . . .
H25C H 0.646953 0.036473 0.400188 0.046 Uiso 1 1 calc R U . . .
C26 C 0.6659(3) 0.2585(3) 0.48465(9) 0.0334(7) Uani 1 1 d . . . . .
H26A H 0.727471 0.300104 0.501854 0.050 Uiso 1 1 calc R U . . .
H26B H 0.623403 0.198721 0.502695 0.050 Uiso 1 1 calc R U . . .
H26C H 0.619810 0.334941 0.472110 0.050 Uiso 1 1 calc R U . . .
C27 C 0.77914(18) 0.3291(3) 0.27798(7) 0.0149(5) Uani 1 1 d . . . . .
C28 C 0.73648(19) 0.4627(3) 0.26330(7) 0.0163(5) Uani 1 1 d . . . . .
C29 C 0.7034(2) 0.4840(3) 0.22051(8) 0.0185(5) Uani 1 1 d . . . . .
H29 H 0.676039 0.574792 0.211704 0.022 Uiso 1 1 calc R U . . .
C30 C 0.7089(2) 0.3770(3) 0.19027(8) 0.0194(5) Uani 1 1 d . . . . .
C31 C 0.7490(2) 0.2467(3) 0.20463(8) 0.0191(5) Uani 1 1 d . . . . .
H31 H 0.753680 0.171360 0.184737 0.023 Uiso 1 1 calc R U . . .
C32 C 0.7826(2) 0.2217(3) 0.24704(8) 0.0181(5) Uani 1 1 d . . . . .
H32 H 0.808618 0.129823 0.255334 0.022 Uiso 1 1 calc R U . . .
C33 C 0.6704(2) 0.4034(3) 0.14439(8) 0.0287(6) Uani 1 1 d . . . . .
H33A H 0.596686 0.442976 0.142852 0.043 Uiso 1 1 calc R U . . .
H33B H 0.669962 0.313363 0.128643 0.043 Uiso 1 1 calc R U . . .
H33C H 0.719377 0.470936 0.131883 0.043 Uiso 1 1 calc R U . . .
C34 C 0.8557(2) 0.7019(3) 0.30017(8) 0.0218(6) Uani 1 1 d . . . . .
H34 H 0.862819 0.769008 0.324853 0.026 Uiso 1 1 calc R U . . .
C35 C 0.9544(2) 0.6032(3) 0.30348(9) 0.0260(6) Uani 1 1 d . . . . .
H35A H 0.954197 0.546491 0.329580 0.039 Uiso 1 1 calc R U . . .
H35B H 1.021037 0.660177 0.304199 0.039 Uiso 1 1 calc R U . . .
H35C H 0.951298 0.539457 0.278799 0.039 Uiso 1 1 calc R U . . .
C36 C 0.8563(3) 0.7904(3) 0.25930(9) 0.0295(7) Uani 1 1 d . . . . .
H36A H 0.843129 0.727861 0.234561 0.044 Uiso 1 1 calc R U . . .
H36B H 0.927040 0.837058 0.258209 0.044 Uiso 1 1 calc R U . . .
H36C H 0.799024 0.862808 0.259033 0.044 Uiso 1 1 calc R U . . .
C37 C 0.6201(2) 0.7234(3) 0.28563(8) 0.0259(6) Uani 1 1 d . . . . .
H37 H 0.637240 0.761995 0.257363 0.031 Uiso 1 1 calc R U . . .
C38 C 0.5102(2) 0.6491(4) 0.28017(9) 0.0323(7) Uani 1 1 d . . . . .
H38A H 0.514881 0.567459 0.261045 0.048 Uiso 1 1 calc R U . . .
H38B H 0.455306 0.716100 0.268032 0.048 Uiso 1 1 calc R U . . .
H38C H 0.489591 0.616084 0.307917 0.048 Uiso 1 1 calc R U . . .
C39 C 0.6190(3) 0.8478(3) 0.31708(9) 0.0364(8) Uani 1 1 d . . . . .
H39A H 0.606122 0.811427 0.345381 0.055 Uiso 1 1 calc R U . . .
H39B H 0.561018 0.914561 0.307657 0.055 Uiso 1 1 calc R U . . .
H39C H 0.689215 0.897033 0.318293 0.055 Uiso 1 1 calc R U . . .

loop_
_atom_site_aniso_label
_atom_site_aniso_U_11
_atom_site_aniso_U_22
_atom_site_aniso_U_33
_atom_site_aniso_U_23
_atom_site_aniso_U_13
_atom_site_aniso_U_12
Ru1 0.01366(9) 0.01707(9) 0.01117(9) -0.00109(8) 0.00250(6) 0.00239(8)
P1 0.0193(3) 0.0182(3) 0.0127(3) 0.0001(2) 0.0038(2) 0.0034(3)
P2 0.0177(3) 0.0177(3) 0.0134(3) -0.0007(2) 0.0029(2) 0.0040(2)
O1 0.0219(10) 0.0441(13) 0.0364(12) 0.0005(10) 0.0106(9) 0.0080(9)
O2 0.0174(10) 0.0467(14) 0.0389(12) -0.0008(10) 0.0029(9) -0.0058(9)
N1 0.0169(10) 0.0173(10) 0.0124(10) -0.0017(8) 0.0032(8) 0.0014(8)
C1 0.0180(11) 0.0172(12) 0.0156(11) 0.0012(10) 0.0049(9) 0.0044(10)
C2 0.0176(12) 0.0206(13) 0.0175(12) 0.0031(10) 0.0031(10) -0.0025(10)
C3 0.0203(13) 0.0235(13) 0.0153(12) 0.0022(10) 0.0006(10) -0.0016(10)
C4 0.0272(15) 0.0345(17) 0.0256(15) -0.0063(13) 0.0004(12) -0.0069(12)
C5 0.0171(12) 0.0279(15) 0.0239(14) 0.0068(11) 0.0024(11) 0.0013(11)
C6 0.0170(14) 0.060(2) 0.051(2) 0.0141(17) 0.0002(13) -0.0064(14)
C7 0.0176(12) 0.0153(12) 0.0191(12) 0.0013(10) 0.0041(10) 0.0042(10)
C8 0.0241(14) 0.0268(15) 0.0228(14) -0.0019(11) 0.0072(11) 0.0009(11)
C9 0.0344(16) 0.0357(17) 0.0196(14) -0.0055(12) 0.0097(12) 0.0034(13)
C10 0.0387(17) 0.0220(14) 0.0212(14) -0.0032(11) -0.0004(12) 0.0037(12)
C11 0.0267(14) 0.0199(14) 0.0239(14) 0.0010(11) -0.0040(11) 0.0010(11)
C12 0.0192(13) 0.0232(14) 0.0173(12) 0.0002(10) 0.0034(10) 0.0030(10)
C13 0.059(2) 0.0367(18) 0.0279(16) -0.0124(14) -0.0007(15) 0.0008(16)
C14 0.0146(11) 0.0138(12) 0.0150(11) -0.0015(9) 0.0013(9) -0.0009(9)
C15 0.0156(11) 0.0197(13) 0.0151(12) -0.0027(10) 0.0036(9) -0.0007(10)
C16 0.0194(12) 0.0193(12) 0.0167(12) -0.0007(11) 0.0021(9) -0.0006(11)
C17 0.0166(12) 0.0164(13) 0.0229(13) -0.0028(10) 0.0013(10) 0.0015(10)
C18 0.0163(12) 0.0183(13) 0.0207(13) -0.0052(10) 0.0038(10) 0.0033(9)
C19 0.0171(12) 0.0204(13) 0.0153(12) -0.0018(10) 0.0039(9) 0.0019(10)
C20 0.0227(13) 0.0196(14) 0.0279(14) -0.0010(11) 0.0022(11) 0.0047(11)
C21 0.0245(14) 0.0260(14) 0.0166(12) -0.0050(11) -0.0015(10) 0.0053(11)
C22 0.0427(18) 0.0372(18) 0.0268(16) -0.0055(13) -0.0116(13) 0.0159(15)
C23 0.0255(14) 0.0318(16) 0.0326(15) -0.0094(14) 0.0019(12) -0.0051(13)
C24 0.0264(14) 0.0237(14) 0.0246(14) 0.0037(11) 0.0105(11) 0.0038(11)
C25 0.0288(15) 0.0286(16) 0.0367(17) 0.0031(13) 0.0109(13) -0.0023(12)
C26 0.0439(19) 0.0319(17) 0.0271(15) 0.0035(13) 0.0208(14) 0.0080(14)
C27 0.0112(11) 0.0198(13) 0.0141(11) -0.0012(9) 0.0043(9) -0.0015(9)
C28 0.0141(11) 0.0208(13) 0.0141(11) -0.0015(10) 0.0029(9) 0.0002(10)
C29 0.0184(12) 0.0217(14) 0.0154(12) 0.0024(10) 0.0012(10) -0.0003(10)
C30 0.0168(12) 0.0268(14) 0.0148(12) -0.0011(10) 0.0028(10) -0.0034(10)
C31 0.0195(12) 0.0241(14) 0.0143(12) -0.0054(10) 0.0057(10) -0.0031(10)
C32 0.0176(12) 0.0188(13) 0.0181(12) -0.0018(10) 0.0024(10) -0.0007(10)
C33 0.0342(16) 0.0379(17) 0.0141(13) -0.0007(12) 0.0017(11) 0.0010(13)
C34 0.0280(14) 0.0200(13) 0.0182(13) -0.0022(10) 0.0060(11) -0.0043(11)
C35 0.0209(14) 0.0334(16) 0.0243(14) -0.0011(12) 0.0046(11) -0.0065(12)
C36 0.0412(17) 0.0218(15) 0.0272(15) 0.0023(12) 0.0126(13) -0.0059(13)
C37 0.0305(15) 0.0309(16) 0.0166(13) 0.0045(11) 0.0047(11) 0.0143(12)
C38 0.0241(15) 0.050(2) 0.0229(15) 0.0087(14) 0.0042(11) 0.0147(14)
C39 0.052(2) 0.0302(17) 0.0273(16) 0.0001(13) 0.0069(14) 0.0238(15)

_geom_special_details            
;
 All esds (except the esd in the dihedral angle between two l.s. planes)
 are estimated using the full covariance matrix.  The cell esds are taken
 into account individually in the estimation of esds in distances, angles
 and torsion angles; correlations between esds in cell parameters are only
 used when they are defined by crystal symmetry.  An approximate (isotropic)
 treatment of cell esds is used for estimating esds involving l.s. planes.
;
loop_
_geom_bond_atom_site_label_1
_geom_bond_atom_site_label_2
_geom_bond_distance
_geom_bond_site_symmetry_2
_geom_bond_publ_flag
Ru1 P1 2.3226(7) . ?
Ru1 P2 2.3476(7) . ?
Ru1 N1 2.146(2) . ?
Ru1 C1 2.001(2) . ?
Ru1 C3 1.924(3) . ?
P1 C15 1.813(3) . ?
P1 C21 1.859(3) . ?
P1 C24 1.838(3) . ?
P2 C28 1.809(2) . ?
P2 C34 1.863(3) . ?
P2 C37 1.841(3) . ?
O1 C5 1.207(3) . ?
O2 C5 1.368(3) . ?
O2 C6 1.438(3) . ?
N1 C14 1.389(3) . ?
N1 C27 1.398(3) . ?
C1 C2 1.434(3) . ?
C1 C7 1.458(3) . ?
C2 C3 1.419(4) . ?
C2 C5 1.456(4) . ?
C3 C4 1.485(4) . ?
C4 H4A 0.9800 . ?
C4 H4B 0.9800 . ?
C4 H4C 0.9800 . ?
C6 H6A 0.9800 . ?
C6 H6B 0.9800 . ?
C6 H6C 0.9800 . ?
C7 C8 1.399(4) . ?
C7 C12 1.402(4) . ?
C8 H8 0.9500 . ?
C8 C9 1.383(4) . ?
C9 H9 0.9500 . ?
C9 C10 1.385(4) . ?
C10 C11 1.392(4) . ?
C10 C13 1.503(4) . ?
C11 H11 0.9500 . ?
C11 C12 1.386(4) . ?
C12 H12 0.9500 . ?
C13 H13A 0.9800 . ?
C13 H13B 0.9800 . ?
C13 H13C 0.9800 . ?
C14 C15 1.422(3) . ?
C14 C19 1.412(3) . ?
C15 C16 1.397(3) . ?
C16 H16 0.9500 . ?
C16 C17 1.387(3) . ?
C17 C18 1.394(4) . ?
C17 C20 1.510(3) . ?
C18 H18 0.9500 . ?
C18 C19 1.383(3) . ?
C19 H19 0.9500 . ?
C20 H20A 0.9800 . ?
C20 H20B 0.9800 . ?
C20 H20C 0.9800 . ?
C21 H21 1.0000 . ?
C21 C22 1.518(4) . ?
C21 C23 1.526(4) . ?
C22 H22A 0.9800 . ?
C22 H22B 0.9800 . ?
C22 H22C 0.9800 . ?
C23 H23A 0.9800 . ?
C23 H23B 0.9800 . ?
C23 H23C 0.9800 . ?
C24 H24 1.0000 . ?
C24 C25 1.525(4) . ?
C24 C26 1.534(4) . ?
C25 H25A 0.9800 . ?
C25 H25B 0.9800 . ?
C25 H25C 0.9800 . ?
C26 H26A 0.9800 . ?
C26 H26B 0.9800 . ?
C26 H26C 0.9800 . ?
C27 C28 1.424(3) . ?
C27 C32 1.406(3) . ?
C28 C29 1.394(3) . ?
C29 H29 0.9500 . ?
C29 C30 1.391(4) . ?
C30 C31 1.382(4) . ?
C30 C33 1.509(3) . ?
C31 H31 0.9500 . ?
C31 C32 1.390(3) . ?
C32 H32 0.9500 . ?
C33 H33A 0.9800 . ?
C33 H33B 0.9800 . ?
C33 H33C 0.9800 . ?
C34 H34 1.0000 . ?
C34 C35 1.528(4) . ?
C34 C36 1.534(4) . ?
C35 H35A 0.9800 . ?
C35 H35B 0.9800 . ?
C35 H35C 0.9800 . ?
C36 H36A 0.9800 . ?
C36 H36B 0.9800 . ?
C36 H36C 0.9800 . ?
C37 H37 1.0000 . ?
C37 C38 1.523(4) . ?
C37 C39 1.533(4) . ?
C38 H38A 0.9800 . ?
C38 H38B 0.9800 . ?
C38 H38C 0.9800 . ?
C39 H39A 0.9800 . ?
C39 H39B 0.9800 . ?
C39 H39C 0.9800 . ?

loop_
_geom_angle_atom_site_label_1
_geom_angle_atom_site_label_2
_geom_angle_atom_site_label_3
_geom_angle
_geom_angle_site_symmetry_1
_geom_angle_site_symmetry_3
_geom_angle_publ_flag
P1 Ru1 P2 158.27(2) . . ?
N1 Ru1 P1 82.09(6) . . ?
N1 Ru1 P2 79.38(6) . . ?
C1 Ru1 P1 95.90(7) . . ?
C1 Ru1 P2 104.27(7) . . ?
C1 Ru1 N1 170.01(9) . . ?
C3 Ru1 P1 98.13(8) . . ?
C3 Ru1 P2 97.35(8) . . ?
C3 Ru1 N1 104.24(10) . . ?
C3 Ru1 C1 66.25(11) . . ?
C15 P1 Ru1 101.60(8) . . ?
C15 P1 C21 104.48(12) . . ?
C15 P1 C24 107.99(12) . . ?
C21 P1 Ru1 103.28(9) . . ?
C24 P1 Ru1 131.24(9) . . ?
C24 P1 C21 105.62(12) . . ?
C28 P2 Ru1 99.57(8) . . ?
C28 P2 C34 103.33(12) . . ?
C28 P2 C37 107.86(12) . . ?
C34 P2 Ru1 114.87(9) . . ?
C37 P2 Ru1 125.16(9) . . ?
C37 P2 C34 103.83(13) . . ?
C5 O2 C6 114.7(2) . . ?
C14 N1 Ru1 119.61(15) . . ?
C14 N1 C27 121.9(2) . . ?
C27 N1 Ru1 118.09(15) . . ?
C2 C1 Ru1 96.10(17) . . ?
C2 C1 C7 130.0(2) . . ?
C7 C1 Ru1 133.16(18) . . ?
C1 C2 C5 132.5(2) . . ?
C3 C2 C1 97.5(2) . . ?
C3 C2 C5 129.8(2) . . ?
C2 C3 Ru1 100.09(17) . . ?
C2 C3 C4 131.0(2) . . ?
C4 C3 Ru1 128.9(2) . . ?
C3 C4 H4A 109.5 . . ?
C3 C4 H4B 109.5 . . ?
C3 C4 H4C 109.5 . . ?
H4A C4 H4B 109.5 . . ?
H4A C4 H4C 109.5 . . ?
H4B C4 H4C 109.5 . . ?
O1 C5 O2 121.2(2) . . ?
O1 C5 C2 127.5(3) . . ?
O2 C5 C2 111.3(2) . . ?
O2 C6 H6A 109.5 . . ?
O2 C6 H6B 109.5 . . ?
O2 C6 H6C 109.5 . . ?
H6A C6 H6B 109.5 . . ?
H6A C6 H6C 109.5 . . ?
H6B C6 H6C 109.5 . . ?
C8 C7 C1 123.3(2) . . ?
C8 C7 C12 117.3(2) . . ?
C12 C7 C1 119.1(2) . . ?
C7 C8 H8 119.5 . . ?
C9 C8 C7 120.9(3) . . ?
C9 C8 H8 119.5 . . ?
C8 C9 H9 119.1 . . ?
C8 C9 C10 121.8(3) . . ?
C10 C9 H9 119.1 . . ?
C9 C10 C11 117.6(3) . . ?
C9 C10 C13 121.2(3) . . ?
C11 C10 C13 121.1(3) . . ?
C10 C11 H11 119.3 . . ?
C12 C11 C10 121.3(3) . . ?
C12 C11 H11 119.3 . . ?
C7 C12 H12 119.5 . . ?
C11 C12 C7 121.0(2) . . ?
C11 C12 H12 119.5 . . ?
C10 C13 H13A 109.5 . . ?
C10 C13 H13B 109.5 . . ?
C10 C13 H13C 109.5 . . ?
H13A C13 H13B 109.5 . . ?
H13A C13 H13C 109.5 . . ?
H13B C13 H13C 109.5 . . ?
N1 C14 C15 118.8(2) . . ?
N1 C14 C19 125.2(2) . . ?
C19 C14 C15 115.9(2) . . ?
C14 C15 P1 116.36(18) . . ?
C16 C15 P1 122.84(19) . . ?
C16 C15 C14 120.4(2) . . ?
C15 C16 H16 118.7 . . ?
C17 C16 C15 122.6(2) . . ?
C17 C16 H16 118.7 . . ?
C16 C17 C18 116.8(2) . . ?
C16 C17 C20 121.0(2) . . ?
C18 C17 C20 122.1(2) . . ?
C17 C18 H18 119.1 . . ?
C19 C18 C17 121.9(2) . . ?
C19 C18 H18 119.1 . . ?
C14 C19 H19 119.0 . . ?
C18 C19 C14 122.0(2) . . ?
C18 C19 H19 119.0 . . ?
C17 C20 H20A 109.5 . . ?
C17 C20 H20B 109.5 . . ?
C17 C20 H20C 109.5 . . ?
H20A C20 H20B 109.5 . . ?
H20A C20 H20C 109.5 . . ?
H20B C20 H20C 109.5 . . ?
P1 C21 H21 107.1 . . ?
C22 C21 P1 116.3(2) . . ?
C22 C21 H21 107.1 . . ?
C22 C21 C23 111.6(2) . . ?
C23 C21 P1 107.08(17) . . ?
C23 C21 H21 107.1 . . ?
C21 C22 H22A 109.5 . . ?
C21 C22 H22B 109.5 . . ?
C21 C22 H22C 109.5 . . ?
H22A C22 H22B 109.5 . . ?
H22A C22 H22C 109.5 . . ?
H22B C22 H22C 109.5 . . ?
C21 C23 H23A 109.5 . . ?
C21 C23 H23B 109.5 . . ?
C21 C23 H23C 109.5 . . ?
H23A C23 H23B 109.5 . . ?
H23A C23 H23C 109.5 . . ?
H23B C23 H23C 109.5 . . ?
P1 C24 H24 107.9 . . ?
C25 C24 P1 110.23(19) . . ?
C25 C24 H24 107.9 . . ?
C25 C24 C26 112.1(2) . . ?
C26 C24 P1 110.7(2) . . ?
C26 C24 H24 107.9 . . ?
C24 C25 H25A 109.5 . . ?
C24 C25 H25B 109.5 . . ?
C24 C25 H25C 109.5 . . ?
H25A C25 H25B 109.5 . . ?
H25A C25 H25C 109.5 . . ?
H25B C25 H25C 109.5 . . ?
C24 C26 H26A 109.5 . . ?
C24 C26 H26B 109.5 . . ?
C24 C26 H26C 109.5 . . ?
H26A C26 H26B 109.5 . . ?
H26A C26 H26C 109.5 . . ?
H26B C26 H26C 109.5 . . ?
N1 C27 C28 117.7(2) . . ?
N1 C27 C32 126.2(2) . . ?
C32 C27 C28 115.9(2) . . ?
C27 C28 P2 115.25(17) . . ?
C29 C28 P2 123.8(2) . . ?
C29 C28 C27 121.0(2) . . ?
C28 C29 H29 118.9 . . ?
C30 C29 C28 122.2(2) . . ?
C30 C29 H29 118.9 . . ?
C29 C30 C33 120.7(2) . . ?
C31 C30 C29 116.8(2) . . ?
C31 C30 C33 122.6(2) . . ?
C30 C31 H31 118.7 . . ?
C30 C31 C32 122.5(2) . . ?
C32 C31 H31 118.7 . . ?
C27 C32 H32 119.2 . . ?
C31 C32 C27 121.6(2) . . ?
C31 C32 H32 119.2 . . ?
C30 C33 H33A 109.5 . . ?
C30 C33 H33B 109.5 . . ?
C30 C33 H33C 109.5 . . ?
H33A C33 H33B 109.5 . . ?
H33A C33 H33C 109.5 . . ?
H33B C33 H33C 109.5 . . ?
P2 C34 H34 107.9 . . ?
C35 C34 P2 110.44(18) . . ?
C35 C34 H34 107.9 . . ?
C35 C34 C36 109.3(2) . . ?
C36 C34 P2 113.29(19) . . ?
C36 C34 H34 107.9 . . ?
C34 C35 H35A 109.5 . . ?
C34 C35 H35B 109.5 . . ?
C34 C35 H35C 109.5 . . ?
H35A C35 H35B 109.5 . . ?
H35A C35 H35C 109.5 . . ?
H35B C35 H35C 109.5 . . ?
C34 C36 H36A 109.5 . . ?
C34 C36 H36B 109.5 . . ?
C34 C36 H36C 109.5 . . ?
H36A C36 H36B 109.5 . . ?
H36A C36 H36C 109.5 . . ?
H36B C36 H36C 109.5 . . ?
P2 C37 H37 108.2 . . ?
C38 C37 P2 111.1(2) . . ?
C38 C37 H37 108.2 . . ?
C38 C37 C39 111.7(2) . . ?
C39 C37 P2 109.17(19) . . ?
C39 C37 H37 108.2 . . ?
C37 C38 H38A 109.5 . . ?
C37 C38 H38B 109.5 . . ?
C37 C38 H38C 109.5 . . ?
H38A C38 H38B 109.5 . . ?
H38A C38 H38C 109.5 . . ?
H38B C38 H38C 109.5 . . ?
C37 C39 H39A 109.5 . . ?
C37 C39 H39B 109.5 . . ?
C37 C39 H39C 109.5 . . ?
H39A C39 H39B 109.5 . . ?
H39A C39 H39C 109.5 . . ?
H39B C39 H39C 109.5 . . ?

loop_
_geom_torsion_atom_site_label_1
_geom_torsion_atom_site_label_2
_geom_torsion_atom_site_label_3
_geom_torsion_atom_site_label_4
_geom_torsion
_geom_torsion_site_symmetry_1
_geom_torsion_site_symmetry_2
_geom_torsion_site_symmetry_3
_geom_torsion_site_symmetry_4
_geom_torsion_publ_flag
Ru1 P1 C15 C14 2.41(19) . . . . ?
Ru1 P1 C15 C16 175.27(19) . . . . ?
Ru1 P1 C21 C22 -168.2(2) . . . . ?
Ru1 P1 C21 C23 -42.60(19) . . . . ?
Ru1 P1 C24 C25 54.7(2) . . . . ?
Ru1 P1 C24 C26 -70.0(2) . . . . ?
Ru1 P2 C28 C27 -22.57(19) . . . . ?
Ru1 P2 C28 C29 157.0(2) . . . . ?
Ru1 P2 C34 C35 54.0(2) . . . . ?
Ru1 P2 C34 C36 177.04(16) . . . . ?
Ru1 P2 C37 C38 -53.9(2) . . . . ?
Ru1 P2 C37 C39 69.8(2) . . . . ?
Ru1 N1 C14 C15 15.0(3) . . . . ?
Ru1 N1 C14 C19 -160.40(19) . . . . ?
Ru1 N1 C27 C28 22.5(3) . . . . ?
Ru1 N1 C27 C32 -151.6(2) . . . . ?
Ru1 C1 C2 C3 0.93(19) . . . . ?
Ru1 C1 C2 C5 -175.7(3) . . . . ?
Ru1 C1 C7 C8 -144.3(2) . . . . ?
Ru1 C1 C7 C12 29.2(4) . . . . ?
P1 C15 C16 C17 -168.08(19) . . . . ?
P2 C28 C29 C30 -178.8(2) . . . . ?
N1 C14 C15 P1 -10.9(3) . . . . ?
N1 C14 C15 C16 176.0(2) . . . . ?
N1 C14 C19 C18 -178.6(2) . . . . ?
N1 C27 C28 P2 3.2(3) . . . . ?
N1 C27 C28 C29 -176.3(2) . . . . ?
N1 C27 C32 C31 175.9(2) . . . . ?
C1 C2 C3 Ru1 -0.97(19) . . . . ?
C1 C2 C3 C4 179.8(3) . . . . ?
C1 C2 C5 O1 5.0(5) . . . . ?
C1 C2 C5 O2 -176.6(3) . . . . ?
C1 C7 C8 C9 172.8(3) . . . . ?
C1 C7 C12 C11 -173.9(2) . . . . ?
C2 C1 C7 C8 23.1(4) . . . . ?
C2 C1 C7 C12 -163.4(3) . . . . ?
C3 C2 C5 O1 -170.7(3) . . . . ?
C3 C2 C5 O2 7.7(4) . . . . ?
C5 C2 C3 Ru1 175.8(2) . . . . ?
C5 C2 C3 C4 -3.5(5) . . . . ?
C6 O2 C5 O1 -2.4(4) . . . . ?
C6 O2 C5 C2 179.1(2) . . . . ?
C7 C1 C2 C3 -169.9(3) . . . . ?
C7 C1 C2 C5 13.5(5) . . . . ?
C7 C8 C9 C10 1.7(4) . . . . ?
C8 C7 C12 C11 -0.1(4) . . . . ?
C8 C9 C10 C11 -1.6(4) . . . . ?
C8 C9 C10 C13 177.3(3) . . . . ?
C9 C10 C11 C12 0.7(4) . . . . ?
C10 C11 C12 C7 0.1(4) . . . . ?
C12 C7 C8 C9 -0.8(4) . . . . ?
C13 C10 C11 C12 -178.2(3) . . . . ?
C14 N1 C27 C28 -165.1(2) . . . . ?
C14 N1 C27 C32 20.8(4) . . . . ?
C14 C15 C16 C17 4.5(4) . . . . ?
C15 P1 C21 C22 -62.3(2) . . . . ?
C15 P1 C21 C23 63.3(2) . . . . ?
C15 P1 C24 C25 -69.8(2) . . . . ?
C15 P1 C24 C26 165.56(19) . . . . ?
C15 C14 C19 C18 5.9(3) . . . . ?
C15 C16 C17 C18 1.8(4) . . . . ?
C15 C16 C17 C20 -178.3(2) . . . . ?
C16 C17 C18 C19 -4.2(4) . . . . ?
C17 C18 C19 C14 0.2(4) . . . . ?
C19 C14 C15 P1 164.94(18) . . . . ?
C19 C14 C15 C16 -8.1(3) . . . . ?
C20 C17 C18 C19 176.0(2) . . . . ?
C21 P1 C15 C14 -104.8(2) . . . . ?
C21 P1 C15 C16 68.1(2) . . . . ?
C21 P1 C24 C25 178.88(19) . . . . ?
C21 P1 C24 C26 54.2(2) . . . . ?
C24 P1 C15 C14 143.14(19) . . . . ?
C24 P1 C15 C16 -44.0(2) . . . . ?
C24 P1 C21 C22 51.5(2) . . . . ?
C24 P1 C21 C23 177.10(18) . . . . ?
C27 N1 C14 C15 -157.3(2) . . . . ?
C27 N1 C14 C19 27.3(4) . . . . ?
C27 C28 C29 C30 0.7(4) . . . . ?
C28 P2 C34 C35 -53.3(2) . . . . ?
C28 P2 C34 C36 69.7(2) . . . . ?
C28 P2 C37 C38 62.2(2) . . . . ?
C28 P2 C37 C39 -174.1(2) . . . . ?
C28 C27 C32 C31 1.6(4) . . . . ?
C28 C29 C30 C31 0.1(4) . . . . ?
C28 C29 C30 C33 178.9(2) . . . . ?
C29 C30 C31 C32 -0.1(4) . . . . ?
C30 C31 C32 C27 -0.9(4) . . . . ?
C32 C27 C28 P2 177.96(18) . . . . ?
C32 C27 C28 C29 -1.6(3) . . . . ?
C33 C30 C31 C32 -178.8(2) . . . . ?
C34 P2 C28 C27 95.99(19) . . . . ?
C34 P2 C28 C29 -84.5(2) . . . . ?
C34 P2 C37 C38 171.44(19) . . . . ?
C34 P2 C37 C39 -64.9(2) . . . . ?
C37 P2 C28 C27 -154.47(18) . . . . ?
C37 P2 C28 C29 25.1(3) . . . . ?
C37 P2 C34 C35 -165.83(18) . . . . ?
C37 P2 C34 C36 -42.8(2) . . . . ?

_shelx_res_file                  
;
TITL 15968sadabs_a.res in P2(1)/c
    15968sadabs.res
    created by SHELXL-2019/3 at 16:02:38 on 31-Oct-2024
REM Old TITL 15968sadabs in P2(1)/c
REM SHELXT solution in P2(1)/c: R1 0.090, Rweak 0.007, Alpha 0.032
REM <I/s> 0.359 for 486 systematic absences, Orientation as input
REM Formula found by SHELXT: C39 N O2 P2 Ru
CELL 0.71073 12.3404 9.388 31.5342 90 94.39 90
ZERR 4 0.0004 0.0003 0.001 0 0.002 0
LATT 1
SYMM -X,0.5+Y,0.5-Z
SFAC C H N O P Ru
UNIT 156 212 4 8 8 4

L.S. 25
PLAN  5
SIZE 0.013 0.055 0.134
TEMP -173
CONF
FREE Ru1 C2
BOND
list 4
MORE -1
BOND $H
fmap 2 53
acta
OMIT 3 3 3
REM <olex2.extras>
REM <HklSrc "%.\\15968sadabs.hkl">
REM </olex2.extras>

WGHT    0.029600    4.245800
FVAR       0.29924
RU1   6    0.726111    0.451011    0.364104    11.00000    0.01366    0.01707 =
         0.01117   -0.00109    0.00250    0.00239
P1    5    0.784090    0.277621    0.413260    11.00000    0.01934    0.01824 =
         0.01273    0.00005    0.00376    0.00336
P2    5    0.728271    0.597638    0.303869    11.00000    0.01772    0.01769 =
         0.01341   -0.00066    0.00288    0.00400
O1    4    0.384369    0.600299    0.419215    11.00000    0.02193    0.04408 =
         0.03637    0.00047    0.01059    0.00803
O2    4    0.351474    0.414074    0.375469    11.00000    0.01738    0.04668 =
         0.03888   -0.00081    0.00286   -0.00584
N1    3    0.804687    0.313054    0.321670    11.00000    0.01695    0.01727 =
         0.01237   -0.00174    0.00316    0.00143
C1    1    0.631519    0.555247    0.402533    11.00000    0.01796    0.01717 =
         0.01558    0.00125    0.00494    0.00437
C2    1    0.531697    0.488368    0.387110    11.00000    0.01761    0.02059 =
         0.01748    0.00311    0.00315   -0.00253
C3    1    0.575400    0.397237    0.356821    11.00000    0.02029    0.02346 =
         0.01527    0.00218    0.00062   -0.00164
C4    1    0.522158    0.291128    0.327139    11.00000    0.02716    0.03450 =
         0.02562   -0.00633    0.00042   -0.00690
AFIX 137
H4A   2    0.474471    0.340405    0.305602    11.00000   -1.50000
H4B   2    0.479084    0.225006    0.343048    11.00000   -1.50000
H4C   2    0.577788    0.237958    0.313182    11.00000   -1.50000
AFIX   0
C5    1    0.419271    0.510000    0.396669    11.00000    0.01706    0.02795 =
         0.02389    0.00678    0.00242    0.00131
C6    1    0.238970    0.427045    0.383769    11.00000    0.01703    0.05990 =
         0.05092    0.01414    0.00016   -0.00640
AFIX 137
H6A   2    0.195997    0.356672    0.366806    11.00000   -1.50000
H6B   2    0.213152    0.523050    0.376108    11.00000   -1.50000
H6C   2    0.231064    0.410257    0.414049    11.00000   -1.50000
AFIX   0
C7    1    0.654669    0.648468    0.439066    11.00000    0.01763    0.01526 =
         0.01914    0.00133    0.00406    0.00416
C8    1    0.592001    0.650756    0.474214    11.00000    0.02413    0.02682 =
         0.02276   -0.00188    0.00725    0.00087
AFIX  43
H8    2    0.526435    0.597472    0.473448    11.00000   -1.20000
AFIX   0
C9    1    0.624186    0.729502    0.510047    11.00000    0.03441    0.03566 =
         0.01963   -0.00546    0.00970    0.00341
AFIX  43
H9    2    0.581055    0.727096    0.533732    11.00000   -1.20000
AFIX   0
C10   1    0.717613    0.811786    0.512334    11.00000    0.03866    0.02203 =
         0.02115   -0.00320   -0.00041    0.00366
C11   1    0.780355    0.810040    0.477496    11.00000    0.02673    0.01991 =
         0.02393    0.00095   -0.00404    0.00104
AFIX  43
H11   2    0.845311    0.864623    0.478363    11.00000   -1.20000
AFIX   0
C12   1    0.749953    0.730259    0.441572    11.00000    0.01918    0.02317 =
         0.01729    0.00020    0.00339    0.00302
AFIX  43
H12   2    0.794401    0.731015    0.418271    11.00000   -1.20000
AFIX   0
C13   1    0.749089    0.901885    0.550726    11.00000    0.05871    0.03672 =
         0.02789   -0.01245   -0.00068    0.00085
AFIX 137
H13A  2    0.733175    1.002068    0.544111    11.00000   -1.50000
H13B  2    0.826972    0.890748    0.558655    11.00000   -1.50000
H13C  2    0.707637    0.871571    0.574440    11.00000   -1.50000
AFIX   0
C14   1    0.868659    0.201347    0.338099    11.00000    0.01464    0.01384 =
         0.01497   -0.00154    0.00131   -0.00092
C15   1    0.860067    0.159486    0.381057    11.00000    0.01565    0.01971 =
         0.01505   -0.00266    0.00359   -0.00069
C16   1    0.918110    0.042053    0.397872    11.00000    0.01942    0.01932 =
         0.01670   -0.00065    0.00206   -0.00060
AFIX  43
H16   2    0.906922    0.012160    0.425985    11.00000   -1.20000
AFIX   0
C17   1    0.991422   -0.032597    0.375132    11.00000    0.01662    0.01636 =
         0.02293   -0.00276    0.00135    0.00150
C18   1    1.007695    0.017302    0.334484    11.00000    0.01627    0.01830 =
         0.02072   -0.00520    0.00376    0.00326
AFIX  43
H18   2    1.060876   -0.027365    0.318752    11.00000   -1.20000
AFIX   0
C19   1    0.948626    0.129982    0.316407    11.00000    0.01710    0.02045 =
         0.01534   -0.00181    0.00388    0.00189
AFIX  43
H19   2    0.962245    0.160290    0.288568    11.00000   -1.20000
AFIX   0
C20   1    1.050404   -0.161416    0.393961    11.00000    0.02272    0.01957 =
         0.02793   -0.00104    0.00216    0.00466
AFIX 137
H20A  2    1.105873   -0.130804    0.415978    11.00000   -1.50000
H20B  2    1.085219   -0.212512    0.371555    11.00000   -1.50000
H20C  2    0.998411   -0.224563    0.406576    11.00000   -1.50000
AFIX   0
C21   1    0.889759    0.371057    0.448074    11.00000    0.02450    0.02603 =
         0.01661   -0.00504   -0.00152    0.00530
AFIX  13
H21   2    0.851266    0.440351    0.465749    11.00000   -1.20000
AFIX   0
C22   1    0.960081    0.278222    0.478477    11.00000    0.04268    0.03716 =
         0.02680   -0.00548   -0.01162    0.01594
AFIX 137
H22A  2    0.913668    0.224130    0.496543    11.00000   -1.50000
H22B  2    1.009768    0.338527    0.496325    11.00000   -1.50000
H22C  2    1.002204    0.212079    0.462192    11.00000   -1.50000
AFIX   0
C23   1    0.958166    0.457831    0.419113    11.00000    0.02553    0.03181 =
         0.03259   -0.00939    0.00193   -0.00512
AFIX 137
H23A  2    0.994833    0.393400    0.400382    11.00000   -1.50000
H23B  2    1.012579    0.512766    0.436477    11.00000   -1.50000
H23C  2    0.911019    0.523056    0.401879    11.00000   -1.50000
AFIX   0
C24   1    0.708388    0.167438    0.449071    11.00000    0.02638    0.02366 =
         0.02457    0.00369    0.01052    0.00382
AFIX  13
H24   2    0.759768    0.095342    0.462570    11.00000   -1.20000
AFIX   0
C25   1    0.617238    0.087381    0.423827    11.00000    0.02881    0.02856 =
         0.03670    0.00312    0.01090   -0.00234
AFIX 137
H25A  2    0.561930    0.155279    0.412605    11.00000   -1.50000
H25B  2    0.584268    0.018955    0.442470    11.00000   -1.50000
H25C  2    0.646953    0.036473    0.400188    11.00000   -1.50000
AFIX   0
C26   1    0.665933    0.258529    0.484646    11.00000    0.04390    0.03194 =
         0.02710    0.00351    0.02081    0.00802
AFIX 137
H26A  2    0.727471    0.300104    0.501854    11.00000   -1.50000
H26B  2    0.623403    0.198721    0.502695    11.00000   -1.50000
H26C  2    0.619810    0.334941    0.472110    11.00000   -1.50000
AFIX   0
C27   1    0.779141    0.329106    0.277978    11.00000    0.01121    0.01975 =
         0.01415   -0.00123    0.00427   -0.00149
C28   1    0.736476    0.462686    0.263305    11.00000    0.01410    0.02081 =
         0.01413   -0.00151    0.00287    0.00021
C29   1    0.703350    0.484023    0.220510    11.00000    0.01838    0.02165 =
         0.01539    0.00237    0.00123   -0.00028
AFIX  43
H29   2    0.676039    0.574792    0.211704    11.00000   -1.20000
AFIX   0
C30   1    0.708925    0.376963    0.190274    11.00000    0.01680    0.02676 =
         0.01479   -0.00107    0.00281   -0.00338
C31   1    0.748976    0.246694    0.204627    11.00000    0.01946    0.02408 =
         0.01432   -0.00537    0.00571   -0.00314
AFIX  43
H31   2    0.753680    0.171360    0.184737    11.00000   -1.20000
AFIX   0
C32   1    0.782628    0.221708    0.247043    11.00000    0.01765    0.01878 =
         0.01810   -0.00177    0.00240   -0.00069
AFIX  43
H32   2    0.808618    0.129823    0.255334    11.00000   -1.20000
AFIX   0
C33   1    0.670359    0.403373    0.144394    11.00000    0.03417    0.03788 =
         0.01407   -0.00075    0.00172    0.00099
AFIX 137
H33A  2    0.596686    0.442976    0.142852    11.00000   -1.50000
H33B  2    0.669962    0.313363    0.128643    11.00000   -1.50000
H33C  2    0.719377    0.470936    0.131883    11.00000   -1.50000
AFIX   0
C34   1    0.855681    0.701890    0.300173    11.00000    0.02803    0.01995 =
         0.01819   -0.00224    0.00600   -0.00435
AFIX  13
H34   2    0.862819    0.769008    0.324853    11.00000   -1.20000
AFIX   0
C35   1    0.954405    0.603150    0.303485    11.00000    0.02086    0.03339 =
         0.02431   -0.00107    0.00464   -0.00648
AFIX 137
H35A  2    0.954197    0.546491    0.329580    11.00000   -1.50000
H35B  2    1.021037    0.660177    0.304199    11.00000   -1.50000
H35C  2    0.951298    0.539457    0.278799    11.00000   -1.50000
AFIX   0
C36   1    0.856272    0.790394    0.259305    11.00000    0.04122    0.02175 =
         0.02716    0.00229    0.01255   -0.00585
AFIX 137
H36A  2    0.843129    0.727861    0.234561    11.00000   -1.50000
H36B  2    0.927040    0.837058    0.258209    11.00000   -1.50000
H36C  2    0.799024    0.862808    0.259033    11.00000   -1.50000
AFIX   0
C37   1    0.620065    0.723352    0.285630    11.00000    0.03055    0.03091 =
         0.01662    0.00445    0.00474    0.01430
AFIX  13
H37   2    0.637240    0.761995    0.257363    11.00000   -1.20000
AFIX   0
C38   1    0.510169    0.649136    0.280169    11.00000    0.02406    0.05041 =
         0.02286    0.00875    0.00421    0.01473
AFIX 137
H38A  2    0.514881    0.567459    0.261045    11.00000   -1.50000
H38B  2    0.455306    0.716100    0.268032    11.00000   -1.50000
H38C  2    0.489591    0.616084    0.307917    11.00000   -1.50000
AFIX   0
C39   1    0.619010    0.847822    0.317077    11.00000    0.05217    0.03019 =
         0.02730    0.00006    0.00687    0.02378
AFIX 137
H39A  2    0.606122    0.811427    0.345381    11.00000   -1.50000
H39B  2    0.561018    0.914561    0.307657    11.00000   -1.50000
H39C  2    0.689215    0.897033    0.318293    11.00000   -1.50000
AFIX   0
HKLF 4


REM  15968sadabs_a.res in P2(1)/c
REM wR2 = 0.0967, GooF = S = 1.012, Restrained GooF = 1.012 for all data
REM R1 = 0.0489 for 8261 Fo > 4sig(Fo) and 0.0954 for all 12216 data
REM 419 parameters refined using 0 restraints

END

WGHT      0.0296      4.2453

REM Highest difference peak  0.873,  deepest hole -1.247,  1-sigma level  0.118
Q1    1   0.7824  0.3568  0.3763  11.00000  0.05    0.87
Q2    1   0.6625  0.3763  0.3787  11.00000  0.05    0.87
Q3    1   0.6777  0.3647  0.3391  11.00000  0.05    0.80
Q4    1   0.7168  0.4454  0.3830  11.00000  0.05    0.78
Q5    1   0.7254  0.3773  0.4041  11.00000  0.05    0.74
;
_shelx_res_checksum              70588
_shelx_hkl_file                  
;
  -1   0   0  185.58    6.60
  -1   0   0  189.98    8.00
   1   0   0  198.88    6.60
   1   0   0  184.58    6.90
  -1   0   0  185.88    7.10
  -1   0   0  186.08    6.30
   2   0   0 8151.48  183.98
   2   0   0 7948.30  182.88
   2   0   0 8049.50  185.18
   2   0   0 7890.31  184.48
   2   0   0 8102.39  183.98
  -2   0   0 8207.28  185.28
  -2   0   0 7869.01  184.48
  -2   0   0 8182.68  186.58
   3   0   0 3142.09   77.29
   3   0   0 3149.78   78.79
  -3   0   0 3178.38   80.89
   3   0   0 3282.67   77.59
  -3   0   0 3117.59   77.79
   3   0   0 3167.38   77.89
   3   0   0 3250.37   75.79
   3   0   0 3237.58   76.59
  -3   0   0 3169.68   78.89
  -4   0   0 3499.65   87.19
   4   0   0 3465.45   85.09
   4   0   0 3360.96   82.99
   4   0   0 3407.56   85.79
   4   0   0 3456.75   85.19
  -4   0   0 3410.56   85.59
  -4   0   0 3509.85   89.29
   4   0   0 3477.95   84.09
   4   0   0 3429.36   86.79
   5   0   0   48.90    9.60
   5   0   0   36.00    8.80
  -5   0   0   40.30    8.60
   5   0   0   29.30    7.20
  -5   0   0   31.00    9.60
   5   0   0   37.10    7.50
   5   0   0   28.60    8.20
  -5   0   0   33.40   11.00
   5   0   0   42.60   10.00
   6   0   0 1354.66   42.90
   6   0   0 1378.16   44.20
   6   0   0 1350.26   42.60
  -6   0   0 1353.46   47.30
  -6   0   0 1327.67   42.60
   6   0   0 1339.57   42.70
  -6   0   0 1391.66   44.70
   6   0   0 1330.77   39.90
   7   0   0  357.56   21.50
   7   0   0  337.37   22.00
   7   0   0  310.97   20.30
   7   0   0  329.67   18.00
  -7   0   0  344.97   20.70
  -7   0   0  316.97   24.50
  -7   0   0  386.06   23.30
   7   0   0  350.56   21.80
  -8   0   0 1200.18   46.80
   8   0   0 1133.29   37.30
   8   0   0 1098.89   42.00
  -8   0   0 1124.29   42.90
  -8   0   0 1123.19   40.70
   8   0   0 1123.99   40.90
   8   0   0 1136.79   41.70
   8   0   0 1119.29   41.80
   9   0   0 1026.70   40.30
   9   0   0 1048.40   42.10
   9   0   0 1045.60   36.80
   9   0   0  988.60   41.60
  -9   0   0 1069.29   46.10
  -9   0   0 1042.30   42.50
   9   0   0 1078.99   42.00
  -9   0   0 1046.20   40.50
  10   0   0   22.00   11.90
 -10   0   0   32.20   11.70
  10   0   0   22.10   11.30
 -10   0   0   25.20   13.00
  10   0   0   17.50   13.00
  10   0   0   15.70   10.00
 -10   0   0   36.50   14.90
  11   0   0  266.97   21.10
  11   0   0  274.87   24.90
 -11   0   0  236.58   25.70
  11   0   0  267.67   26.50
  11   0   0  294.07   26.20
 -11   0   0  276.67   26.60
 -12   0   0  294.07   32.30
  12   0   0  334.67   30.80
  12   0   0  326.57   23.50
  13   0   0  372.16   34.90
  13   0   0  378.66   27.90
 -13   0   0  451.35   36.70
  14   0   0  435.76   40.60
 -14   0   0  451.65   42.80
  15   0   0  378.16   40.50
 -15   0   0  221.28   31.40
  16   0   0  340.97   41.90
 -17   0   0   38.90   24.40
  17   0   0   20.30   27.90
 -18   0   0  151.38   34.40
   0  -1   0    3.50    2.50
   0  -1   0    0.80    2.80
   0  -1   0   -3.50    3.20
   0  -1   0    4.20    3.00
   0   1   0    0.60    3.20
   0   1   0   -0.90    3.60
   0   1   0    1.30    3.50
   0   1   0    2.10    2.80
   0   1   0    0.60    2.10
  -1  -1   0  977.40   25.00
  -1  -1   0  932.21   26.80
  -1  -1   0  975.90   26.80
  -1  -1   0  910.41   27.30
   1  -1   0  966.90   26.10
   1   1   0 1009.30   25.40
   1   1   0  980.90   26.10
   1   1   0  972.30   26.50
   1   1   0  924.21   27.40
   2  -1   0  912.11   25.20
  -2  -1   0  873.21   27.20
  -2  -1   0  843.22   25.60
  -2  -1   0  849.52   27.10
  -2  -1   0  876.71   28.40
   2   1   0  876.61   27.40
   2   1   0  857.81   28.20
   2   1   0  896.21   24.20
   2   1   0  884.71   26.70
   2   1   0  866.71   26.80
  -3  -1   0  204.38   16.10
  -3  -1   0  198.38   13.90
  -3  -1   0  180.18   14.10
   3  -1   0  177.88   10.40
   3  -1   0  175.18    9.20
   3  -1   0  183.78   11.80
  -3  -1   0  180.48   14.50
   3   1   0  189.68   16.00
   3   1   0  193.28   14.50
  -3   1   0  162.38    8.90
   3   1   0  172.28   14.60
   3   1   0  177.88   10.60
  -3   1   0  173.68   10.30
   3   1   0  180.58   14.20
  -4  -1   0   30.80    9.80
  -4  -1   0   45.60    9.70
  -4  -1   0   26.50    8.90
   4  -1   0   22.40    5.80
   4  -1   0   24.20    5.10
   4  -1   0   23.20    6.70
   4  -1   0   25.50    6.80
  -4  -1   0   23.80    8.50
   4  -1   0   25.00    5.40
  -4   1   0   24.70    5.80
   4   1   0   36.00    6.80
  -4   1   0   37.60    7.10
   4   1   0   25.60    8.90
   4   1   0    9.50   10.30
   4   1   0   27.30    9.50
   4   1   0   26.70    8.80
   5  -1   0  713.93   23.20
  -5  -1   0  770.42   29.90
  -5  -1   0  707.63   27.80
   5  -1   0  679.63   24.00
   5  -1   0  691.73   23.10
   5  -1   0  731.73   25.40
  -5  -1   0  758.02   29.30
   5  -1   0  730.73   24.90
  -5  -1   0  731.83   30.70
   5   1   0  743.73   23.90
   5   1   0  728.33   29.30
   5   1   0  762.02   30.50
   5   1   0  755.32   35.60
   5   1   0  711.93   28.80
  -5   1   0  735.83   25.70
  -5   1   0  657.43   23.60
   6  -1   0   -1.60    6.30
   6  -1   0    1.40    7.60
   6  -1   0   13.50    6.80
   6  -1   0  -10.50    6.80
  -6  -1   0    3.60    9.10
  -6  -1   0   -4.10    8.50
   6  -1   0    8.30    7.10
  -6  -1   0   -4.80    7.50
  -6   1   0   -0.50    7.50
   6   1   0   -5.00    8.80
   6   1   0    5.30   10.00
   6   1   0   -3.70    8.20
  -6   1   0   -8.30    9.90
  -6   1   0   -1.60    5.90
   6   1   0    6.10    6.60
  -7  -1   0   89.29   13.80
   7  -1   0   96.29   11.20
  -7  -1   0   86.69   14.90
   7  -1   0   87.69   11.60
   7  -1   0   84.69   11.60
   7  -1   0   76.79   10.50
   7  -1   0   92.89   12.00
  -7  -1   0   84.19   14.80
  -7   1   0   64.89    9.90
   7   1   0   82.69   10.80
  -7   1   0   78.59   16.30
   7   1   0  103.79   14.90
   7   1   0   78.39   13.60
  -7   1   0  100.79   12.90
  -8  -1   0   19.00   11.60
   8  -1   0   13.30    8.90
  -8  -1   0   17.80   10.00
   8  -1   0   25.70   10.00
   8  -1   0   22.80    8.40
  -8  -1   0   25.70   11.90
   8  -1   0   20.80    9.80
   8  -1   0   18.50    8.30
  -8   1   0   29.60   10.00
   8   1   0   40.20    9.20
   8   1   0   20.80    9.20
  -8   1   0   24.10   13.10
  -8   1   0   22.60    8.20
   8   1   0   16.80    9.90
   8   1   0   26.30   12.50
   9  -1   0  123.49   15.70
  -9  -1   0   79.29   14.80
   9  -1   0  135.49   14.80
   9  -1   0  114.19   15.80
  -9  -1   0   85.79   16.00
   9  -1   0  143.99   15.30
  -9  -1   0   92.59   17.70
   9  -1   0  124.29   15.30
   9   1   0  139.09   15.10
   9   1   0  112.49   18.20
   9   1   0  142.39   18.60
  -9   1   0  130.89   16.50
   9   1   0  116.39   17.90
   9   1   0  112.39   14.50
  -9   1   0  110.89   13.70
  -9   1   0  125.39   20.60
 -10  -1   0   81.49   16.90
 -10  -1   0   72.59   14.90
  10  -1   0   92.69   16.40
 -10  -1   0   59.09   16.50
  10  -1   0  101.49   15.10
  10  -1   0   69.59   13.10
  10  -1   0   65.59   14.90
  10  -1   0   94.99   14.10
  10   1   0   80.89   13.30
 -10   1   0   81.69   13.40
  10   1   0   89.49   16.50
  10   1   0   87.99   17.10
  10   1   0   78.59   12.70
  10   1   0   45.30   16.30
 -10   1   0   73.69   14.50
 -10   1   0   69.49   18.40
  11  -1   0  153.88   18.30
  11  -1   0  141.59   18.50
  11  -1   0  121.59   19.20
  11  -1   0  134.89   18.90
 -11  -1   0  111.29   18.70
 -11  -1   0  145.89   22.50
  11   1   0  158.68   23.80
  11   1   0  138.39   17.20
  11   1   0   93.99   17.80
 -11   1   0  143.99   19.80
  11   1   0  148.49   25.40
 -11   1   0  132.79   22.60
  12  -1   0   17.00   13.40
  12  -1   0   14.00   12.80
 -12  -1   0   -6.20   13.10
  12   1   0   18.60   11.00
  12   1   0    1.70   16.30
 -12   1   0    1.80   15.40
 -13  -1   0   91.59   21.10
  13  -1   0  112.99   21.00
  13  -1   0  111.29   18.60
 -13   1   0   98.29   22.70
  13   1   0   96.69   17.30
  13   1   0   98.59   23.80
  14  -1   0   18.30   17.40
 -14  -1   0   34.30   17.50
 -14   1   0   29.10   18.80
  14   1   0    6.80   20.50
  15  -1   0   -3.80   18.70
 -15  -1   0   17.70   18.40
  15   1   0    1.20   22.10
 -15   1   0   11.00   17.20
 -16  -1   0   33.60   23.40
  16  -1   0   -6.70   20.90
  16   1   0  -27.90   22.60
 -16   1   0  -17.30   18.10
  17  -1   0   68.69   28.30
 -17  -1   0   23.30   23.80
  17   1   0   80.19   31.80
 -17   1   0   27.70   22.20
 -18  -1   0   23.10   25.80
 -18   1   0   23.60   24.50
   0  -2   0    5.80    5.60
   0  -2   0   -3.20    5.40
   0  -2   0    6.10    5.20
   0  -2   0    9.50    6.40
   0  -2   0   -1.90    4.40
   0   2   0    3.00    6.70
   0   2   0   -7.50    5.80
   0   2   0    6.60    5.50
   0   2   0    5.90    6.90
  -1  -2   0   86.19    9.70
   1  -2   0   77.29    6.80
  -1  -2   0  119.09    9.50
  -1  -2   0   88.79   10.50
  -1  -2   0  106.09   10.20
   1  -2   0  108.99   11.70
   1  -2   0  100.89    8.20
   1   2   0   86.69   10.30
   1   2   0  105.59    9.90
  -1   2   0  110.49   10.80
   1   2   0  100.09    9.20
  -1   2   0   72.19    6.50
   1   2   0  109.49   10.10
   1   2   0  142.69   11.90
  -1   2   0   98.29    8.00
  -2  -2   0   14.30    8.00
  -2  -2   0   17.40    8.80
  -2  -2   0   16.30    9.00
  -2  -2   0   32.80    6.90
   2  -2   0   21.60    9.20
   2   2   0   37.40    9.00
   2   2   0   26.60    7.70
   2   2   0   21.70    7.60
   2   2   0   43.90   10.30
   2   2   0   23.00    9.10
  -3  -2   0 2990.30   77.29
  -3  -2   0 2853.61   76.89
  -3  -2   0 2883.51   78.69
   3  -2   0 2947.41   74.09
  -3  -2   0 2856.01   73.49
   3   2   0 2788.52   75.39
   3   2   0 2935.81   72.29
   3   2   0 2941.21   76.49
   3   2   0 2860.91   78.29
   3   2   0 2916.91   77.19
  -4  -2   0  913.51   34.50
  -4  -2   0  918.01   36.30
  -4  -2   0  977.60   34.90
  -4  -2   0  964.90   31.90
   4  -2   0  928.81   30.90
   4   2   0  935.41   29.20
   4   2   0  892.21   33.90
   4   2   0  961.00   34.80
   4   2   0  899.41   36.00
   4   2   0  912.91   34.00
  -5  -2   0 1088.49   41.80
  -5  -2   0 1134.09   39.80
  -5  -2   0 1096.59   39.70
   5  -2   0 1028.50   29.00
   5  -2   0 1099.09   35.70
  -5  -2   0 1073.49   37.40
   5   2   0 1096.69   39.70
   5   2   0 1117.99   41.80
   5   2   0 1108.59   39.90
   5   2   0 1064.29   39.80
   5   2   0 1146.39   33.90
  -6  -2   0  385.46   23.60
   6  -2   0  369.86   20.00
  -6  -2   0  301.77   24.60
   6  -2   0  356.86   15.00
  -6  -2   0  354.36   23.30
  -6  -2   0  370.36   22.40
   6  -2   0  379.26   16.10
  -6   2   0  342.17   14.60
   6   2   0  363.26   17.80
  -6   2   0  343.97   16.40
   6   2   0  340.27   23.70
   6   2   0  332.57   25.10
   6   2   0  333.57   23.20
   6   2   0  310.57   23.70
   7  -2   0 1404.26   39.10
   7  -2   0 1417.16   40.60
   7  -2   0 1336.87   39.30
  -7  -2   0 1434.76   50.49
  -7  -2   0 1333.47   48.00
  -7  -2   0 1377.36   51.89
   7  -2   0 1366.26   39.10
  -7  -2   0 1325.77   47.30
   7  -2   0 1459.35   44.90
   7   2   0 1419.26   50.29
  -7   2   0 1437.16   40.90
   7   2   0 1423.46   51.09
   7   2   0 1371.56   41.90
  -7   2   0 1300.27   39.00
   7   2   0 1369.26   50.09
   7   2   0 1416.26   51.99
   8  -2   0   29.00    7.90
  -8  -2   0   49.70   13.10
   8  -2   0   25.50    8.90
   8  -2   0   45.50    9.80
  -8  -2   0   35.70   12.30
   8  -2   0   36.20    9.00
  -8  -2   0   32.50   13.40
  -8  -2   0   37.90   13.10
  -8   2   0   32.40    9.40
   8   2   0   30.70   13.40
  -8   2   0   40.90    8.60
   8   2   0   24.70   14.70
   8   2   0   55.29   15.40
   8   2   0   37.20    9.60
   8   2   0   30.50   12.30
  -9  -2   0  837.42   41.40
   9  -2   0  759.92   31.00
  -9  -2   0  703.23   37.10
  -9  -2   0  715.13   36.80
   9  -2   0  730.23   28.40
   9  -2   0  764.92   29.80
   9  -2   0  774.22   30.80
   9   2   0  666.23   36.70
   9   2   0  696.63   29.70
  -9   2   0  756.32   42.20
  -9   2   0  733.03   28.30
   9   2   0  791.02   39.80
  -9   2   0  776.72   30.70
   9   2   0  778.12   39.60
  10  -2   0   -4.70   11.30
 -10  -2   0   13.50   14.10
  10  -2   0   -4.50   11.30
  10  -2   0    3.30    9.80
 -10  -2   0   12.80   13.30
  10  -2   0    7.90   10.20
 -10  -2   0    8.10   12.00
  10  -2   0   -0.20    8.30
  10   2   0   12.80   15.10
  10   2   0   13.50   12.80
 -10   2   0    4.70   14.00
 -10   2   0    0.90    7.80
  10   2   0   -5.20   11.10
 -10   2   0  -19.10    9.60
  10   2   0    7.60    9.60
 -11  -2   0 1009.60   48.50
  11  -2   0 1055.49   42.80
  11  -2   0 1135.09   41.20
  11  -2   0 1131.99   44.40
 -11  -2   0 1064.49   49.80
  11   2   0 1076.89   41.00
  11   2   0 1057.69   49.50
 -11   2   0 1036.30   52.89
 -11   2   0 1127.59   42.50
  11   2   0 1102.39   42.60
  11   2   0 1036.40   51.89
 -12  -2   0   51.19   18.10
  12  -2   0   33.00   16.40
  12  -2   0   47.10   14.50
  12   2   0   52.89   13.80
  12   2   0   43.10   19.90
 -12   2   0   33.50   17.30
  12   2   0   64.09   15.30
  13  -2   0  310.27   31.70
  13  -2   0  258.27   26.50
 -13  -2   0  274.97   31.80
  13   2   0  319.57   35.80
  13   2   0  317.07   25.70
 -13   2   0  208.18   29.50
  13   2   0  269.37   25.00
  14  -2   0   15.90   15.80
 -14  -2   0   -4.00   15.20
 -14   2   0    1.70   16.30
  14   2   0    3.50   21.00
 -15  -2   0   63.09   23.50
  15  -2   0  100.49   23.90
 -15   2   0   63.49   22.00
  15   2   0   89.69   28.40
  16  -2   0   56.89   22.90
 -16  -2   0   42.00   21.50
  16   2   0   38.50   28.80
 -16   2   0   21.00   19.70
 -17  -2   0  -10.10   21.30
  17  -2   0    2.00   22.70
  17   2   0  -16.00   27.10
 -17   2   0  -13.50   20.20
   0  -3   0    4.70    6.90
   0  -3   0   -0.80    6.70
   0  -3   0   -3.20    5.60
   0  -3   0    1.80    6.50
   0  -3   0    2.30    7.90
   0   3   0   -3.30    6.80
   0   3   0   -5.90    8.20
   0   3   0    2.50    8.10
   0   3   0   -8.70    7.10
   1  -3   0  214.78   10.70
  -1  -3   0  234.48   13.80
  -1  -3   0  239.28   18.50
  -1  -3   0  252.37   17.10
   1  -3   0  239.68   14.00
   1  -3   0  266.07   13.50
   1   3   0  227.48   16.50
  -1   3   0  234.98   14.20
   1   3   0  245.18   14.00
  -1   3   0  268.27   15.80
  -1   3   0  221.08   13.00
   1   3   0  224.38   15.60
   1   3   0  198.38   16.90
   1   3   0  233.78   16.40
  -1   3   0  241.98   17.50
   2  -3   0  229.88   11.40
  -2  -3   0  244.38   18.80
  -2  -3   0  227.78   14.00
   2  -3   0  251.27   11.10
  -2  -3   0  243.58   20.20
   2  -3   0  233.98   18.60
  -2  -3   0  240.78   17.80
   2   3   0  195.48   17.10
   2   3   0  221.48   17.70
   2   3   0  234.38   15.80
   2   3   0  221.18   16.40
   2   3   0  241.28   18.00
  -2   3   0  237.88   11.10
  -2   3   0  243.08   11.40
  -3  -3   0  115.49   11.70
  -3  -3   0   92.69   12.70
   3  -3   0  105.49   14.50
  -3  -3   0  103.89   15.00
  -3  -3   0   89.59   12.80
   3   3   0  107.99   15.10
   3   3   0  143.99   16.60
   3   3   0   97.09   13.20
   3   3   0  119.69   12.30
   3   3   0  100.49   13.00
  -4  -3   0  228.68   19.90
  -4  -3   0  212.38   16.20
  -4  -3   0  196.48   18.50
  -4  -3   0  227.28   20.90
   4  -3   0  251.17   18.90
   4   3   0  230.98   21.10
   4   3   0  231.88   19.70
   4   3   0  240.28   20.00
   4   3   0  257.57   16.50
   4   3   0  251.47   20.70
  -5  -3   0    7.10   11.50
  -5  -3   0   26.50   10.70
  -5  -3   0   15.40   11.10
   5  -3   0   19.70   10.70
  -5  -3   0    4.00    8.90
   5   3   0    2.30    9.40
   5   3   0    6.80   11.40
   5   3   0    6.00   10.00
   5   3   0   -0.40    7.90
   5   3   0   -4.40   12.50
  -6  -3   0  789.32   35.80
  -6  -3   0  756.62   38.30
  -6  -3   0  711.93   34.80
   6  -3   0  759.42   31.50
  -6  -3   0  756.32   32.30
   6   3   0  758.22   28.60
   6   3   0  771.52   36.00
   6   3   0  783.32   37.70
   6   3   0  748.73   34.80
   6   3   0  791.32   35.90
  -7  -3   0  253.77   21.30
   7  -3   0  254.57   20.60
  -7  -3   0  315.47   26.10
  -7  -3   0  286.77   27.20
  -7  -3   0  275.77   25.40
   7   3   0  266.57   26.00
   7   3   0  293.27   27.10
   7   3   0  293.97   26.70
   7   3   0  284.47   18.30
   7   3   0  291.37   25.90
   8  -3   0 1064.99   31.40
   8  -3   0 1121.39   41.70
  -8  -3   0 1036.70   48.40
  -8  -3   0 1001.20   45.90
  -8  -3   0 1126.79   45.90
  -8  -3   0 1059.89   43.40
   8   3   0 1058.39   37.40
   8   3   0 1090.69   46.60
   8   3   0 1142.59   49.00
   8   3   0 1141.59   48.30
   8   3   0 1100.19   47.50
  -9  -3   0   30.30   14.30
  -9  -3   0    8.10   14.90
  -9  -3   0    4.10   12.00
   9  -3   0   23.40    8.60
   9  -3   0    4.10   12.40
   9  -3   0   29.50    9.80
   9   3   0    9.50   14.00
   9   3   0   22.90   13.80
   9   3   0   19.60   14.80
   9   3   0   14.00   10.40
   9   3   0   17.40   15.40
  10  -3   0  524.05   25.50
  10  -3   0  479.75   20.90
  10  -3   0  528.15   26.80
  10  -3   0  444.96   29.80
  10  -3   0  547.25   23.00
 -10  -3   0  499.85   34.60
 -10  -3   0  564.14   39.30
 -10  -3   0  554.84   34.40
 -10   3   0  506.05   20.70
  10   3   0  571.04   36.30
 -10   3   0  517.45   38.90
 -10   3   0  556.94   23.90
  10   3   0  517.25   27.20
  10   3   0  490.75   37.50
  10   3   0  498.25   37.40
 -11  -3   0   -1.60   14.00
 -11  -3   0   10.70   13.70
  11  -3   0   -1.00   15.00
  11  -3   0   -6.10   10.20
  11  -3   0   11.60   14.00
  11  -3   0    9.60    8.90
  11   3   0    0.00   13.60
  11   3   0   10.60   16.80
  11   3   0    5.40   11.60
 -11   3   0   -4.90   15.10
  12  -3   0   65.29   15.20
  12  -3   0   95.89   22.30
 -12  -3   0   67.29   19.60
  12  -3   0   78.59   12.80
 -12   3   0   53.09   13.30
 -12   3   0   67.79   22.70
  12   3   0   78.39   23.00
  12   3   0   92.79   16.50
  13  -3   0   -0.70   27.20
  13  -3   0   14.00   13.30
 -13  -3   0    4.30   14.90
  13   3   0   44.90   15.50
  13   3   0    2.80   11.30
  13   3   0   19.40   20.90
 -13   3   0   14.10   18.30
  14  -3   0    4.50   15.10
 -14  -3   0    8.00   18.70
  14   3   0   17.50   24.50
 -14   3   0   15.10   18.70
 -15  -3   0   -1.80   18.90
  15  -3   0   -7.70   16.60
 -15   3   0   -7.80   18.20
  15   3   0   -6.20   25.10
 -16  -3   0   11.40   20.50
  16  -3   0  -12.00   18.40
  16   3   0   82.19   33.70
 -16   3   0   59.79   24.50
 -17  -3   0   -6.20   23.20
  17  -3   0   32.20   22.40
 -17   3   0   16.90   22.60
  17   3   0   31.10   34.00
   0  -4   0  164.08   13.10
   0  -4   0  132.49   13.20
   0  -4   0  133.99   13.40
   0  -4   0  110.69   13.50
   0  -4   0  154.58   13.20
   0   4   0  184.18   16.70
   0   4   0  132.89   13.70
   0   4   0  138.99   15.10
   0   4   0  114.59   12.60
  -1  -4   0   85.49   13.60
   1  -4   0   86.19    9.30
  -1  -4   0  112.99   11.40
   1  -4   0   82.89    9.90
   1  -4   0   81.09   10.70
   1  -4   0   77.19    9.90
  -1  -4   0   92.69   13.20
   1   4   0  101.99   17.20
  -1   4   0   51.29    9.90
  -1   4   0   83.49   10.10
  -1   4   0   85.19   13.00
   1   4   0  112.89   14.80
   1   4   0   70.69   11.60
  -1   4   0   95.59   13.90
   1   4   0   85.39   13.00
   1   4   0   88.39   13.20
   2  -4   0   97.09    9.80
  -2  -4   0  101.19   15.70
   2  -4   0  111.99   16.60
   2  -4   0   83.49    8.10
  -2  -4   0   97.69   14.10
   2  -4   0  113.79    8.40
   2  -4   0   82.19    9.20
  -2  -4   0  109.29   15.00
  -2  -4   0  108.99   11.70
   2   4   0   95.59   13.70
  -2   4   0  109.39    9.80
   2   4   0   86.69   13.80
   2   4   0  115.79   13.10
  -2   4   0  114.59   14.60
   2   4   0   83.39   14.30
   2   4   0  126.69   16.30
  -2   4   0   96.29    9.30
  -3  -4   0   45.70   12.80
   3  -4   0   35.80   13.50
  -3  -4   0   30.40   11.40
  -3  -4   0   65.79   14.90
  -3  -4   0   52.99    9.90
   3   4   0   57.39   14.10
   3   4   0   35.40   11.90
   3   4   0   44.30   13.50
   3   4   0   38.60   10.70
   3   4   0   66.39   11.80
  -4  -4   0  497.25   23.60
  -4  -4   0  506.65   31.00
  -4  -4   0  412.76   27.80
   4  -4   0  460.55   27.70
  -4  -4   0  474.55   27.60
   4   4   0  486.95   30.00
   4   4   0  461.55   26.50
   4   4   0  508.15   24.40
   4   4   0  485.25   27.40
   4   4   0  474.45   28.50
  -5  -4   0   50.89   13.40
  -5  -4   0   65.69   16.20
  -5  -4   0   49.70   14.10
   5  -4   0   31.80   13.80
  -5  -4   0   57.09   11.20
   5   4   0   58.09   15.80
   5   4   0   51.99   13.40
   5   4   0   44.20   13.40
   5   4   0   36.10   13.80
   5   4   0   61.39   11.80
  -6  -4   0   18.00   10.00
  -6  -4   0   -4.30   12.30
   6  -4   0   14.80   12.60
  -6  -4   0   -2.90   11.30
  -6  -4   0    2.50   10.60
   6   4   0   25.80   14.00
   6   4   0   20.30   12.30
   6   4   0   26.00   12.30
   6   4   0   -9.10   12.80
   6   4   0    3.70    8.90
   7  -4   0    1.10   12.10
  -7  -4   0   24.10   13.20
  -7  -4   0   15.80   11.60
  -7  -4   0   23.70   11.50
  -7  -4   0    0.10   12.30
   7   4   0   14.50   13.90
   7   4   0   14.40   14.20
   7   4   0   24.60   10.00
   7   4   0   -0.80   11.90
   7   4   0   19.20   11.60
  -8  -4   0   44.40   17.30
  -8  -4   0   30.90   14.70
  -8  -4   0   61.09   16.90
  -8  -4   0   31.80   12.90
   8  -4   0   44.70   16.40
   8   4   0   33.90   14.50
   8   4   0   38.90   18.10
   8   4   0   27.70   15.80
   8   4   0   29.40   15.20
   8   4   0   27.20   11.00
  -9  -4   0   92.69   20.10
   9  -4   0   71.99   18.80
  -9  -4   0   70.99   19.90
  -9  -4   0   70.09   16.10
   9   4   0   99.79   14.70
   9   4   0   55.99   19.40
   9   4   0   81.29   18.00
   9   4   0   47.60   19.00
   9   4   0   48.70   17.80
 -10  -4   0  -12.20   11.60
  10  -4   0   18.00   16.20
 -10  -4   0    5.00   13.90
  10  -4   0   -7.70    9.70
  10  -4   0    7.60    8.70
 -10  -4   0   -9.80   23.00
  10   4   0  -14.10   15.40
  10   4   0  -21.20   11.90
  10   4   0    7.00   11.30
  10   4   0    8.90   16.30
  10   4   0   21.90   16.60
  11  -4   0   22.90   11.00
 -11  -4   0   23.30   16.00
  11  -4   0   21.00   13.20
  11  -4   0   59.19   21.90
 -11  -4   0   -2.30   15.00
  11   4   0   25.60   12.90
  11   4   0  -11.90   13.40
  11   4   0   33.30   20.20
 -11   4   0   19.90   18.10
  12  -4   0   -0.10   10.50
  12  -4   0  -18.80   19.20
 -12  -4   0   14.60   15.00
  12   4   0   -1.00   12.20
  12   4   0   -6.70   19.20
 -12   4   0   15.60   17.80
 -13  -4   0    2.30   17.00
  13  -4   0   38.30   13.90
  13   4   0   29.50   14.80
 -13   4   0    5.50   19.30
  13   4   0   13.90   23.00
  14  -4   0    5.60   13.70
 -14  -4   0   -1.60   17.30
  14   4   0  -15.20   12.60
  14   4   0    5.30   23.90
 -14   4   0   23.90   21.30
  14   4   0   -8.30   16.10
  15  -4   0   17.70   16.30
 -15  -4   0   50.79   22.30
  15   4   0  -35.70   26.20
 -15   4   0   13.00   21.50
  16  -4   0  -11.50   18.60
 -16  -4   0   39.00   22.50
 -16   4   0   12.30   22.20
  16   4   0  -52.49   27.80
 -17  -4   0    7.60   23.20
  17  -4   0   11.40   21.70
  17   4   0   21.90   34.60
 -17   4   0  -20.20   21.10
   0  -5   0    6.90    7.90
   0  -5   0   -3.80    9.20
   0  -5   0    1.30    8.30
   0  -5   0   14.80    8.70
   0  -5   0    0.20    9.30
   0   5   0   -1.10    8.20
   0   5   0   25.50   11.60
   0   5   0    5.20    9.80
   0   5   0   -2.10   10.80
   1  -5   0 1229.68   38.30
   1  -5   0 1280.27   40.20
  -1  -5   0 1200.58   44.90
  -1  -5   0 1247.68   44.50
   1  -5   0 1231.38   39.90
  -1  -5   0 1256.97   39.40
   1  -5   0 1222.88   40.80
   1   5   0 1197.58   44.50
  -1   5   0 1160.58   41.50
   1   5   0 1296.17   43.90
   1   5   0 1285.67   43.20
  -1   5   0 1232.88   34.30
  -1   5   0 1313.47   40.40
  -1   5   0 1251.77   45.20
  -1   5   0 1209.78   40.50
   1   5   0 1213.78   43.60
  -2  -5   0  232.98   21.70
  -2  -5   0  247.98   21.10
   2  -5   0  233.58   16.70
   2  -5   0  251.07   15.90
   2  -5   0  277.77   16.30
  -2  -5   0  274.27   17.80
  -2  -5   0  213.48   21.50
   2  -5   0  252.27   14.00
  -2   5   0  297.37   24.30
   2   5   0  257.57   21.70
   2   5   0  282.97   18.80
  -2   5   0  252.07   16.40
  -2   5   0  279.97   19.70
   2   5   0  267.07   21.30
   2   5   0  276.17   22.60
   2   5   0  240.48   22.10
  -2   5   0  259.07   15.80
  -3  -5   0 1019.40   35.60
  -3  -5   0 1015.40   41.90
  -3  -5   0 1002.10   42.50
  -3  -5   0 1052.89   43.90
   3  -5   0 1030.70   28.20
   3  -5   0 1060.59   42.70
   3  -5   0 1084.49   30.90
   3  -5   0 1012.30   30.60
   3   5   0 1010.10   38.90
   3   5   0  985.70   42.90
  -3   5   0 1034.60   30.40
   3   5   0  981.00   38.10
   3   5   0 1033.10   41.20
  -3   5   0 1035.30   38.50
   3   5   0  994.30   39.00
  -3   5   0  927.81   29.90
   4  -5   0  123.99   19.60
  -4  -5   0  138.79   18.90
  -4  -5   0  149.99   20.70
  -4  -5   0  131.49   17.80
  -4  -5   0  153.28   16.00
   4   5   0  153.18   17.80
   4   5   0  197.58   19.90
   4   5   0  163.48   19.60
   4   5   0  164.28   20.90
   4   5   0  157.78   20.70
  -5  -5   0  824.52   39.80
  -5  -5   0  851.01   41.90
   5  -5   0  813.32   39.30
  -5  -5   0  853.61   43.30
  -5  -5   0  799.22   33.50
   5   5   0  845.22   38.50
   5   5   0  857.31   42.60
   5   5   0  899.61   34.90
   5   5   0  810.32   38.40
   5   5   0  803.62   39.30
  -6  -5   0  246.48   26.20
  -6  -5   0  288.27   26.90
  -6  -5   0  312.97   30.80
   6  -5   0  276.77   26.90
  -6  -5   0  269.57   22.30
   6   5   0  321.27   28.00
   6   5   0  262.07   21.20
   6   5   0  330.47   28.10
   6   5   0  276.67   28.20
   6   5   0  309.87   28.60
  -7  -5   0  149.39   22.00
  -7  -5   0  158.98   25.90
  -7  -5   0  139.89   22.40
  -7  -5   0  182.58   20.60
   7  -5   0  178.78   23.40
   7   5   0  189.48   24.90
   7   5   0  157.98   18.60
   7   5   0  157.48   24.30
   7   5   0  157.78   23.70
   7   5   0  172.68   24.10
  -8  -5   0  265.87   30.70
   8  -5   0  177.58   24.70
  -8  -5   0  174.48   26.40
  -8  -5   0  189.58   21.70
  -8  -5   0  140.49   22.80
   8   5   0  172.38   25.60
   8   5   0  207.58   26.30
   8   5   0  179.58   25.90
   8   5   0  202.48   20.60
   8   5   0  179.18   25.40
  -9  -5   0   11.30   12.90
   9  -5   0  -25.80   15.90
  -9  -5   0    6.90   14.30
  -9  -5   0  -29.50   15.10
   9   5   0  -11.00   11.40
   9   5   0   13.20   18.50
   9   5   0   -2.00   15.30
   9   5   0   20.00   15.50
   9   5   0  -13.00   16.10
 -10  -5   0  415.96   39.70
  10  -5   0  361.46   35.60
 -10  -5   0  363.26   32.10
  10   5   0  316.17   35.30
  10   5   0  485.45   43.30
  10   5   0  347.57   26.30
  10   5   0  375.66   37.10
  11  -5   0   -0.20   19.30
 -11  -5   0   -2.20   15.10
 -11  -5   0   13.60   18.70
  11   5   0    7.30   13.30
  11   5   0   -6.10   16.40
  11   5   0   -9.00   18.10
  11   5   0  -18.10   17.00
 -12  -5   0  185.68   28.10
  12  -5   0  214.38   19.00
  12  -5   0  171.48   32.20
  12   5   0  250.87   24.90
 -12   5   0  155.68   29.90
  12   5   0  269.17   37.70
  13  -5   0    0.80   12.50
 -13  -5   0  -22.70   16.00
  13   5   0   18.90   25.30
 -13   5   0   -8.60   19.20
  13   5   0   28.60   15.40
 -14  -5   0  280.67   36.00
  14  -5   0  242.98   23.70
  14   5   0  239.18   26.80
 -14   5   0  226.88   35.50
  14   5   0  354.96   46.20
 -15  -5   0  169.78   31.60
  15  -5   0  129.39   21.00
  15   5   0  280.07   47.00
 -15   5   0  182.48   35.00
 -16  -5   0   43.30   23.70
  16  -5   0   91.29   22.70
  16   5   0  136.89   40.60
 -16   5   0  130.09   33.40
   0  -6   0  207.38   19.20
   0  -6   0  174.58   18.70
   0  -6   0  204.38   19.70
   0  -6   0  187.08   18.50
   0   6   0  192.08   18.40
   0   6   0  239.98   22.20
   0   6   0  184.28   18.90
   0   6   0  212.68   22.00
   1  -6   0  107.09   14.50
  -1  -6   0  123.89   16.40
  -1  -6   0  136.99   15.00
  -1  -6   0   69.99   16.20
   1  -6   0  105.89   14.30
  -1  -6   0  105.59   17.00
   1  -6   0  100.59   13.40
   1  -6   0  104.99   14.20
  -1   6   0  106.69   13.70
   1   6   0   99.39   14.90
  -1   6   0   80.89   16.40
   1   6   0  129.09   17.40
   1   6   0  119.49   18.30
   1   6   0   74.39   15.70
  -1   6   0  101.39   14.30
  -1   6   0  118.29   17.20
  -2  -6   0  658.13   35.60
   2  -6   0  617.84   26.10
  -2  -6   0  622.24   32.40
   2  -6   0  594.94   24.70
   2  -6   0  582.64   26.60
   2  -6   0  555.14   26.50
  -2  -6   0  602.54   34.90
  -2  -6   0  581.14   27.20
  -2   6   0  569.94   24.10
  -2   6   0  624.14   26.50
  -2   6   0  648.44   30.80
  -2   6   0  648.74   34.00
  -2   6   0  615.84   26.00
   2   6   0  592.64   31.20
   2   6   0  583.54   31.90
   2   6   0  587.74   33.80
   2   6   0  555.04   31.30
   3  -6   0  225.28   16.10
  -3  -6   0  245.18   23.50
   3  -6   0  215.68   15.30
   3  -6   0  178.98   13.70
  -3  -6   0  160.78   22.10
   3  -6   0  198.48   16.10
  -3  -6   0  193.48   18.00
  -3  -6   0  200.58   23.30
   3   6   0  189.88   22.90
  -3   6   0  249.97   21.60
   3   6   0  246.18   24.30
  -3   6   0  188.98   14.90
  -3   6   0  233.58   25.10
   3   6   0  210.08   22.90
   3   6   0  215.98   21.30
  -3   6   0  203.48   15.00
   3   6   0  199.78   19.40
  -4  -6   0   82.79   18.60
  -4  -6   0   50.49   12.30
  -4  -6   0   47.30   16.80
  -4  -6   0   42.00   13.90
   4   6   0   66.29   16.10
  -4   6   0   43.00   14.60
   4   6   0   56.39   14.80
   4   6   0   86.09   18.60
   4   6   0   57.99   17.70
  -4   6   0   29.80   15.60
   4   6   0   48.60   12.40
   5  -6   0   23.40   16.00
  -5  -6   0    8.80   14.10
  -5  -6   0   -7.70   11.70
  -5  -6   0   28.70   16.30
  -5  -6   0   15.80   11.30
   5   6   0   31.40   13.50
   5   6   0   16.00   15.10
   5   6   0    5.80   11.90
  -5   6   0   -3.10   13.80
   5   6   0    5.80   16.10
   5   6   0   -2.20   12.70
   6  -6   0  145.49   24.30
  -6  -6   0  118.09   21.00
  -6  -6   0  120.79   17.60
  -6  -6   0  135.29   22.70
  -6  -6   0  152.68   24.30
   6   6   0  137.89   18.70
   6   6   0  149.88   21.00
   6   6   0  172.58   24.80
   6   6   0  180.38   23.70
   6   6   0  128.99   23.10
   7  -6   0   18.50   17.80
  -7  -6   0   12.60   16.90
  -7  -6   0   41.20   19.20
  -7  -6   0  -14.80   12.70
  -7  -6   0   16.00   12.30
   7   6   0  -13.10   11.30
   7   6   0    0.30   17.40
   7   6   0   -6.40   12.90
   7   6   0   10.60   16.70
   7   6   0   -4.90   12.70
  -8  -6   0  102.99   23.00
  -8  -6   0   86.89   23.80
  -8  -6   0  129.69   20.60
   8  -6   0  134.09   26.20
  -8  -6   0  117.89   24.90
   8   6   0   91.49   23.90
   8   6   0   76.99   16.60
   8   6   0   87.89   22.60
   8   6   0  101.39   22.30
   8   6   0   72.59   19.70
  -9  -6   0   69.99   21.20
   9  -6   0   51.59   24.70
  -9  -6   0   77.99   18.60
  -9  -6   0   50.19   22.80
   9   6   0   44.10   20.70
   9   6   0   68.49   16.40
   9   6   0  104.09   24.90
   9   6   0   55.49   20.20
   9   6   0   54.89   23.10
 -10  -6   0   54.49   18.70
 -10  -6   0   82.69   24.60
  10  -6   0   54.99   24.70
  10   6   0   48.40   19.70
  10   6   0   81.69   17.50
  10   6   0   45.90   21.90
  10   6   0  103.99   27.70
 -11  -6   0   86.59   31.10
  11  -6   0   92.59   29.20
 -11  -6   0  145.89   25.40
  11   6   0  150.88   29.10
  11   6   0  114.89   20.70
  11   6   0  119.49   26.50
  11   6   0  121.09   28.90
 -12  -6   0   -3.80   17.20
  12  -6   0  -21.40   24.00
  12   6   0   -8.90   22.40
 -12   6   0   -6.00   21.10
  12   6   0  -20.00   13.40
  12   6   0   -4.80   19.00
 -13  -6   0   31.10   20.50
 -13   6   0  -13.80   20.50
  13   6   0   20.70   16.40
  13   6   0   28.60   27.50
 -14  -6   0   -4.30   19.70
  14  -6   0    2.20   12.80
  14   6   0   20.30   27.40
  14   6   0   -2.00   15.70
 -14   6   0  -11.10   22.70
  15  -6   0  -11.00   13.80
 -15  -6   0  -12.10   20.20
 -15   6   0    1.30   23.70
 -16  -6   0  -17.90   22.10
  16  -6   0    5.90   17.00
 -16   6   0  -15.90   25.40
   0  -7   0    9.60   12.50
   0  -7   0   -6.10    9.80
   0  -7   0   -3.20   13.40
   0  -7   0    2.30   12.10
   0   7   0    3.30   13.40
   0   7   0    3.10   10.50
   0   7   0  -20.70   11.80
   0   7   0  -26.70   10.50
   1  -7   0  803.62   36.00
  -1  -7   0  807.42   37.70
   1  -7   0  730.23   35.60
   1  -7   0  761.22   33.90
   1  -7   0  724.43   33.50
  -1  -7   0  769.72   40.60
  -1  -7   0  780.02   32.60
  -1  -7   0  783.82   39.40
  -1   7   0  754.32   39.50
  -1   7   0  784.62   33.70
  -1   7   0  708.03   35.20
   1   7   0  801.92   37.60
   1   7   0  721.73   37.80
   1   7   0  793.12   39.20
   1   7   0  827.72   38.50
  -1   7   0  714.13   34.30
   2  -7   0    6.60   12.10
   2  -7   0  -11.60    9.00
  -2  -7   0   10.60   11.90
   2  -7   0   -7.50    9.30
  -2  -7   0   16.90   11.00
  -2  -7   0   -3.40   13.90
  -2  -7   0  -15.10   15.10
   2  -7   0   -2.80   10.50
   2   7   0   12.40   14.00
   2   7   0   -7.00   13.90
  -2   7   0    1.90   10.00
  -2   7   0   16.30    8.10
   2   7   0  -11.10   10.50
  -2   7   0   26.10   15.30
   2   7   0   -2.10   12.30
  -2   7   0   14.70   10.00
  -2   7   0   28.80   14.60
   3  -7   0  643.24   29.80
   3  -7   0  706.43   28.10
  -3  -7   0  701.13   38.50
   3  -7   0  663.93   28.10
  -3  -7   0  716.93   42.00
  -3  -7   0  698.13   41.00
   3  -7   0  656.73   28.70
  -3  -7   0  631.84   31.50
   3   7   0  663.33   37.60
   3   7   0  670.03   36.60
   3   7   0  680.23   39.00
  -3   7   0  610.84   34.30
   3   7   0  707.43   36.30
  -3   7   0  613.74   26.90
  -3   7   0  714.33   28.10
  -3   7   0  672.43   29.20
  -3   7   0  685.53   38.70
   4  -7   0  322.87   20.00
   4  -7   0  316.57   17.30
  -4  -7   0  310.17   24.80
  -4  -7   0  275.97   29.30
   4  -7   0  290.47   17.80
  -4  -7   0  292.47   30.50
  -4  -7   0  346.97   33.80
   4   7   0  368.56   32.60
  -4   7   0  353.76   31.30
   4   7   0  338.77   31.20
   4   7   0  309.27   27.80
   4   7   0  331.57   31.30
  -4   7   0  320.17   16.60
  -4   7   0  306.47   26.00
  -5  -7   0  561.24   31.50
  -5  -7   0  534.05   37.60
  -5  -7   0  595.64   42.20
  -5  -7   0  526.55   40.80
   5   7   0  573.84   37.60
   5   7   0  543.65   36.90
   5   7   0  534.25   32.70
  -5   7   0  522.35   36.00
  -5   7   0  488.85   33.70
   5   7   0  474.75   39.20
  -6  -7   0  433.66   30.00
  -6  -7   0  413.96   38.30
  -6  -7   0  437.26   40.10
  -6  -7   0  432.76   36.90
   6   7   0  489.25   37.40
   6   7   0  471.35   34.80
   6   7   0  438.16   29.90
   6   7   0  508.55   40.80
  -6   7   0  415.76   33.80
  -6   7   0  387.16   31.40
  -7  -7   0   47.70   18.90
  -7  -7   0  102.39   19.00
   7  -7   0  110.99   25.10
  -7  -7   0  113.19   25.30
  -7  -7   0   87.79   24.10
   7   7   0   72.39   24.00
   7   7   0   65.69   20.10
   7   7   0   84.89   24.10
   7   7   0   74.79   18.80
  -8  -7   0  434.46   32.60
  -8  -7   0  427.66   40.60
  -8  -7   0  465.55   44.10
  -8  -7   0  486.55   44.90
   8  -7   0  467.15   42.70
   8   7   0  443.96   43.70
   8   7   0  386.46   41.70
   8   7   0  427.26   32.00
   8   7   0  494.65   38.00
  -9  -7   0   52.79   18.30
   9  -7   0   80.29   26.90
   9   7   0  130.79   28.10
   9   7   0   41.20   17.00
  10  -7   0  616.44   48.80
 -10  -7   0  612.14   40.60
  10   7   0  556.84   46.20
  10   7   0  565.34   35.90
  11  -7   0   -2.00   26.20
 -11  -7   0    9.60   17.60
  11   7   0    6.80   15.20
  11   7   0   30.60   23.20
  12  -7   0  274.67   42.00
 -12  -7   0  296.57   35.40
  12   7   0  286.47   30.10
  12   7   0  238.68   36.60
 -13  -7   0   56.59   23.80
 -13   7   0   20.70   24.90
  13   7   0    4.90   16.70
 -14  -7   0  195.58   34.60
 -14   7   0  194.18   36.90
  14   7   0  213.78   28.60
 -15  -7   0   32.40   25.00
 -15   7   0   -3.80   25.50
   0  -8   0  178.08   24.40
   0  -8   0  204.68   22.80
   0  -8   0  137.69   20.80
   0   8   0  163.88   21.70
   0   8   0  179.18   25.20
   0   8   0  164.78   20.50
   0   8   0  176.38   24.40
  -1  -8   0   -4.80   11.20
   1  -8   0   41.80   16.30
  -1  -8   0   -7.50   17.60
   1  -8   0  -10.50   10.80
   1  -8   0  -11.30   13.30
  -1  -8   0   -0.70   10.60
  -1  -8   0   25.80   16.80
  -1   8   0   22.60   17.00
  -1   8   0   -3.40   11.10
  -1   8   0   -0.40   16.10
   1   8   0   31.40   16.40
   1   8   0    8.20   14.80
   1   8   0    2.40   16.30
  -1   8   0    8.60   13.00
   1   8   0    6.30   12.10
  -2  -8   0  447.66   36.20
  -2  -8   0  394.66   27.50
   2  -8   0  387.76   25.40
   2  -8   0  417.36   30.30
   2  -8   0  409.16   27.30
  -2  -8   0  367.36   34.20
  -2   8   0  404.56   26.10
  -2   8   0  382.86   34.10
   2   8   0  374.56   32.60
   2   8   0  384.96   31.00
  -2   8   0  360.86   26.20
   2   8   0  394.96   32.10
   2   8   0  400.66   32.00
  -2   8   0  430.56   32.10
  -3  -8   0    2.90   13.80
   3  -8   0   14.50   12.80
  -3  -8   0   13.90   19.20
   3  -8   0    4.10   11.40
   3  -8   0   -7.90   13.10
  -3  -8   0    1.60   15.80
  -3  -8   0   25.30   13.70
   3  -8   0   -2.80    9.90
   3   8   0   14.30   16.80
  -3   8   0   13.30   16.20
  -3   8   0  -26.30   10.20
   3   8   0   -4.50   14.50
   3   8   0   18.50   15.20
  -3   8   0   20.50   17.20
  -3   8   0   12.60   10.30
   3   8   0   18.30   18.10
   4  -8   0   88.49   12.40
  -4  -8   0  148.39   26.60
   4  -8   0   77.49   15.60
   4  -8   0   80.39   14.40
  -4  -8   0  101.39   18.90
   4  -8   0   76.89   12.40
  -4  -8   0  116.89   24.80
  -4   8   0   49.90   10.60
  -4   8   0  123.09   22.80
   4   8   0  107.79   23.70
  -4   8   0   78.79   11.60
  -4   8   0  133.79   18.10
   4   8   0   83.49   20.10
  -4   8   0  119.49   23.40
   4   8   0  101.19   22.50
  -5  -8   0   40.10   22.10
   5  -8   0   84.99   14.30
  -5  -8   0   64.39   17.30
  -5  -8   0   75.69   23.60
   5  -8   0   93.29   13.30
   5   8   0  109.19   24.30
  -5   8   0   51.89   21.00
   5   8   0   80.89   23.40
  -5   8   0   87.29   21.10
   5   8   0   71.59   19.50
   6  -8   0   23.40    9.60
  -6  -8   0   35.00   22.40
  -6  -8   0   22.60   20.70
  -6  -8   0   32.80   16.60
  -6   8   0    8.10   17.20
   6   8   0    8.60   19.50
  -6   8   0   33.80   19.50
   6   8   0   33.90   16.90
   6   8   0   46.00   22.10
  -7  -8   0  146.49   22.50
  -7  -8   0   99.39   27.70
  -7  -8   0  171.68   31.60
  -7   8   0  108.49   26.30
   7   8   0  120.99   27.90
   7   8   0  144.29   26.80
   7   8   0  140.39   23.60
  -7   8   0  176.88   27.10
  -8  -8   0   10.00   24.00
  -8  -8   0   42.20   18.00
  -8  -8   0   15.40   22.70
   8   8   0   55.29   23.70
  -8   8   0   21.10   20.90
   8   8   0   27.80   16.60
  -8   8   0   -5.10   19.30
   8   8   0   89.49   28.40
  -9  -8   0  174.48   26.50
   9   8   0  225.98   27.20
  -9   8   0  153.58   28.50
  -9   8   0  179.68   33.40
   9   8   0  129.69   29.10
 -10  -8   0   -0.60   18.50
 -10   8   0  -16.90   19.10
  10   8   0  -12.70   22.00
  10   8   0   42.30   18.80
 -11  -8   0  142.89   27.70
  11   8   0  116.89   22.60
 -11   8   0   59.39   26.60
  11   8   0  104.89   30.40
 -12  -8   0   55.49   24.30
 -12   8   0   36.20   30.50
  12   8   0   61.69   20.60
  12   8   0   88.89   31.10
 -13  -8   0   27.40   23.10
  13   8   0   45.40   21.20
 -13   8   0   15.80   30.20
  13   8   0   36.20   29.50
 -14  -8   0   41.80   24.90
  14   8   0  107.39   24.20
 -14   8   0   48.60   31.40
   0  -9   0   26.60   19.30
   0   9   0    0.80   16.50
   0   9   0    3.10   18.70
  -1  -9   0  295.47   33.00
   1  -9   0  288.97   30.00
  -1   9   0  292.97   31.80
   1   9   0  285.17   31.30
  -1   9   0  358.46   34.80
   1   9   0  366.96   34.80
  -2  -9   0   -0.40   19.50
   2  -9   0   31.50   17.20
  -2  -9   0    0.30   12.60
  -2   9   0   -3.50   17.70
   2   9   0   -2.40   15.20
  -2   9   0   12.10   17.70
   2   9   0  -12.30   19.10
   3  -9   0  208.98   20.90
   3  -9   0  185.98   23.90
  -3  -9   0  182.88   30.40
  -3  -9   0  188.78   22.80
  -3   9   0  197.78   27.60
  -3   9   0  118.49   25.10
   3   9   0  187.18   28.40
   3   9   0  220.98   28.30
   4  -9   0  130.69   20.60
   4  -9   0  173.18   17.00
  -4  -9   0  178.88   22.60
  -4  -9   0  109.79   26.90
   4   9   0  183.78   29.60
  -4   9   0  161.28   26.80
   4   9   0  147.69   24.50
  -4   9   0   88.19   24.10
  -4   9   0  128.89   15.30
   5  -9   0  165.68   21.10
  -5  -9   0  274.07   28.10
  -5  -9   0  220.08   32.20
  -5   9   0  249.48   31.30
   5   9   0  237.68   31.80
   5   9   0  211.58   28.30
  -5   9   0  231.28   30.60
   6  -9   0  159.68   19.40
  -6  -9   0  175.78   26.00
  -6  -9   0  111.69   28.30
  -6   9   0  164.38   28.40
  -6   9   0  190.18   28.50
   6   9   0  269.17   35.60
   6   9   0  159.08   25.70
  -7  -9   0   51.49   26.90
  -7  -9   0   31.40   18.90
   7  -9   0   18.50   13.00
   7   9   0   38.00   23.10
  -7   9   0    8.30   21.30
   7   9   0   63.09   19.70
  -7   9   0   31.80   20.40
  -8  -9   0  155.38   37.60
  -8  -9   0  103.49   23.60
  -8   9   0   78.19   24.80
   8   9   0   97.49   22.70
  -8   9   0   94.79   25.90
   8   9   0   90.19   29.50
  -9  -9   0   -9.00   17.80
   9   9   0   -5.80   17.60
  -9   9   0   39.90   24.80
   9   9   0   -5.70   23.70
  -9   9   0    4.40   22.30
 -10  -9   0   19.50   20.90
  10   9   0   88.89   30.90
 -10   9   0   45.60   24.80
 -10   9   0   43.50   26.40
  10   9   0   76.99   21.70
 -11  -9   0   -9.90   19.30
 -11   9   0   52.49   31.10
  11   9   0   27.20   19.40
 -11   9   0   -5.80   23.50
  11   9   0   -2.10   26.90
 -12  -9   0  -21.00   20.30
  12   9   0   -1.70   27.30
  12   9   0   51.09   20.80
 -13  -9   0  -37.50   20.00
  13   9   0   51.59   32.40
  13   9   0  -37.00   17.30
 -13   9   0  -18.20   26.60
   0 -10   0  118.09   26.90
   0  10   0   81.69   24.90
   0  10   0   64.49   22.80
   1 -10   0   13.20   20.50
  -1 -10   0   -1.60   21.80
   1  10   0    3.20   17.40
  -1  10   0    7.90   18.00
  -1  10   0   32.10   21.70
   1  10   0   11.20   19.30
   2 -10   0  104.09   23.60
  -2 -10   0   68.39   26.70
   2  10   0   86.09   22.90
   2  10   0   88.99   26.60
  -2  10   0   65.79   23.40
  -2  10   0  111.69   26.60
  -3 -10   0  133.79   31.80
   3 -10   0  116.69   23.50
  -3 -10   0  159.18   22.80
  -3  10   0  183.18   30.50
   3  10   0  148.39   26.20
   3  10   0  122.79   27.70
  -3  10   0  150.38   28.00
  -4 -10   0   47.00   26.30
   4 -10   0   61.99   20.90
  -4 -10   0   99.19   20.70
   4  10   0   90.99   26.80
  -4  10   0   63.59   24.80
  -4  10   0   57.79   22.50
   4  10   0   80.29   23.30
  -5 -10   0  139.29   23.60
   5 -10   0   97.79   20.80
  -5 -10   0  127.69   31.30
  -5  10   0  109.49   26.70
   5  10   0  130.39   30.30
  -5  10   0   88.69   24.90
   5  10   0  124.19   26.20
  -6 -10   0   53.89   21.10
   6 -10   0   52.99   19.20
  -6 -10   0   99.79   29.70
   6  10   0   48.30   27.30
  -6  10   0   53.29   24.80
  -6  10   0  100.59   27.60
   6  10   0   77.99   23.30
  -7 -10   0   36.80   29.50
   7 -10   0   27.60   17.70
  -7 -10   0   27.50   20.60
   7  10   0   34.00   21.30
  -7  10   0   64.39   24.60
  -7  10   0   19.50   22.10
   7  10   0   55.39   26.30
  -8 -10   0   -2.30   19.60
   8 -10   0  -10.20   14.40
  -8 -10   0   46.70   36.20
  -8  10   0   25.40   23.80
   8  10   0   34.60   20.60
   8  10   0   38.80   26.60
  -9 -10   0  109.19   27.90
   9  10   0  169.68   36.70
  -9  10   0  145.39   32.80
   9  10   0   86.59   23.90
 -10 -10   0   33.90   23.50
  10  10   0    6.00   24.10
  10  10   0    2.10   19.70
 -10  10   0   27.90   24.60
 -11 -10   0  114.79   29.60
  11  10   0   80.59   24.60
 -11  10   0   78.39   29.40
  11  10   0  161.48   39.80
 -12 -10   0  -33.20   21.20
  12  10   0   12.10   29.20
  12  10   0    3.80   20.60
   0 -11   0   12.90   24.70
   0  11   0   20.30   21.30
   0  11   0    3.30   22.20
   1 -11   0   -1.50   23.50
  -1 -11   0   96.29   30.50
   1  11   0  -12.70   18.50
  -1  11   0   20.70   22.90
  -1  11   0   47.90   23.60
   1  11   0    5.50   22.00
  -2 -11   0   21.80   26.00
   2 -11   0   14.60   23.30
   2  11   0   19.90   20.40
   2  11   0   47.80   24.50
  -2  11   0   29.90   25.30
  -2  11   0   28.70   22.30
   3 -11   0   90.19   25.90
  -3 -11   0   11.30   27.00
  -3  11   0   24.60   22.60
  -3  11   0   87.29   28.20
   3  11   0   71.49   25.20
   3  11   0   45.20   27.80
  -4 -11   0   36.30   17.80
   4 -11   0   38.80   21.90
  -4 -11   0   13.60   24.80
   4  11   0   18.50   25.60
   4  11   0   23.80   21.20
  -4  11   0   -9.90   20.80
   5 -11   0    8.40   22.10
  -5 -11   0   47.60   19.60
  -5 -11   0   34.80   28.00
   5  11   0    3.10   21.30
  -5  11   0   -2.80   21.20
   5  11   0   -3.70   24.30
  -6 -11   0    7.40   29.20
   6 -11   0   45.30   23.10
  -6 -11   0   53.99   21.70
  -6  11   0   47.10   26.40
   6  11   0   45.60   23.00
   6  11   0   12.90   25.90
  -7 -11   0  -35.10   18.30
   7 -11   0  -16.60   18.30
  -7 -11   0  -52.99   28.30
  -7  11   0  -20.60   21.70
   7  11   0   -8.00   26.50
   7  11   0    6.50   21.60
   8 -11   0   97.39   22.30
  -8 -11   0   42.60   23.20
   8  11   0   63.39   31.50
  -8  11   0   56.69   28.80
   8  11   0   34.40   24.10
  -9 -11   0  -30.10   23.50
   9 -11   0   -0.20   18.20
   9  11   0   -2.50   20.50
  -9  11   0  -15.50   25.80
   9  11   0  -16.20   27.70
 -10 -11   0  -34.80   23.90
 -10  11   0   20.30   28.10
  10  11   0   -2.00   26.30
  10  11   0   14.50   21.90
  11  11   0   10.90   22.10
 -11  11   0  -20.80   28.20
   0 -12   0  168.28   38.80
   0  12   0  143.99   31.60
   1 -12   0   65.69   30.30
  -1 -12   0   13.90   27.80
   1  12   0   51.19   29.40
   1  12   0   -4.80   20.60
  -1  12   0   24.90   23.10
  -2 -12   0   20.80   29.50
   2 -12   0   87.49   31.10
   2  12   0   69.09   26.30
  -2  12   0   21.00   23.30
   2  12   0   56.89   29.40
   3 -12   0   15.90   26.00
  -3 -12   0  -21.70   25.90
   3  12   0   -0.20   24.90
  -3  12   0   13.70   23.40
   3  12   0    3.20   21.60
   4 -12   0   -0.70   23.80
  -4 -12   0   80.89   32.70
   4  12   0   27.30   25.60
  -4  12   0   42.60   27.90
   4  12   0   86.19   32.60
  -5 -12   0   46.50   33.40
   5 -12   0    1.90   24.80
  -5  12   0   92.49   30.90
   5  12   0   45.10   25.30
   5  12   0   71.79   32.20
  -6 -12   0   35.90   36.50
   6 -12   0   22.30   25.50
  -6  12   0   14.00   25.50
   6  12   0   12.20   26.50
   6  12   0   25.10   24.50
  -7 -12   0   56.49   37.70
   7 -12   0   70.99   27.30
   7  12   0   37.80   25.60
  -7  12   0   50.99   29.10
   7  12   0   12.90   31.10
   8 -12   0   10.80   22.90
   8  12   0   33.80   30.60
   8  12   0    8.10   23.60
  -8  12   0    5.10   26.80
   9  12   0   48.80   26.10
  -9  12   0   56.49   31.50
   0 -13   0   17.00   33.40
   0  13   0  -27.90   21.20
  -1 -13   0   87.89   37.60
   1 -13   0   43.20   34.50
  -1  13   0   55.69   28.50
   1  13   0   41.60   27.60
  -2 -13   0    4.60   32.60
   2 -13   0   34.80   31.00
  -2  13   0   -2.10   24.10
   2  13   0   11.10   24.30
   3 -13   0  171.88   39.30
  -3 -13   0  171.58   43.70
   3  13   0  116.09   33.90
  -3  13   0  191.98   40.10
   4 -13   0   66.89   31.90
  -4 -13   0   27.70   37.50
   4  13   0   61.99   28.50
  -4  13   0   40.70   29.60
   5 -13   0  146.29   39.10
  -5 -13   0  133.69   45.40
   5  13   0  158.88   37.00
  -5  13   0  108.79   34.60
  -6  13   0   48.10   30.50
   6  13   0   18.90   27.30
 -18   0   1  -13.00   23.80
  17   0  -1  -12.50   25.20
 -17   0   1    5.30   21.10
  16   0  -1  -29.20   21.10
 -16   0   1   19.20   19.70
  15   0  -1   -1.10   19.70
 -15   0   1   -9.00   16.30
  14   0  -1  -14.20   17.50
 -14   0   1    3.40   15.60
 -13   0   1   15.80   15.40
  13   0  -1   -7.90   12.10
  13   0  -1  -14.60   14.30
 -12   0   1   14.70   14.60
  12   0  -1   14.10   10.20
  12   0  -1  -11.90   12.70
  11   0  -1   -2.80    8.80
  11   0  -1   -8.60   11.00
 -11   0   1   20.10   12.80
  11   0  -1   -5.90   10.80
  11   0  -1    3.40   12.70
 -11   0   1   -7.10   11.70
  10   0  -1   -0.50   10.60
 -10   0   1   -0.70    9.80
 -10   0   1   12.40   11.80
  10   0  -1  -11.20   10.70
  10   0  -1   -2.90    9.30
  10   0  -1  -16.10    6.90
 -10   0   1    3.20   12.30
   9   0  -1   -2.20    7.10
   9   0  -1  -22.80    8.10
   9   0  -1   -3.70   10.00
   9   0  -1   12.40    9.30
  -9   0   1   -7.70    7.50
  -9   0   1    0.30   10.00
  -9   0   1   15.20   13.10
   9   0  -1   -0.50   11.30
   8   0  -1  -12.80    8.90
   8   0  -1    0.90    6.40
  -8   0   1   -8.20   10.60
   8   0  -1   -1.80    7.90
   8   0  -1   -1.50    9.60
   8   0  -1   -9.60    8.00
  -8   0   1   -2.70    7.80
  -8   0   1    6.70    9.80
   7   0  -1   -4.80    8.00
   7   0  -1   -6.70    6.10
   7   0  -1   -9.10    6.90
  -7   0   1   -8.30    9.90
   7   0  -1   -3.60    8.30
  -7   0   1    3.20    7.20
  -7   0   1    4.10    9.20
   7   0  -1   -7.00    8.30
   6   0  -1   -7.50    7.70
   6   0  -1   -3.40    7.40
  -6   0   1   -2.20    9.40
   6   0  -1   -4.70    5.60
   6   0  -1   -8.60    7.70
   6   0  -1   -3.70    5.60
   6   0  -1  -12.40    7.50
  -6   0   1   -2.70    9.00
  -6   0   1    2.40    7.30
   5   0  -1    3.40    5.40
  -5   0   1   -3.50    8.00
  -5   0   1    1.60    6.80
   5   0  -1   -0.70    6.90
   5   0  -1    3.00    6.90
  -5   0   1    1.30    9.90
   5   0  -1    2.40    5.50
   5   0  -1    5.90    8.10
   5   0  -1   -0.50    7.60
   4   0  -1    3.70    7.40
  -4   0   1   -0.80    6.10
   4   0  -1    2.20    6.80
   4   0  -1    0.60    5.30
   4   0  -1   -3.10    5.00
   4   0  -1    1.50    6.70
   4   0  -1    2.70    6.60
  -4   0   1    8.20    9.30
  -4   0   1    6.80    7.70
  -3   0   1   -4.40    6.20
   3   0  -1    2.00    7.80
  -3   0   1    0.40    5.60
   3   0  -1   -1.40    5.70
   3   0  -1   -3.50    4.70
   3   0  -1    0.10    6.00
   3   0  -1   -1.70    4.10
   3   0  -1    6.30    6.80
   3   0  -1   -2.30    5.60
   2   0  -1    0.60    6.30
   2   0  -1    4.70    6.00
   2   0  -1   -0.60    4.40
   2   0  -1    3.50    4.70
  -2   0   1   -4.40    4.20
  -2   0   1   -2.70    4.10
   2   0  -1   -3.60    4.30
   2   0  -1   -0.40    3.40
  -2   0   1    3.70    5.40
   1   0  -1   -0.80    2.80
  -1   0   1    0.70    2.70
  -1   0   1    0.90    2.10
   1   0  -1    0.00    2.50
   1   0  -1   -1.30    2.50
  -1   0   1   -0.60    2.10
   1   0   1   -0.60    2.50
   1   0   1    1.90    2.60
  -1   0  -1   -0.50    2.80
  -1   0  -1    0.80    2.20
  -1   0  -1    0.80    2.40
   1   0   1   -2.50    2.10
  -1   0  -1    0.40    2.80
   1   0   1   -2.10    2.10
   2   0   1    8.80    5.00
  -2   0  -1    7.40    4.50
  -2   0  -1   -1.30    5.60
   2   0   1    0.30    3.80
   2   0   1   -0.20    4.30
  -2   0  -1    1.20    5.40
   2   0   1   -4.10    4.40
   2   0   1    3.40    5.30
   2   0   1    0.30    4.70
   3   0   1   -0.10    5.30
   3   0   1   -2.40    5.70
   3   0   1    2.70    5.10
  -3   0  -1    7.20    7.50
   3   0   1    4.10    6.10
   3   0   1   -2.70    6.50
   3   0   1   -0.10    5.50
  -3   0  -1   -1.10    5.70
  -3   0  -1   -5.60    6.50
  -4   0  -1  -11.40    5.80
   4   0   1   -0.50    6.00
   4   0   1   -7.10    6.10
   4   0   1    1.80    7.40
   4   0   1   -2.90    5.90
  -4   0  -1    4.30    7.60
   4   0   1   -0.70    6.40
   4   0   1    4.80    6.70
  -4   0  -1    6.90    8.50
  -5   0  -1    3.40    9.10
   5   0   1   -7.70    6.40
   5   0   1   -0.30    6.20
   5   0   1   -3.90    7.10
   5   0   1   -3.40    7.70
  -5   0  -1   -5.10    6.20
   5   0   1   -2.40    7.00
   5   0   1   -1.10    6.20
  -5   0  -1   -2.90    8.20
   6   0   1    1.50    8.10
  -6   0  -1   -8.50    9.30
   6   0   1    6.40    8.20
   6   0   1    8.60    7.60
   6   0   1  -12.00    6.00
  -6   0  -1  -11.30    6.50
   6   0   1    9.50    6.80
  -6   0  -1   -1.50    8.60
   6   0   1    2.10    8.10
   7   0   1    2.90    7.10
  -7   0  -1    3.40    7.60
   7   0   1  -11.80    8.10
   7   0   1   -4.80    7.30
  -7   0  -1    9.10    9.60
  -7   0  -1    6.90   10.20
   7   0   1   10.40    8.90
   7   0   1   -4.90    8.10
   8   0   1    1.40    7.20
  -8   0  -1    2.20    9.60
   8   0   1   12.30    9.70
   8   0   1    3.90    8.60
  -8   0  -1   -5.30    8.30
   8   0   1   -1.90    9.20
   8   0   1   -1.90    9.60
  -8   0  -1    5.50   10.90
   9   0   1    2.50    9.80
  -9   0  -1    0.50   10.50
  -9   0  -1    2.90    8.70
   9   0   1    6.20    8.90
   9   0   1   17.00    8.80
   9   0   1   -3.20   10.30
  -9   0  -1   -7.20   10.40
   9   0   1   -3.10   10.20
 -10   0  -1   -5.10    9.10
  10   0   1    1.90    8.70
 -10   0  -1    4.20   11.90
  10   0   1   -0.50   10.80
 -10   0  -1    5.30   11.50
  10   0   1  -20.90   10.30
  10   0   1  -11.50    8.50
  11   0   1  -12.20   11.70
 -11   0  -1   -5.10   12.20
  11   0   1  -16.70    9.50
  11   0   1   16.80   12.80
  11   0   1    6.90   10.00
 -11   0  -1    3.40   12.70
  12   0   1   -7.40   10.40
  12   0   1   -9.90   13.70
 -12   0  -1   -0.60   12.90
 -13   0  -1   -5.90   14.10
  13   0   1    8.10   12.20
  13   0   1  -19.90   14.90
 -14   0  -1   -4.90   14.10
  14   0   1  -14.50   17.20
 -15   0  -1    8.40   15.60
  15   0   1   -4.30   18.40
 -16   0  -1    1.90   18.40
  16   0   1  -22.70   20.20
 -17   0  -1  -13.20   20.60
  17   0   1  -11.30   25.80
 -18   0  -1   22.70   23.60
 -18  -1   1  -13.50   24.30
 -18   1   1   14.80   22.50
 -17  -1   1  126.69   32.40
  17  -1  -1  261.37   39.10
  17   1  -1  225.68   41.90
 -17   1   1  146.49   31.20
 -16  -1   1   26.80   20.90
  16  -1  -1  -18.90   20.50
  16   1  -1    4.50   25.50
 -16   1   1   -9.10   17.50
 -15  -1   1  130.39   26.10
  15  -1  -1  250.77   32.80
  15   1  -1  247.48   37.30
 -15   1   1  167.28   29.40
  14  -1  -1  155.98   25.10
 -14  -1   1  135.99   25.80
 -14   1   1  129.49   24.50
  14   1  -1  195.88   32.10
  13  -1  -1  564.04   37.60
 -13  -1   1  541.05   40.30
 -13   1   1  461.85   39.00
  13   1  -1  546.95   41.70
  13   1  -1  568.94   31.00
  12  -1  -1  224.38   21.30
 -12  -1   1  194.18   26.70
  12  -1  -1  222.28   24.70
 -12   1   1  238.08   29.70
  12   1  -1  227.18   21.00
  12   1  -1  243.68   29.90
  11  -1  -1  321.27   25.10
  11  -1  -1  311.77   22.70
 -11  -1   1  301.37   27.70
  11  -1  -1  300.07   26.20
  11  -1  -1  307.37   26.10
 -11  -1   1  314.87   30.40
 -11   1   1  259.87   29.00
 -11   1   1  335.77   27.20
  11   1  -1  332.97   31.70
  11   1  -1  391.06   33.50
  11   1  -1  310.07   22.00
  11   1  -1  279.97   27.20
  10  -1  -1  875.21   36.70
 -10  -1   1  747.43   40.60
  10  -1  -1  816.72   34.80
  10  -1  -1  872.91   38.30
 -10  -1   1  848.92   39.50
  10  -1  -1  760.32   32.30
 -10  -1   1  844.02   42.00
  10  -1  -1  814.32   37.10
  10   1  -1  819.72   40.50
  10   1  -1  852.91   31.90
 -10   1   1  852.21   44.90
 -10   1   1  839.52   34.80
  10   1  -1  856.91   39.70
  10   1  -1  812.72   41.50
  10   1  -1  853.91   33.30
 -10   1   1  834.62   37.00
   9  -1  -1  131.89   15.70
   9  -1  -1  115.19   15.80
  -9  -1   1  108.59   16.10
   9  -1  -1  107.49   15.20
  -9  -1   1  108.09   18.20
   9  -1  -1  131.89   14.20
   9  -1  -1  113.69   14.00
  -9  -1   1  100.39   17.50
   9   1  -1  108.89   17.80
  -9   1   1   93.69   13.10
   9   1  -1  120.49   17.00
   9   1  -1  113.19   13.90
  -9   1   1  108.99   20.10
   9   1  -1  114.19   18.30
   9   1  -1   99.89   13.20
  -9   1   1   89.09   14.70
   8  -1  -1 1343.27   43.90
  -8  -1   1 1380.06   51.29
   8  -1  -1 1439.36   45.80
  -8  -1   1 1404.46   51.29
  -8  -1   1 1370.66   49.10
   8  -1  -1 1324.97   42.40
   8  -1  -1 1385.46   45.40
   8  -1  -1 1453.55   45.70
  -8   1   1 1433.96   54.69
  -8   1   1 1420.46   46.30
  -8   1   1 1368.76   44.30
   8   1  -1 1358.66   42.00
   8   1  -1 1384.46   49.99
   8   1  -1 1426.06   49.90
   8   1  -1 1402.86   43.60
  -7  -1   1   27.60   11.10
   7  -1  -1   15.70    8.70
   7  -1  -1   24.10    9.00
   7  -1  -1   13.40    6.90
   7  -1  -1   32.20    9.30
  -7  -1   1   15.80    9.00
  -7  -1   1   13.00   10.80
   7  -1  -1   25.00    8.10
  -7   1   1    6.90    9.00
   7   1  -1   17.30   10.20
   7   1  -1   29.30   10.70
  -7   1   1   24.50    7.70
  -7   1   1   23.90   12.50
   7   1  -1   12.30    7.10
  -6  -1   1 2699.63   74.99
  -6  -1   1 2581.24   73.39
   6  -1  -1 2481.85   67.59
  -6  -1   1 2532.35   75.19
   6  -1  -1 2611.64   67.19
   6  -1  -1 2589.74   67.39
   6  -1  -1 2590.54   67.09
   6  -1  -1 2614.64   68.89
  -6   1   1 2551.04   67.69
   6   1  -1 2623.04   74.99
   6   1  -1 2578.04   65.99
   6   1  -1 2571.34   73.39
  -6   1   1 2684.43   69.69
   6   1  -1 2570.54   72.99
  -5  -1   1 1296.67   41.90
   5  -1  -1 1305.67   36.10
  -5  -1   1 1286.57   40.20
  -5  -1   1 1265.57   43.20
   5  -1  -1 1273.87   37.20
   5  -1  -1 1251.47   35.00
   5  -1  -1 1294.47   35.60
   5  -1  -1 1230.48   36.10
  -5  -1   1 1255.87   41.90
  -5   1   1 1312.27   37.90
   5   1  -1 1260.67   35.20
  -5   1   1 1274.57   36.30
   5   1  -1 1224.48   41.00
   5   1  -1 1189.98   40.80
   5   1  -1 1191.48   42.50
   5   1  -1 1270.17   43.70
   4  -1  -1 2095.59   51.19
   4  -1  -1 2132.39   53.49
   4  -1  -1 2090.19   50.79
  -4  -1   1 2042.30   59.49
  -4  -1   1 2063.39   57.89
  -4  -1   1 2069.69   58.29
  -4  -1   1 2123.79   57.29
   4  -1  -1 2140.19   53.39
   4  -1  -1 2041.60   52.69
   4   1  -1 2102.09   58.59
   4   1  -1 2149.19   52.39
  -4   1   1 2121.79   53.99
   4   1  -1 2082.39   58.49
   4   1  -1 2050.79   59.19
   4   1  -1 2039.60   57.49
  -4   1   1 2061.49   52.79
  -3  -1   1 2050.49   55.09
   3  -1  -1 2166.18   51.29
  -3  -1   1 2097.69   56.19
  -3  -1   1 2137.79   57.79
   3  -1  -1 1933.51   50.39
  -3  -1   1 2065.79   55.69
   3   1  -1 2008.10   55.99
   3   1  -1 2133.29   55.79
  -3   1   1 2075.09   50.69
  -3   1   1 2121.59   51.39
   3   1  -1 2114.29   56.39
   3   1  -1 2094.89   51.29
   3   1  -1 2051.19   57.09
  -2  -1   1 1316.97   38.40
   2  -1  -1 1332.07   34.60
  -2  -1   1 1348.47   35.90
  -2  -1   1 1306.07   37.40
  -2  -1   1 1264.47   37.10
   2  -1  -1 1461.05   32.70
   2  -1  -1 1264.97   32.20
   2   1  -1 1339.97   34.00
   2   1  -1 1321.07   38.40
   2   1  -1 1383.26   37.40
  -2   1   1 1272.07   32.10
   2   1  -1 1314.87   37.10
  -2   1   1 1408.56   32.60
   2   1  -1 1355.56   37.80
  -1  -1   1  976.10   26.40
  -1  -1   1  911.11   26.90
  -1  -1   1  963.00   24.20
   1  -1  -1  929.11   23.00
   1  -1  -1  936.01   25.20
  -1  -1   1  907.61   26.40
   1  -1  -1  968.40   23.00
   1   1  -1  949.51   24.90
   1   1  -1  899.41   26.80
  -1   1   1  976.10   23.00
   1   1  -1  935.91   26.10
  -1   1   1  884.61   22.90
   0  -1   1 2453.25   58.29
   0  -1  -1 2550.64   56.99
   0  -1  -1 2374.56   56.89
   0  -1   1 2301.67   56.39
   0  -1  -1 2314.07   57.49
   0  -1   1 2500.55   55.49
   0  -1   1 2305.97   57.09
   0  -1   1 2440.56   56.59
   0  -1   1 2383.76   56.59
   0   1  -1 2450.35   57.69
   0   1  -1 2343.37   57.09
   0   1  -1 2478.75   57.19
   0   1  -1 2384.36   56.19
   0   1   1 2484.45   57.29
   0   1   1 2427.76   56.09
   0   1  -1 2487.05   55.59
   0   1   1 2438.86   56.39
   0   1   1 2356.66   57.19
   0   1   1 2279.07   57.29
   1  -1   1 8466.45  194.68
  -1  -1  -1 8728.63  193.88
  -1  -1  -1 8437.16  195.28
  -1  -1  -1 8446.66  195.88
   1   1   1 8658.43  194.28
   1   1   1 8461.45  195.38
   1   1   1 8694.33  195.08
   1   1   1 8050.59  195.58
   1   1   1 8489.35  193.68
  -2  -1  -1   19.60    6.20
  -2  -1  -1   22.30    8.00
  -2  -1  -1    4.00    6.20
  -2  -1  -1   17.80    7.20
   2   1   1   25.60    6.90
   2   1   1   14.10    7.60
   2   1   1   20.00    6.90
   2   1   1   20.00    5.80
   2   1   1    8.60    7.20
   3  -1   1 3139.79   76.59
  -3  -1  -1 3240.38   81.79
   3  -1   1 3312.27   79.79
  -3  -1  -1 3282.87   82.69
  -3  -1  -1 3273.67   83.89
   3  -1   1 3292.07   77.49
  -3  -1  -1 3211.48   81.39
  -3   1  -1 3110.39   76.59
   3   1   1 3336.47   82.69
   3   1   1 3222.08   83.69
   3   1   1 3361.06   78.59
   3   1   1 3323.37   82.89
  -3   1  -1 3285.47   77.39
   3   1   1 3288.87   82.09
  -4  -1  -1  358.16   18.70
  -4  -1  -1  338.77   18.60
  -4  -1  -1  349.57   20.80
   4  -1   1  308.87   13.80
   4  -1   1  343.07   15.90
   4  -1   1  317.87   12.30
  -4  -1  -1  324.47   18.50
   4  -1   1  318.07   15.30
   4  -1   1  336.07   12.40
   4   1   1  317.67   18.40
   4   1   1  331.87   14.80
   4   1   1  331.07   18.20
  -4   1  -1  327.77   13.90
  -4   1  -1  340.37   15.70
   4   1   1  341.37   20.40
   4   1   1  344.07   19.60
   5  -1   1 1950.20   53.29
   5  -1   1 1979.00   53.29
   5  -1   1 1973.30   50.69
  -5  -1  -1 1900.51   57.29
   5  -1   1 1933.21   51.89
  -5  -1  -1 2025.70   55.89
   5  -1   1 2012.00   50.89
  -5  -1  -1 2013.30   57.59
  -5  -1  -1 1959.40   58.99
   5   1   1 1935.01   57.39
   5   1   1 1961.80   52.09
   5   1   1 1986.10   58.59
   5   1   1 1967.40   56.89
  -5   1  -1 1967.70   59.79
  -5   1  -1 2022.00   53.39
   5   1   1 2027.60   66.49
  -5   1  -1 1932.71   51.89
  -6  -1  -1  278.97   21.60
   6  -1   1  261.97   15.60
  -6  -1  -1  242.98   18.70
   6  -1   1  269.17   15.80
   6  -1   1  264.97   16.00
  -6  -1  -1  260.27   20.10
   6  -1   1  242.98   15.70
   6  -1   1  293.57   17.50
  -6   1  -1  288.17   23.70
   6   1   1  248.98   19.90
   6   1   1  300.97   16.00
   6   1   1  237.98   19.10
  -6   1  -1  268.77   17.60
  -6   1  -1  251.77   15.50
   7  -1   1  198.28   15.10
  -7  -1  -1  190.88   18.90
   7  -1   1  180.28   15.00
   7  -1   1  224.28   16.20
  -7  -1  -1  219.68   18.80
   7  -1   1  185.68   16.10
   7  -1   1  208.48   16.00
  -7  -1  -1  234.68   21.20
  -7   1  -1  213.48   15.20
   7   1   1  224.28   20.20
   7   1   1  231.58   20.10
  -7   1  -1  228.28   17.80
  -7   1  -1  263.77   23.70
   7   1   1  221.28   14.90
   8  -1   1  315.67   19.10
  -8  -1  -1  283.37   22.20
   8  -1   1  305.37   20.40
  -8  -1  -1  297.67   24.60
   8  -1   1  290.97   20.20
   8  -1   1  316.27   18.90
  -8  -1  -1  338.97   24.90
   8  -1   1  321.47   20.50
  -8   1  -1  321.57   21.20
   8   1   1  286.67   18.40
   8   1   1  339.77   19.80
   8   1   1  319.17   33.60
  -8   1  -1  310.87   26.20
   8   1   1  302.67   24.20
   8   1   1  309.57   22.80
  -8   1  -1  319.47   18.80
   9  -1   1  457.05   23.80
  -9  -1  -1  458.55   28.20
   9  -1   1  419.86   23.30
   9  -1   1  471.35   26.70
  -9  -1  -1  449.26   29.80
   9  -1   1  459.55   25.60
   9  -1   1  455.15   25.50
  -9  -1  -1  554.74   32.20
   9   1   1  467.65   24.10
  -9   1  -1  440.46   31.90
   9   1   1  439.06   29.30
   9   1   1  430.56   24.00
   9   1   1  435.56   29.30
   9   1   1  468.35   28.20
  -9   1  -1  458.35   26.50
  -9   1  -1  451.85   23.90
  10  -1   1  311.27   25.30
  10  -1   1  321.87   24.60
 -10  -1  -1  291.07   29.40
 -10  -1  -1  342.37   28.80
  10  -1   1  355.66   24.20
  10  -1   1  285.67   21.20
 -10  -1  -1  280.57   24.50
  10  -1   1  288.87   21.60
  10   1   1  335.67   27.40
 -10   1  -1  321.87   30.80
  10   1   1  355.76   30.80
 -10   1  -1  302.87   21.50
  10   1   1  315.77   21.70
  10   1   1  293.47   25.30
 -10   1  -1  300.57   24.60
  10   1   1  306.37   21.00
  11  -1   1   69.99   14.80
 -11  -1  -1   43.90   18.30
  11  -1   1   45.80   14.50
 -11  -1  -1   91.19   19.30
  11  -1   1   68.19   14.80
  11   1   1   54.99   13.40
  11   1   1   43.30   17.40
 -11   1  -1   36.80   16.00
  11   1   1   25.30   13.70
 -11   1  -1   82.49   17.20
  12  -1   1  579.14   34.50
  12  -1   1  521.75   31.30
  12   1   1  556.44   30.20
 -12   1  -1  621.84   40.30
  12   1   1  560.84   39.30
  13  -1   1  138.19   23.20
  13  -1   1  117.69   20.00
 -13  -1  -1  114.19   22.50
 -13   1  -1  130.29   24.90
  13   1   1  134.49   19.70
  13   1   1   98.29   24.60
 -14  -1  -1  341.87   37.60
  14  -1   1  373.96   35.50
 -14   1  -1  293.17   34.10
  14   1   1  410.36   40.70
  15  -1   1   18.30   19.50
 -15  -1  -1   25.30   19.40
 -15   1  -1   12.60   17.80
  15   1   1    2.00   21.90
  16  -1   1  223.08   34.00
 -16  -1  -1  328.47   40.50
  16   1   1  274.87   40.40
 -16   1  -1  219.98   33.00
 -17  -1  -1   32.50   24.60
  17  -1   1   67.09   29.10
  17   1   1   29.30   29.50
 -17   1  -1   73.79   25.40
 -18  -1  -1  107.69   30.90
 -18   1  -1  165.48   33.90
 -17  -2   1   32.00   24.80
  17  -2  -1   24.70   24.80
 -17   2   1   31.00   22.50
  17   2  -1   -9.00   29.00
 -16  -2   1   50.09   24.50
  16  -2  -1   83.79   24.70
  16   2  -1   74.99   30.20
 -16   2   1   61.29   22.90
 -15  -2   1   -4.90   18.00
  15  -2  -1   -2.00   17.40
 -15   2   1   24.10   18.70
  15   2  -1   28.50   24.70
 -14  -2   1   49.90   20.70
  14  -2  -1   41.50   17.10
 -14   2   1   43.00   20.40
  14   2  -1   94.09   27.10
  13  -2  -1   10.40   13.70
 -13  -2   1   31.10   17.10
 -13   2   1   19.50   17.20
  13   2  -1   12.20   12.50
  13   2  -1  -39.60   16.30
 -12  -2   1   74.29   19.70
  12  -2  -1   60.89   16.00
  12  -2  -1   38.50   17.10
  12   2  -1   91.49   15.80
  12   2  -1  107.69   23.50
  12   2  -1   67.09   14.30
 -12   2   1   53.99   19.70
 -11  -2   1   -9.10   12.00
 -11  -2   1   -0.80   12.00
  11  -2  -1  -24.60    9.80
  11  -2  -1    4.50   13.70
  11  -2  -1   -7.40   10.40
  11   2  -1    7.80   10.30
  11   2  -1  -18.10   14.20
 -11   2   1   -1.70   14.80
  11   2  -1   -0.80   11.70
 -11   2   1  -15.70   10.70
  11   2  -1   -5.80    8.60
  10  -2  -1   78.29   14.00
 -10  -2   1   54.79   17.70
  10  -2  -1   75.79   14.90
  10  -2  -1   70.99   11.80
  10  -2  -1   82.59   15.60
 -10  -2   1   98.59   17.60
  10  -2  -1   85.69   13.60
 -10  -2   1   89.09   18.60
  10   2  -1   97.89   17.90
 -10   2   1   74.09   20.40
 -10   2   1   52.09   12.90
 -10   2   1   84.29   12.10
  10   2  -1   76.59   19.80
  10   2  -1  105.79   20.00
  10   2  -1   82.49   13.50
   9  -2  -1   72.69   12.30
  -9  -2   1   72.99   16.30
   9  -2  -1   72.09   11.90
  -9  -2   1   57.49   14.60
   9  -2  -1   74.39   12.80
   9  -2  -1   52.69   10.10
  -9  -2   1   32.60   13.00
   9  -2  -1   89.09   14.70
   9   2  -1   62.49   16.60
   9   2  -1   90.89   12.90
  -9   2   1   72.19   12.00
   9   2  -1   60.89   15.70
   9   2  -1   59.59   14.60
  -9   2   1   54.39   10.10
  -9   2   1   72.89   18.90
  -8  -2   1  169.08   20.00
   8  -2  -1  147.09   16.10
   8  -2  -1  144.09   13.50
   8  -2  -1  150.48   13.90
  -8  -2   1  151.58   18.00
  -8  -2   1  138.09   19.50
   8  -2  -1  129.49   12.70
   8  -2  -1  151.58   12.80
  -8  -2   1  159.18   19.30
   8   2  -1  137.69   18.90
   8   2  -1  163.18   22.30
   8   2  -1  165.08   14.50
   8   2  -1  133.49   19.90
  -8   2   1  134.79   13.50
  -8   2   1  123.69   12.10
   8   2  -1  150.78   19.40
  -7  -2   1  185.98   19.10
  -7  -2   1  157.78   17.70
   7  -2  -1  152.68   12.60
   7  -2  -1  162.08   12.20
   7  -2  -1  182.98   16.10
  -7  -2   1  124.59   17.00
   7  -2  -1  150.18   12.50
  -7  -2   1  156.88   20.10
   7  -2  -1  144.29   12.30
   7   2  -1  189.08   14.90
   7   2  -1  203.68   21.10
  -7   2   1  135.59   11.30
   7   2  -1  150.38   18.20
   7   2  -1  177.98   21.80
  -7   2   1  144.69   12.70
   7   2  -1  170.08   18.50
  -6  -2   1    4.90    9.10
   6  -2  -1    7.20    5.60
  -6  -2   1   -0.80   10.50
  -6  -2   1   11.10    9.80
  -6  -2   1    5.70    9.40
   6  -2  -1   12.50    6.60
   6  -2  -1    8.90    9.30
   6   2  -1   22.70   10.50
   6   2  -1   12.60    7.50
  -6   2   1    9.90    6.80
   6   2  -1   10.30   10.20
   6   2  -1    6.40   10.10
   6   2  -1   17.60   13.00
  -6   2   1   14.60    5.70
   5  -2  -1  293.47   12.70
  -5  -2   1  332.77   22.00
   5  -2  -1  302.77   17.90
  -5  -2   1  338.97   20.40
  -5  -2   1  322.57   21.80
  -5  -2   1  345.37   24.00
  -5   2   1  308.37   12.70
   5   2  -1  298.27   21.60
   5   2  -1  340.37   22.60
   5   2  -1  324.17   21.90
  -5   2   1  358.56   14.50
   5   2  -1  339.57   16.40
   5   2  -1  351.06   23.90
  -4  -2   1  456.65   25.80
  -4  -2   1  471.85   24.00
  -4  -2   1  478.35   23.90
  -4  -2   1  500.85   21.50
   4  -2  -1  455.65   20.60
   4   2  -1  431.16   23.20
   4   2  -1  470.85   18.80
   4   2  -1  479.45   24.00
   4   2  -1  481.65   25.90
   4   2  -1  483.65   23.60
  -3  -2   1  966.50   33.40
  -3  -2   1  925.31   35.10
   3  -2  -1  951.60   30.70
  -3  -2   1  983.10   30.30
  -3  -2   1  954.40   33.60
   3   2  -1  960.60   29.10
   3   2  -1  945.11   32.70
   3   2  -1  935.81   34.80
   3   2  -1  935.01   32.90
   3   2  -1  962.00   33.80
  -2  -2   1 1432.86   44.60
  -2  -2   1 1437.86   43.30
  -2  -2   1 1466.65   43.30
  -2  -2   1 1497.55   39.60
   2  -2  -1 1453.15   42.00
   2   2  -1 1540.95   44.00
   2   2  -1 1549.84   43.10
   2   2  -1 1500.95   40.50
   2   2  -1 1527.45   43.10
   2   2  -1 1427.36   44.40
  -1  -2   1  223.78   10.40
  -1  -2   1  208.38   14.00
  -1  -2   1  183.28   13.10
   1  -2  -1  197.08   10.20
   1  -2  -1  204.18    7.50
  -1  -2   1  207.98   15.20
   1  -2  -1  213.28   11.10
  -1   2   1  181.58   13.40
  -1   2   1  188.08   11.40
   1   2  -1  188.98   12.50
  -1   2   1  187.28   10.80
   1   2  -1  183.78   13.80
   1   2  -1  197.78   15.00
   1   2  -1  217.38   13.40
   1   2  -1  205.98   13.90
  -1   2   1  199.58   10.20
   0  -2  -1  223.68   12.90
   0  -2   1  202.08   13.00
   0  -2   1  245.18   12.80
   0  -2  -1  234.48   14.10
   0  -2   1  223.58   11.30
   0  -2   1  251.77   10.70
   0  -2   1  213.48   12.00
   0  -2  -1  241.28   12.00
   0  -2  -1  239.48   12.40
   0  -2   1  208.38   14.80
   0  -2  -1  223.48   11.90
   0   2  -1  241.98   12.70
   0   2   1  235.68   13.70
   0   2  -1  205.68   13.80
   0   2  -1  228.98    8.50
   0   2   1  234.78   13.40
   0   2  -1  248.78   13.70
   0   2   1  238.58   12.70
   0   2  -1  225.28   13.20
   0   2   1  259.17   12.30
  -1  -2  -1   32.30    8.00
  -1  -2  -1   35.50    6.70
   1  -2   1   21.50    5.40
  -1  -2  -1   29.70    7.60
  -1  -2  -1   33.40    8.90
   1  -2   1   28.50    5.20
   1  -2   1   41.30    9.50
   1   2   1   27.40    6.50
  -1   2  -1   50.49    9.80
   1   2   1   38.80    7.80
   1   2   1   51.29    8.90
  -1   2  -1   27.40    5.40
   1   2   1   19.30    8.10
  -1   2  -1   32.80    5.30
   1   2   1   22.90    6.90
  -2  -2  -1  374.16   19.20
  -2  -2  -1  404.36   21.60
  -2  -2  -1  361.26   19.70
  -2  -2  -1  400.46   16.70
   2  -2   1  376.36   18.90
   2   2   1  363.16   19.80
   2   2   1  411.46   19.00
   2   2   1  390.06   16.90
   2   2   1  414.36   18.70
   2   2   1  370.76   21.00
  -3  -2  -1  311.97   16.20
   3  -2   1  298.47   17.10
  -3  -2  -1  310.97   19.80
  -3  -2  -1  301.77   21.20
  -3  -2  -1  274.47   18.40
   3   2   1  295.77   17.50
   3   2   1  318.77   15.50
   3   2   1  332.77   18.70
   3   2   1  301.77   20.80
   3   2   1  319.17   19.70
  -4  -2  -1    7.90    8.50
   4  -2   1    9.00    8.70
  -4  -2  -1    1.10    8.80
  -4  -2  -1   -6.30    7.30
  -4  -2  -1  -12.60    9.20
   4   2   1   16.00    9.10
   4   2   1    3.00    6.90
   4   2   1    0.30    9.50
   4   2   1    0.90    8.70
   4   2   1    1.20    9.80
   5  -2   1  306.37   13.20
  -5  -2  -1  303.87   21.40
  -5  -2  -1  302.47   23.90
  -5  -2  -1  279.27   19.30
   5  -2   1  295.77   18.40
  -5  -2  -1  328.77   21.20
   5   2   1  325.77   21.90
  -5   2  -1  277.27   11.70
   5   2   1  289.57   22.70
  -5   2  -1  323.17   13.70
   5   2   1  296.47   21.60
   5   2   1  336.77   22.20
   5   2   1  295.07   16.20
  -6  -2  -1  155.78   17.00
  -6  -2  -1  146.39   18.00
  -6  -2  -1  123.19   16.10
   6  -2   1  140.29   11.60
  -6  -2  -1  141.49   16.20
   6  -2   1  135.69   10.30
  -6   2  -1  142.79   11.20
   6   2   1  175.18   20.20
   6   2   1  157.58   18.70
   6   2   1  158.58   17.90
   6   2   1  170.38   17.90
  -6   2  -1  119.19    9.90
   6   2   1  164.48   14.00
  -7  -2  -1   11.40    9.60
   7  -2   1   11.60    6.80
  -7  -2  -1   18.70   10.70
   7  -2   1   22.20    6.90
   7  -2   1    4.20    6.00
  -7  -2  -1   -3.30    9.90
  -7  -2  -1   13.00   11.80
   7  -2   1   17.70    7.60
   7   2   1   17.80   10.70
   7   2   1   -2.80   10.50
   7   2   1    9.10    7.90
   7   2   1   22.20   12.20
  -7   2  -1    9.30    6.20
  -7   2  -1    5.20    7.30
   7   2   1   11.70   11.90
   8  -2   1    1.10    7.30
   8  -2   1   -7.80    6.90
   8  -2   1    8.70    7.10
  -8  -2  -1    0.90    9.50
  -8  -2  -1    2.50   10.60
  -8  -2  -1   -2.00   11.00
   8  -2   1    7.70    7.90
  -8  -2  -1    6.80   10.20
  -8   2  -1   -5.80    7.80
   8   2   1    8.10   10.40
  -8   2  -1    1.00    6.40
   8   2   1   13.70   11.80
   8   2   1    4.50    7.70
  -8   2  -1   -6.70   11.60
   8   2   1    0.00   11.70
  -9  -2  -1  -12.20    9.50
  -9  -2  -1    2.50   11.50
   9  -2   1  -14.20    7.70
   9  -2   1   -7.10    7.80
   9  -2   1    4.10    7.40
  -9  -2  -1    9.90   12.00
   9  -2   1    4.30    9.00
   9   2   1    0.10   10.90
  -9   2  -1   -7.30    8.80
  -9   2  -1   -4.40    7.00
  -9   2  -1   16.90   14.00
   9   2   1    0.40   12.60
   9   2   1   -9.80    8.30
   9   2   1    1.60   11.70
 -10  -2  -1   -9.00   10.70
 -10  -2  -1    0.50   12.70
 -10  -2  -1  -15.60   11.30
  10  -2   1    4.50   11.60
  10  -2   1  -21.90    8.30
  10  -2   1   -4.70    8.00
  10  -2   1   11.10   10.20
 -10   2  -1   -7.30    9.50
  10   2   1   11.30   12.30
 -10   2  -1   -2.10    7.50
  10   2   1  -12.40   13.60
 -10   2  -1    4.80   15.10
  10   2   1   -3.60   12.10
  10   2   1  -26.70    8.70
  11  -2   1  245.38   21.00
  11  -2   1  224.28   21.80
 -11  -2  -1  294.77   28.90
 -11  -2  -1  285.57   28.90
  11   2   1  256.97   23.60
  11   2   1  222.58   28.10
 -11   2  -1  280.27   31.40
  11   2   1  282.97   21.90
  11   2   1  215.38   25.50
 -11   2  -1  238.78   21.30
 -12  -2  -1   44.10   17.20
  12  -2   1   15.10   13.20
  12  -2   1   27.20   16.70
  12   2   1   41.20   14.10
  12   2   1   59.49   20.10
 -12   2  -1   53.49   18.90
  12   2   1   41.30   13.00
 -13  -2  -1    6.70   15.20
  13  -2   1   -5.20   16.30
  13  -2   1    9.80   13.70
  13   2   1   26.10   19.70
  13   2   1   24.30   14.00
 -13   2  -1    1.70   15.80
  13   2   1   39.50   14.40
 -14  -2  -1   44.40   18.20
  14  -2   1    0.90   14.60
 -14   2  -1   21.60   17.60
  14   2   1    2.20   21.40
  14   2   1  -12.40   13.80
  15  -2   1  -41.60   14.40
 -15  -2  -1   10.60   19.60
  15   2   1   28.30   26.10
 -15   2  -1  -20.50   16.30
  16  -2   1   12.90   19.90
 -16  -2  -1   -2.50   19.50
 -16   2  -1   -4.90   17.60
  16   2   1   24.30   25.10
 -17  -2  -1  -10.80   20.50
  17  -2   1    5.30   22.60
 -17   2  -1  -19.60   19.30
  17   2   1   36.70   32.10
  17  -3  -1   28.10   22.50
 -17  -3   1   18.70   24.10
  17   3  -1   42.80   34.40
 -17   3   1    8.60   21.30
  16  -3  -1  -30.90   17.60
 -16  -3   1  -38.30   18.60
 -16   3   1    7.40   20.10
  16   3  -1    7.20   27.70
 -15  -3   1   22.20   22.30
  15  -3  -1    8.10   17.00
  15   3  -1   11.00   25.30
 -15   3   1  -20.30   18.80
 -14  -3   1   17.10   18.90
  14  -3  -1  -12.40   13.50
 -14   3   1  -33.50   15.60
  14   3  -1   -2.10   22.00
  13  -3  -1   97.69   18.30
 -13  -3   1  118.99   25.10
  13   3  -1  132.89   28.90
  13   3  -1  142.19   19.50
 -13   3   1  131.49   26.20
  13   3  -1  125.89   19.00
  12  -3  -1  -15.10   16.40
 -12  -3   1  -32.80   12.50
  12  -3  -1  -13.70   11.30
  12  -3  -1   12.30   10.00
 -12   3   1   25.70   17.90
  12   3  -1    4.20   18.00
 -12   3   1    7.30   11.20
  12   3  -1   12.20   11.60
  11  -3  -1   37.10   10.50
  11  -3  -1   44.50   17.50
  11  -3  -1   42.60   16.80
 -11  -3   1   25.60   15.30
 -11  -3   1   24.80   15.00
  11  -3  -1   30.40   12.40
 -11   3   1   30.90   18.50
 -11   3   1   33.40   10.80
  11   3  -1   27.60   18.50
  11   3  -1   28.40   16.40
  11   3  -1   43.30   13.10
  10  -3  -1  396.26   23.70
  10  -3  -1  359.96   28.40
  10  -3  -1  406.86   22.50
  10  -3  -1  342.17   18.20
  10  -3  -1  382.46   19.70
 -10  -3   1  425.96   36.00
 -10  -3   1  362.76   33.10
 -10  -3   1  369.66   29.60
  10   3  -1  361.26   34.00
  10   3  -1  357.86   31.10
 -10   3   1  343.47   17.40
 -10   3   1  326.77   33.40
  10   3  -1  430.26   36.90
  10   3  -1  368.06   35.50
 -10   3   1  379.56   20.50
  10   3  -1  373.16   23.10
   9  -3  -1   56.69    8.30
  -9  -3   1   62.39   18.10
   9  -3  -1   87.09   12.00
  -9  -3   1   65.39   15.60
   9  -3  -1   60.09   16.20
   9  -3  -1   42.50    9.80
  -9  -3   1   84.19   18.20
   9   3  -1   74.19   18.80
   9   3  -1   69.39   13.00
   9   3  -1   66.39   16.30
   9   3  -1   58.69   17.60
   9   3  -1   36.80   16.60
  -8  -3   1  318.77   26.30
   8  -3  -1  340.27   15.50
  -8  -3   1  349.17   27.50
  -8  -3   1  374.96   32.40
   8  -3  -1  320.87   23.40
  -8  -3   1  346.27   25.10
   8   3  -1  334.07   29.00
   8   3  -1  345.27   27.90
   8   3  -1  317.07   19.60
   8   3  -1  347.17   29.00
   8   3  -1  353.46   30.50
  -7  -3   1   99.29   15.20
   7  -3  -1  127.69   16.40
  -7  -3   1  106.69   18.20
  -7  -3   1   95.59   16.60
  -7  -3   1   98.09   16.10
   7   3  -1   86.99   17.10
   7   3  -1  109.89   13.10
   7   3  -1  101.89   17.40
   7   3  -1   75.09   16.70
   7   3  -1  100.19   18.90
   6  -3  -1  693.73   29.40
  -6  -3   1  712.43   33.70
  -6  -3   1  651.83   29.80
  -6  -3   1  691.13   34.00
  -6  -3   1  614.64   35.00
   6   3  -1  650.83   33.20
   6   3  -1  694.53   26.60
   6   3  -1  688.83   33.30
   6   3  -1  727.53   35.80
   6   3  -1  641.24   33.30
  -5  -3   1  213.08   17.40
   5  -3  -1  255.67   20.00
  -5  -3   1  226.38   21.00
  -5  -3   1  197.38   19.30
  -5  -3   1  226.78   21.90
   5   3  -1  200.48   19.30
   5   3  -1  206.68   15.80
   5   3  -1  239.58   22.60
   5   3  -1  258.37   23.00
   5   3  -1  217.28   21.00
  -4  -3   1  892.41   38.70
  -4  -3   1  976.30   32.60
  -4  -3   1  918.91   36.80
  -4  -3   1  972.10   37.40
   4  -3  -1  930.41   34.40
   4   3  -1  923.41   36.30
   4   3  -1  934.81   36.40
   4   3  -1  965.00   39.00
   4   3  -1  926.41   31.70
   4   3  -1  952.00   37.30
  -3  -3   1    8.10   10.80
  -3  -3   1   16.60   10.30
  -3  -3   1   28.00    9.60
   3  -3  -1    5.60   10.30
  -3  -3   1   23.50    7.70
   3   3  -1   16.00   11.20
   3   3  -1    7.10   10.40
   3   3  -1   26.90    9.40
   3   3  -1   19.20    8.50
   3   3  -1   27.90    9.90
   2  -3  -1  596.14   25.80
  -2  -3   1  575.64   20.70
  -2  -3   1  617.74   27.80
  -2  -3   1  548.35   25.60
  -2  -3   1  551.94   25.20
   2  -3  -1  566.24   18.90
   2  -3  -1  576.54   18.60
   2   3  -1  597.64   24.40
   2   3  -1  622.94   25.20
   2   3  -1  616.94   26.30
   2   3  -1  567.94   23.40
  -2   3   1  569.44   18.90
   2   3  -1  594.24   27.40
  -2   3   1  592.44   18.60
  -1  -3   1  138.09   13.70
   1  -3  -1  151.58   10.80
  -1  -3   1  161.98   11.40
   1  -3  -1  163.98    9.70
   1  -3  -1  152.68   11.90
  -1  -3   1  141.29   13.20
   1  -3  -1  122.69   10.60
  -1   3   1  153.58   11.90
  -1   3   1  149.09   13.70
  -1   3   1  161.78   11.80
   1   3  -1  163.58   12.70
  -1   3   1  149.29   13.00
   1   3  -1  205.68   16.30
   1   3  -1  188.88   15.30
   1   3  -1  143.79   12.90
   1   3  -1  140.39   13.70
   0  -3  -1  194.18   14.40
   0  -3  -1  196.38   12.40
   0  -3   1  204.38   12.90
   0  -3   1  176.98   15.00
   0  -3   1  198.68   14.00
   0  -3  -1  210.38   13.40
   0  -3  -1  169.58   13.90
   0  -3   1  206.18   12.10
   0  -3  -1  152.48   13.20
   0  -3   1  175.58   13.90
   0   3   1  183.68   15.50
   0   3   1  209.78   14.00
   0   3  -1  184.58   15.20
   0   3   1  199.28   15.20
   0   3  -1  187.88    8.10
   0   3  -1  204.18   14.40
   0   3  -1  229.78   15.00
   0   3   1  194.68   14.40
   0   3  -1  215.58   15.40
  -1  -3  -1  323.27   19.10
   1  -3   1  321.77   13.60
   1  -3   1  356.06   15.40
   1  -3   1  278.27   15.20
   1  -3   1  333.97   12.70
  -1  -3  -1  333.97   16.20
  -1  -3  -1  326.57   20.30
  -1  -3  -1  326.17   21.50
   1  -3   1  308.37   19.60
   1   3   1  323.27   16.00
  -1   3  -1  332.07   15.00
  -1   3  -1  334.47   18.20
   1   3   1  311.97   20.20
   1   3   1  345.37   19.10
  -1   3  -1  306.37   15.20
   1   3   1  302.57   17.30
   1   3   1  314.77   17.50
   2  -3   1  150.28    9.80
   2  -3   1  187.28   17.10
  -2  -3  -1  142.29   14.60
  -2  -3  -1  164.38   12.50
  -2  -3  -1  155.18   15.80
  -2  -3  -1  155.88   14.30
   2   3   1  174.68   14.10
  -2   3  -1  159.68    9.70
   2   3   1  164.98   15.10
   2   3   1  152.68   13.40
  -2   3  -1  159.98    9.40
   2   3   1  149.09   15.70
   2   3   1  139.79   14.20
   3  -3   1  209.68   17.90
  -3  -3  -1  170.98   16.90
  -3  -3  -1  172.88   16.30
  -3  -3  -1  208.38   15.00
  -3  -3  -1  172.48   17.80
   3   3   1  212.68   19.40
   3   3   1  216.38   17.70
   3   3   1  222.08   18.30
   3   3   1  192.88   16.90
   3   3   1  191.18   15.30
   4  -3   1    2.60   10.10
  -4  -3  -1   15.70   10.00
  -4  -3  -1   -4.10    9.50
  -4  -3  -1   17.40    8.60
  -4  -3  -1    5.00   10.80
   4   3   1    1.20   10.10
   4   3   1   14.10   10.10
   4   3   1    7.60    8.20
   4   3   1    7.80    9.30
   4   3   1   -0.30   10.50
  -5  -3  -1  707.73   35.10
   5  -3   1  671.93   30.00
  -5  -3  -1  702.23   32.60
  -5  -3  -1  718.93   33.20
  -5  -3  -1  680.43   28.80
   5   3   1  695.23   26.70
   5   3   1  720.53   32.10
   5   3   1  641.14   31.50
   5   3   1  687.73   34.60
   5   3   1  651.23   31.90
   6  -3   1   55.99   12.70
  -6  -3  -1   47.80   12.80
  -6  -3  -1   54.39   14.50
  -6  -3  -1   69.49   13.10
  -6  -3  -1   48.70   14.60
   6   3   1   43.70   13.90
   6   3   1   63.29   16.00
   6   3   1   35.00   11.80
   6   3   1   67.59   14.30
   6   3   1   49.70   10.30
  -7  -3  -1  641.34   31.00
  -7  -3  -1  645.14   36.80
   7  -3   1  635.04   29.70
  -7  -3  -1  678.93   34.30
  -7  -3  -1  636.54   33.80
   7   3   1  617.54   26.30
   7   3   1  604.14   33.60
   7   3   1  580.04   33.70
   7   3   1  636.84   33.80
   7   3   1  577.94   35.60
  -8  -3  -1  311.07   26.80
  -8  -3  -1  320.27   24.90
  -8  -3  -1  335.47   26.90
  -8  -3  -1  317.87   30.30
   8  -3   1  351.16   23.60
   8   3   1  308.97   27.00
   8   3   1  309.57   28.70
   8   3   1  350.46   21.00
   8   3   1  339.57   27.30
   8   3   1  343.97   29.90
  -9  -3  -1  629.44   35.10
   9  -3   1  657.23   33.10
   9  -3   1  628.44   25.10
   9  -3   1  623.84   25.30
  -9  -3  -1  649.04   40.40
  -9  -3  -1  714.63   38.90
   9   3   1  608.64   37.40
  -9   3  -1  666.63   40.20
   9   3   1  751.22   41.90
   9   3   1  651.33   29.20
   9   3   1  644.94   37.10
   9   3   1  632.74   38.20
 -10  -3  -1   11.90   13.40
 -10  -3  -1   20.70   14.80
  10  -3   1    0.50    9.90
 -10  -3  -1    9.70   13.60
  10  -3   1   39.80   15.20
  10  -3   1    6.40    9.10
  10   3   1   -4.80   12.10
  10   3   1   13.20   14.70
  10   3   1   21.10   16.20
 -10   3  -1   15.80   17.60
  10   3   1   16.70   11.30
  11  -3   1   41.60   17.30
  11  -3   1   35.60   12.10
 -11  -3  -1   29.10   15.70
  11  -3   1   29.80   17.00
 -11  -3  -1   42.70   16.30
 -11   3  -1   15.70   17.00
  11   3   1    7.70   14.70
  11   3   1    4.30   11.60
  11   3   1   28.30   18.00
  12  -3   1  225.08   28.70
  12  -3   1  161.38   19.20
 -12  -3  -1  195.08   26.90
 -12   3  -1  152.48   16.40
  12   3   1  278.67   33.80
  12   3   1  222.58   23.40
 -12   3  -1  173.28   28.30
  13  -3   1   11.20   13.40
  13  -3   1   29.30   19.50
 -13  -3  -1   21.20   17.20
  13   3   1   -0.40   12.00
  13   3   1   10.90   13.90
  13   3   1   26.20   22.10
 -13   3  -1   31.70   19.40
 -14  -3  -1   37.20   19.70
  14  -3   1   13.60   15.70
  14   3   1   51.89   15.30
 -14   3  -1   36.70   20.50
  14   3   1   36.30   26.70
  14   3   1   27.40   15.30
 -15  -3  -1   10.20   20.10
  15  -3   1   36.90   19.20
 -15   3  -1   -8.60   17.90
  15   3   1  -29.70   23.90
 -16  -3  -1   89.99   28.20
  16  -3   1   41.90   21.70
  16   3   1   91.69   35.10
 -16   3  -1   53.79   23.90
 -17  -3  -1  -17.80   20.70
  17  -3   1   22.90   21.60
 -17   3  -1   12.30   21.50
  17   3   1    5.70   34.00
  17  -4  -1   15.50   22.00
 -17  -4   1   16.20   23.70
  17   4  -1   -0.30   33.40
 -17   4   1  -13.70   21.30
  16  -4  -1   66.59   22.60
 -16  -4   1  133.49   31.20
 -16   4   1   84.69   27.00
  16   4  -1  109.99   38.30
  15  -4  -1   11.50   16.60
 -15  -4   1   21.50   20.60
 -15   4   1   -7.90   19.90
  15   4  -1   49.10   30.50
 -14  -4   1  233.18   32.40
  14  -4  -1  232.58   25.00
 -14   4   1  222.58   35.50
  14   4  -1  295.07   42.60
 -13  -4   1  128.89   24.90
  13  -4  -1   81.29   16.70
  13   4  -1   80.09   27.60
  13   4  -1   74.89   17.00
 -13   4   1  118.99   26.30
 -12  -4   1   68.49   19.20
  12  -4  -1   84.59   15.20
  12  -4  -1   66.59   22.70
  12   4  -1   63.39   24.70
  12   4  -1  110.29   18.00
 -12   4   1   22.60   19.90
 -11  -4   1  153.18   24.10
 -11  -4   1  159.98   26.90
  11  -4  -1  135.99   15.70
  11  -4  -1  137.09   24.80
  11  -4  -1  120.09   16.60
  11   4  -1  109.79   23.70
 -11   4   1  143.79   26.20
  11   4  -1  101.79   17.20
  11   4  -1   87.19   20.70
  11   4  -1  128.59   26.30
  10  -4  -1   32.80   17.60
  10  -4  -1   34.70    9.80
 -10  -4   1   37.10   24.90
 -10  -4   1   41.00   15.60
 -10  -4   1   59.09   18.90
  10  -4  -1   25.20   11.20
  10   4  -1   23.10   18.40
  10   4  -1   41.40   13.50
  10   4  -1   27.50   15.90
  10   4  -1   42.90   19.10
  10   4  -1   47.70   19.60
   9  -4  -1  361.96   29.50
  -9  -4   1  344.37   29.50
  -9  -4   1  271.67   28.40
  -9  -4   1  332.07   34.30
   9   4  -1  323.17   34.80
   9   4  -1  309.47   32.00
   9   4  -1  295.97   31.80
   9   4  -1  304.27   21.50
   9   4  -1  317.57   31.20
  -8  -4   1  307.57   25.60
  -8  -4   1  409.46   33.00
   8  -4  -1  354.16   26.80
  -8  -4   1  369.26   33.20
  -8  -4   1  373.06   33.00
   8   4  -1  342.87   21.90
   8   4  -1  386.76   33.40
   8   4  -1  349.87   32.80
   8   4  -1  351.56   32.60
   8   4  -1  301.77   28.00
  -7  -4   1 1039.60   46.60
   7  -4  -1 1029.60   42.10
  -7  -4   1 1069.39   41.40
  -7  -4   1 1062.59   46.10
  -7  -4   1 1058.69   49.30
   7   4  -1 1044.00   46.00
   7   4  -1 1083.69   38.00
   7   4  -1 1083.19   46.20
   7   4  -1 1009.60   48.20
   7   4  -1 1067.69   47.10
   6  -4  -1  272.17   23.00
  -6  -4   1  252.07   24.20
  -6  -4   1  309.97   26.20
  -6  -4   1  273.57   26.60
  -6  -4   1  267.97   20.60
   6   4  -1  307.17   27.00
   6   4  -1  252.87   23.70
   6   4  -1  310.37   29.30
   6   4  -1  308.87   27.40
   6   4  -1  244.78   18.90
  -5  -4   1 1110.19   38.60
  -5  -4   1 1050.49   44.10
  -5  -4   1 1126.29   47.10
   5  -4  -1 1042.90   41.20
  -5  -4   1 1080.59   44.10
   5   4  -1 1100.79   46.00
   5   4  -1 1068.79   37.10
   5   4  -1 1110.19   44.40
   5   4  -1 1084.09   43.00
   5   4  -1 1031.90   42.00
   4  -4  -1    1.20   11.80
  -4  -4   1    3.70    9.50
  -4  -4   1    0.60    7.80
  -4  -4   1   20.50   12.50
  -4  -4   1  -15.60    9.30
   4   4  -1    6.00    9.70
   4   4  -1   11.00   11.60
   4   4  -1  -14.50    8.50
   4   4  -1   18.10   13.10
   4   4  -1   -0.70    9.60
  -3  -4   1  297.27   21.90
  -3  -4   1  294.47   17.40
   3  -4  -1  291.57   12.60
  -3  -4   1  286.07   23.30
   3  -4  -1  282.67   22.10
  -3  -4   1  297.67   24.80
   3   4  -1  279.57   20.20
   3   4  -1  267.97   19.10
   3   4  -1  252.97   22.20
   3   4  -1  266.47   21.90
   3   4  -1  248.08   21.00
  -2  -4   1  262.47   20.30
   2  -4  -1  285.87   15.50
  -2  -4   1  222.68   19.90
   2  -4  -1  248.68   13.10
   2  -4  -1  270.97   14.80
  -2  -4   1  279.07   16.00
   2  -4  -1  265.27   11.70
  -2  -4   1  256.97   21.50
   2   4  -1  299.57   22.50
  -2   4   1  244.28   17.50
  -2   4   1  275.27   14.70
  -2   4   1  245.38   14.90
   2   4  -1  277.07   20.80
   2   4  -1  290.57   18.20
   2   4  -1  249.88   20.00
  -2   4   1  268.27   20.60
   2   4  -1  236.68   18.80
  -1  -4   1  261.07   15.50
   1  -4  -1  234.98   16.80
  -1  -4   1  238.58   20.60
   1  -4  -1  241.58   13.80
   1  -4  -1  252.17   15.90
   1  -4  -1  246.78   15.90
  -1  -4   1  256.77   19.90
  -1   4   1  238.48   19.60
   1   4  -1  262.37   19.10
   1   4  -1  262.17   20.10
  -1   4   1  231.18   16.90
   1   4  -1  280.57   20.90
  -1   4   1  263.17   17.20
  -1   4   1  270.27   15.90
   1   4  -1  262.07   18.90
   0  -4  -1  434.66   23.20
   0  -4  -1  442.86   21.60
   0  -4   1  408.36   18.20
   0  -4   1  418.16   21.10
   0  -4   1  433.96   19.80
   0  -4  -1  412.36   19.50
   0  -4  -1  419.36   20.10
   0  -4   1  407.26   22.40
   0  -4  -1  430.06   21.60
   0  -4   1  439.56   21.40
   0   4   1  430.36   21.40
   0   4   1  459.15   21.60
   0   4   1  421.66   22.50
   0   4  -1  421.86   23.70
   0   4  -1  433.36   22.40
   0   4  -1  435.26   22.50
   0   4  -1  409.26   20.90
   0   4   1  414.46   22.90
   1  -4   1   17.80    6.60
  -1  -4  -1    0.40   10.10
  -1  -4  -1   18.40    8.50
  -1  -4  -1   18.00   10.40
   1  -4   1    8.40    8.30
   1  -4   1   12.20    7.30
   1   4   1    3.30    9.70
   1   4   1   10.30   10.60
   1   4   1    7.70    8.50
  -1   4  -1   11.90    7.20
  -1   4  -1    0.70   10.60
  -1   4  -1    5.40    6.70
   1   4   1   -3.00    6.20
   1   4   1    7.10    9.40
  -1   4  -1   10.80    7.90
  -1   4  -1   13.10   10.30
   2  -4   1  766.32   21.90
  -2  -4  -1  767.92   33.20
   2  -4   1  749.73   22.60
   2  -4   1  754.22   25.10
   2  -4   1  778.32   24.90
  -2  -4  -1  749.82   31.80
   2  -4   1  728.83   32.80
  -2  -4  -1  765.32   34.20
  -2  -4  -1  795.82   28.10
  -2   4  -1  770.72   24.70
  -2   4  -1  767.32   30.50
   2   4   1  730.93   29.80
   2   4   1  771.32   34.00
  -2   4  -1  721.53   24.50
   2   4   1  781.62   32.50
   2   4   1  749.92   29.20
   2   4   1  760.62   30.90
   3  -4   1   76.69   16.00
  -3  -4  -1   89.89   12.00
  -3  -4  -1   89.89   15.10
  -3  -4  -1  101.89   14.80
  -3  -4  -1   77.49   15.60
   3   4   1   89.19   15.80
   3   4   1  112.89   14.90
   3   4   1   99.59   13.50
   3   4   1  131.99   16.70
   3   4   1  119.79   14.30
  -4  -4  -1  702.83   34.50
  -4  -4  -1  674.03   35.20
  -4  -4  -1  687.43   32.90
  -4  -4  -1  714.13   28.80
   4  -4   1  681.83   32.00
   4   4   1  690.43   31.20
   4   4   1  666.63   34.80
   4   4   1  663.93   31.50
   4   4   1  682.43   32.80
   4   4   1  686.93   28.50
  -5  -4  -1  151.88   16.20
  -5  -4  -1  129.09   17.90
  -5  -4  -1  138.99   19.70
  -5  -4  -1  106.29   17.30
   5  -4   1  179.48   20.40
   5   4   1  150.68   20.50
   5   4   1  157.38   18.50
   5   4   1  190.28   17.10
   5   4   1  129.99   17.60
   5   4   1  154.18   19.70
  -6  -4  -1  847.62   40.40
  -6  -4  -1  877.91   43.80
  -6  -4  -1  907.31   36.00
  -6  -4  -1  868.01   41.10
   6  -4   1  927.71   38.70
   6   4   1  835.52   39.50
   6   4   1  916.81   39.90
   6   4   1  865.81   42.80
   6   4   1  888.91   34.00
   6   4   1  931.61   41.30
  -7  -4  -1  383.66   31.60
  -7  -4  -1  311.37   23.40
  -7  -4  -1  395.86   32.00
  -7  -4  -1  350.56   28.00
   7  -4   1  321.97   26.30
   7   4   1  370.36   21.70
   7   4   1  324.97   27.50
   7   4   1  361.56   31.40
   7   4   1  360.46   27.50
   7   4   1  341.27   28.00
  -8  -4  -1 1365.16   55.79
  -8  -4  -1 1332.07   57.69
  -8  -4  -1 1295.97   53.89
  -8  -4  -1 1298.67   49.40
   8  -4   1 1350.16   50.89
   8   4   1 1292.67   54.89
   8   4   1 1231.68   56.29
   8   4   1 1277.37   44.60
   8   4   1 1321.37   54.99
   8   4   1 1298.17   54.79
  -9  -4  -1    6.50   12.20
  -9  -4  -1    0.80   13.50
   9  -4   1   37.50   16.20
  -9  -4  -1   26.10   17.40
   9   4   1   11.10   13.20
   9   4   1   25.20   16.40
   9   4   1   45.60   18.60
   9   4   1   29.20   16.70
   9   4   1   25.20   11.80
  10  -4   1  320.57   20.00
  10  -4   1  314.67   18.60
 -10  -4  -1  342.67   34.30
  10  -4   1  339.27   31.70
 -10  -4  -1  317.67   31.10
  10   4   1  405.96   37.80
  10   4   1  328.77   33.60
  10   4   1  362.16   36.70
  10   4   1  335.77   24.40
 -10   4  -1  334.27   34.70
  10   4   1  387.06   39.60
  11  -4   1   43.80   11.60
  11  -4   1   66.49   20.80
  11  -4   1   55.89   14.00
 -11  -4  -1   24.10   16.80
 -11  -4  -1   55.29   16.50
  11   4   1   37.80   14.30
 -11   4  -1   92.19   23.90
  11   4   1   46.50   22.00
  11   4   1   69.49   19.40
 -12  -4  -1  128.89   23.60
  12  -4   1  176.48   29.50
  12  -4   1  107.29   15.90
 -12   4  -1  105.69   23.80
  12   4   1  158.88   21.10
  12   4   1  133.29   28.90
 -13  -4  -1  110.69   23.00
  13  -4   1  154.78   30.20
  13  -4   1  111.19   18.40
  13   4   1  189.58   34.80
  13   4   1  138.99   21.40
 -13   4  -1  102.79   24.90
  14  -4   1    9.10   13.80
 -14  -4  -1   30.30   20.40
  14   4   1   20.80   25.00
  14   4   1   15.30   14.30
  14   4   1   32.40   17.10
 -14   4  -1   38.10   23.00
 -15  -4  -1   49.70   22.90
  15  -4   1   45.10   18.10
 -15   4  -1   52.39   25.00
  15   4   1   59.69   32.50
 -16  -4  -1  -17.20   21.40
  16  -4   1   -3.80   18.60
  16   4   1    0.10   31.10
 -16   4  -1   53.29   26.60
 -17  -4  -1   15.60   25.10
  17  -4   1   70.29   24.30
 -17   4  -1   42.60   25.00
  17   4   1   -6.10   32.00
  16  -5  -1   -6.90   17.00
 -16  -5   1   38.20   24.20
  16   5  -1  -29.80   31.60
 -16   5   1   28.00   26.00
  15  -5  -1   11.20   15.40
 -15  -5   1    2.80   18.90
 -15   5   1    4.90   21.80
  15   5  -1  -29.00   26.10
 -14  -5   1  -26.70   16.00
  14  -5  -1    8.90   13.00
 -14   5   1    6.30   21.80
  14   5  -1   28.10   27.10
 -13  -5   1   39.10   19.60
  13  -5  -1   14.80   12.70
  13   5  -1   17.90   23.90
 -13   5   1   26.70   22.00
  13   5  -1    6.80   13.80
 -12  -5   1   63.89   20.00
  12  -5  -1   53.89   13.40
  12  -5  -1   61.59   22.90
  12   5  -1   64.49   16.30
 -12   5   1   41.50   22.10
  12   5  -1   59.39   24.80
  12   5  -1   39.80   22.30
 -11  -5   1    4.00   17.80
 -11  -5   1   -6.40   14.00
  11  -5  -1   -9.60   19.00
  11   5  -1  -15.00   15.70
  11   5  -1   -6.90   16.90
  11   5  -1    0.00   19.50
  11   5  -1  -10.60   12.20
  10  -5  -1   11.90   18.30
 -10  -5   1   -1.30   12.80
 -10  -5   1  -12.20   14.00
  10   5  -1   10.60   15.90
  10   5  -1    3.00   11.90
  10   5  -1    1.50   17.40
  10   5  -1   22.30   19.00
  -9  -5   1   14.60   13.60
  -9  -5   1    2.90   17.90
   9  -5  -1    2.10   17.30
  -9  -5   1   33.00   16.90
   9   5  -1   11.20   16.50
   9   5  -1   25.50   12.70
   9   5  -1    1.90   16.90
   9   5  -1   39.40   19.70
   9   5  -1   26.10   15.90
  -8  -5   1  282.47   25.80
  -8  -5   1  342.77   33.30
  -8  -5   1  291.47   33.00
  -8  -5   1  306.47   32.00
   8  -5  -1  325.47   30.70
   8   5  -1  321.67   33.50
   8   5  -1  340.67   33.20
   8   5  -1  338.57   33.90
   8   5  -1  289.87   23.70
   8   5  -1  302.17   31.00
  -7  -5   1    3.10   14.10
  -7  -5   1   15.80   13.90
   7  -5  -1    5.80   15.40
  -7  -5   1    4.70   14.90
  -7  -5   1   25.90   12.60
   7   5  -1   18.70   13.70
   7   5  -1   14.60   15.40
   7   5  -1    3.30   10.40
   7   5  -1   36.00   18.50
   7   5  -1   12.10   12.60
  -6  -5   1  221.48   26.70
  -6  -5   1  214.38   19.90
  -6  -5   1  208.98   26.00
  -6  -5   1  233.88   24.80
   6  -5  -1  243.68   25.50
   6   5  -1  233.98   26.70
   6   5  -1  269.47   27.10
   6   5  -1  191.58   24.20
   6   5  -1  229.48   25.30
   6   5  -1  197.88   19.50
  -5  -5   1    2.00   13.10
   5  -5  -1   21.20   14.60
  -5  -5   1   19.60   14.60
  -5  -5   1   31.70   13.50
  -5  -5   1   11.50   10.00
   5   5  -1   27.70   15.10
   5   5  -1   18.00   13.40
   5   5  -1    9.80   11.80
   5   5  -1   27.00   12.00
   5   5  -1   22.70   11.10
  -4  -5   1   14.10   10.60
  -4  -5   1   -6.80   11.70
  -4  -5   1    7.70    8.80
   4  -5  -1   11.00   13.10
  -4  -5   1   -7.30   11.10
   4   5  -1    1.00   10.60
   4   5  -1    5.10   10.00
   4   5  -1   23.70   13.40
   4   5  -1    9.70   13.00
   4   5  -1   10.00   11.20
  -3  -5   1   59.99   15.30
   3  -5  -1   77.69    8.80
  -3  -5   1   53.59   13.30
   3  -5  -1   76.29    7.60
  -3  -5   1   63.09   10.90
   3  -5  -1   44.80    8.50
  -3  -5   1   71.49   15.60
  -3   5   1   44.00    8.10
   3   5  -1   80.09   14.80
  -3   5   1   73.89   13.70
   3   5  -1   56.79   14.90
   3   5  -1   46.80   11.80
   3   5  -1   54.89   13.00
   3   5  -1   43.60   15.40
  -3   5   1   52.19   14.80
  -3   5   1   66.69    8.40
   2  -5  -1   24.40    8.00
   2  -5  -1   20.50    6.90
  -2  -5   1   20.00   12.00
  -2  -5   1   16.50   12.00
  -2  -5   1   13.70    8.60
   2  -5  -1    9.80    8.50
   2  -5  -1   15.10    8.20
  -2  -5   1   46.30   11.50
   2   5  -1   30.40    9.20
   2   5  -1   15.10   11.00
  -2   5   1   36.10   11.20
  -2   5   1   14.50    7.50
   2   5  -1   20.60   12.90
   2   5  -1   18.30   10.60
   2   5  -1   47.10   13.00
  -2   5   1   15.40   12.00
  -2   5   1   14.50    8.40
   1  -5  -1   14.70    9.90
  -1  -5   1    6.80   10.90
   1  -5  -1   27.60   10.40
  -1  -5   1   21.50    8.60
   1  -5  -1   24.60    9.00
   1  -5  -1   20.50    7.50
  -1  -5   1   45.00   13.00
  -1   5   1   34.10   11.40
   1   5  -1   26.20   13.20
   1   5  -1   18.60   11.40
  -1   5   1   10.40    9.70
   1   5  -1   22.90   10.40
  -1   5   1   42.90   12.90
   1   5  -1   28.20   12.10
  -1   5   1   26.60    8.90
   0  -5  -1    8.50   10.00
   0  -5   1   -9.70    7.10
   0  -5   1   -7.20    9.40
   0  -5  -1    7.80    8.30
   0  -5   1   12.60   10.10
   0  -5  -1   16.50   10.30
   0  -5   1   -2.40    8.30
   0  -5  -1    1.70    8.20
   0  -5   1   -9.90    6.80
   0  -5  -1   -3.30    8.10
   0   5  -1   -7.00    9.00
   0   5   1   -2.00    9.90
   0   5   1    2.10   10.60
   0   5  -1   18.20   12.00
   0   5   1  -14.60   10.10
   0   5  -1    5.30    8.40
   0   5   1   -8.30    7.80
   0   5  -1  -10.90   11.20
   1  -5   1   12.40    8.80
   1  -5   1    4.30    7.30
   1  -5   1    5.10    7.90
  -1  -5  -1   10.60   11.60
  -1  -5  -1   29.50   11.80
   1  -5   1    6.60    9.50
  -1  -5  -1   24.90    9.60
  -1   5  -1   14.70    8.40
   1   5   1   14.10   10.80
   1   5   1   14.60   11.40
  -1   5  -1   37.00   12.90
  -1   5  -1   16.50    6.90
   1   5   1    8.00   11.40
  -1   5  -1   16.00   12.00
   1   5   1    9.80    9.40
  -1   5  -1    0.30    8.40
  -2  -5  -1   -4.30    8.50
   2  -5   1    4.70    5.70
  -2  -5  -1    1.70   11.10
  -2  -5  -1   16.90   12.00
   2  -5   1    8.30    7.80
   2  -5   1   11.90    7.30
  -2  -5  -1   -7.60    8.30
   2   5   1   -2.90   10.80
   2   5   1   13.50   10.20
  -2   5  -1    1.10   11.80
  -2   5  -1   -8.80    6.60
   2   5   1   13.10   10.50
   2   5   1   -8.60    7.10
  -2   5  -1   12.50   10.90
  -2   5  -1    6.50    7.40
   2   5   1   -9.10   10.60
  -3  -5  -1  120.29   17.70
  -3  -5  -1   91.39   15.30
   3  -5   1   91.99   17.90
  -3  -5  -1  125.79   14.00
   3  -5   1  117.89    9.90
  -3  -5  -1  112.29   17.50
   3  -5   1   95.39    9.50
   3   5   1  120.39   16.90
   3   5   1  115.09   14.60
   3   5   1  111.49   15.60
  -3   5  -1  115.99    9.60
  -3   5  -1   86.69    9.00
   3   5   1  111.79   17.60
  -3   5  -1  101.99   16.40
   3   5   1   89.69   16.60
  -4  -5  -1  231.68   18.60
  -4  -5  -1  213.48   23.70
   4  -5   1  273.37   26.10
  -4  -5  -1  180.98   20.50
  -4  -5  -1  227.78   23.80
   4   5   1  210.78   20.40
   4   5   1  179.98   21.50
   4   5   1  265.27   25.00
   4   5   1  239.88   24.50
   4   5   1  217.18   19.80
   5  -5   1  128.69   20.60
  -5  -5  -1  108.09   17.10
  -5  -5  -1  112.19   20.50
  -5  -5  -1  128.79   16.00
  -5  -5  -1   98.29   19.20
   5   5   1  105.09   15.50
   5   5   1  104.79   19.60
   5   5   1  115.59   19.60
   5   5   1  124.59   18.40
   5   5   1   86.79   16.50
   6  -5   1  247.88   25.60
  -6  -5  -1  180.88   23.60
  -6  -5  -1  250.77   27.60
  -6  -5  -1  199.18   20.70
  -6  -5  -1  194.18   23.00
   6   5   1  247.28   26.20
   6   5   1  194.48   24.80
   6   5   1  257.07   28.30
   6   5   1  194.68   22.90
   6   5   1  212.98   20.20
  -7  -5  -1  221.38   22.00
   7  -5   1  197.98   24.50
  -7  -5  -1  182.48   24.20
  -7  -5  -1  204.28   27.60
  -7  -5  -1  219.88   27.20
   7   5   1  257.77   28.40
   7   5   1  247.38   22.50
   7   5   1  223.08   25.90
   7   5   1  220.88   28.00
   7   5   1  207.18   24.80
  -8  -5  -1   70.39   18.10
  -8  -5  -1   76.79   16.10
  -8  -5  -1   50.79   18.70
   8  -5   1   52.49   18.80
  -8  -5  -1   41.90   18.60
   8   5   1   96.19   16.50
   8   5   1   78.99   18.20
   8   5   1   81.39   20.90
   8   5   1   90.59   20.70
   8   5   1   59.39   20.70
  -9  -5  -1  -22.30   11.40
  -9  -5  -1    0.90   17.60
  -9  -5  -1    9.10   13.90
   9  -5   1  -17.80   17.10
   9   5   1  -17.70   14.40
   9   5   1   -4.00   17.20
   9   5   1   20.50   11.50
   9   5   1   -9.90   16.70
   9   5   1    3.90   14.80
 -10  -5  -1    9.80   16.80
 -10  -5  -1  -16.00   12.80
  10  -5   1   12.10   18.50
  10   5   1   18.50   17.10
  10   5   1    2.70   12.80
  10   5   1   -3.10   18.40
  10   5   1   -1.30   14.50
 -11  -5  -1  110.19   21.70
  11  -5   1  116.79   26.80
 -11  -5  -1  123.69   27.00
  11   5   1  127.19   19.90
  11   5   1  132.29   28.70
 -11   5  -1   62.19   23.30
  11   5   1  115.19   26.00
  11   5   1  149.29   28.20
  12  -5   1   21.20   11.20
 -12  -5  -1   19.60   17.20
  12  -5   1   -9.40   23.70
  12   5   1   24.50   24.20
 -12   5  -1    5.60   19.60
  12   5   1   39.60   15.70
  13  -5   1    2.50   12.20
 -13  -5  -1   -7.60   17.10
  13  -5   1   -8.80   27.40
 -13   5  -1   19.10   22.70
  13   5   1  -12.60   13.70
  13   5   1  -13.20   23.30
 -14  -5  -1   40.00   21.00
  14  -5   1   38.80   14.90
 -14   5  -1   65.79   25.70
  14   5   1   37.60   29.30
  14   5   1   25.50   16.30
 -15  -5  -1   19.20   20.40
  15  -5   1   26.60   15.90
 -15   5  -1   30.20   25.20
  15   5   1  -27.50   26.10
  16  -5   1   27.20   18.80
 -16  -5  -1  -21.20   22.00
  16   5   1    2.90   32.00
 -16   5  -1    3.10   23.50
 -16  -6   1  195.28   35.50
  16  -6  -1  149.99   24.00
 -16   6   1  172.98   37.80
  15  -6  -1    6.10   14.70
 -15  -6   1  -13.50   19.30
 -15   6   1   -4.10   24.00
 -14  -6   1  245.68   35.50
  14  -6  -1  251.37   22.70
 -14   6   1  176.98   35.00
  14   6  -1  331.87   45.60
  13  -6  -1   39.90   12.90
 -13  -6   1   69.79   23.50
  13   6  -1   72.59   19.10
 -13   6   1   19.70   25.10
  13   6  -1   66.89   30.20
  12  -6  -1  110.89   31.80
 -12  -6   1  154.18   26.90
  12   6  -1  128.99   30.80
  12   6  -1  109.49   28.60
  12   6  -1  191.08   24.40
 -11  -6   1  108.99   22.80
 -11  -6   1   52.49   23.70
  11  -6  -1   82.39   28.40
  11   6  -1   80.89   24.40
  11   6  -1   63.39   24.30
  11   6  -1   54.89   17.00
  11   6  -1   75.39   25.30
 -10  -6   1  -17.80   14.70
 -10  -6   1    3.30   18.50
  10  -6  -1   -6.30   21.40
  10   6  -1   21.60   17.20
  10   6  -1   13.70   14.30
  10   6  -1    4.60   18.20
  10   6  -1   -1.60   19.50
  -9  -6   1  482.25   40.50
  -9  -6   1  466.95   33.10
  -9  -6   1  430.66   41.80
   9  -6  -1  469.55   40.80
   9   6  -1  421.06   40.70
   9   6  -1  511.45   39.90
   9   6  -1  414.56   29.00
   9   6  -1  496.45   43.40
   9   6  -1  410.26   39.80
  -8  -6   1   18.50   19.00
  -8  -6   1   62.39   19.20
  -8  -6   1   57.69   16.20
  -8  -6   1   54.79   20.70
   8  -6  -1   88.49   22.00
   8   6  -1   29.70   16.30
   8   6  -1   23.30   16.70
   8   6  -1   69.19   22.10
   8   6  -1   59.59   15.80
   8   6  -1   57.19   20.50
   7  -6  -1   74.29   21.00
  -7  -6   1   82.19   20.10
  -7  -6   1   31.00   19.60
  -7  -6   1   69.79   19.80
  -7  -6   1   75.09   16.20
   7   6  -1   81.89   19.00
   7   6  -1   70.69   22.40
   7   6  -1   83.69   15.90
   7   6  -1   47.40   17.50
   7   6  -1   64.39   20.40
   6  -6  -1   46.80   18.10
  -6  -6   1   54.49   19.70
  -6  -6   1   36.80   13.00
  -6  -6   1   34.90   17.50
  -6  -6   1   25.60   15.20
   6   6  -1   16.30   13.90
   6   6  -1   58.79   14.60
   6   6  -1   29.00   17.00
   6   6  -1   56.19   17.00
   6   6  -1   63.59   20.40
  -5  -6   1 1129.99   52.99
  -5  -6   1 1169.48   51.19
  -5  -6   1 1152.88   43.10
   5   6  -1 1089.19   43.90
   5   6  -1 1174.58   52.99
  -5   6   1 1152.98   46.90
   5   6  -1 1157.08   48.00
   5   6  -1 1191.18   49.70
   5   6  -1 1164.38   50.49
  -5   6   1 1181.08   47.80
   4  -6  -1  595.84   21.40
  -4  -6   1  622.64   35.30
  -4  -6   1  589.34   27.90
  -4  -6   1  564.44   36.20
  -4  -6   1  578.94   37.00
   4   6  -1  567.04   30.70
   4   6  -1  564.84   31.60
   4   6  -1  579.24   34.30
  -4   6   1  527.15   32.70
  -4   6   1  522.35   29.80
   4   6  -1  587.24   36.40
   4   6  -1  586.54   32.90
   3  -6  -1  986.30   33.60
  -3  -6   1 1018.70   43.90
   3  -6  -1 1103.29   33.80
   3  -6  -1 1039.20   32.30
  -3  -6   1  970.20   36.70
   3  -6  -1  947.71   33.20
  -3  -6   1 1037.70   46.40
  -3  -6   1 1082.49   46.60
   3   6  -1 1008.80   42.60
   3   6  -1  964.90   38.90
  -3   6   1 1008.40   33.00
  -3   6   1  994.80   33.10
   3   6  -1 1039.70   41.00
   3   6  -1 1045.40   44.00
  -3   6   1 1042.80   43.20
  -3   6   1  948.61   38.20
   3   6  -1 1003.70   45.10
  -2  -6   1  405.46   22.00
   2  -6  -1  365.56   22.10
  -2  -6   1  417.16   29.10
  -2  -6   1  396.76   29.00
  -2  -6   1  370.36   26.80
   2  -6  -1  376.06   22.30
   2  -6  -1  369.56   21.10
   2  -6  -1  353.06   19.60
  -2   6   1  404.16   21.40
  -2   6   1  389.96   27.40
   2   6  -1  406.06   26.40
   2   6  -1  375.36   28.20
   2   6  -1  400.96   26.30
  -2   6   1  369.06   21.50
  -2   6   1  399.46   24.20
   2   6  -1  386.66   26.00
  -1  -6   1  612.04   31.30
   1  -6  -1  657.13   29.30
   1  -6  -1  705.93   31.10
   1  -6  -1  664.43   27.90
  -1  -6   1  671.43   34.00
   1  -6  -1  663.23   30.00
  -1  -6   1  664.63   27.60
  -1  -6   1  675.63   34.40
   1   6  -1  712.33   33.70
   1   6  -1  638.04   31.70
  -1   6   1  683.43   34.20
  -1   6   1  642.64   30.30
   1   6  -1  662.03   33.60
  -1   6   1  622.14   28.40
   1   6  -1  628.74   32.10
  -1   6   1  626.64   30.00
   0  -6  -1  910.91   33.80
   0  -6   1  967.50   38.10
   0  -6  -1  902.11   37.80
   0  -6  -1  839.02   41.70
   0  -6  -1  924.01   37.90
   0  -6   1  936.71   37.90
   0  -6   1  883.21   36.30
   0  -6   1  879.71   35.10
   0  -6  -1  903.31   36.30
   0   6  -1  846.02   36.80
   0   6   1  847.22   35.60
   0   6  -1  897.81   39.80
   0   6   1  861.21   35.60
   0   6   1  944.21   39.30
   0   6  -1  903.21   36.30
   0   6   1  965.40   38.70
   0   6  -1  867.31   36.60
  -1  -6  -1  547.85   26.30
   1  -6   1  594.44   28.10
   1  -6   1  596.24   28.40
   1  -6   1  621.34   27.60
   1  -6   1  570.94   26.10
  -1  -6  -1  586.84   32.70
  -1  -6  -1  571.54   32.80
  -1  -6  -1  533.75   32.00
  -1   6  -1  581.84   29.50
   1   6   1  563.74   31.60
  -1   6  -1  536.25   27.20
   1   6   1  501.35   28.90
   1   6   1  592.04   31.10
  -1   6  -1  596.44   32.70
  -1   6  -1  588.94   27.00
  -1   6  -1  551.54   18.80
   1   6   1  568.54   29.30
   2  -6   1  657.63   26.30
  -2  -6  -1  657.83   35.90
  -2  -6  -1  613.04   35.90
   2  -6   1  708.93   28.00
  -2  -6  -1  690.03   30.00
  -2  -6  -1  641.34   33.70
   2  -6   1  687.43   28.50
   2  -6   1  649.24   27.70
  -2   6  -1  660.83   32.30
  -2   6  -1  638.84   27.40
   2   6   1  716.13   34.60
   2   6   1  703.63   32.90
  -2   6  -1  673.03   34.70
   2   6   1  728.63   36.80
   2   6   1  709.93   33.20
  -2   6  -1  679.33   27.50
  -2   6  -1  648.54   25.60
   3  -6   1  412.56   19.10
   3  -6   1  376.66   17.80
  -3  -6  -1  385.56   23.70
  -3  -6  -1  363.86   30.40
  -3  -6  -1  403.26   28.60
   3  -6   1  348.47   19.20
  -3  -6  -1  411.46   31.30
  -3   6  -1  380.66   25.60
   3   6   1  348.27   25.60
   3   6   1  381.86   25.60
  -3   6  -1  402.76   18.90
   3   6   1  357.16   27.20
  -3   6  -1  344.17   18.30
   3   6   1  394.56   24.60
  -3   6  -1  368.26   30.50
   3   6   1  336.87   29.00
  -4  -6  -1 1664.53   60.29
  -4  -6  -1 1610.34   52.69
  -4  -6  -1 1697.33   62.69
  -4  -6  -1 1626.64   62.69
   4  -6   1 1632.24   60.69
   4   6   1 1613.24   56.29
   4   6   1 1592.74   57.19
   4   6   1 1514.15   53.99
   4   6   1 1615.24   59.79
   4   6   1 1546.15   61.89
  -4   6  -1 1602.54   56.59
   5  -6   1  131.09   23.00
  -5  -6  -1   92.49   18.50
  -5  -6  -1   85.19   20.10
  -5  -6  -1   76.99   19.40
  -5  -6  -1  121.39   17.10
   5   6   1  138.69   22.90
   5   6   1  106.79   20.60
   5   6   1   99.89   17.80
   5   6   1  102.99   17.00
   5   6   1   69.69   17.40
  -5   6  -1   61.19   18.90
   6  -6   1  278.37   30.10
  -6  -6  -1  297.27   31.60
  -6  -6  -1  285.67   30.40
  -6  -6  -1  290.97   24.60
  -6  -6  -1  333.37   32.20
   6   6   1  305.07   31.90
   6   6   1  306.37   28.80
   6   6   1  331.57   31.10
   6   6   1  273.97   29.30
   6   6   1  291.07   24.10
  -7  -6  -1  235.38   29.30
  -7  -6  -1  209.18   22.70
  -7  -6  -1  285.07   31.00
   7  -6   1  249.48   30.80
  -7  -6  -1  323.37   34.20
   7   6   1  283.97   25.60
   7   6   1  255.27   28.70
   7   6   1  270.27   31.10
   7   6   1  297.47   30.90
   7   6   1  260.77   32.40
  -8  -6  -1  307.27   33.90
  -8  -6  -1  323.77   36.40
  -8  -6  -1  321.17   36.30
  -8  -6  -1  313.57   28.50
   8  -6   1  359.86   36.00
   8   6   1  315.07   36.10
   8   6   1  288.97   33.30
   8   6   1  299.77   26.10
   8   6   1  299.87   33.40
   8   6   1  261.37   31.10
   9  -6   1  315.87   36.20
  -9  -6  -1  287.67   34.60
  -9  -6  -1  315.87   37.00
  -9  -6  -1  312.47   29.80
   9   6   1  300.17   34.10
   9   6   1  316.47   36.30
   9   6   1  334.87   36.30
   9   6   1  309.87   28.00
   9   6   1  375.16   38.70
  10  -6   1  105.69   28.40
 -10  -6  -1   53.69   22.40
 -10  -6  -1   64.99   19.70
  10   6   1   71.39   23.70
  10   6   1   86.69   23.40
  10   6   1   28.30   22.00
  10   6   1   58.09   16.80
  11  -6   1  326.77   40.70
 -11  -6  -1  308.07   33.80
 -11  -6  -1  290.87   57.29
  11   6   1  245.98   36.50
  11   6   1  292.07   38.00
  11   6   1  385.16   41.00
  11   6   1  290.77   28.80
 -12  -6  -1   13.00   19.00
  12  -6   1   72.29   28.00
  12   6   1   16.00   15.40
  12   6   1   31.40   24.50
 -12   6  -1   -3.90   20.80
 -13  -6  -1  387.16   40.10
  13   6   1  506.65   53.59
  13   6   1  410.96   32.60
 -13   6  -1  428.26   44.00
  14  -6   1   64.39   15.70
 -14  -6  -1   64.39   24.90
  14   6   1   62.09   19.50
 -14   6  -1   59.59   26.80
  14   6   1   90.19   31.00
  15  -6   1  392.46   30.60
 -15  -6  -1  470.55   47.70
 -15   6  -1  329.27   44.90
  16  -6   1    9.30   16.70
 -16  -6  -1   -4.30   21.80
 -16   6  -1   51.29   29.10
 -15  -7   1   17.40   22.70
 -15   7   1   -8.60   27.40
 -14  -7   1   20.40   20.90
 -14   7   1  -18.50   25.80
 -13  -7   1   17.90   20.60
  13   7  -1   15.30   22.60
 -13   7   1   79.39   29.40
  13   7  -1   39.70   19.10
  12  -7  -1   35.20   27.10
 -12  -7   1   21.90   19.40
  12   7  -1   -1.40   21.40
  12   7  -1  -22.30   14.70
 -11  -7   1   56.29   21.50
  11  -7  -1   84.19   26.60
  11   7  -1   53.69   17.20
  11   7  -1   68.49   27.50
  10  -7  -1   81.09   26.90
 -10  -7   1  140.39   23.80
  10   7  -1  156.08   31.10
  10   7  -1  116.89   21.10
  -9  -7   1   60.49   18.20
   9  -7  -1   25.10   22.50
   9   7  -1   25.90   16.20
   9   7  -1   68.89   24.30
  -8  -7   1  267.27   35.40
  -8  -7   1  219.38   30.80
   8  -7  -1  234.58   32.70
  -8  -7   1  239.18   25.60
  -8  -7   1  260.17   35.70
   8   7  -1  233.78   32.50
   8   7  -1  171.08   32.80
   8   7  -1  211.58   24.80
   8   7  -1  237.08   33.80
  -7  -7   1   46.00   17.70
  -7  -7   1   38.10   15.50
  -7  -7   1   35.20   19.30
  -7  -7   1   -7.40   18.00
  -7   7   1   -7.30   15.90
   7   7  -1   14.90   15.10
   7   7  -1   29.70   17.30
   7   7  -1   22.50   19.40
   7   7  -1   26.70   19.80
  -6  -7   1   44.10   20.50
  -6  -7   1   33.40   17.60
  -6  -7   1   70.69   21.20
  -6  -7   1   52.49   14.90
   6   7  -1   59.89   18.70
   6   7  -1   47.80   20.40
  -6   7   1   16.80   17.80
   6   7  -1   55.99   16.50
  -6   7   1   20.70   17.20
   6   7  -1   65.69   21.60
  -5  -7   1   67.39   15.60
  -5  -7   1  103.99   21.20
  -5  -7   1  112.19   24.00
   5  -7  -1   91.89   10.40
  -5  -7   1   84.29   21.60
   5  -7  -1   85.59   11.60
   5   7  -1   70.29   20.20
   5   7  -1   98.49   18.50
   5   7  -1  110.19   20.20
  -5   7   1   66.59   18.40
  -5   7   1  101.59   20.80
   5   7  -1  108.29   23.40
   4  -7  -1  293.87   18.30
   4  -7  -1  277.87   17.50
  -4  -7   1  358.56   33.00
   4  -7  -1  329.17   17.80
  -4  -7   1  293.87   24.00
  -4  -7   1  369.46   33.40
   4  -7  -1  274.57   19.90
  -4  -7   1  329.57   33.10
   4   7  -1  317.27   27.80
  -4   7   1  318.67   17.20
   4   7  -1  300.57   29.10
  -4   7   1  372.46   31.60
  -4   7   1  298.07   25.60
   4   7  -1  415.66   35.30
   4   7  -1  351.16   32.10
  -3  -7   1   17.30   12.70
  -3  -7   1   32.90   12.50
   3  -7  -1   21.20    9.90
  -3  -7   1   11.50   16.70
   3  -7  -1    5.80   10.30
   3  -7  -1   18.40   11.10
   3  -7  -1   10.70    8.80
  -3  -7   1   24.40   15.90
   3   7  -1    1.80   13.70
  -3   7   1   26.40   14.50
   3   7  -1   15.60   12.90
   3   7  -1   13.80   15.60
  -3   7   1    4.50   14.70
   3   7  -1   19.10   14.60
  -3   7   1    7.50    9.20
  -3   7   1    6.60    8.90
   2  -7  -1  412.46   25.50
  -2  -7   1  434.66   29.40
  -2  -7   1  448.86   33.10
   2  -7  -1  417.86   24.10
   2  -7  -1  401.16   26.50
  -2  -7   1  457.45   34.50
  -2  -7   1  420.16   24.70
   2  -7  -1  396.36   24.10
  -2   7   1  409.76   24.20
  -2   7   1  392.56   18.80
   2   7  -1  391.46   29.70
  -2   7   1  496.85   32.70
   2   7  -1  412.46   29.60
  -2   7   1  388.86   27.00
  -2   7   1  453.75   25.10
   2   7  -1  440.06   31.70
   2   7  -1  403.66   30.20
   1  -7  -1  315.07   25.20
   1  -7  -1  329.77   23.90
  -1  -7   1  370.06   28.90
  -1  -7   1  347.87   26.30
  -1  -7   1  330.07   21.40
   1  -7  -1  300.67   23.00
   1  -7  -1  320.67   26.00
  -1  -7   1  287.47   27.00
   1   7  -1  337.87   27.50
   1   7  -1  336.37   27.90
  -1   7   1  332.67   28.90
   1   7  -1  328.57   26.30
  -1   7   1  296.97   24.60
   1   7  -1  290.37   25.50
  -1   7   1  336.97   23.70
  -1   7   1  323.07   24.70
   0  -7   1  460.95   30.40
   0  -7   1  449.36   27.80
   0  -7  -1  449.46   31.10
   0  -7  -1  433.76   28.00
   0  -7   1  425.06   28.10
   0  -7   1  467.65   30.00
   0  -7  -1  439.86   29.80
   0   7   1  427.66   29.40
   0   7  -1  424.36   29.50
   0   7  -1  447.06   31.50
   0   7  -1  447.46   29.10
   0   7   1  427.76   27.10
   0   7   1  459.05   28.90
   0   7  -1  411.16   27.00
   0   7   1  470.55   31.10
   1  -7   1   83.69   14.80
   1  -7   1   93.99   14.80
   1  -7   1   77.49   16.20
  -1  -7  -1   90.89   14.80
  -1  -7  -1   92.09   17.50
  -1  -7  -1   96.69   20.00
  -1  -7  -1   98.39   16.20
   1  -7   1  103.89   16.30
   1   7   1  101.59   16.70
  -1   7  -1   93.89   15.20
   1   7   1   71.19   17.00
  -1   7  -1   86.99   18.80
   1   7   1   74.19   17.90
  -1   7  -1   59.29   17.30
   1   7   1   84.99   17.50
  -1   7  -1  102.19   14.70
   2  -7   1  131.29   16.50
  -2  -7  -1  170.38   21.70
  -2  -7  -1  175.18   23.20
  -2  -7  -1  119.19   21.30
   2  -7   1  139.89   16.00
   2  -7   1  141.99   15.90
  -2  -7  -1  137.89   17.20
   2  -7   1  127.99   17.50
  -2   7  -1  116.29   14.90
   2   7   1  136.49   19.90
  -2   7  -1  133.59   22.30
   2   7   1  153.38   22.00
  -2   7  -1  140.39   12.90
   2   7   1  175.78   22.80
   2   7   1  156.98   20.90
  -2   7  -1  136.29   21.40
  -2   7  -1  139.89   15.70
   3  -7   1  256.47   18.90
  -3  -7  -1  281.87   22.90
  -3  -7  -1  259.27   28.80
   3  -7   1  237.88   17.90
  -3  -7  -1  321.37   27.20
   3  -7   1  197.48   18.30
  -3  -7  -1  275.57   28.20
   3  -7   1  187.18   16.80
   3   7   1  276.57   26.20
  -3   7  -1  226.18   17.80
   3   7   1  289.47   28.20
  -3   7  -1  287.97   27.20
  -3   7  -1  229.48   18.10
   3   7   1  240.98   25.40
  -3   7  -1  247.68   19.50
   3   7   1  290.77   28.40
  -3   7  -1  259.57   27.40
  -4  -7  -1   84.69   19.20
  -4  -7  -1  148.29   23.70
  -4  -7  -1  107.49   18.00
  -4  -7  -1  105.49   22.10
   4  -7   1  121.99   12.60
   4  -7   1  116.89   13.50
  -4   7  -1  148.39   22.20
   4   7   1  135.99   21.60
   4   7   1  128.99   19.80
  -4   7  -1  136.69   23.80
   4   7   1  129.69   23.20
   4   7   1  168.78   24.90
  -5  -7  -1   89.39   20.30
  -5  -7  -1  122.79   24.00
  -5  -7  -1  104.69   18.00
   5  -7   1   86.99   10.30
  -5  -7  -1   80.49   20.70
   5   7   1  107.29   21.90
  -5   7  -1  105.59   22.00
   5   7   1  115.39   19.90
  -5   7  -1  102.49   21.30
   5   7   1   73.49   18.50
   5   7   1  104.39   22.70
  -6  -7  -1   15.70   16.10
   6  -7   1   -1.70   17.00
  -6  -7  -1  -17.30   16.60
  -6  -7  -1   -1.00   16.80
  -6  -7  -1  -10.80   11.00
   6   7   1    6.60   17.70
   6   7   1    9.10   18.20
   6   7   1    8.90   13.60
  -6   7  -1  -24.00   15.60
   6   7   1   -3.80   13.10
  -7  -7  -1   16.60   20.90
  -7  -7  -1   30.20   17.10
   7  -7   1    2.80   19.80
  -7  -7  -1   24.40   15.30
  -7  -7  -1   19.30   21.10
   7   7   1   37.50   22.00
   7   7   1   17.70   16.60
   7   7   1   24.00   15.70
   7   7   1   27.00   20.80
  -8  -7  -1   84.59   26.20
  -8  -7  -1   91.39   19.80
   8  -7   1   49.90   24.80
  -8  -7  -1   61.29   21.80
  -8  -7  -1   82.89   27.40
   8   7   1   77.89   24.60
   8   7   1   73.99   18.60
   8   7   1   60.79   22.60
   8   7   1  103.59   25.80
   9  -7   1   88.89   26.80
  -9  -7  -1   64.79   19.50
   9   7   1   49.80   17.00
   9   7   1   91.59   26.40
 -10  -7  -1   92.39   21.00
  10  -7   1   80.89   26.70
  10   7   1   50.79   26.50
  10   7   1   68.89   18.60
  11  -7   1   32.20   26.30
 -11  -7  -1  -19.00   13.90
  11   7   1   29.10   22.10
  11   7   1   -8.80   13.70
 -12  -7  -1  178.58   29.50
  12  -7   1  216.28   36.80
  12   7   1  241.68   27.50
  12   7   1  226.68   37.80
 -12   7  -1  176.08   34.00
 -13  -7  -1  -31.90   17.90
  13   7   1  -16.60   15.90
 -13   7  -1    9.60   23.50
 -14  -7  -1  143.79   31.70
  14   7   1   59.59   21.90
 -14   7  -1   91.19   31.80
  15  -7   1   -5.70   13.50
 -15  -7  -1   -8.80   21.50
 -15   7  -1   47.70   30.20
 -14  -8   1   -4.30   21.90
 -14   8   1  -13.50   27.70
 -13  -8   1   76.89   25.60
  13   8  -1   45.30   27.70
  13   8  -1   61.99   21.60
 -13   8   1   54.19   29.50
 -12  -8   1  216.08   31.70
  12   8  -1  223.48   38.00
  12   8  -1  191.18   26.60
 -11  -8   1  149.29   27.50
  11   8  -1  117.79   32.70
  11   8  -1  174.48   25.00
 -11   8   1  138.19   29.80
 -10  -8   1   60.99   21.20
 -10   8   1   33.50   21.80
  10   8  -1   46.00   18.30
  10   8  -1   78.29   27.10
  -9  -8   1  555.94   38.90
   9   8  -1  605.94   44.80
  -9   8   1  577.34   41.70
   9   8  -1  638.54   39.00
  -9   8   1  526.65   42.60
  -8  -8   1  -13.30   14.10
  -8  -8   1  -25.40   21.80
  -8  -8   1    7.90   23.20
   8   8  -1    5.80   24.30
   8   8  -1    2.30   21.50
  -8   8   1   15.00   20.30
  -8   8   1   -1.70   18.20
   8   8  -1   23.80   16.90
  -7  -8   1  380.56   42.20
  -7  -8   1  426.96   44.30
  -7  -8   1  350.76   31.30
  -7   8   1  346.17   35.50
   7   8  -1  410.36   32.60
  -7   8   1  401.86   39.40
   7   8  -1  397.16   42.10
   7   8  -1  425.96   41.10
  -6  -8   1   16.90   14.70
  -6  -8   1   13.50   21.10
   6  -8  -1    4.30    9.10
  -6  -8   1   20.00   21.00
   6  -8  -1   -0.60   10.60
   6   8  -1   33.90   21.10
   6   8  -1   31.50   16.80
  -6   8   1   -0.60   16.80
   6   8  -1   31.50   21.00
  -6   8   1   18.40   18.90
   5  -8  -1  131.09   15.10
  -5  -8   1  123.69   19.80
  -5  -8   1   87.89   24.40
  -5  -8   1  185.08   29.10
   5  -8  -1  134.29   16.10
   5   8  -1  107.19   21.50
  -5   8   1  171.38   26.00
   5   8  -1  146.19   26.80
   5   8  -1  110.49   25.80
  -5   8   1  125.59   22.50
  -4  -8   1   38.10   15.00
   4  -8  -1   31.20   10.90
  -4  -8   1   63.49   22.00
   4  -8  -1   39.00   14.70
  -4  -8   1   36.80   20.90
   4  -8  -1   50.99   12.90
   4  -8  -1   51.49   11.00
  -4   8   1   59.49   15.40
  -4   8   1   57.79   19.10
   4   8  -1   45.40   19.50
  -4   8   1   28.10   10.50
  -4   8   1   36.70   10.50
  -4   8   1   69.59   19.40
   4   8  -1   65.09   19.20
   4   8  -1   40.90   20.10
   3  -8  -1  314.57   24.10
   3  -8  -1  305.27   26.30
  -3  -8   1  384.46   34.30
   3  -8  -1  292.27   23.70
   3  -8  -1  353.06   22.60
  -3  -8   1  376.76   35.40
  -3  -8   1  311.07   25.40
  -3  -8   1  281.67   29.40
   3   8  -1  312.17   30.00
   3   8  -1  430.26   37.20
   3   8  -1  323.17   31.90
  -3   8   1  266.47   21.90
  -3   8   1  289.57   30.70
  -3   8   1  332.27   28.70
  -3   8   1  327.47   22.00
   3   8  -1  338.27   32.70
   2  -8  -1  147.39   18.70
  -2  -8   1  148.49   18.60
  -2  -8   1  160.98   23.90
  -2  -8   1  121.19   24.40
   2  -8  -1  113.69   19.30
   2  -8  -1  145.79   17.60
   2   8  -1  151.88   21.10
  -2   8   1  172.88   23.80
  -2   8   1  143.69   17.70
  -2   8   1  135.69   23.70
  -2   8   1  129.89   17.60
   2   8  -1  175.08   26.00
   2   8  -1  134.19   22.60
   2   8  -1  154.98   23.60
  -1  -8   1   24.50   17.60
   1  -8  -1   13.10   12.30
  -1  -8   1   24.10   18.70
   1  -8  -1  -12.10   13.10
   1  -8  -1   16.60   15.60
  -1  -8   1    3.80   11.90
   1   8  -1   10.90   17.10
  -1   8   1   36.50   17.30
  -1   8   1   18.00   16.50
  -1   8   1   27.80   13.80
   1   8  -1   28.30   16.20
   1   8  -1   19.80   15.10
   1   8  -1   21.60   14.20
  -1   8   1   37.40   12.90
   0  -8  -1  327.87   27.40
   0  -8  -1  383.76   32.70
   0  -8   1  313.57   26.80
   0  -8  -1  310.27   28.20
   0  -8   1  342.57   29.50
   0  -8   1  274.07   28.10
   0   8   1  339.37   27.20
   0   8   1  288.47   26.90
   0   8  -1  318.87   27.40
   0   8  -1  389.16   33.40
   0   8   1  369.56   31.90
   0   8  -1  320.07   31.00
   0   8  -1  339.67   27.00
   0   8   1  359.96   32.60
  -1  -8  -1    2.20   17.00
  -1  -8  -1   20.50   12.10
  -1  -8  -1    9.10   12.80
   1  -8   1    4.50   11.60
   1  -8   1   26.70   15.10
   1  -8   1    4.70   13.40
  -1  -8  -1   16.20   16.60
   1   8   1   -6.40   15.10
  -1   8  -1   27.40   14.20
   1   8   1   15.90   15.70
   1   8   1  -20.50   14.90
  -1   8  -1   -4.60   10.30
  -1   8  -1   15.70   17.00
   1   8   1   -2.90   11.90
  -1   8  -1    7.70   17.60
  -2  -8  -1  551.64   41.10
   2  -8   1  572.44   31.50
   2  -8   1  556.34   33.20
  -2  -8  -1  591.44   39.70
   2  -8   1  564.04   29.50
  -2  -8  -1  523.55   31.40
  -2   8  -1  581.94   35.70
   2   8   1  568.14   35.30
  -2   8  -1  534.65   29.50
  -2   8  -1  469.05   35.70
   2   8   1  492.15   34.80
  -2   8  -1  558.54   29.10
   2   8   1  575.94   38.80
   2   8   1  536.35   35.30
   3  -8   1    6.20   11.50
  -3  -8  -1   33.00   14.50
  -3  -8  -1    5.10   19.00
  -3  -8  -1   -9.60   14.80
   3  -8   1    3.60   13.90
  -3  -8  -1  -19.10   12.80
   3  -8   1    1.50   12.20
   3  -8   1   -3.50    9.40
   3   8   1  -10.20   16.70
  -3   8  -1    8.60    9.70
   3   8   1   14.50   15.90
  -3   8  -1  -18.60   10.80
  -3   8  -1    6.30   15.70
   3   8   1    7.00   16.40
  -3   8  -1    5.80   13.20
   3   8   1   12.90   13.60
  -3   8  -1   -9.30   14.80
  -4  -8  -1  476.95   41.00
  -4  -8  -1  524.55   32.20
   4  -8   1  431.56   26.20
   4  -8   1  483.75   23.20
   4  -8   1  492.05   28.50
  -4  -8  -1  495.75   42.00
  -4   8  -1  528.35   35.20
   4   8   1  505.45   40.90
   4   8   1  534.15   34.70
  -4   8  -1  473.75   28.40
  -4   8  -1  476.75   36.70
   4   8   1  538.05   37.20
  -5  -8  -1   18.20   20.20
   5  -8   1   23.20   11.80
   5  -8   1   29.60   11.10
  -5  -8  -1    7.40   13.80
  -5  -8  -1   16.00   19.40
   5   8   1   18.00   19.30
   5   8   1   17.50   19.30
  -5   8  -1   39.40   18.20
  -5   8  -1  -17.70   15.30
  -5   8  -1   32.40   15.70
   5   8   1  -21.00   14.80
   6  -8   1  525.65   25.10
  -6  -8  -1  561.04   36.30
  -6  -8  -1  646.04   48.90
  -6  -8  -1  651.03   47.70
   6   8   1  560.94   46.10
   6   8   1  570.44   36.00
  -6   8  -1  506.05   39.10
   6   8   1  541.55   40.10
  -6   8  -1  572.14   38.80
  -7  -8  -1    2.10   21.50
  -7  -8  -1   75.89   19.50
  -7  -8  -1   60.59   25.90
   7   8   1   47.80   18.40
  -7   8  -1   27.80   20.50
   7   8   1   60.49   25.00
  -7   8  -1   47.20   22.70
   7   8   1   52.39   24.30
  -8  -8  -1  485.85   49.10
  -8  -8  -1  398.96   34.80
  -8  -8  -1  442.96   48.20
   8   8   1  404.06   35.20
  -8   8  -1  385.06   39.60
   8   8   1  387.46   44.50
  -8   8  -1  404.96   41.40
   8   8   1  433.66   37.90
  -9  -8  -1  109.39   23.80
   9   8   1  126.19   23.30
  -9   8  -1  102.39   29.00
   9   8   1  120.59   29.20
  10  -8   1  176.68   36.90
 -10  -8  -1  117.79   24.80
  10   8   1  168.78   25.50
  10   8   1  192.88   36.50
  11  -8   1  127.39   35.40
 -11  -8  -1   82.19   23.40
  11   8   1   73.39   27.40
  11   8   1   82.49   21.00
  12  -8   1   23.90   31.40
 -12  -8  -1   -2.50   18.90
  12   8   1    5.50   17.30
  12   8   1   10.10   25.20
 -13  -8  -1   24.10   21.40
  13   8   1   38.30   19.90
 -13   8  -1    7.20   27.80
 -14  -8  -1   20.90   22.60
  14   8   1   -7.80   18.20
 -14   8  -1  -14.60   26.60
 -13  -9   1   87.59   26.50
  13   9  -1  116.19   35.10
  13   9  -1  118.59   26.80
 -12  -9   1   45.60   24.80
  12   9  -1  142.69   33.90
  12   9  -1   78.89   23.40
 -11  -9   1  103.69   26.50
  11   9  -1   96.09   23.40
  11   9  -1  149.49   36.50
 -11   9   1  109.19   26.90
 -10  -9   1   89.09   24.60
  10   9  -1   50.89   21.50
 -10   9   1   56.09   31.30
  10   9  -1   83.49   31.30
 -10   9   1   61.29   24.40
  -9  -9   1   48.00   20.60
   9   9  -1   66.29   28.40
   9   9  -1   50.39   20.00
  -9   9   1   32.90   25.20
  -9   9   1   73.09   26.00
  -8  -9   1  119.79   23.10
  -8  -9   1  199.38   36.40
  -8   9   1   96.89   26.20
   8   9  -1   90.39   30.70
  -8   9   1  117.29   27.40
   8   9  -1  116.89   23.60
  -7  -9   1   20.60   18.20
   7  -9  -1   45.20   13.80
  -7  -9   1   45.40   25.10
   7   9  -1   63.69   24.20
  -7   9   1   31.40   20.50
  -7   9   1   53.99   23.90
   7   9  -1   42.90   19.40
  -6  -9   1   17.20   22.60
   6  -9  -1   25.90   14.30
  -6  -9   1   38.80   18.50
  -6   9   1   51.79   20.50
   6   9  -1   29.80   21.30
  -6   9   1   44.90   21.50
   6   9  -1   26.90   19.00
  -5  -9   1   25.80   16.60
  -5  -9   1   26.30   22.70
   5  -9  -1   51.29   16.30
   5   9  -1   58.59   24.30
   5   9  -1   -8.60   16.80
  -5   9   1    8.40   17.90
  -5   9   1   48.90   20.20
   4  -9  -1   95.89   14.40
   4  -9  -1   94.49   19.20
  -4  -9   1  102.59   27.40
  -4  -9   1  117.39   19.80
  -4   9   1   96.49   14.30
  -4   9   1   98.99   23.70
   4   9  -1   62.89   23.70
   4   9  -1  131.99   24.00
  -4   9   1  123.79   23.60
  -3  -9   1   12.90   14.20
   3  -9  -1   -8.20   11.30
  -3  -9   1    1.20   20.00
   3  -9  -1   18.40   17.30
   3   9  -1  -22.00   14.50
  -3   9   1   -8.70   17.90
  -3   9   1  -10.30   16.50
   3   9  -1   -7.30   20.00
  -2  -9   1  105.09   24.60
   2  -9  -1   49.80   19.20
  -2  -9   1   80.49   16.80
  -2   9   1   72.09   21.30
   2   9  -1   71.19   21.00
   2   9  -1   78.59   24.20
  -2   9   1  104.69   23.10
   1  -9  -1   26.50   17.90
  -1  -9   1   36.50   21.20
   1   9  -1   10.80   16.90
  -1   9   1   13.20   17.70
   1   9  -1   29.90   20.30
  -1   9   1    8.00   17.50
   0  -9  -1   22.90   18.90
   0  -9   1   10.30   17.90
   0   9  -1  -16.70   15.50
   0   9  -1    9.00   18.40
   0   9   1  -12.50   17.80
   0   9   1    1.10   16.20
  -1  -9  -1  112.19   24.60
   1  -9   1   91.59   20.80
   1   9   1   87.69   22.00
  -1   9  -1  119.59   25.40
   1   9   1  121.99   23.80
  -1   9  -1   73.59   21.60
  -2  -9  -1   24.30   21.40
  -2  -9  -1   43.50   14.80
   2  -9   1   52.09   17.90
  -2   9  -1   37.90   20.10
  -2   9  -1   49.50   22.10
   2   9   1   41.60   20.00
   2   9   1   47.10   18.90
   3  -9   1  259.97   22.80
  -3  -9  -1  283.67   27.00
  -3  -9  -1  284.87   35.30
   3  -9   1  292.47   27.40
   3   9   1  341.77   35.10
   3   9   1  219.98   28.10
  -3   9  -1  311.37   33.60
  -3   9  -1  193.18   29.40
  -4  -9  -1  -15.40   19.40
   4  -9   1    6.50   10.10
   4  -9   1    0.60   15.00
  -4  -9  -1    0.90   15.10
  -4   9  -1   -9.70    9.80
  -4   9  -1    1.70   18.80
   4   9   1   26.00   20.80
   4   9   1  -11.20   15.50
  -4   9  -1  -21.40   16.60
   5  -9   1  184.38   21.90
  -5  -9  -1  178.38   31.10
  -5  -9  -1  253.77   27.80
   5   9   1  223.68   28.90
   5   9   1  232.78   32.80
  -5   9  -1  250.27   32.10
  -5   9  -1  200.08   30.50
   6  -9   1   -7.90   12.70
  -6  -9  -1   -0.70   15.90
  -6  -9  -1  -20.60   20.30
   6   9   1   14.00   17.80
  -6   9  -1   33.80   21.90
   6   9   1   25.20   23.00
  -6   9  -1   23.40   20.70
  -7  -9  -1  236.98   37.10
  -7  -9  -1  243.38   30.10
   7   9   1  182.08   33.90
  -7   9  -1  239.78   32.60
  -7   9  -1  257.77   34.20
   7   9   1  206.28   28.70
  -8  -9  -1    2.90   26.30
  -8  -9  -1   38.10   19.60
   8   9   1   -1.10   18.20
  -8   9  -1   18.90   21.90
  -8   9  -1   49.20   26.10
   8   9   1    3.00   23.50
  -8   9  -1   22.70   22.00
  -9  -9  -1  135.69   26.90
   9   9   1  119.29   24.70
  -9   9  -1  116.89   29.20
  -9   9  -1   74.49   27.70
  -9   9  -1  104.89   32.50
   9   9   1  131.89   30.80
 -10  -9  -1   51.59   22.90
 -10   9  -1   17.40   25.10
  10   9   1   30.00   28.20
  10   9   1   14.70   18.70
 -10   9  -1    9.30   24.50
 -11  -9  -1  111.99   27.50
  11   9   1   99.69   23.90
  11   9   1  134.39   34.10
 -11   9  -1   78.89   29.80
 -11   9  -1   93.59   32.40
 -12  -9  -1    0.60   21.60
  12   9   1   24.30   19.70
 -12   9  -1  -27.70   29.10
 -12   9  -1  -47.00   42.20
  12   9   1    9.10   27.20
 -13  -9  -1    6.50   22.80
 -13   9  -1    3.30   30.40
  13   9   1   -5.50   19.60
 -12 -10   1  -17.10   23.20
  12  10  -1  -16.60   18.30
  12  10  -1   26.20   28.00
 -11 -10   1  -46.90   19.00
  11  10  -1   -7.20   18.70
  11  10  -1    7.60   28.70
 -11  10   1   -9.90   22.40
 -10 -10   1   -3.60   19.80
  10  10  -1   27.30   29.60
  10  10  -1   -9.00   19.00
 -10  10   1   35.30   24.10
  -9 -10   1   -7.10   18.70
   9  10  -1    5.10   19.50
   9  10  -1  -23.00   21.70
  -9  10   1   32.20   24.60
  -8 -10   1    2.30   20.80
   8 -10  -1   24.00   15.70
  -8 -10   1    1.00   30.50
   8  10  -1  -18.20   23.20
   8  10  -1   30.00   21.30
  -8  10   1   17.40   23.50
  -7 -10   1  -35.00   22.80
  -7 -10   1   14.60   19.60
   7 -10  -1   -1.50   17.10
   7  10  -1   44.70   25.10
  -7  10   1  -18.50   19.50
   7  10  -1   -8.40   17.70
  -6 -10   1   17.00   25.10
  -6 -10   1  -13.20   17.40
   6 -10  -1    2.20   16.90
   6  10  -1  -26.80   21.30
  -6  10   1    3.40   21.80
   6  10  -1    7.80   19.20
  -6  10   1   47.30   25.50
   5 -10  -1   96.09   21.00
  -5 -10   1   71.99   19.60
  -5 -10   1   98.29   28.90
   5  10  -1   92.39   23.90
  -5  10   1  114.49   27.00
   5  10  -1   45.60   25.30
  -5  10   1   69.29   23.50
   4 -10  -1    9.10   18.90
  -4 -10   1    6.30   24.20
  -4 -10   1   17.60   16.80
   4  10  -1   -5.70   21.40
   4  10  -1   11.40   18.80
  -4  10   1   31.10   21.00
  -4  10   1    2.70   20.80
  -3 -10   1   24.30   23.30
   3 -10  -1   -9.20   17.90
  -3 -10   1   -2.70   14.30
  -3  10   1    6.70   20.90
  -3  10   1    8.50   19.20
   3  10  -1   10.90   20.50
   3  10  -1   -7.50   17.00
   2 -10  -1   12.20   19.70
  -2 -10   1   21.10   22.60
  -2  10   1   51.19   21.70
   2  10  -1    9.70   18.50
  -2  10   1   21.10   21.30
   2  10  -1   31.10   21.30
   1 -10  -1   31.70   21.90
  -1 -10   1   53.79   25.20
   1  10  -1   48.70   24.40
  -1  10   1   49.30   21.60
  -1  10   1   61.59   22.10
   1  10  -1   88.39   23.30
   0 -10  -1    0.00   21.10
   0 -10   1    5.50   20.40
   0  10  -1   23.00   21.80
   0  10   1   35.70   19.90
   0  10   1   -0.80   19.80
   0  10  -1   17.30   18.30
   1 -10   1   23.00   21.30
  -1 -10  -1  -48.20   18.80
   1  10   1   48.10   20.90
   1  10   1   23.50   21.50
  -1  10  -1   38.20   21.50
  -1  10  -1    7.90   21.60
  -2 -10  -1  -15.80   21.30
   2 -10   1  -19.30   18.00
  -2  10  -1   -9.60   22.10
  -2  10  -1  -22.40   17.10
   2  10   1  -33.50   15.90
   2  10   1    9.90   19.60
   3 -10   1   19.00   18.10
  -3 -10  -1   29.80   24.10
  -3 -10  -1   10.00   15.70
  -3  10  -1   15.00   19.50
   3  10   1   12.90   18.30
  -3  10  -1   -3.30   21.10
   3  10   1  -26.20   19.00
  -4 -10  -1  -11.10   21.40
  -4 -10  -1   -6.80   15.80
   4 -10   1   24.60   17.60
   4  10   1   18.50   20.00
  -4  10  -1    9.30   21.50
  -4  10  -1    9.20   20.90
   4  10   1   -3.30   24.00
  -5 -10  -1    3.70   16.40
   5 -10   1   31.60   17.80
  -5 -10  -1   23.30   25.10
  -5  10  -1   35.80   24.20
  -5  10  -1   -6.50   19.00
   5  10   1   -3.00   21.40
   5  10   1   -3.70   18.20
  -6 -10  -1   -5.30   17.70
   6 -10   1    0.90   16.00
  -6 -10  -1   36.80   27.90
  -6  10  -1   20.40   23.00
   6  10   1    8.50   19.20
   6  10   1   35.50   23.80
  -6  10  -1    8.80   19.50
  -7 -10  -1   76.29   33.30
   7 -10   1   63.79   19.20
  -7 -10  -1   97.99   24.60
  -7  10  -1   30.90   23.40
  -7  10  -1   71.39   26.00
   7  10   1   35.80   21.10
   7  10   1   71.09   27.30
   8 -10   1   -0.60   14.50
  -8 -10  -1   13.10   21.90
  -8 -10  -1   71.09   35.50
   8  10   1  -11.10   17.00
   8  10   1   -9.00   22.70
  -8  10  -1   -4.30   23.10
  -8  10  -1    4.30   23.50
  -9 -10  -1  -17.50   20.20
  -9  10  -1   -4.30   25.10
   9  10   1    3.20   20.50
   9  10   1   26.00   28.70
 -10 -10  -1   31.50   24.20
 -10  10  -1   24.10   26.90
  10  10   1   44.40   30.30
  10  10   1   41.50   22.80
 -11 -10  -1    2.60   23.40
 -11  10  -1   16.80   25.00
  11  10   1   15.90   28.40
  11  10   1   35.20   21.60
 -12 -10  -1   14.00   24.90
  12  10   1  -20.70   28.20
  12  10   1   10.30   20.60
  11  11  -1   60.39   25.20
  10  11  -1   38.40   31.90
  10  11  -1   18.60   22.20
 -10  11   1   64.89   30.20
   9 -11  -1   18.70   16.50
   9  11  -1  -24.00   20.40
   9  11  -1   -8.10   28.60
  -9  11   1    4.20   25.30
  -8 -11   1  159.48   43.40
   8 -11  -1  124.89   25.50
   8  11  -1  150.18   38.60
  -8  11   1  119.79   31.40
   8  11  -1  150.88   29.70
  -7 -11   1    1.60   26.70
   7 -11  -1   35.30   20.10
  -7 -11   1   18.80   29.70
  -7  11   1   37.00   26.10
   7  11  -1   47.80   27.50
   7  11  -1   27.30   22.10
   6 -11  -1  178.78   28.90
  -6 -11   1  110.39   35.20
  -6 -11   1  138.39   38.00
  -6  11   1  139.59   30.50
   6  11  -1  188.78   36.80
   6  11  -1  116.09   29.00
   5 -11  -1   17.00   21.60
  -5 -11   1   17.60   27.30
  -5 -11   1   29.80   26.70
   5  11  -1   19.00   26.50
  -5  11   1  -34.60   19.50
   5  11  -1   46.70   23.70
  -4 -11   1  137.29   35.00
   4 -11  -1  216.38   30.00
   4  11  -1  195.08   34.60
  -4  11   1  120.69   30.20
   4  11  -1  143.59   28.40
   3 -11  -1   -3.80   20.20
  -3 -11   1   17.70   27.30
   3  11  -1  -17.30   24.50
   3  11  -1   49.00   22.20
  -3  11   1   -6.50   20.40
   2 -11  -1  431.66   43.10
  -2 -11   1  432.56   47.20
  -2  11   1  444.96   46.90
  -2  11   1  404.36   41.70
   2  11  -1  427.46   42.40
   2  11  -1  366.66   38.40
  -1 -11   1   67.89   29.10
   1 -11  -1   11.20   23.60
  -1  11   1   38.50   21.50
   1  11  -1   80.39   27.70
   1  11  -1   20.10   21.60
  -1  11   1   34.10   23.60
   0 -11   1  357.06   41.40
   0 -11  -1  285.27   38.80
   0  11  -1  326.97   37.80
   0  11  -1  295.77   36.80
   0  11   1  347.77   39.50
   0  11   1  276.57   35.70
  -1 -11  -1  142.09   32.60
   1 -11   1   83.59   27.10
   1  11   1  129.49   29.40
  -1  11  -1  108.09   27.90
   1  11   1  126.09   27.10
  -1  11  -1  104.69   29.60
   2 -11   1  110.09   27.30
  -2 -11  -1   48.80   28.50
  -2  11  -1  102.99   29.40
   2  11   1   68.79   24.90
   2  11   1  120.69   27.70
  -2  11  -1   94.59   27.10
  -3 -11  -1  164.78   35.40
   3 -11   1  141.59   27.60
  -3  11  -1   67.19   25.90
   3  11   1  127.59   27.00
   3  11   1  141.59   30.20
  -3  11  -1  162.68   32.30
   4 -11   1   29.80   21.70
  -4 -11  -1   21.80   27.50
  -4 -11  -1   79.59   20.00
   4  11   1   -9.80   18.80
   4  11   1   49.00   26.60
  -4  11  -1    2.10   21.70
  -4  11  -1   46.00   27.10
   5 -11   1   48.80   23.00
  -5 -11  -1   49.80   32.80
  -5 -11  -1   34.10   20.00
   5  11   1   52.79   26.30
   5  11   1   27.80   21.40
  -5  11  -1   -6.20   20.20
   6 -11   1   12.60   19.60
  -6 -11  -1   -9.40   28.20
  -6 -11  -1   15.20   20.10
  -6  11  -1   -2.40   23.80
   6  11   1  -26.10   19.40
   6  11   1  -27.50   21.80
   7 -11   1  100.79   23.30
  -7 -11  -1  133.69   26.50
  -7 -11  -1  119.19   38.60
   7  11   1   24.90   29.80
   7  11   1  143.29   29.30
  -7  11  -1  128.09   32.30
   8 -11   1   43.60   19.80
  -8 -11  -1   -5.60   21.10
   8  11   1   13.70   22.20
  -8  11  -1  -21.50   25.50
   8  11   1    9.50   27.40
  -9 -11  -1   37.50   25.10
   9  11   1   44.00   22.20
   9  11   1   98.49   35.70
  -9  11  -1   14.00   31.40
 -10 -11  -1   38.90   26.90
  10  11   1   19.50   22.80
 -10  11  -1   -0.90   27.50
  10  11   1    1.20   31.50
   9  12  -1   26.00   25.10
  -9  12   1  -15.80   29.80
   8 -12  -1    9.70   22.10
   8  12  -1   10.70   23.50
  -8  12   1  -10.90   26.30
   8  12  -1    5.50   27.50
  -7 -12   1   53.79   40.50
   7 -12  -1   94.99   29.40
   7  12  -1   54.79   33.80
  -7  12   1   33.40   28.80
   7  12  -1   74.69   28.20
  -6 -12   1   39.10   32.50
   6 -12  -1   55.19   28.20
  -6  12   1  -22.60   24.10
   6  12  -1  -16.90   21.20
   6  12  -1   -9.70   25.80
   5 -12  -1   52.69   27.30
  -5 -12   1   69.59   32.10
  -5  12   1   15.70   25.00
   5  12  -1   40.70   23.50
   5  12  -1   82.29   34.50
   4 -12  -1   68.99   27.50
  -4 -12   1   41.90   30.50
   4  12  -1  -20.60   22.70
   4  12  -1    3.40   29.40
  -4  12   1   35.70   25.20
  -3 -12   1  105.19   34.90
   3 -12  -1   94.79   30.10
   3  12  -1  125.89   28.80
  -3  12   1   70.89   27.70
   3  12  -1   84.39   31.70
  -2 -12   1  106.49   34.90
   2 -12  -1   66.59   29.90
   2  12  -1  101.39   31.00
  -2  12   1   58.69   27.40
   2  12  -1   15.60   22.40
   1 -12  -1   -8.00   26.70
  -1 -12   1   29.00   31.00
   1  12  -1   -3.00   26.60
  -1  12   1   -3.10   21.10
   1  12  -1   21.70   23.00
   0 -12  -1   34.00   29.10
   0 -12   1    6.90   27.40
   0  12  -1   33.20   23.10
   0  12   1   31.90   24.90
   0  12  -1   15.40   26.50
  -1 -12  -1  -12.30   26.60
   1 -12   1   50.29   28.90
  -1  12  -1    5.40   23.20
   1  12   1   -1.30   22.70
   2 -12   1   -6.30   25.70
  -2 -12  -1   10.10   26.90
   2  12   1   -6.60   22.00
  -2  12  -1   11.90   22.80
  -3 -12  -1   65.89   32.70
   3 -12   1   18.90   24.90
   3  12   1    4.30   27.10
   3  12   1   20.60   24.40
  -3  12  -1    0.10   22.50
  -4 -12  -1   81.79   35.10
   4 -12   1  137.09   32.60
  -4  12  -1   35.90   26.10
   4  12   1   89.49   33.20
   4  12   1   46.30   26.00
  -5 -12  -1   12.70   33.10
   5 -12   1   12.30   24.30
   5  12   1    0.30   22.10
   5  12   1  -10.20   25.70
  -5  12  -1   27.30   25.40
   6 -12   1   91.89   28.60
  -6 -12  -1  145.19   40.90
  -6  12  -1   85.99   30.90
   6  12   1   89.89   27.90
   6  12   1  122.99   31.80
   7 -12   1   58.59   25.60
  -7 -12  -1   89.09   42.00
   7  12   1   42.10   26.60
   7  12   1   27.00   34.50
  -7  12  -1   55.39   29.40
   8 -12   1   64.39   26.00
   8  12   1   77.59   34.20
  -8  12  -1   15.50   27.20
   8  12   1   51.99   26.90
   6  13  -1   50.59   29.60
   6  13  -1   39.00   32.60
  -6  13   1   45.80   30.70
  -5 -13   1   24.90   35.80
   5 -13  -1   28.50   32.10
  -5  13   1  -27.40   25.10
   5  13  -1   40.60   48.00
   5  13  -1   -2.30   25.00
   4 -13  -1  -20.60   29.70
  -4 -13   1   15.00   34.10
  -4  13   1   29.70   28.40
   4  13  -1    9.30   25.70
  -3 -13   1   26.30   33.60
   3 -13  -1   29.80   31.50
  -3  13   1   28.00   25.80
   3  13  -1  -35.30   23.50
  -2 -13   1   16.20   31.70
   2 -13  -1   30.10   31.90
   2  13  -1  -20.50   24.20
  -2  13   1  -13.00   24.50
   1 -13  -1   95.69   36.60
  -1 -13   1   73.59   35.70
  -1  13   1   29.50   28.40
   1  13  -1   25.40   26.50
   0 -13   1   18.30   32.20
   0 -13  -1   12.60   30.30
   0  13   1   36.00   27.60
   0  13  -1    8.40   25.00
  -1 -13  -1   66.49   39.90
   1 -13   1   16.80   32.60
   1  13   1    8.40   26.10
  -1  13  -1   65.89   29.80
  -2 -13  -1   -2.40   32.10
   2 -13   1   32.90   32.10
  -2  13  -1    5.20   25.50
   2  13   1  -10.40   23.40
  -3 -13  -1   74.29   38.70
   3 -13   1   79.59   35.60
  -3  13  -1   40.90   29.40
   3  13   1    8.70   26.00
   4 -13   1   21.20   29.80
  -4 -13  -1    6.90   37.30
  -4  13  -1   13.60   26.70
   4  13   1  -32.60   21.50
  -5 -13  -1   83.59   38.40
   5 -13   1   53.49   34.00
   5  13   1   23.00   27.90
  -5  13  -1   71.29   33.60
   6  13   1    4.60   26.80
  -6  13  -1   53.59   32.70
 -18   0   2  136.89   34.60
 -17   0   2   82.29   26.00
  17   0  -2   89.49   31.80
 -16   0   2  154.28   29.80
  16   0  -2  224.98   36.40
 -15   0   2   70.19   23.60
  15   0  -2  119.59   27.60
 -14   0   2  608.44   43.70
  14   0  -2  570.24   42.50
 -13   0   2   72.89   20.20
  13   0  -2  109.29   22.30
 -12   0   2  262.87   29.20
  12   0  -2  354.66   32.00
  12   0  -2  409.76   24.20
 -11   0   2   18.20   14.60
 -11   0   2   35.90   21.70
  11   0  -2   30.80   14.20
 -11   0   2   43.10   14.40
  11   0  -2   36.80   10.40
  11   0  -2    2.20   12.60
  11   0  -2   16.10   12.30
  10   0  -2  456.05   23.10
 -10   0   2  501.85   34.40
 -10   0   2  473.15   28.30
  10   0  -2  494.25   31.10
  10   0  -2  523.75   29.00
 -10   0   2  453.55   29.90
  10   0  -2  486.75   30.00
  -9   0   2  685.53   37.80
  -9   0   2  718.13   34.70
   9   0  -2  674.73   27.10
   9   0  -2  693.63   32.40
   9   0  -2  716.93   33.70
  -9   0   2  695.83   32.10
   9   0  -2  596.74   38.50
   9   0  -2  690.63   33.80
   8   0  -2  418.26   25.40
   8   0  -2  413.96   25.00
   8   0  -2  450.95   24.40
   8   0  -2  438.96   19.70
  -8   0   2  399.86   23.50
  -8   0   2  455.25   26.20
  -8   0   2  412.76   29.00
   8   0  -2  432.96   27.10
   7   0  -2 1000.40   36.30
   7   0  -2  986.60   36.40
   7   0  -2  978.70   30.80
   7   0  -2  932.91   36.80
  -7   0   2  946.51   37.30
  -7   0   2  921.41   34.90
   7   0  -2  942.61   35.50
  -7   0   2 1019.50   41.40
   6   0  -2  855.21   32.80
   6   0  -2  816.42   31.60
   6   0  -2  890.51   27.40
  -6   0   2  848.82   36.80
   6   0  -2  869.11   32.20
  -6   0   2  879.21   33.80
  -6   0   2  847.72   31.50
   6   0  -2  870.71   32.00
   6   0  -2  845.12   26.30
  -5   0   2 3167.38   85.09
   5   0  -2 3394.56   86.49
  -5   0   2 3355.86   87.09
   5   0  -2 3266.77   84.69
  -5   0   2 3401.66   90.49
   5   0  -2 3383.06   85.29
   5   0  -2 3278.97   85.29
   5   0  -2 3326.07   80.89
   5   0  -2 3400.76   80.19
   4   0  -2  532.05   22.40
  -4   0   2  575.54   21.70
   4   0  -2  504.95   20.90
   4   0  -2  548.75   17.70
  -4   0   2  541.65   23.00
   4   0  -2  546.85   17.10
   4   0  -2  533.55   21.60
   4   0  -2  542.25   22.80
   4   0  -2  537.85   21.20
   3   0  -2   55.29    8.10
   3   0  -2   44.10    8.30
   3   0  -2   56.19    5.50
  -3   0   2   61.89    9.10
   3   0  -2   43.10    9.60
   3   0  -2   40.60    8.80
   3   0  -2   47.60    7.70
   3   0  -2   38.30    4.70
  -3   0   2   45.50    7.50
  -2   0   2  819.52   23.00
   2   0  -2  839.02   20.00
   2   0  -2  814.12   23.90
  -2   0   2  811.92   24.60
   2   0  -2  817.82   23.30
  -2   0   2  824.22   23.90
   2   0  -2  816.62   24.00
  -1   0   2 7678.93  175.18
   1   0  -2 7563.14  175.18
  -1   0   2 7666.13  175.18
   1   0  -2 7698.93  174.58
   1   0  -2 7726.83  174.68
   1   0  -2 7727.53  175.68
   0   0   2  365.16   10.30
   0   0  -2  387.26   10.00
   0   0  -2  391.16   10.90
   0   0   2  375.76   10.60
  -1   0  -2 9855.61  219.98
   1   0   2 9762.92  219.58
   1   0   2 9762.62  219.08
  -1   0  -2 9638.94  219.48
   1   0   2 9187.28  219.08
  -1   0  -2 9999.00  219.28
   1   0   2 9378.96  219.58
  -1   0  -2 9727.73  218.78
  -2   0  -2   32.80    6.40
   2   0   2   32.80    5.60
   2   0   2   31.70    5.50
  -2   0  -2   28.60    5.60
   2   0   2   17.10    5.20
  -2   0  -2   29.60    6.70
   2   0   2   28.20    8.00
   2   0   2   34.30    6.70
   2   0   2   25.00    6.00
  -2   0  -2   42.90    7.40
  -3   0  -2 1509.15   41.00
   3   0   2 1551.54   41.10
   3   0   2 1498.65   42.00
   3   0   2 1546.75   40.10
  -3   0  -2 1518.55   42.10
   3   0   2 1503.25   40.40
  -3   0  -2 1501.45   42.70
   3   0   2 1518.75   40.50
   3   0   2 1484.95   40.90
  -4   0  -2 1151.68   37.10
   4   0   2 1133.79   36.10
  -4   0  -2 1186.48   36.40
   4   0   2 1128.79   33.30
   4   0   2 1176.08   34.10
   4   0   2 1124.49   34.60
   4   0   2 1149.29   34.40
  -4   0  -2 1112.89   34.50
   4   0   2 1150.78   34.30
  -5   0  -2  373.66   20.70
   5   0   2  333.37   18.10
  -5   0  -2  349.57   18.70
   5   0   2  379.46   18.30
   5   0   2  370.76   17.40
  -5   0  -2  381.96   21.80
   5   0   2  373.56   18.50
   5   0   2  321.47   20.10
   5   0   2  375.66   18.90
  -6   0  -2  409.56   23.00
   6   0   2  399.26   21.20
   6   0   2  390.76   18.70
   6   0   2  418.36   21.20
   6   0   2  420.76   20.10
   6   0   2  419.86   22.70
   6   0   2  391.76   21.10
  -6   0  -2  402.46   24.30
  -6   0  -2  385.86   20.70
   7   0   2    9.70    8.60
   7   0   2   -0.40    8.40
   7   0   2    3.90    8.90
  -7   0  -2    0.40    9.10
  -7   0  -2   -8.10    6.70
   7   0   2    1.20    6.90
   7   0   2    2.90    7.30
   7   0   2    1.20    7.80
  -7   0  -2    7.00    9.60
   8   0   2  681.43   30.90
   8   0   2  752.72   29.70
   8   0   2  736.53   33.20
   8   0   2  717.53   32.20
  -8   0  -2  740.93   33.50
  -8   0  -2  731.73   35.00
  -8   0  -2  699.63   31.10
   8   0   2  687.33   32.10
  -9   0  -2   23.10   11.80
   9   0   2   13.50   11.20
   9   0   2   10.60   11.30
   9   0   2    5.60   10.70
  -9   0  -2   11.40   11.50
   9   0   2    5.60    8.20
  -9   0  -2   21.20   10.00
   9   0   2   14.80    9.60
 -10   0  -2  781.92   36.00
 -10   0  -2  766.82   40.60
  10   0   2  783.02   37.80
  10   0   2  708.43   34.50
  10   0   2  771.82   33.60
 -10   0  -2  781.12   38.20
  10   0   2  764.82   37.20
 -11   0  -2  340.97   30.90
 -11   0  -2  329.77   31.10
  11   0   2  308.57   28.20
  11   0   2  332.57   23.50
  11   0   2  268.37   27.60
  11   0   2  311.47   27.60
 -12   0  -2  271.17   30.80
  12   0   2  277.87   24.60
  12   0   2  264.77   28.70
  13   0   2  426.16   29.30
 -13   0  -2  437.96   40.20
  13   0   2  438.56   36.60
  14   0   2  224.78   31.00
 -14   0  -2  237.28   32.50
  14   0   2  244.98   30.20
  15   0   2  486.05   43.80
 -15   0  -2  331.67   37.30
 -16   0  -2  249.78   36.70
  16   0   2  218.08   35.30
 -17   0  -2  212.28   36.80
  17   0   2  298.47   42.60
 -18   0  -2   28.00   27.80
 -18  -1   2   25.00   26.50
 -18   1   2   -0.10   20.20
  17  -1  -2   -3.00   24.70
 -17  -1   2  -10.60   22.00
  17   1  -2   54.59   29.20
 -17   1   2  -23.90   18.40
  16  -1  -2   50.19   25.70
 -16  -1   2   97.79   27.90
 -16   1   2   21.70   20.30
  16   1  -2   53.89   28.00
  15  -1  -2   13.90   18.60
 -15  -1   2   36.60   19.20
 -15   1   2   30.10   17.30
  15   1  -2    9.70   22.10
  14  -1  -2   98.29   21.80
 -14  -1   2   61.59   20.80
  14   1  -2   78.99   25.00
 -14   1   2   91.89   22.90
  13  -1  -2   17.20   16.20
 -13  -1   2   -2.50   14.30
  13   1  -2   19.60   18.80
 -13   1   2   -0.90   15.30
 -12  -1   2   46.90   16.90
  12  -1  -2   58.59   15.90
  12   1  -2   81.19   14.40
  12   1  -2   59.09   19.70
 -12   1   2   56.99   19.20
 -11  -1   2    3.80   10.80
 -11  -1   2    2.30   13.40
  11  -1  -2   -0.60   10.70
  11  -1  -2    6.50    9.40
  11  -1  -2   -9.10   11.00
  11  -1  -2   15.20   11.00
 -11   1   2   22.80   15.90
  11   1  -2    7.10   12.20
  11   1  -2   -0.70   13.90
  11   1  -2    3.80   13.30
 -11   1   2   -2.40   11.70
  11   1  -2    1.00    8.90
 -10  -1   2   46.50   15.00
 -10  -1   2   54.69   14.20
  10  -1  -2   62.59   15.30
  10  -1  -2   59.99   13.30
  10  -1  -2   38.80   11.50
  10  -1  -2   48.30   11.60
  10  -1  -2   41.30   13.40
 -10  -1   2   26.00   14.30
  10   1  -2   44.50   14.20
  10   1  -2   46.70   10.60
 -10   1   2   36.80   10.90
 -10   1   2   45.50   16.70
  10   1  -2   55.19   16.00
 -10   1   2   63.69   14.30
  10   1  -2   79.39   11.40
  10   1  -2   47.80   14.50
  -9  -1   2   15.30   10.20
   9  -1  -2    5.40    8.70
  -9  -1   2    1.70   10.60
  -9  -1   2   12.50   12.40
   9  -1  -2   14.00   10.40
   9  -1  -2   17.10    9.60
   9  -1  -2    8.80    8.10
   9  -1  -2    4.00   10.60
  -9   1   2    4.40    8.00
   9   1  -2   11.10   12.10
   9   1  -2   12.80   10.30
   9   1  -2    6.50    8.10
  -9   1   2    7.30   10.40
   9   1  -2   12.50    7.80
   9   1  -2   14.00   11.30
  -9   1   2   -7.80   12.00
   8  -1  -2  102.19   11.90
   8  -1  -2  114.39   13.00
   8  -1  -2   99.59   13.50
  -8  -1   2  104.99   17.10
  -8  -1   2   93.29   16.30
   8  -1  -2  104.59   13.50
  -8  -1   2  111.09   15.60
   8  -1  -2  101.19   14.10
  -8   1   2   99.19   18.10
  -8   1   2  113.69   14.30
   8   1  -2  104.79   12.00
   8   1  -2   74.99   14.00
   8   1  -2  104.69   16.20
   8   1  -2   98.59   11.70
  -8   1   2   96.29   12.40
   7  -1  -2   23.60    9.20
   7  -1  -2   18.40    8.80
  -7  -1   2   30.50   12.00
   7  -1  -2   21.90    7.90
   7  -1  -2    7.60    6.70
  -7  -1   2   14.90    8.80
   7  -1  -2   12.10    8.40
  -7  -1   2   23.90   11.40
  -7   1   2   19.60    9.70
   7   1  -2   20.50   12.80
   7   1  -2   36.30   11.90
   7   1  -2   14.00    7.10
  -7   1   2   13.00    7.50
   7   1  -2   33.60   10.80
   6  -1  -2    4.00    7.60
   6  -1  -2    2.40    7.60
   6  -1  -2   -6.20    6.70
  -6  -1   2   14.90   10.70
  -6  -1   2    3.20    8.40
   6  -1  -2    4.00    6.10
  -6  -1   2    1.70    9.00
  -6  -1   2   -2.50    9.70
   6  -1  -2    1.60    6.90
  -6   1   2   -1.00    7.90
   6   1  -2   -3.40    8.30
  -6   1   2    0.20    6.00
   6   1  -2    1.10    9.70
   6   1  -2   -3.70   11.20
   6   1  -2   -2.40    5.70
  -5  -1   2  288.87   20.30
  -5  -1   2  276.77   19.10
   5  -1  -2  316.37   15.30
  -5  -1   2  279.27   18.20
   5  -1  -2  303.27   14.50
   5  -1  -2  289.57   15.40
   5  -1  -2  324.77   16.70
  -5  -1   2  301.67   21.70
   5  -1  -2  303.97   15.00
   5   1  -2  295.07   13.60
   5   1  -2  292.97   20.30
   5   1  -2  288.77   19.60
  -5   1   2  304.07   17.10
  -5   1   2  298.57   15.10
   5   1  -2  261.87   19.90
   5   1  -2  304.97   20.00
   4  -1  -2    5.20    5.10
  -4  -1   2   -4.10    6.80
  -4  -1   2   -6.20    7.00
  -4  -1   2   -4.40    7.60
   4  -1  -2    0.40    5.10
   4  -1  -2   -4.70    6.20
  -4  -1   2  -13.80    7.90
   4  -1  -2   -4.90    5.20
  -4   1   2   -2.90    5.10
   4   1  -2   -3.90    5.00
   4   1  -2   -4.40    7.60
  -4   1   2    1.30    6.50
   4   1  -2  -13.00    7.40
   4   1  -2    7.40    9.20
   4   1  -2    3.80    7.90
   3  -1  -2 3190.88   74.59
   3  -1  -2 3184.38   76.49
   3  -1  -2 3094.29   76.39
  -3  -1   2 3286.67   81.19
  -3  -1   2 3161.08   80.59
   3  -1  -2 3123.19   74.19
  -3  -1   2 3232.08   81.69
  -3  -1   2 3251.27   82.89
   3   1  -2 3196.28   82.39
  -3   1   2 3226.08   76.59
   3   1  -2 3325.87   76.19
  -3   1   2 3248.88   76.99
   3   1  -2 3133.89   80.79
   3   1  -2 3221.28   81.29
   3   1  -2 3281.37   81.79
  -2  -1   2  612.44   23.40
   2  -1  -2  606.34   18.50
  -2  -1   2  623.64   21.80
  -2  -1   2  614.34   20.40
   2  -1  -2  599.84   17.60
  -2  -1   2  610.94   21.90
   2  -1  -2  662.53   18.20
   2   1  -2  634.94   21.80
   2   1  -2  636.54   18.20
  -2   1   2  595.84   17.60
   2   1  -2  636.54   23.20
   2   1  -2  615.34   21.80
   1  -1  -2  371.26   10.40
   1  -1  -2  351.86   12.10
   1  -1  -2  379.86   12.00
  -1  -1   2  369.76   14.70
  -1  -1   2  369.46   11.70
  -1  -1   2  367.86   15.40
  -1  -1   2  382.76   14.50
   1  -1  -2  335.27   10.40
   1   1  -2  364.26   12.80
   1   1  -2  371.96   12.60
   1   1  -2  388.06   14.70
   1   1  -2  353.76   14.50
  -1   1   2  356.46   12.00
  -1   1   2  354.66   12.10
  -1   1   2  366.16   11.70
   1   1  -2  356.16   14.10
   1   1  -2  362.36   15.20
   0  -1   2  825.52   23.10
   0  -1   2  771.22   22.20
   0  -1  -2  848.62   22.20
   0  -1   2  842.62   21.50
   0  -1  -2  807.12   22.20
   0  -1  -2  860.31   20.90
   0  -1  -2  790.12   22.90
   0   1   2  795.32   22.40
   0   1  -2  768.32   22.00
   0   1  -2  803.62   22.20
   0   1  -2  842.42   21.30
   0   1   2  780.32   20.00
   0   1  -2  834.42   23.20
   0   1  -2  794.92   21.20
   0   1   2  821.72   21.70
   0   1   2  807.42   23.00
   0   1   2  828.82   21.50
  -1  -1  -2    2.20    5.10
  -1  -1  -2    4.60    3.90
  -1  -1  -2   -0.80    4.50
   1  -1   2   10.00    5.80
   1  -1   2    3.00    3.50
   1  -1   2    3.30    3.20
  -1  -1  -2    1.20    4.70
  -1  -1  -2    6.50    6.10
  -1   1  -2    5.60    3.20
   1   1   2    4.30    4.40
   1   1   2    0.80    4.80
   1   1   2    0.90    5.90
   1   1   2    2.30    4.60
   1   1   2   -0.10    4.20
  -1   1  -2    0.50    3.00
   2  -1   2  117.09    8.30
  -2  -1  -2  128.49    9.80
  -2  -1  -2  136.49   11.90
  -2  -1  -2  130.19   10.70
   2  -1   2  116.19    6.80
   2  -1   2  144.59   10.50
  -2  -1  -2  133.49   10.90
   2   1   2  114.79   11.60
  -2   1  -2  108.99    6.70
   2   1   2  118.59    9.80
   2   1   2  127.49   11.00
   2   1   2  101.99    9.60
  -2   1  -2  131.19    8.00
   2   1   2  120.09    9.50
  -3  -1  -2   63.19    9.10
   3  -1   2   44.70    5.70
  -3  -1  -2   57.99   10.30
   3  -1   2   45.10    7.10
   3  -1   2   79.49    9.20
  -3  -1  -2   45.10   10.10
  -3  -1  -2   30.10    8.30
   3   1   2   68.69    8.20
   3   1   2   45.70    8.90
  -3   1  -2   58.59    7.30
   3   1   2   85.09   11.70
  -3   1  -2   45.90    5.90
   3   1   2   66.59   10.80
   3   1   2   55.79    9.40
  -4  -1  -2  787.42   28.10
   4  -1   2  791.32   25.30
  -4  -1  -2  820.92   28.70
  -4  -1  -2  781.22   28.90
   4  -1   2  762.82   22.10
   4  -1   2  765.42   22.10
   4  -1   2  712.33   23.20
  -4  -1  -2  803.42   30.60
   4  -1   2  733.93   25.70
  -4   1  -2  756.02   23.70
  -4   1  -2  802.22   25.10
   4   1   2  771.22   28.80
   4   1   2  782.42   29.10
   4   1   2  805.72   30.80
   4   1   2  762.42   29.10
  -4   1  -2  784.32   30.30
   5  -1   2  304.87   14.60
  -5  -1  -2  305.67   18.90
  -5  -1  -2  317.97   19.60
  -5  -1  -2  307.67   21.30
  -5  -1  -2  285.07   19.40
   5  -1   2  266.47   14.70
   5  -1   2  296.47   16.50
   5  -1   2  294.57   16.80
   5  -1   2  307.87   14.20
  -5   1  -2  294.87   16.90
   5   1   2  316.87   19.90
  -5   1  -2  335.17   22.20
   5   1   2  291.97   24.50
   5   1   2  324.17   16.20
   5   1   2  298.87   19.70
  -5   1  -2  283.27   14.90
   6  -1   2   48.90    9.30
  -6  -1  -2   51.99   12.00
   6  -1   2   52.39    8.80
   6  -1   2   52.69    9.10
  -6  -1  -2   76.59   13.60
   6  -1   2   66.49   10.50
   6  -1   2   46.50    8.30
  -6  -1  -2   50.19   11.10
   6   1   2   62.39   10.10
   6   1   2   35.30   10.60
  -6   1  -2   35.60    8.00
  -6   1  -2   44.20    9.90
  -6   1  -2   51.59   13.40
   6   1   2   53.99   12.30
   7  -1   2   29.00    8.10
  -7  -1  -2   15.00   10.70
   7  -1   2   25.70    8.60
  -7  -1  -2   22.90   10.30
  -7  -1  -2   38.50   12.20
   7  -1   2   34.10    8.90
   7  -1   2   31.60    9.60
   7  -1   2   18.80    7.90
   7   1   2   25.50    8.70
  -7   1  -2   19.60    7.80
   7   1   2   15.40   10.60
  -7   1  -2   28.70   13.00
  -7   1  -2   26.80    9.70
   7   1   2   31.00   10.60
  -8  -1  -2    3.50   10.80
  -8  -1  -2   33.30   12.70
   8  -1   2   11.90    9.00
   8  -1   2   21.60    8.70
   8  -1   2   26.40   10.00
   8  -1   2   16.40    8.10
   8  -1   2   21.50    9.90
  -8  -1  -2    9.60    9.30
  -8   1  -2   10.40   12.20
  -8   1  -2   10.50    7.90
   8   1   2   27.80    9.10
   8   1   2   23.50   17.20
   8   1   2   12.40   11.80
  -8   1  -2   12.00    9.50
   8   1   2   21.30    9.40
   8   1   2    3.20    9.00
   9  -1   2   92.49   14.80
   9  -1   2   91.89   12.60
  -9  -1  -2   92.39   17.60
   9  -1   2   94.99   13.80
   9  -1   2  110.09   15.20
  -9  -1  -2   63.79   15.00
   9  -1   2   88.59   14.20
  -9  -1  -2   76.69   15.00
   9   1   2   76.39   13.20
  -9   1  -2   85.89   12.60
  -9   1  -2   75.69   17.40
   9   1   2   73.19   14.80
   9   1   2   91.09   14.20
  -9   1  -2   71.29   14.30
   9   1   2   94.19   17.20
   9   1   2   74.59   16.40
 -10  -1  -2   13.80   12.70
  10  -1   2    5.50   10.20
  10  -1   2   -9.10   10.20
  10  -1   2   14.00    9.40
 -10  -1  -2   13.30   12.40
  10  -1   2    9.40   12.50
 -10  -1  -2   13.60   10.90
  10  -1   2    3.20    9.90
  10   1   2   -9.30   10.00
 -10   1  -2   12.80   13.80
  10   1   2   -0.50    8.80
 -10   1  -2   11.80   11.80
  10   1   2    8.80    9.50
 -10   1  -2    3.40    8.70
  10   1   2   11.70   12.30
  10   1   2  -22.00   12.10
  11  -1   2   12.60   10.90
  11  -1   2    4.50   11.40
  11  -1   2    4.70   11.20
 -11  -1  -2    3.20   13.00
  11   1   2   10.40   14.90
 -11   1  -2    2.00   13.30
  11   1   2   19.10   12.50
  11   1   2   -2.80   10.00
 -11   1  -2  -16.90   11.90
  12  -1   2   71.59   16.90
 -12  -1  -2   56.39   17.10
  12  -1   2   83.69   18.10
 -12   1  -2  106.59   21.50
  12   1   2   66.29   14.70
  12   1   2   77.79   20.40
 -13  -1  -2   38.20   18.00
  13  -1   2   22.60   15.00
  13  -1   2   56.79   17.90
 -13   1  -2   37.10   17.00
  13   1   2   91.59   22.50
  13   1   2   44.30   15.80
  14  -1   2   91.69   22.00
 -14  -1  -2   88.59   22.50
 -14   1  -2   88.19   22.40
  14   1   2   68.79   18.30
  14   1   2  104.39   25.20
  15  -1   2   22.40   19.50
 -15  -1  -2    8.30   18.60
  15   1   2  -10.20   21.80
 -15   1  -2    4.20   17.70
 -16  -1  -2   27.90   21.20
  16  -1   2    4.90   21.20
 -16   1  -2   48.70   23.10
  16   1   2  -11.70   23.50
  17  -1   2   38.10   27.90
 -17  -1  -2   20.30   22.50
  17   1   2    3.30   28.50
 -17   1  -2  -18.20   19.60
 -17  -2   2   54.69   27.90
  17  -2  -2   70.59   28.10
  17   2  -2   70.09   34.30
 -17   2   2   76.29   26.80
  16  -2  -2  138.69   27.20
 -16  -2   2  143.59   31.00
  16   2  -2  122.09   33.00
 -16   2   2   45.20   21.50
 -15  -2   2   -1.70   18.50
  15  -2  -2  -33.70   13.90
 -15   2   2    3.10   17.20
  15   2  -2   30.80   24.40
 -14  -2   2  155.68   27.40
  14  -2  -2  144.29   23.30
 -14   2   2  161.98   29.20
  14   2  -2  237.18   35.40
  13  -2  -2   11.00   13.90
 -13  -2   2   41.30   18.80
 -13   2   2   38.00   20.50
  13   2  -2   40.50   21.80
  13   2  -2   36.30   13.60
 -12  -2   2  513.75   37.60
  12  -2  -2  499.15   31.90
  12  -2  -2  538.55   31.90
  12   2  -2  577.24   41.50
 -12   2   2  481.05   40.00
  12   2  -2  510.35   27.90
  12   2  -2  503.15   28.20
  11  -2  -2   47.50   13.80
  11  -2  -2   88.39   17.50
 -11  -2   2   82.39   18.80
 -11  -2   2   49.60   15.80
  11  -2  -2   65.49   13.80
  11   2  -2   59.29   13.30
  11   2  -2   58.39   19.30
  11   2  -2   67.29   17.00
  11   2  -2   64.69   13.30
 -11   2   2   85.29   15.20
 -11   2   2   50.39   19.00
  10  -2  -2 1208.08   43.50
  10  -2  -2 1229.18   41.50
  10  -2  -2 1075.59   42.30
 -10  -2   2 1140.09   49.70
  10  -2  -2 1136.69   40.20
 -10  -2   2 1209.58   53.19
  10  -2  -2 1192.48   43.60
 -10  -2   2 1127.79   49.99
  10   2  -2 1151.68   39.80
 -10   2   2 1140.99   39.80
  10   2  -2 1198.28   50.49
  10   2  -2 1191.78   52.09
 -10   2   2 1195.28   42.50
  10   2  -2 1238.88   52.89
 -10   2   2 1141.09   54.79
   9  -2  -2  116.29   13.50
   9  -2  -2   96.79   12.20
   9  -2  -2  116.89   14.60
  -9  -2   2  152.08   20.90
  -9  -2   2  138.69   18.50
  -9  -2   2  111.39   18.80
   9  -2  -2  112.89   14.30
   9  -2  -2  121.89   16.10
  -9   2   2  116.99   14.50
   9   2  -2  116.09   20.80
   9   2  -2  122.19   19.20
  -9   2   2  109.09   12.30
   9   2  -2  146.89   14.70
   9   2  -2  145.99   21.10
   9   2  -2  142.49   21.20
   8  -2  -2  989.20   32.90
   8  -2  -2 1016.40   34.10
  -8  -2   2  989.40   44.30
  -8  -2   2 1012.60   40.20
   8  -2  -2  948.51   35.10
  -8  -2   2 1050.79   42.40
   8  -2  -2 1020.60   33.90
  -8  -2   2  949.51   41.70
   8  -2  -2 1042.90   33.80
  -8   2   2  935.01   32.30
   8   2  -2  960.90   42.90
   8   2  -2 1001.70   43.70
   8   2  -2 1002.90   43.80
   8   2  -2 1019.50   42.80
   8   2  -2  979.30   32.80
  -8   2   2  992.00   34.40
   7  -2  -2  307.77   18.80
  -7  -2   2  305.37   23.20
   7  -2  -2  314.27   16.50
   7  -2  -2  296.77   16.00
   7  -2  -2  301.17   16.10
   7  -2  -2  312.67   16.90
  -7  -2   2  336.27   23.50
  -7  -2   2  323.67   23.00
  -7  -2   2  322.97   25.80
   7   2  -2  304.17   25.90
   7   2  -2  328.97   25.00
   7   2  -2  345.07   25.30
  -7   2   2  343.47   17.90
   7   2  -2  323.07   24.30
   7   2  -2  292.97   16.10
  -7   2   2  325.47   16.10
  -6  -2   2  475.85   26.30
  -6  -2   2  456.15   25.60
  -6  -2   2  437.16   27.80
  -6  -2   2  475.05   25.40
   6  -2  -2  441.26   20.60
   6  -2  -2  447.16   16.50
   6  -2  -2  439.86   17.50
   6   2  -2  438.66   18.90
   6   2  -2  449.86   26.50
   6   2  -2  435.66   26.30
   6   2  -2  480.25   26.70
   6   2  -2  473.55   27.60
  -6   2   2  445.06   18.90
  -6   2   2  406.06   17.00
  -5  -2   2 1700.63   52.19
   5  -2  -2 1643.74   44.30
  -5  -2   2 1791.22   54.39
   5  -2  -2 1734.53   48.90
  -5  -2   2 1810.22   57.49
  -5  -2   2 1692.93   54.59
   5  -2  -2 1856.71   45.50
  -5   2   2 1657.23   44.20
   5   2  -2 1713.33   54.89
   5   2  -2 1744.73   55.19
   5   2  -2 1759.52   47.10
   5   2  -2 1730.23   54.49
  -5   2   2 1777.22   45.60
   5   2  -2 1758.92   56.09
   4  -2  -2  273.27   16.10
  -4  -2   2  274.97   21.40
  -4  -2   2  287.47   19.20
  -4  -2   2  290.17   19.90
   4  -2  -2  296.47   11.70
  -4  -2   2  253.07   17.10
   4   2  -2  278.47   19.30
  -4   2   2  290.57   12.10
   4   2  -2  254.47   20.80
  -4   2   2  236.18   10.50
   4   2  -2  260.17   19.50
   4   2  -2  276.67   19.70
   4   2  -2  264.87   14.10
  -3  -2   2 2355.26   63.69
  -3  -2   2 2313.27   59.09
  -3  -2   2 2222.78   62.59
  -3  -2   2 2287.47   64.89
   3  -2  -2 2302.17   59.29
   3   2  -2 2248.68   62.09
   3   2  -2 2235.48   63.09
   3   2  -2 2228.78   63.99
   3   2  -2 2256.17   62.59
   3   2  -2 2277.67   58.09
  -2  -2   2   53.19    7.40
   2  -2  -2   52.49    5.60
  -2  -2   2   48.80    9.70
  -2  -2   2   43.60   10.40
  -2  -2   2   48.50    9.50
   2  -2  -2   58.89    9.80
   2  -2  -2   50.59    6.00
   2   2  -2   52.79   10.50
   2   2  -2   56.89    9.90
   2   2  -2   71.89   12.00
   2   2  -2   39.90    9.20
   2   2  -2   57.59    8.50
  -2   2   2   53.29    5.80
  -2   2   2   44.10    5.70
   1  -2  -2    1.10    4.50
   1  -2  -2   12.30    6.10
   1  -2  -2   17.80    4.00
  -1  -2   2   12.80    4.50
  -1  -2   2    6.90    7.10
  -1  -2   2    7.40    6.60
   1  -2  -2   14.20    5.30
  -1  -2   2    3.50    7.50
  -1   2   2   14.60    7.40
  -1   2   2   13.10    6.20
   1   2  -2   17.30    6.70
   1   2  -2    8.60    7.60
   1   2  -2   12.30    5.00
   1   2  -2    5.80    8.90
   1   2  -2   21.80    7.10
   1   2  -2   18.90    7.50
  -1   2   2    8.70    6.00
  -1   2   2   16.40    5.50
   0  -2   2  166.48   13.90
   0  -2   2  172.68    8.80
   0  -2   2  170.28   11.70
   0  -2  -2  167.68   13.30
   0  -2   2  166.68   11.20
   0  -2   2  127.19   10.50
   0  -2   2  164.98   10.60
   0  -2  -2  184.08   11.50
   0  -2  -2  162.68    7.60
   0   2  -2  172.48   11.40
   0   2   2  172.18    9.50
   0   2   2  163.08   11.90
   0   2  -2  180.18   13.30
   0   2  -2  155.68   12.20
   0   2   2  166.28   11.60
   0   2   2  175.38   10.40
   0   2  -2  173.88    8.40
   0   2   2  160.38   13.00
  -1  -2  -2    2.30    7.00
   1  -2   2    4.00    8.50
  -1  -2  -2    7.80    8.20
   1  -2   2    0.80    4.80
   1  -2   2    7.60    5.10
  -1  -2  -2    7.00    7.10
  -1  -2  -2    2.00    6.00
  -1  -2  -2    3.70    4.20
   1   2   2   -0.20    6.70
  -1   2  -2   -5.60    8.80
   1   2   2   -2.60    6.40
   1   2   2   -1.40    5.50
  -1   2  -2   -0.70    5.10
   1   2   2   -4.40    7.60
   1   2   2   10.80    7.00
  -1   2  -2    8.40    4.90
  -2  -2  -2  876.51   27.50
  -2  -2  -2  877.81   32.10
   2  -2   2  892.11   30.00
  -2  -2  -2  897.91   30.70
  -2  -2  -2  897.91   31.00
   2   2   2  856.71   28.20
   2   2   2  922.31   30.90
   2   2   2  866.01   27.50
   2   2   2  884.81   32.00
  -3  -2  -2  441.06   22.50
   3  -2   2  468.55   20.80
  -3  -2  -2  473.25   22.60
  -3  -2  -2  441.16   19.50
  -3  -2  -2  429.76   24.00
   3   2   2  441.16   20.50
   3   2   2  413.16   21.10
   3   2   2  431.86   23.70
   3   2   2  428.76   22.10
   3   2   2  443.06   18.40
  -4  -2  -2 3562.54   94.49
  -4  -2  -2 3693.33   92.89
  -4  -2  -2 3604.44   95.59
  -4  -2  -2 3661.53   97.39
   4  -2   2 3510.45   91.89
   4   2   2 3562.14   93.89
   4   2   2 3658.63   94.79
   4   2   2 3628.24   95.59
   4   2   2 3674.73   97.39
   4   2   2 3660.53   89.89
  -5  -2  -2  430.66   22.50
  -5  -2  -2  416.66   24.10
   5  -2   2  407.46   14.60
  -5  -2  -2  408.56   26.00
  -5  -2  -2  391.66   23.60
   5  -2   2  421.86   15.90
   5   2   2  451.05   24.80
   5   2   2  406.86   24.00
   5   2   2  414.66   24.30
   5   2   2  426.76   26.20
   5   2   2  372.16   18.90
  -6  -2  -2 1072.79   42.80
  -6  -2  -2  972.80   39.70
   6  -2   2 1048.20   31.10
  -6  -2  -2 1016.30   38.20
   6  -2   2  982.20   29.70
  -6  -2  -2 1127.29   40.00
   6   2   2 1012.10   40.00
   6   2   2 1027.80   40.10
   6   2   2 1062.09   42.50
  -6   2  -2 1056.99   31.30
   6   2   2 1077.19   40.90
   6   2   2 1068.39   34.20
  -6   2  -2 1011.30   29.80
   7  -2   2   16.70    6.50
  -7  -2  -2    8.40    9.30
   7  -2   2    7.20    6.80
   7  -2   2   -2.70    8.00
  -7  -2  -2   17.20   11.50
   7  -2   2    2.80    6.00
  -7  -2  -2    7.60    9.30
   7  -2   2  -11.30    6.30
  -7  -2  -2   15.30    9.50
   7   2   2   -0.20   10.30
  -7   2  -2   10.70   12.20
   7   2   2   10.80    7.90
  -7   2  -2   -3.40    5.70
  -7   2  -2    2.00    7.20
   7   2   2   -2.30   10.40
   7   2   2   -0.10    9.30
  -8  -2  -2  534.15   30.20
  -8  -2  -2  599.34   34.90
   8  -2   2  557.54   22.90
   8  -2   2  564.64   23.80
  -8  -2  -2  538.35   31.10
  -8  -2  -2  543.25   29.40
   8  -2   2  582.64   27.50
   8  -2   2  591.84   24.30
   8  -2   2  587.64   24.50
  -8   2  -2  611.04   35.10
   8   2   2  580.64   25.80
  -8   2  -2  547.65   24.70
   8   2   2  596.84   33.40
   8   2   2  560.44   33.30
   8   2   2  583.84   32.20
  -8   2  -2  614.74   23.20
  -9  -2  -2   11.80   11.20
   9  -2   2   24.00    9.90
  -9  -2  -2   15.90   13.00
  -9  -2  -2   20.30   12.50
   9  -2   2   20.60    9.50
   9  -2   2   22.30   10.40
   9  -2   2   27.10    8.80
   9  -2   2   25.20   11.10
   9   2   2   13.40   10.00
  -9   2  -2    1.00    9.30
   9   2   2   23.70   14.00
   9   2   2   27.10   13.60
  -9   2  -2   10.30   14.40
   9   2   2    3.80   11.30
  -9   2  -2   13.00    7.70
  10  -2   2  840.22   33.40
 -10  -2  -2  794.12   41.10
 -10  -2  -2  869.71   44.70
  10  -2   2  766.42   33.60
 -10  -2  -2  773.02   40.30
  10  -2   2  809.22   35.00
  10  -2   2  811.62   31.70
 -10   2  -2  812.32   44.10
  10   2   2  817.22   34.40
 -10   2  -2  760.72   30.80
 -10   2  -2  782.92   33.60
  10   2   2  754.52   42.10
  10   2   2  898.51   44.50
  10   2   2  859.41   41.90
 -11  -2  -2    5.30   14.30
 -11  -2  -2    9.20   13.80
  11  -2   2    9.10   11.50
  11  -2   2  -18.10    9.90
  11   2   2    2.20   15.40
 -11   2  -2    9.20   15.10
 -11   2  -2   -1.60   10.80
  11   2   2   10.80   11.50
  11   2   2   -4.30   12.00
  11   2   2   -7.10    9.70
 -12  -2  -2  409.36   33.90
  12  -2   2  387.56   28.50
  12   2   2  362.46   27.00
 -12   2  -2  398.76   37.00
  12   2   2  488.45   41.90
  12   2   2  457.85   28.70
 -13  -2  -2   36.20   17.60
  13  -2   2   36.70   16.00
  13  -2   2   41.30   19.00
  13   2   2   30.70   14.50
  13   2   2   55.09   15.00
  13   2   2   75.89   24.00
 -13   2  -2   41.90   18.80
 -14  -2  -2   74.59   22.80
  14  -2   2   69.29   19.70
 -14   2  -2   46.80   20.30
  14   2   2   80.19   26.60
  14   2   2   30.70   14.80
  15  -2   2   -8.30   16.60
 -15  -2  -2   48.10   21.00
 -15   2  -2   30.00   19.50
  15   2   2   23.90   24.30
 -16  -2  -2   50.89   23.90
  16  -2   2   44.30   21.40
 -16   2  -2   21.80   21.70
  16   2   2   41.70   28.10
 -17  -2  -2   79.79   29.40
  17  -2   2   33.90   24.80
 -17   2  -2   36.00   23.40
  17   2   2   88.09   35.00
  17  -3  -2   12.10   22.40
 -17  -3   2   25.40   24.60
  17   3  -2   -4.40   30.40
 -17   3   2   10.90   23.00
  16  -3  -2  -22.80   17.70
 -16  -3   2  -26.50   18.30
 -16   3   2    9.70   18.80
  16   3  -2   -2.10   26.20
 -15  -3   2   46.30   24.10
  15  -3  -2   44.50   19.30
 -15   3   2   47.40   22.60
  15   3  -2  107.09   32.50
  14  -3  -2   16.50   15.70
 -14  -3   2   -3.90   17.90
  14   3  -2   11.20   23.20
 -14   3   2    5.90   19.10
  13  -3  -2  204.48   23.40
 -13  -3   2  218.78   30.40
 -13   3   2  209.18   32.10
  13   3  -2  181.68   32.00
  13   3  -2  207.28   21.90
  13   3  -2  257.47   23.30
  12  -3  -2    3.00   10.50
  12  -3  -2    5.50   12.30
  12  -3  -2   29.70   16.60
 -12  -3   2   -5.80   15.30
 -12   3   2   -4.30   11.20
 -12   3   2   29.60   18.80
  12   3  -2    6.20   19.10
  12   3  -2   -2.70   11.80
  11  -3  -2  218.38   24.30
 -11  -3   2  178.28   24.80
 -11  -3   2  210.68   26.20
  11  -3  -2  130.49   17.30
  11  -3  -2  180.18   16.00
 -11   3   2  173.88   16.10
  11   3  -2  133.99   23.40
  11   3  -2  144.39   18.00
 -11   3   2  143.99   26.30
  11   3  -2  215.48   29.60
  10  -3  -2   25.10   11.50
  10  -3  -2   23.50    8.10
  10  -3  -2   32.70   10.60
 -10  -3   2   36.70   16.80
  10  -3  -2   18.80   14.20
 -10  -3   2   37.10   14.40
 -10  -3   2   31.70   15.00
  10  -3  -2   38.80    9.60
 -10   3   2   11.00    9.40
  10   3  -2   13.40   16.50
  10   3  -2   43.10   16.10
 -10   3   2   40.80    8.10
  10   3  -2   -1.20   15.80
  10   3  -2   41.60   17.60
  10   3  -2   32.70   11.40
   9  -3  -2  379.16   20.70
  -9  -3   2  387.66   30.40
   9  -3  -2  409.66   25.60
  -9  -3   2  411.86   28.50
   9  -3  -2  374.86   19.70
   9  -3  -2  360.36   17.20
  -9  -3   2  378.26   32.80
   9   3  -2  369.16   30.60
  -9   3   2  384.26   19.10
   9   3  -2  370.46   31.60
   9   3  -2  369.86   32.20
   9   3  -2  363.16   21.90
   9   3  -2  365.96   29.90
   8  -3  -2   99.79   10.40
   8  -3  -2  121.59   16.70
   8  -3  -2  102.69    9.70
  -8  -3   2   75.39   15.80
  -8  -3   2   69.69   14.80
   8  -3  -2  105.29   10.30
  -8  -3   2   89.09   17.00
  -8  -3   2  120.39   20.40
   8   3  -2  111.29   19.40
   8   3  -2  135.59   20.60
   8   3  -2   97.09   17.90
   8   3  -2  108.69   13.10
   8   3  -2   67.19   15.90
  -7  -3   2  858.81   40.90
  -7  -3   2  711.53   36.40
  -7  -3   2  781.62   36.50
  -7  -3   2  781.62   33.90
   7  -3  -2  720.03   31.60
   7   3  -2  789.82   37.60
   7   3  -2  813.02   29.30
   7   3  -2  726.13   37.30
   7   3  -2  796.82   39.40
   7   3  -2  781.42   37.60
  -6  -3   2  565.24   30.80
  -6  -3   2  508.75   29.60
  -6  -3   2  546.65   27.00
   6  -3  -2  505.15   25.40
  -6  -3   2  630.64   34.00
   6   3  -2  586.84   31.20
   6   3  -2  536.05   31.50
   6   3  -2  586.84   31.10
   6   3  -2  527.65   30.80
   6   3  -2  591.14   23.80
   5  -3  -2  833.42   32.30
  -5  -3   2  912.51   39.60
  -5  -3   2  814.42   36.10
  -5  -3   2  812.52   32.00
  -5  -3   2  894.71   37.30
   5   3  -2  864.61   36.80
   5   3  -2  889.41   30.10
   5   3  -2  909.11   36.80
   5   3  -2  836.92   36.10
   5   3  -2  847.82   38.10
  -4  -3   2  419.86   20.50
  -4  -3   2  363.26   24.60
   4  -3  -2  419.76   22.70
  -4  -3   2  404.46   24.70
  -4  -3   2  410.86   27.20
   4   3  -2  410.46   25.20
   4   3  -2  450.35   25.00
   4   3  -2  408.06   26.10
   4   3  -2  394.06   24.50
   4   3  -2  425.26   19.90
  -3  -3   2  134.39   15.00
   3  -3  -2  182.48   16.20
  -3  -3   2  127.09   14.60
  -3  -3   2  128.59   16.40
  -3  -3   2  158.98   12.70
   3   3  -2  123.09   15.70
   3   3  -2  131.39   14.90
   3   3  -2  156.88   15.50
   3   3  -2  150.78   13.40
   3   3  -2  170.38   17.50
  -2  -3   2  472.35   23.50
  -2  -3   2  459.35   23.80
   2  -3  -2  478.45   17.50
  -2  -3   2  497.35   25.90
   2  -3  -2  484.55   17.30
  -2  -3   2  506.25   18.40
   2   3  -2  509.45   21.70
  -2   3   2  485.65   17.20
  -2   3   2  434.06   17.20
  -2   3   2  456.85   21.90
   2   3  -2  489.15   22.20
   2   3  -2  528.05   24.20
   2   3  -2  507.75   23.70
   2   3  -2  483.75   25.00
   1  -3  -2   -0.40    7.30
  -1  -3   2    2.60    7.80
  -1  -3   2    2.80    5.30
   1  -3  -2    3.30    5.90
  -1  -3   2    0.50    9.10
   1  -3  -2   -1.10    6.30
   1  -3  -2    4.70    4.70
  -1   3   2    0.50    6.10
  -1   3   2    3.20    6.90
   1   3  -2    4.50    8.50
  -1   3   2   -6.60    6.00
  -1   3   2    7.40    8.30
   1   3  -2    3.80    6.60
   1   3  -2   -8.80    9.10
   1   3  -2   -0.30    7.50
   1   3  -2   -0.70    8.50
   1   3  -2    1.70    4.30
   0  -3   2  542.45   25.40
   0  -3   2  624.44   19.30
   0  -3  -2  561.04   22.60
   0  -3  -2  572.74   21.50
   0  -3  -2  541.35   23.70
   0  -3   2  580.44   21.10
   0  -3   2  600.64   22.70
   0  -3   2  546.65   23.20
   0  -3  -2  600.84   22.90
   0  -3   2  571.74   22.10
   0   3  -2  553.64   22.80
   0   3   2  541.05   23.40
   0   3  -2  573.64   23.70
   0   3  -2  580.54   17.00
   0   3   2  609.84   21.00
   0   3   2  564.74   23.10
   0   3  -2  579.74   22.40
   0   3   2  581.24   22.50
   1  -3   2   16.20    5.90
   1  -3   2    7.90    6.70
   1  -3   2   22.00    5.40
   1  -3   2   17.60    6.50
   1  -3   2   15.70   10.40
  -1  -3  -2   14.60    8.70
  -1  -3  -2    1.70    9.20
  -1  -3  -2    8.80    7.60
  -1  -3  -2   20.80    7.80
   1   3   2   -4.30    8.60
  -1   3  -2   21.60    7.00
  -1   3  -2   34.00    7.50
   1   3   2   11.80    8.00
  -1   3  -2   28.10    6.80
   1   3   2   20.80    8.30
  -1   3  -2   46.10   11.10
   1   3   2   18.30    8.90
   1   3   2   20.00    7.00
  -2  -3  -2  531.95   26.40
  -2  -3  -2  478.95   24.10
   2  -3   2  541.45   17.30
   2  -3   2  487.35   24.80
  -2  -3  -2  506.75   24.90
  -2  -3  -2  510.15   21.40
  -2  -3  -2  528.25   17.90
   2  -3   2  496.65   17.20
   2   3   2  524.05   26.30
   2   3   2  564.84   22.40
   2   3   2  526.65   22.40
   2   3   2  513.35   21.80
  -2   3  -2  516.65   16.60
  -2   3  -2  544.25   17.10
   2   3   2  526.05   24.60
   3  -3   2  131.89   15.90
  -3  -3  -2  123.99   14.80
  -3  -3  -2  122.09   12.20
  -3  -3  -2   90.99   14.30
  -3  -3  -2   85.59   14.20
   3   3   2  101.79   15.00
   3   3   2  101.59   14.20
   3   3   2  105.29   12.10
   3   3   2   80.69   12.60
   3   3   2   95.29   12.80
  -4  -3  -2  151.88   14.50
  -4  -3  -2  180.18   18.40
  -4  -3  -2  142.89   16.10
   4  -3   2  186.68   18.10
  -4  -3  -2  132.39   17.40
   4   3   2  127.89   15.40
   4   3   2  183.28   17.10
   4   3   2  133.89   17.50
   4   3   2  182.28   19.10
   4   3   2  159.58   14.40
  -5  -3  -2   90.89   16.00
   5  -3   2   72.79   14.00
  -5  -3  -2   49.50   12.10
  -5  -3  -2   59.59   13.90
  -5  -3  -2   78.69   12.40
   5   3   2   83.09   14.70
   5   3   2   75.19   11.20
   5   3   2   66.29   15.40
   5   3   2   45.50   13.50
   5   3   2   73.79   13.90
  -6  -3  -2  346.57   24.90
  -6  -3  -2  345.67   22.60
  -6  -3  -2  377.56   25.80
   6  -3   2  347.07   22.20
  -6  -3  -2  344.67   28.50
   6   3   2  341.67   25.10
   6   3   2  353.86   19.80
   6   3   2  294.47   26.00
   6   3   2  391.26   25.90
   6   3   2  359.36   25.20
  -7  -3  -2  149.09   20.80
  -7  -3  -2  167.98   20.60
  -7  -3  -2  181.88   19.00
  -7  -3  -2  115.09   18.10
   7  -3   2  179.38   19.20
   7   3   2  161.08   21.40
   7   3   2  185.98   23.20
   7   3   2  148.29   19.60
   7   3   2  153.28   15.80
   7   3   2  188.58   21.20
   8  -3   2  119.79   17.80
  -8  -3  -2  112.89   20.00
  -8  -3  -2   93.39   17.70
  -8  -3  -2  103.29   17.60
  -8  -3  -2  129.29   18.10
   8   3   2  118.89   19.30
   8   3   2  102.39   18.40
   8   3   2   92.09   19.60
   8   3   2  104.29   14.60
   8   3   2  109.29   19.60
  -9  -3  -2  234.98   27.90
   9  -3   2  221.18   23.90
  -9  -3  -2  246.28   26.50
  -9  -3  -2  243.18   24.50
   9  -3   2  190.38   16.10
   9  -3   2  173.38   15.20
   9   3   2  260.37   21.20
   9   3   2  229.78   25.70
   9   3   2  211.28   26.20
  -9   3  -2  176.98   23.90
   9   3   2  220.48   25.20
  10  -3   2  196.28   17.10
  10  -3   2  241.08   20.20
  10  -3   2  238.28   26.00
 -10  -3  -2  217.78   25.90
 -10  -3  -2  208.88   26.20
 -10  -3  -2  221.48   27.60
 -10   3  -2  217.08   28.50
  10   3   2  263.17   21.20
  10   3   2  276.07   29.30
  10   3   2  276.47   30.00
  10   3   2  212.48   27.20
  11  -3   2  295.47   35.40
  11  -3   2  310.37   23.10
 -11  -3  -2  336.17   31.00
  11  -3   2  347.57   30.00
 -11  -3  -2  294.57   32.00
  11   3   2  321.27   24.70
  11   3   2  444.26   38.70
 -11   3  -2  313.47   20.10
 -11   3  -2  294.47   32.70
  11   3   2  352.16   33.00
  12  -3   2   73.59   19.40
 -12  -3  -2   49.20   19.00
  12  -3   2   46.80   14.20
  12   3   2   53.09   15.80
  12   3   2   50.89   15.10
  12   3   2   55.09   22.10
 -12   3  -2   35.60   19.40
  13  -3   2   65.69   22.40
  13  -3   2   62.19   16.50
 -13  -3  -2   81.89   22.50
  13   3   2   87.29   18.00
  13   3   2   79.79   25.60
  13   3   2   60.89   17.20
 -13   3  -2   43.60   20.40
  14  -3   2  -18.40   14.40
 -14  -3  -2   11.50   17.10
 -14   3  -2   11.10   17.50
  14   3   2   -6.70   11.40
  14   3   2  -10.00   12.10
  14   3   2  -18.10   21.60
  15  -3   2   -7.50   16.40
 -15  -3  -2    9.30   19.20
 -15   3  -2    0.90   18.20
  15   3   2  -40.00   23.00
  16  -3   2   23.50   20.00
 -16  -3  -2   12.50   21.60
 -16   3  -2   45.00   23.50
  16   3   2   21.20   29.60
 -17  -3  -2   35.80   26.60
  17  -3   2   -5.20   20.20
  17   3   2  -30.50   30.00
 -17   3  -2    5.60   24.00
 -17  -4   2   23.30   24.60
  17  -4  -2   38.50   23.80
 -17   4   2  -11.80   21.30
  17   4  -2   12.60   34.00
  16  -4  -2   14.10   18.70
 -16  -4   2   -6.20   20.80
 -16   4   2    1.00   23.30
  16   4  -2  -14.20   28.70
 -15  -4   2   15.90   20.90
  15  -4  -2   -6.50   15.20
 -15   4   2   14.30   21.80
  15   4  -2  -20.40   26.00
  14  -4  -2  -18.70   13.00
 -14  -4   2   22.10   18.50
 -14   4   2   13.40   21.60
  14   4  -2  -32.90   21.40
  13  -4  -2   28.70   14.40
 -13  -4   2   85.29   23.20
  13   4  -2   75.79   26.50
  13   4  -2   60.59   16.60
 -13   4   2   52.99   23.20
  12  -4  -2  -13.00   17.80
  12  -4  -2   -2.60   11.60
 -12  -4   2   -0.40   15.80
  12   4  -2   22.60   20.40
  12   4  -2    4.50   11.80
 -12   4   2  -22.90   16.40
  11  -4  -2    6.80   17.60
  11  -4  -2   10.50   10.50
 -11  -4   2   18.20   16.00
  11  -4  -2    4.10   12.40
 -11  -4   2   26.40   16.90
  11   4  -2   26.10   16.70
  11   4  -2    2.30   11.90
  11   4  -2   -8.20   15.90
  11   4  -2   23.70   19.70
  10  -4  -2   57.89   12.00
  10  -4  -2   82.49   20.10
 -10  -4   2   62.49   17.50
 -10  -4   2   42.50   17.70
 -10  -4   2   29.20   21.30
  10  -4  -2   71.79   11.50
  10   4  -2   90.39   22.30
  10   4  -2   72.09   18.70
  10   4  -2   50.39   20.00
  10   4  -2   98.39   15.40
  10   4  -2   97.29   23.30
  -9  -4   2   -7.30   11.80
   9  -4  -2    6.70   15.20
  -9  -4   2   13.00   12.90
  -9  -4   2   17.30   15.60
   9   4  -2  -10.70   13.90
   9   4  -2   -5.80   12.40
   9   4  -2    4.00   14.00
   9   4  -2    4.10   10.20
   9   4  -2   -0.10   16.90
  -8  -4   2  205.38   22.00
  -8  -4   2  192.98   23.60
   8  -4  -2  213.28   23.10
  -8  -4   2  210.08   26.10
  -8  -4   2  175.78   23.00
   8   4  -2  199.78   24.50
   8   4  -2  223.38   26.20
   8   4  -2  190.78   26.40
   8   4  -2  235.58   19.40
   8   4  -2  172.68   23.10
  -7  -4   2   70.99   14.30
  -7  -4   2  114.99   19.50
  -7  -4   2   83.59   19.40
  -7  -4   2  107.19   18.40
   7  -4  -2   77.19   15.90
   7   4  -2   93.19   13.70
   7   4  -2   84.19   17.60
   7   4  -2   72.09   17.80
   7   4  -2   80.79   19.30
   7   4  -2   59.99   15.80
  -6  -4   2  -23.50   11.60
  -6  -4   2   16.80   11.20
   6  -4  -2  -13.40   11.10
  -6  -4   2   13.60    9.10
  -6  -4   2   13.40   11.70
   6   4  -2    7.50   12.30
   6   4  -2   -2.00   10.60
   6   4  -2   -0.80   13.60
   6   4  -2  -10.30    9.50
   6   4  -2   -2.70    8.50
  -5  -4   2   30.30    9.90
  -5  -4   2   27.70   11.80
  -5  -4   2   38.10   14.10
  -5  -4   2   21.70   14.10
   5  -4  -2   28.60   13.40
   5   4  -2   28.30   13.00
   5   4  -2   40.70   10.80
   5   4  -2   32.20   12.10
   5   4  -2   45.80   13.90
   5   4  -2   41.40   14.70
  -4  -4   2  244.48   22.30
  -4  -4   2  246.08   22.10
  -4  -4   2  212.18   16.60
  -4  -4   2  224.68   22.30
   4  -4  -2  257.97   22.30
   4   4  -2  224.58   19.90
   4   4  -2  214.18   20.20
   4   4  -2  247.78   23.10
   4   4  -2  278.37   24.10
   4   4  -2  226.68   17.80
   3  -4  -2  138.99   10.80
  -3  -4   2  134.39   16.40
  -3  -4   2  137.29   17.10
  -3  -4   2  146.29   12.80
   3  -4  -2  128.19   10.30
  -3  -4   2  129.89   17.80
  -3   4   2  135.59   16.00
   3   4  -2  127.29   16.10
  -3   4   2  129.59   10.10
   3   4  -2  111.19   16.40
   3   4  -2  135.89   15.10
   3   4  -2  135.79   15.20
  -3   4   2  104.39    9.00
   3   4  -2  149.29   18.50
   2  -4  -2   33.40    6.10
   2  -4  -2   25.70    8.00
  -2  -4   2   22.40    9.80
  -2  -4   2   17.50   10.50
  -2  -4   2   17.30   11.60
  -2  -4   2   26.00    7.80
   2  -4  -2   21.10    7.30
   2  -4  -2   18.40    6.80
   2   4  -2    8.00    9.30
  -2   4   2    6.00   10.40
  -2   4   2   31.70   10.00
   2   4  -2   27.80   10.70
  -2   4   2   34.80    7.90
  -2   4   2   16.80    7.60
   2   4  -2   31.70   12.60
   2   4  -2   36.30   11.80
   2   4  -2   32.60    9.70
   1  -4  -2  380.86   17.20
  -1  -4   2  407.36   23.00
  -1  -4   2  423.86   24.40
   1  -4  -2  363.16   19.00
   1  -4  -2  398.16   19.10
   1  -4  -2  384.46   20.40
  -1  -4   2  417.76   17.90
   1   4  -2  365.16   22.90
   1   4  -2  385.26   22.60
   1   4  -2  396.76   22.60
  -1   4   2  392.96   22.20
  -1   4   2  421.06   19.40
  -1   4   2  379.06   19.10
   1   4  -2  404.36   22.10
  -1   4   2  377.46   20.30
   0  -4   2    4.60    9.00
   0  -4   2   14.80    6.50
   0  -4  -2   16.70    9.30
   0  -4  -2   13.30    9.40
   0  -4  -2   25.30    9.00
   0  -4   2   18.70    7.80
   0  -4  -2    5.70    9.20
   0  -4   2    5.50    7.80
   0  -4  -2   26.00    8.80
   0  -4   2   23.20    9.50
   0   4  -2   18.80    5.20
   0   4  -2   30.50   12.10
   0   4   2    3.30    9.50
   0   4   2   16.10    9.40
   0   4  -2   15.80    9.30
   0   4   2   13.90    8.20
   0   4   2   22.20    9.90
   0   4  -2   -6.40    9.60
   0   4  -2   11.10    8.20
   1  -4   2  278.67   21.90
  -1  -4  -2  311.77   18.00
  -1  -4  -2  286.67   21.40
   1  -4   2  290.47   16.70
   1  -4   2  313.07   15.30
  -1  -4  -2  281.37   21.10
   1  -4   2  278.77   16.00
   1  -4   2  253.87   17.30
  -1   4  -2  290.97   16.50
   1   4   2  266.97   18.10
  -1   4  -2  271.67   19.30
  -1   4  -2  285.17   14.60
   1   4   2  263.87   16.30
   1   4   2  265.87   19.00
   1   4   2  257.57   19.20
  -1   4  -2  258.37   16.80
   1   4   2  311.57   22.20
  -2  -4  -2   28.70   12.00
   2  -4   2   12.50    5.60
   2  -4   2   13.80    7.20
  -2  -4  -2    7.60    9.20
   2  -4   2    2.70   12.60
  -2  -4  -2   25.50    8.80
  -2  -4  -2    5.40   10.50
   2  -4   2   18.90    6.60
   2  -4   2   16.00    5.00
   2   4   2    8.00    8.90
  -2   4  -2   20.20   11.80
  -2   4  -2   22.80    6.90
   2   4   2   11.30    9.50
  -2   4  -2   16.60    6.90
   2   4   2   13.30   11.30
   2   4   2   20.50    8.40
   2   4   2   18.50   10.80
  -3  -4  -2  432.96   25.90
  -3  -4  -2  416.16   27.00
   3  -4   2  496.65   27.40
  -3  -4  -2  441.96   22.10
  -3  -4  -2  457.05   28.50
   3   4   2  468.65   24.50
   3   4   2  427.16   24.70
   3   4   2  441.56   23.10
   3   4   2  446.26   26.10
   3   4   2  405.96   27.90
  -4  -4  -2   73.59   14.20
   4  -4   2   64.59   15.20
  -4  -4  -2   74.69   15.80
  -4  -4  -2   57.79   10.80
  -4  -4  -2   64.19   14.50
   4   4   2   49.80   14.80
   4   4   2   77.19   12.80
   4   4   2   72.69   14.60
   4   4   2   56.19   15.00
   4   4   2   72.49   13.70
  -5  -4  -2   92.29   13.70
   5  -4   2   66.79   15.80
  -5  -4  -2   57.59   14.10
  -5  -4  -2   65.29   16.20
  -5  -4  -2   48.70   13.80
   5   4   2   95.39   16.10
   5   4   2   70.69   14.30
   5   4   2   57.29   16.50
   5   4   2   49.50   11.80
   5   4   2   86.99   16.90
  -6  -4  -2  -15.20   11.40
   6  -4   2   19.50   13.50
  -6  -4  -2   -2.10    9.10
  -6  -4  -2    2.40   10.70
  -6  -4  -2   -1.00   12.80
   6   4   2   -1.50   12.80
   6   4   2   -0.10   10.10
   6   4   2  -11.20   11.80
   6   4   2   -4.30    9.00
   6   4   2    6.40   11.70
   7  -4   2   76.59   16.60
  -7  -4  -2   26.60   13.10
  -7  -4  -2   44.10   15.40
  -7  -4  -2   54.59   14.10
  -7  -4  -2   46.60   16.50
   7   4   2   56.49   17.30
   7   4   2   60.99   17.80
   7   4   2   81.49   16.70
   7   4   2   46.40   12.20
   7   4   2   62.49   15.90
  -8  -4  -2   -2.50   11.90
   8  -4   2   12.00   13.90
  -8  -4  -2    2.00   12.80
  -8  -4  -2  -17.10   12.40
  -8  -4  -2    0.10   10.90
   8   4   2   -8.50   12.10
   8   4   2    8.50   10.00
   8   4   2    4.90   14.70
   8   4   2   21.90   15.50
   8   4   2    8.80   14.10
  -9  -4  -2   75.19   18.40
  -9  -4  -2   67.89   16.10
  -9  -4  -2   72.09   20.20
   9  -4   2   61.29   19.40
   9   4   2   56.09   18.70
   9   4   2   67.39   19.50
   9   4   2   46.60   19.10
   9   4   2   85.49   14.80
   9   4   2   88.19   19.00
  10  -4   2    3.20   17.60
 -10  -4  -2   10.50   13.70
  10  -4   2   23.00    9.40
 -10  -4  -2    9.90   14.60
 -10   4  -2   -5.20   15.70
  10   4   2    7.40   14.30
  10   4   2   27.90   13.50
  10   4   2   27.10   22.80
  10   4   2   23.70   17.80
 -11  -4  -2   50.49   21.00
  11  -4   2   53.29   21.50
 -11  -4  -2   60.49   18.80
  11  -4   2   28.00   10.80
  11  -4   2   33.10   13.50
  11   4   2   74.39   23.60
  11   4   2   45.10   14.70
  11   4   2   33.40   17.50
 -11   4  -2   60.09   21.10
  12  -4   2  -13.70   19.60
 -12  -4  -2   18.40   15.10
  12  -4   2    5.50   11.00
  12   4   2   -8.70   19.30
 -12   4  -2   -5.70   17.10
  12   4   2   14.40   13.10
 -13  -4  -2  -15.40   15.20
  13  -4   2    0.90   21.50
  13  -4   2    1.80   12.00
  13   4   2   29.00   14.70
 -13   4  -2  -14.80   17.10
  13   4   2   30.50   24.70
 -14  -4  -2    3.10   17.20
  14  -4   2    0.60   14.20
  14   4   2   -6.30   23.90
  14   4   2   -9.60   12.30
 -14   4  -2  -32.00   17.60
  14   4   2   12.00   15.40
  15  -4   2    4.40   15.40
 -15  -4  -2   19.20   20.90
  15   4   2  -12.80   26.70
 -15   4  -2    4.60   19.70
 -16  -4  -2    1.20   23.00
  16  -4   2   66.89   22.20
 -16   4  -2    1.80   21.90
  16   4   2   26.70   32.10
 -17  -4  -2   -5.90   23.40
  17  -4   2   -5.00   21.40
 -17   4  -2   25.10   24.40
  17   4   2  -35.10   29.60
 -16  -5   2  202.28   36.00
  16  -5  -2  154.78   24.40
 -16   5   2  128.79   33.60
  16   5  -2  233.18   46.60
  15  -5  -2   49.70   17.60
 -15  -5   2   47.50   23.80
  15   5  -2   38.00   31.10
 -15   5   2   47.30   25.80
 -14  -5   2   67.89   23.00
  14  -5  -2   44.60   16.00
  14   5  -2   56.49   29.90
 -14   5   2   56.99   25.60
  13  -5  -2  127.69   18.10
 -13  -5   2  148.59   27.10
 -13   5   2  114.49   28.70
  13   5  -2  128.19   31.50
  13   5  -2  152.28   20.90
  12  -5  -2   16.60   22.60
  12  -5  -2  -13.70   10.30
 -12  -5   2   34.90   17.60
  12   5  -2    1.70   13.20
  12   5  -2  -27.40   19.90
  12   5  -2   21.80   21.40
  11  -5  -2  233.28   19.10
  11  -5  -2  296.67   33.50
 -11  -5   2  221.38   27.40
 -11  -5   2  220.08   30.70
  11  -5  -2  215.98   17.70
  11   5  -2  266.67   34.70
  11   5  -2  199.18   30.20
  11   5  -2  279.37   25.00
  11   5  -2  298.47   35.60
  10  -5  -2  153.08   25.50
 -10  -5   2   89.99   22.40
 -10  -5   2   69.89   17.80
  10   5  -2   78.99   22.70
  10   5  -2   79.29   22.20
  10   5  -2  118.39   27.50
  10   5  -2  125.39   17.90
  -9  -5   2  232.58   29.40
  -9  -5   2  260.67   32.20
   9  -5  -2  218.18   28.00
  -9  -5   2  175.38   23.20
   9   5  -2  221.58   29.40
   9   5  -2  219.28   31.40
   9   5  -2  283.37   23.80
   9   5  -2  251.77   28.60
   9   5  -2  263.67   31.90
   8  -5  -2   80.29   20.40
  -8  -5   2   66.89   15.20
  -8  -5   2   46.50   19.20
  -8  -5   2   89.29   19.80
  -8  -5   2   66.69   18.30
   8   5  -2   78.19   19.70
   8   5  -2   59.39   14.40
   8   5  -2   71.89   18.40
   8   5  -2  104.19   22.20
   8   5  -2   66.09   21.30
  -7  -5   2    2.60   14.80
   7  -5  -2   -7.40   14.60
  -7  -5   2    4.80   12.20
  -7  -5   2   -5.10   13.50
  -7  -5   2  -19.00    9.50
   7   5  -2   -7.30   10.20
   7   5  -2    2.00   12.50
   7   5  -2   -5.00   13.20
   7   5  -2   -0.70   12.70
   7   5  -2   -3.20   16.30
  -6  -5   2  870.01   36.10
  -6  -5   2  826.42   42.60
  -6  -5   2  874.71   45.80
   6  -5  -2  903.61   40.70
  -6  -5   2  898.21   44.40
   6   5  -2  919.81   42.60
   6   5  -2  932.71   43.70
   6   5  -2  850.31   44.30
   6   5  -2  828.22   41.00
   6   5  -2  878.51   35.20
  -5  -5   2  143.69   20.40
  -5  -5   2  153.98   16.00
  -5  -5   2  113.39   18.80
  -5  -5   2  163.88   22.70
   5  -5  -2  161.68   20.90
   5   5  -2  143.39   21.10
   5   5  -2  135.99   21.90
   5   5  -2  168.98   21.50
   5   5  -2  177.48   18.50
   5   5  -2  139.79   18.60
  -4  -5   2  851.51   40.20
  -4  -5   2  869.31   31.60
  -4  -5   2  852.71   41.20
  -4  -5   2  794.72   37.80
  -4   5   2  762.22   35.00
   4   5  -2  724.83   36.90
   4   5  -2  773.52   35.70
   4   5  -2  816.92   36.90
   4   5  -2  833.22   39.70
   4   5  -2  831.62   33.80
  -3  -5   2   39.00   14.50
  -3  -5   2   45.90   14.90
   3  -5  -2   36.40    7.60
  -3  -5   2   55.39   13.70
   3  -5  -2   34.60    6.30
   3  -5  -2   22.50    7.70
  -3  -5   2   57.49   10.40
   3  -5  -2   32.20    7.40
  -3   5   2   45.90   12.00
   3   5  -2   27.20   13.30
  -3   5   2   42.80   13.30
   3   5  -2   37.10   11.70
   3   5  -2   50.39   12.90
  -3   5   2   25.20    7.80
   3   5  -2   48.40   15.70
   3   5  -2   22.20   11.60
  -3   5   2   37.30    7.60
   2  -5  -2  909.01   29.40
  -2  -5   2  927.21   40.30
  -2  -5   2  949.90   31.70
   2  -5  -2  924.31   31.00
   2  -5  -2  882.21   31.90
  -2  -5   2  916.91   37.90
  -2  -5   2  913.01   38.90
   2  -5  -2  979.70   31.80
  -2   5   2  924.41   31.30
  -2   5   2  932.51   33.30
   2   5  -2  967.80   34.90
   2   5  -2  931.61   38.40
  -2   5   2  923.91   37.30
  -2   5   2  880.21   31.80
   2   5  -2  855.01   38.30
   2   5  -2  954.40   38.20
   2   5  -2  929.51   37.00
   1  -5  -2   33.20    8.90
  -1  -5   2   33.30   12.70
   1  -5  -2   55.29   10.60
  -1  -5   2   48.90    9.70
   1  -5  -2   46.00   11.10
   1  -5  -2   28.90   10.30
  -1  -5   2   38.20   12.40
  -1   5   2   57.99   11.80
  -1   5   2   40.00    9.90
   1   5  -2   60.59   15.50
  -1   5   2   52.89   13.30
  -1   5   2   24.80   10.50
   1   5  -2   42.90   11.40
   1   5  -2   48.30   13.60
   1   5  -2   36.30   12.10
   0  -5  -2 1553.84   49.80
   0  -5  -2 1632.24   49.60
   0  -5  -2 1586.04   50.79
   0  -5   2 1574.94   48.90
   0  -5   2 1550.94   47.60
   0  -5  -2 1552.04   47.10
   0  -5   2 1584.34   49.10
   0  -5   2 1458.15   49.30
   0   5  -2 1480.05   51.59
   0   5  -2 1545.05   50.49
   0   5   2 1504.25   50.39
   0   5  -2 1478.45   48.80
   0   5   2 1463.15   49.90
   0   5  -2 1582.94   48.70
   0   5   2 1526.55   47.70
   0   5   2 1567.44   49.00
  -1  -5  -2   99.89   13.00
  -1  -5  -2   94.19   15.40
   1  -5   2   81.79   12.10
   1  -5   2   74.19   11.20
  -1  -5  -2   75.79   14.50
   1  -5   2   66.39   11.90
   1  -5   2   72.39   10.50
  -1   5  -2   74.79   11.40
   1   5   2   63.89   12.40
   1   5   2   67.59   14.10
   1   5   2   88.39   15.10
  -1   5  -2  118.79   16.90
  -1   5  -2   97.09    9.90
  -1   5  -2   89.09   12.00
   1   5   2   91.39   14.80
  -1   5  -2   77.29   15.70
   2  -5   2  568.34   23.00
  -2  -5  -2  569.44   29.20
  -2  -5  -2  559.14   26.00
  -2  -5  -2  573.34   31.30
   2  -5   2  537.85   22.30
   2  -5   2  587.44   23.80
  -2  -5  -2  561.34   31.90
   2  -5   2  577.04   21.20
   2  -5   2  587.34   31.60
  -2   5  -2  537.35   22.50
   2   5   2  602.34   31.80
   2   5   2  556.44   25.80
   2   5   2  601.14   28.50
   2   5   2  557.04   29.60
  -2   5  -2  600.94   29.30
  -2   5  -2  600.24   24.50
   2   5   2  551.54   27.40
  -2   5  -2  602.04   23.20
   3  -5   2  599.74   19.60
  -3  -5  -2  640.04   34.20
   3  -5   2  602.64   21.70
  -3  -5  -2  638.84   32.50
   3  -5   2  602.14   32.90
  -3  -5  -2  630.44   34.20
   3  -5   2  609.04   21.60
  -3  -5  -2  621.94   27.60
   3   5   2  633.24   32.40
   3   5   2  589.54   33.60
   3   5   2  583.24   29.30
  -3   5  -2  665.23   21.60
  -3   5  -2  584.04   20.70
   3   5   2  619.44   29.20
  -3   5  -2  595.34   30.70
   3   5   2  618.04   29.40
   4  -5   2  601.64   34.10
  -4  -5  -2  639.54   35.20
  -4  -5  -2  629.14   33.80
  -4  -5  -2  634.84   28.80
  -4  -5  -2  626.34   35.70
   4   5   2  587.64   28.40
   4   5   2  607.24   35.50
   4   5   2  608.74   30.50
   4   5   2  636.14   34.20
   4   5   2  624.14   30.80
  -5  -5  -2  498.15   32.90
  -5  -5  -2  475.45   26.20
  -5  -5  -2  446.46   30.30
  -5  -5  -2  502.65   34.70
   5  -5   2  495.75   31.40
   5   5   2  559.84   30.90
   5   5   2  478.35   29.80
   5   5   2  493.15   31.60
   5   5   2  474.85   33.60
   5   5   2  507.25   26.60
  -6  -5  -2   40.60   16.00
  -6  -5  -2   40.80   16.80
  -6  -5  -2   46.90   13.30
   6  -5   2   33.90   17.00
  -6  -5  -2   39.60   14.50
   6   5   2   18.20   12.90
   6   5   2   65.29   14.20
   6   5   2   29.20   14.20
   6   5   2   44.20   17.00
   6   5   2   56.09   17.90
  -7  -5  -2  287.27   28.60
   7  -5   2  360.26   30.50
  -7  -5  -2  367.06   33.40
  -7  -5  -2  292.67   31.10
  -7  -5  -2  321.97   25.80
   7   5   2  346.47   29.20
   7   5   2  328.17   32.40
   7   5   2  363.26   31.10
   7   5   2  352.06   24.20
   7   5   2  359.16   30.80
  -8  -5  -2  -28.10   13.90
  -8  -5  -2  -13.20   15.30
  -8  -5  -2   14.90   12.80
  -8  -5  -2  -10.10   11.20
   8  -5   2  -40.00   13.00
   8   5   2  -12.50   13.90
   8   5   2    3.90   12.40
   8   5   2   22.20   12.60
   8   5   2   18.10   17.00
   8   5   2    3.50   15.80
  -9  -5  -2  539.45   39.50
   9  -5   2  555.54   38.50
  -9  -5  -2  533.35   34.60
  -9  -5  -2  572.54   43.30
   9   5   2  509.55   44.60
   9   5   2  595.64   31.40
   9   5   2  626.94   42.60
   9   5   2  553.24   39.10
   9   5   2  613.44   40.60
 -10  -5  -2   41.30   19.20
  10  -5   2   42.10   21.30
 -10  -5  -2   39.50   16.90
  10   5   2   76.19   22.10
  10   5   2   52.79   15.10
  10   5   2   62.89   22.80
  10   5   2   59.69   20.00
  11  -5   2  174.58   29.50
 -11  -5  -2  224.18   28.90
 -11  -5  -2  219.88   43.10
 -11   5  -2  232.78   32.40
  11   5   2  202.58   32.60
  11   5   2  228.08   24.80
  11   5   2  190.78   28.50
  12  -5   2   49.20   25.40
  12  -5   2   66.29   13.30
 -12  -5  -2   42.90   19.00
  12   5   2   61.19   26.00
 -12   5  -2   52.79   22.30
  12   5   2   66.69   17.80
 -13  -5  -2  261.37   33.00
  13  -5   2  341.97   43.40
  13  -5   2  216.48   21.20
 -13   5  -2  193.08   33.60
  13   5   2  245.18   26.90
  13   5   2  347.37   44.40
 -14  -5  -2   53.79   22.50
  14  -5   2   65.59   16.70
 -14   5  -2   71.89   25.70
  14   5   2   96.89   20.80
  14   5   2   98.19   31.30
  15  -5   2  197.88   24.00
 -15  -5  -2  122.19   30.30
  15   5   2  219.58   41.90
 -15   5  -2  133.09   31.50
 -16  -5  -2  231.48   37.20
  16  -5   2  209.28   26.30
  16   5   2  221.08   46.00
 -16   5  -2  146.99   33.60
 -16  -6   2   -6.30   23.80
  16  -6  -2   29.00   16.70
 -16   6   2   17.20   28.30
 -15  -6   2  -16.60   17.70
  15  -6  -2    5.40   14.80
 -15   6   2  -29.10   24.90
  14  -6  -2    8.40   13.40
 -14  -6   2   -8.70   19.20
  14   6  -2   50.99   30.30
 -14   6   2  -21.20   23.60
  13  -6  -2   11.90   12.40
 -13  -6   2   18.00   19.90
  13   6  -2   -1.00   21.20
  13   6  -2   28.10   27.40
  13   6  -2   -1.60   13.50
 -13   6   2   32.10   23.50
  12  -6  -2   57.19   30.30
 -12  -6   2   48.10   20.00
  12   6  -2   55.09   23.40
  12   6  -2   79.09   18.30
  12   6  -2   55.29   27.10
 -11  -6   2   23.40   17.50
  11  -6  -2   23.00   22.30
 -11  -6   2    3.70   18.30
  11   6  -2   14.60   13.50
  11   6  -2   -4.60   18.30
  11   6  -2   11.90   20.40
  11   6  -2    3.20   20.80
  10  -6  -2   -4.90   19.90
 -10  -6   2    8.20   18.80
 -10  -6   2   -1.20   15.00
  10   6  -2    8.90   13.80
  10   6  -2   11.30   18.40
  10   6  -2   -3.70   16.00
  10   6  -2   27.60   20.80
  -9  -6   2    6.80   16.70
   9  -6  -2  -11.70   17.90
  -9  -6   2  -13.90   18.80
  -9  -6   2    2.80   13.60
   9   6  -2   -3.50   12.60
   9   6  -2   -6.50   16.80
   9   6  -2   19.00   19.10
   9   6  -2   18.50   16.10
   9   6  -2   -0.80   19.30
  -8  -6   2  255.97   32.40
  -8  -6   2  254.67   32.40
  -8  -6   2  191.58   22.80
   8  -6  -2  199.08   29.00
  -8  -6   2  217.38   28.40
   8   6  -2  248.78   29.40
   8   6  -2  263.57   32.70
   8   6  -2  275.87   25.30
   8   6  -2  236.38   28.60
   8   6  -2  209.58   30.00
  -7  -6   2  205.38   26.60
  -7  -6   2  277.17   31.70
  -7  -6   2  277.27   24.60
  -7  -6   2  231.78   31.10
   7  -6  -2  289.57   30.00
   7   6  -2  282.17   29.30
   7   6  -2  287.27   31.20
   7   6  -2  245.08   23.40
   7   6  -2  280.17   31.60
   7   6  -2  201.78   25.50
  -6  -6   2   17.00   16.50
  -6  -6   2    7.20   12.60
  -6  -6   2   31.20   18.30
  -6  -6   2   -0.20   10.60
   6   6  -2   38.40   17.40
   6   6  -2   15.30   17.10
   6   6  -2   -9.10   12.70
   6   6  -2  -16.20   12.00
   6   6  -2   11.30   12.40
  -6   6   2   -5.40   14.60
  -5  -6   2  591.34   38.30
  -5  -6   2  643.54   30.20
  -5  -6   2  610.24   40.10
  -5  -6   2  603.54   37.00
   5   6  -2  624.94   38.90
   5   6  -2  630.94   31.70
   5   6  -2  617.94   37.00
   5   6  -2  553.24   36.40
  -5   6   2  597.74   33.80
  -5   6   2  577.54   32.60
   5   6  -2  601.54   34.90
  -4  -6   2   11.40   11.70
  -4  -6   2   14.30   15.10
   4  -6  -2   -3.00    7.50
   4  -6  -2   -1.00    6.20
  -4  -6   2   11.60   14.70
   4  -6  -2    2.30    6.20
  -4  -6   2    1.20    9.70
   4  -6  -2    2.70    6.90
   4   6  -2   35.50   15.80
  -4   6   2    4.20   13.50
   4   6  -2    3.60   10.50
   4   6  -2    2.80   12.10
   4   6  -2   15.40   12.50
   4   6  -2    5.40   13.30
  -4   6   2   -3.10    6.40
  -4   6   2    1.40   11.10
   3  -6  -2  186.58   14.90
   3  -6  -2  148.69   13.00
  -3  -6   2  184.18   20.90
   3  -6  -2  129.29   13.70
  -3  -6   2  182.28   23.20
   3  -6  -2  150.78   13.80
  -3  -6   2  168.48   16.50
  -3  -6   2  181.08   22.50
  -3   6   2  195.08   19.80
   3   6  -2  153.98   20.00
   3   6  -2  147.19   20.60
  -3   6   2  171.48   14.10
   3   6  -2  156.38   20.60
  -3   6   2  163.68   13.80
   3   6  -2  196.88   23.80
   3   6  -2  198.78   18.90
  -3   6   2  185.58   22.10
   2  -6  -2    9.10   10.30
  -2  -6   2   42.10   15.00
  -2  -6   2    8.30    9.10
  -2  -6   2   -5.50    9.80
   2  -6  -2   25.10   10.70
   2  -6  -2    9.60    8.80
  -2  -6   2   35.00   14.60
   2  -6  -2   17.60    8.00
   2   6  -2   17.60   12.80
  -2   6   2    7.00   12.80
   2   6  -2    6.90   11.10
  -2   6   2   22.70    9.20
  -2   6   2   19.90   10.20
   2   6  -2    2.30   13.90
  -2   6   2   23.40   11.50
   2   6  -2    0.70   11.30
   1  -6  -2   26.10   10.30
  -1  -6   2   34.70   13.30
  -1  -6   2   45.20   14.30
   1  -6  -2   59.39   13.10
   1  -6  -2   46.20   12.80
  -1  -6   2   58.59   10.80
   1  -6  -2   45.80   11.00
  -1  -6   2   43.50   12.20
   1   6  -2   42.70   12.60
   1   6  -2   45.40   15.10
  -1   6   2   35.60   11.70
   1   6  -2   61.09   14.20
  -1   6   2   32.50   12.30
  -1   6   2   23.60   13.50
   1   6  -2   46.90   14.60
  -1   6   2   49.20   11.40
   0  -6   2    7.30   10.00
   0  -6  -2  -11.90   10.40
   0  -6  -2    0.50    8.50
   0  -6  -2    2.90   11.80
   0  -6   2   18.80   11.40
   0  -6   2   10.70   11.90
   0  -6   2   -1.40    9.70
   0  -6  -2   -5.40    8.00
   0   6   2   -0.20   11.50
   0   6  -2    1.90    8.80
   0   6   2   11.00    9.40
   0   6   2    4.90   11.40
   0   6   2    1.20   10.40
   0   6  -2   -1.20   12.50
   0   6  -2    6.50   12.30
   0   6  -2   -2.40   10.20
  -1  -6  -2    1.00   12.20
   1  -6   2    7.20    8.80
   1  -6   2   23.30   10.70
   1  -6   2   16.50    9.30
  -1  -6  -2   19.20   10.30
  -1  -6  -2    8.40   12.20
   1  -6   2    2.10    9.90
  -1   6  -2   15.00   13.30
   1   6   2   10.40   12.20
  -1   6  -2   12.70    9.40
   1   6   2    8.50   12.00
   1   6   2    4.50   12.90
   1   6   2   28.50   11.00
  -1   6  -2    8.30    6.70
  -1   6  -2   16.20   13.10
  -1   6  -2    4.80    9.50
  -2  -6  -2   45.80   13.30
  -2  -6  -2   29.30   11.40
  -2  -6  -2   32.40   14.50
   2  -6   2   36.40    9.40
   2  -6   2   23.10   10.30
   2  -6   2   42.60   11.10
  -2  -6  -2   46.80   16.20
   2  -6   2   30.20    9.60
   2   6   2   50.79   13.90
   2   6   2   44.10   14.80
  -2   6  -2   31.60    9.70
  -2   6  -2   25.20    9.50
   2   6   2   13.70   12.30
  -2   6  -2   11.30   14.80
   2   6   2   58.49   13.70
  -2   6  -2   34.20   14.60
  -2   6  -2   46.60   10.70
   3  -6   2    2.30    8.30
  -3  -6  -2   25.30   14.50
  -3  -6  -2   33.40   13.10
  -3  -6  -2   39.00   12.20
   3  -6   2   10.20    7.10
   3  -6   2   11.80    7.40
   3  -6   2   14.60    8.70
  -3  -6  -2   20.50   14.40
   3  -6   2    0.00   15.10
  -3   6  -2   20.10    7.90
   3   6   2   22.50   14.40
   3   6   2   18.70   12.90
   3   6   2   16.30   11.80
  -3   6  -2   14.40    7.80
  -3   6  -2   37.20   14.70
   3   6   2   16.70   10.20
   3   6   2   15.90   12.80
  -3   6  -2   21.60   11.20
   4  -6   2   96.89   21.50
  -4  -6  -2  119.09   19.20
  -4  -6  -2   91.29   14.90
  -4  -6  -2  107.19   20.50
  -4  -6  -2   66.99   17.90
   4   6   2  166.98   22.90
   4   6   2  114.49   17.90
   4   6   2  107.59   18.60
   4   6   2  107.09   20.10
  -4   6  -2   98.69   19.20
   4   6   2   85.79   15.90
  -5  -6  -2   83.39   11.30
  -5  -6  -2   52.39   17.50
  -5  -6  -2  101.69   16.50
   5  -6   2   77.89   20.90
  -5  -6  -2   77.59   20.00
  -5  -6  -2   86.99   18.20
   5   6   2   60.29   15.10
   5   6   2   61.09   18.60
   5   6   2   77.79   15.80
   5   6   2   38.90   15.30
   5   6   2   78.89   18.90
  -5   6  -2   66.29   19.40
  -6  -6  -2  108.59   22.20
  -6  -6  -2  100.49   17.20
  -6  -6  -2   73.19   20.10
   6  -6   2  103.19   22.80
  -6  -6  -2   90.79   18.60
   6   6   2   87.99   18.80
   6   6   2   67.99   21.00
   6   6   2   89.69   16.70
   6   6   2   83.69   20.30
   6   6   2  102.89   19.70
  -7  -6  -2   71.39   18.10
  -7  -6  -2   37.90   14.30
  -7  -6  -2   17.70   17.70
   7  -6   2   61.79   20.60
  -7  -6  -2   60.19   19.90
   7   6   2   57.39   17.60
   7   6   2   27.40   14.80
   7   6   2   19.30   18.20
   7   6   2   51.89   20.20
   7   6   2   26.40   14.00
  -8  -6  -2  167.48   29.00
  -8  -6  -2  151.58   21.10
  -8  -6  -2  141.29   24.60
   8  -6   2  116.49   26.00
  -8  -6  -2  126.39   25.70
   8   6   2  114.19   18.90
   8   6   2  162.28   26.70
   8   6   2  121.89   23.40
   8   6   2  175.58   28.90
   8   6   2  188.38   26.50
   9  -6   2   97.39   26.20
  -9  -6  -2  105.89   20.40
  -9  -6  -2   88.49   25.40
  -9  -6  -2   56.89   21.10
   9   6   2  120.59   19.70
   9   6   2   69.89   21.70
   9   6   2   99.89   22.90
   9   6   2   91.49   24.80
   9   6   2   76.79   24.10
 -10  -6  -2   45.20   17.90
 -10  -6  -2   38.00   21.00
  10  -6   2   46.20   23.90
  10   6   2   42.40   20.30
  10   6   2   72.79   22.90
  10   6   2   61.09   23.10
  10   6   2   83.59   17.80
  11  -6   2   64.79   25.90
 -11  -6  -2   22.00   18.10
  11   6   2   39.50   23.30
  11   6   2   67.59   17.50
  11   6   2   58.69   23.30
  11   6   2   13.90   22.20
 -11   6  -2   44.50   22.30
  12  -6   2  111.09   32.30
 -12  -6  -2   89.39   23.00
  12   6   2   64.99   18.60
 -12   6  -2   50.39   24.30
  12   6   2   71.99   28.20
  13  -6   2  138.39   16.40
  13  -6   2  146.69   35.60
 -13  -6  -2  147.79   29.30
 -13   6  -2  104.89   28.50
  13   6   2  163.08   25.20
  13   6   2  155.18   35.10
  14  -6   2   -6.10   12.50
 -14  -6  -2   15.90   21.50
  14   6   2    3.20   17.00
  14   6   2    0.20   25.90
 -14   6  -2   -5.50   22.40
  15  -6   2   65.19   17.30
 -15  -6  -2   47.70   24.60
 -15   6  -2   14.40   23.90
  16  -6   2  -12.10   15.60
 -16  -6  -2   43.00   26.90
 -16   6  -2   -2.50   25.30
  15  -7  -2  172.68   20.60
 -15  -7   2  174.08   33.90
 -15   7   2   78.59   31.20
 -14  -7   2   -2.80   19.80
 -14   7   2   -9.30   24.80
 -13  -7   2  230.48   33.70
  13   7  -2  169.28   25.10
  13   7  -2  233.18   38.10
 -12  -7   2    9.50   18.70
  12   7  -2   46.60   25.00
  12   7  -2    3.40   15.20
 -11  -7   2  449.86   37.60
  11   7  -2  468.05   33.30
  11   7  -2  368.46   45.00
 -10  -7   2   78.79   20.90
  10   7  -2   55.09   23.90
  10   7  -2   61.19   17.80
 -10   7   2   93.89   22.20
  -9  -7   2  439.86   33.50
  -9   7   2  374.76   34.90
   9   7  -2  411.96   31.30
   9   7  -2  418.96   41.50
  -8  -7   2   73.49   17.40
  -8  -7   2  107.39   25.70
  -8  -7   2   65.29   24.10
  -8  -7   2   79.59   24.30
   8   7  -2  109.79   28.10
   8   7  -2   52.49   23.10
   8   7  -2   80.09   18.30
   8   7  -2   69.29   26.30
  -8   7   2   68.29   20.40
  -7  -7   2  195.88   32.30
  -7  -7   2  206.28   29.50
  -7  -7   2  211.28   29.00
  -7  -7   2  210.78   23.40
   7   7  -2  183.78   26.60
  -7   7   2  232.98   28.00
   7   7  -2  248.58   32.50
   7   7  -2  234.78   32.00
   7   7  -2  240.18   26.00
  -7   7   2  189.78   27.70
  -6  -7   2  186.58   21.50
  -6  -7   2  143.09   23.80
  -6  -7   2  235.38   30.70
  -6  -7   2  174.98   28.40
  -6   7   2  191.18   25.20
   6   7  -2  182.68   28.90
   6   7  -2  173.58   27.40
   6   7  -2  140.39   23.40
   6   7  -2  179.18   22.80
  -6   7   2  160.98   23.70
  -5  -7   2  307.97   32.70
   5  -7  -2  316.57   18.90
  -5  -7   2  354.56   32.70
   5  -7  -2  292.07   17.10
  -5  -7   2  319.97   32.10
  -5  -7   2  319.57   24.90
  -5   7   2  296.37   26.70
  -5   7   2  376.26   32.10
   5   7  -2  396.86   33.00
   5   7  -2  316.97   33.00
   5   7  -2  364.86   30.10
   5   7  -2  337.67   33.20
   4  -7  -2  562.74   24.70
   4  -7  -2  619.64   27.10
  -4  -7   2  572.14   30.10
  -4  -7   2  576.54   37.70
   4  -7  -2  537.35   23.80
   4  -7  -2  634.24   24.40
  -4  -7   2  669.93   41.70
  -4  -7   2  657.03   41.00
  -4   7   2  535.55   23.10
   4   7  -2  597.14   36.60
  -4   7   2  588.34   35.70
   4   7  -2  565.14   35.60
  -4   7   2  639.84   24.20
   4   7  -2  552.54   33.10
  -4   7   2  598.84   32.00
   4   7  -2  556.84   38.10
   3  -7  -2    2.30    9.30
  -3  -7   2    8.40   15.20
  -3  -7   2   14.60   16.70
  -3  -7   2   16.50   11.70
   3  -7  -2    5.50   10.60
  -3  -7   2    1.50   12.00
   3  -7  -2   -6.30   10.60
   3  -7  -2   12.50    9.20
  -3   7   2    5.50   14.10
  -3   7   2   10.50   12.50
  -3   7   2    7.70    8.80
   3   7  -2   24.50   14.70
   3   7  -2   15.50   12.70
  -3   7   2   13.70    9.80
   3   7  -2   -8.70   16.50
   3   7  -2    3.50   13.20
  -2  -7   2  914.61   44.70
   2  -7  -2  885.21   37.50
   2  -7  -2  857.31   35.10
   2  -7  -2  881.31   34.90
  -2  -7   2  862.91   34.40
  -2  -7   2  837.42   39.80
   2  -7  -2  804.92   35.60
  -2  -7   2  962.80   45.30
  -2   7   2  857.51   37.10
   2   7  -2  872.91   42.70
   2   7  -2  892.51   41.30
   2   7  -2  898.21   41.40
  -2   7   2  922.51   35.60
  -2   7   2  854.71   35.40
  -2   7   2  851.11   41.60
  -2   7   2  850.21   29.00
   2   7  -2  903.91   42.10
  -1  -7   2  202.18   17.50
  -1  -7   2  186.88   23.10
  -1  -7   2  194.38   23.00
   1  -7  -2  202.98   20.30
   1  -7  -2  181.38   21.00
   1  -7  -2  237.88   21.20
   1  -7  -2  219.28   21.00
  -1  -7   2  207.78   21.60
   1   7  -2  207.38   25.40
   1   7  -2  160.18   20.40
   1   7  -2  159.88   21.70
  -1   7   2  191.68   19.40
  -1   7   2  220.38   24.40
  -1   7   2  207.88   22.30
   1   7  -2  206.48   22.00
  -1   7   2  169.58   19.40
   0  -7  -2  760.62   37.30
   0  -7  -2  716.33   37.80
   0  -7   2  726.43   34.90
   0  -7   2  732.83   36.40
   0  -7   2  711.93   34.60
   0  -7   2  741.83   36.90
   0  -7  -2  825.72   36.40
   0   7   2  758.02   34.40
   0   7  -2  726.53   36.20
   0   7  -2  724.03   35.60
   0   7  -2  670.13   38.10
   0   7  -2  749.53   35.10
   0   7   2  755.52   37.70
   0   7   2  740.43   34.90
   0   7   2  689.03   37.00
  -1  -7  -2  232.58   24.20
   1  -7   2  204.58   21.70
  -1  -7  -2  210.18   22.40
   1  -7   2  205.18   19.60
   1  -7   2  205.08   20.20
  -1  -7  -2  253.97   21.60
  -1  -7  -2  223.58   25.40
   1  -7   2  255.87   21.70
  -1   7  -2  295.37   27.40
  -1   7  -2  212.78   19.60
   1   7   2  226.08   24.20
   1   7   2  286.57   24.40
  -1   7  -2  219.98   24.50
   1   7   2  287.97   25.70
   1   7   2  204.88   23.10
  -1   7  -2  244.78   21.10
  -2  -7  -2  549.35   29.20
  -2  -7  -2  542.25   35.90
   2  -7   2  569.94   28.30
   2  -7   2  558.24   26.90
  -2  -7  -2  549.85   33.40
   2  -7   2  534.75   26.70
   2  -7   2  516.25   28.70
  -2  -7  -2  571.34   38.10
  -2   7  -2  466.15   31.80
  -2   7  -2  525.45   22.40
   2   7   2  517.75   31.90
   2   7   2  509.05   30.80
  -2   7  -2  564.44   26.90
   2   7   2  581.74   36.50
  -2   7  -2  502.95   26.00
  -2   7  -2  558.34   35.70
   2   7   2  538.85   32.50
   3  -7   2  302.07   21.70
   3  -7   2  293.07   20.70
  -3  -7  -2  310.67   24.90
   3  -7   2  299.27   19.90
  -3  -7  -2  271.17   29.70
  -3  -7  -2  317.77   30.30
  -3  -7  -2  334.77   28.10
   3  -7   2  310.77   19.40
   3   7   2  328.47   30.40
  -3   7  -2  271.77   18.30
  -3   7  -2  316.07   27.10
  -3   7  -2  313.97   30.20
  -3   7  -2  267.07   21.00
   3   7   2  332.37   29.50
   3   7   2  324.07   25.90
  -3   7  -2  316.17   19.30
   3   7   2  345.07   28.60
  -4  -7  -2  368.46   32.80
  -4  -7  -2  314.37   25.70
  -4  -7  -2  251.07   29.50
  -4  -7  -2  367.06   34.10
   4  -7   2  337.87   18.80
   4   7   2  286.07   27.30
  -4   7  -2  347.17   25.20
   4   7   2  298.77   29.20
  -4   7  -2  360.16   32.90
   4   7   2  379.06   34.10
   4   7   2  333.27   31.10
  -4   7  -2  322.37   28.80
  -5  -7  -2  626.14   34.00
  -5  -7  -2  619.74   40.10
   5  -7   2  658.13   42.10
  -5  -7  -2  666.93   43.50
  -5  -7  -2  668.33   44.90
   5   7   2  635.24   35.00
   5   7   2  738.03   42.10
   5   7   2  651.83   38.70
  -5   7  -2  608.34   38.60
   5   7   2  733.83   44.90
   6  -7   2  123.09   26.60
  -6  -7  -2  119.59   25.50
  -6  -7  -2  104.19   18.50
  -6  -7  -2  120.89   25.40
  -6  -7  -2  153.58   25.90
   6   7   2  150.28   26.10
   6   7   2  136.39   21.70
  -6   7  -2  138.19   25.30
   6   7   2  137.29   26.40
   6   7   2  148.49   23.60
  -7  -7  -2  534.85   45.40
   7  -7   2  487.45   43.40
  -7  -7  -2  575.84   48.70
  -7  -7  -2  517.05   34.30
  -7  -7  -2  600.04   42.10
   7   7   2  534.35   45.00
   7   7   2  529.85   41.20
   7   7   2  517.45   33.70
   7   7   2  571.34   39.40
  -8  -7  -2   41.20   24.00
   8  -7   2   56.09   23.90
  -8  -7  -2   30.00   20.10
  -8  -7  -2   21.00   22.20
  -8  -7  -2   33.00   17.40
   8   7   2   52.39   17.30
   8   7   2   72.19   23.20
   8   7   2   25.10   21.50
   8   7   2   36.50   22.30
  -9  -7  -2  412.86   35.30
   9  -7   2  447.66   46.10
   9   7   2  451.45   38.50
   9   7   2  425.36   32.40
  10  -7   2   15.90   26.00
 -10  -7  -2  -22.40   14.80
  10   7   2   30.10   16.20
  10   7   2   19.10   22.10
  11  -7   2  201.68   38.90
 -11  -7  -2  202.98   28.90
  11   7   2  209.68   26.10
  11   7   2  182.18   33.20
  12  -7   2   51.69   33.90
 -12  -7  -2   61.29   22.10
  12   7   2  117.09   21.60
 -12   7  -2   37.30   25.30
 -13  -7  -2   62.39   25.50
  13   7   2   57.49   21.00
 -13   7  -2   34.40   25.50
 -14  -7  -2   74.49   25.70
 -14   7  -2   38.40   27.70
  14   7   2   31.80   20.20
 -15  -7  -2   44.70   26.40
 -15   7  -2  102.69   33.60
 -14  -8   2    3.40   21.30
 -14   8   2  -15.90   27.50
 -13  -8   2    4.20   20.40
  13   8  -2  -28.10   22.40
  13   8  -2   30.40   18.50
 -12  -8   2   88.19   24.10
  12   8  -2   86.39   21.10
  12   8  -2   40.90   26.70
 -11  -8   2   42.40   20.10
 -11   8   2   45.30   21.30
  11   8  -2   80.39   28.60
  11   8  -2   43.90   18.70
 -10  -8   2  177.78   26.30
  10   8  -2   76.59   29.10
 -10   8   2  131.89   27.20
  10   8  -2  131.09   22.90
  -9  -8   2   18.30   16.60
  -9   8   2    2.20   21.20
  -9   8   2   33.50   20.40
   9   8  -2   39.30   24.90
   9   8  -2   14.60   16.80
  -8  -8   2  201.68   33.30
  -8  -8   2  238.08   27.80
  -8  -8   2  245.68   38.70
   8   8  -2  230.28   26.40
  -8   8   2  251.37   31.60
   8   8  -2  256.37   35.40
  -8   8   2  272.87   32.80
   8   8  -2  293.47   39.50
  -7  -8   2   58.59   25.30
  -7  -8   2   52.69   17.80
  -7  -8   2   71.59   25.70
  -7   8   2   34.10   20.60
   7   8  -2   70.39   19.10
   7   8  -2   71.09   25.40
   7   8  -2   85.59   25.60
  -7   8   2   80.69   23.20
  -6  -8   2  201.78   23.30
  -6  -8   2  198.38   31.70
   6  -8  -2  156.78   15.90
   6  -8  -2  187.28   16.00
  -6  -8   2  173.38   30.00
   6   8  -2  245.48   27.80
  -6   8   2  236.38   29.50
   6   8  -2  207.88   32.00
  -6   8   2  207.58   26.80
   6   8  -2  238.78   33.00
  -5  -8   2   34.70   15.00
   5  -8  -2   25.70   10.70
   5  -8  -2   54.69   13.80
  -5  -8   2   35.40   20.20
  -5  -8   2   59.69   22.70
  -5   8   2   24.80   16.50
   5   8  -2   54.89   23.60
   5   8  -2   39.20   21.70
   5   8  -2   51.59   18.40
  -5   8   2   67.39   19.80
  -4  -8   2  203.58   29.00
   4  -8  -2  159.28   19.30
   4  -8  -2  192.48   16.30
   4  -8  -2  152.18   15.30
   4  -8  -2  221.98   19.50
  -4  -8   2  163.18   20.40
  -4  -8   2  190.38   28.50
   4   8  -2  195.48   28.20
  -4   8   2  194.08   24.20
  -4   8   2  160.18   15.20
   4   8  -2  159.38   24.00
   4   8  -2  218.58   29.10
  -4   8   2  156.68   15.10
  -4   8   2  212.08   26.80
   3  -8  -2   63.19   16.70
  -3  -8   2   85.59   19.00
   3  -8  -2   43.60   13.90
  -3  -8   2   64.99   14.90
  -3  -8   2   46.90   19.80
   3  -8  -2   53.49   14.60
  -3  -8   2   64.79   21.80
   3  -8  -2   51.29   12.20
  -3   8   2   48.60   13.30
  -3   8   2   63.09   19.90
   3   8  -2   73.79   19.40
   3   8  -2   73.39   20.10
   3   8  -2   59.09   19.20
   3   8  -2   60.39   22.70
  -3   8   2   58.09   12.70
  -3   8   2   75.59   19.20
  -2  -8   2   -6.40    7.20
  -2  -8   2   22.10   19.10
   2  -8  -2   14.10   15.40
   2  -8  -2   10.60   13.30
  -2  -8   2   44.50   14.10
  -2  -8   2   28.90   17.00
   2  -8  -2   36.70   12.10
   2   8  -2   13.70   15.00
   2   8  -2   12.60   19.00
   2   8  -2   11.40   14.10
  -2   8   2   16.80   11.80
  -2   8   2   22.40   12.90
  -2   8   2    8.40   15.90
   2   8  -2   46.00   16.90
  -2   8   2   44.90   17.50
   1  -8  -2  429.46   28.80
   1  -8  -2  441.56   31.00
  -1  -8   2  393.26   32.60
   1  -8  -2  414.06   32.20
  -1  -8   2  416.06   30.70
  -1  -8   2  433.36   35.80
  -1   8   2  450.55   30.20
  -1   8   2  407.16   32.70
  -1   8   2  420.86   28.50
   1   8  -2  383.46   30.40
  -1   8   2  429.16   29.70
   1   8  -2  438.26   33.90
   1   8  -2  452.55   32.70
   1   8  -2  398.96   34.40
   0  -8   2   15.40   12.70
   0  -8   2   29.80   16.40
   0  -8  -2   -2.80   14.50
   0  -8  -2   -1.50   11.10
   0  -8   2   13.30   15.20
   0  -8  -2    0.20   16.30
   0   8  -2   -7.90   16.90
   0   8   2   -5.80   15.30
   0   8  -2   -8.30   13.20
   0   8   2  -12.00   13.80
   0   8  -2    6.80   12.10
   0   8   2    5.00   12.10
   0   8   2   -6.10   13.50
   0   8  -2   26.70   16.30
   1  -8   2  342.47   29.70
  -1  -8  -2  370.76   26.50
   1  -8   2  374.16   28.40
  -1  -8  -2  453.75   31.60
   1  -8   2  392.16   27.40
  -1  -8  -2  377.16   32.20
  -1  -8  -2  360.76   33.10
  -1   8  -2  414.26   35.50
  -1   8  -2  328.27   26.50
   1   8   2  376.06   30.80
   1   8   2  408.56   33.60
   1   8   2  427.86   30.70
   1   8   2  416.06   30.90
  -1   8  -2  347.67   31.40
  -1   8  -2  373.36   26.30
   2  -8   2   40.10   12.30
   2  -8   2   10.70   15.20
  -2  -8  -2   33.70   19.70
  -2  -8  -2   10.80   10.80
  -2  -8  -2   27.10   18.80
   2  -8   2    8.80   13.20
  -2  -8  -2   16.80   13.70
  -2   8  -2   31.60   13.00
   2   8   2    8.70   14.80
  -2   8  -2   17.20   11.30
   2   8   2   26.40   17.70
   2   8   2   13.50   16.90
  -2   8  -2   49.50   19.00
   2   8   2   34.30   15.10
  -2   8  -2   25.80   17.60
  -3  -8  -2  380.36   28.50
   3  -8   2  386.36   25.00
   3  -8   2  394.06   23.50
   3  -8   2  356.86   25.00
  -3  -8  -2  412.36   36.30
  -3  -8  -2  385.56   36.00
  -3  -8  -2  406.96   34.10
   3  -8   2  378.66   27.80
  -3   8  -2  433.26   32.80
   3   8   2  364.96   29.50
  -3   8  -2  396.56   35.80
  -3   8  -2  428.46   23.80
  -3   8  -2  287.17   21.40
   3   8   2  365.36   39.50
   3   8   2  378.96   31.10
   3   8   2  427.46   36.60
  -3   8  -2  290.27   21.80
   4  -8   2   15.90   11.70
   4  -8   2   24.50   12.50
  -4  -8  -2   12.80   18.30
  -4  -8  -2    2.90   18.70
   4  -8   2    3.70    9.70
  -4  -8  -2    9.30   14.30
  -4   8  -2    0.80   12.70
   4   8   2    7.30   15.60
   4   8   2   10.20   19.10
  -4   8  -2   22.70   18.70
  -4   8  -2   15.80   18.10
   4   8   2   21.10   18.70
   5  -8   2   72.19   13.70
   5  -8   2   48.90   12.40
  -5  -8  -2   82.19   23.80
  -5  -8  -2   75.19   18.30
  -5  -8  -2   59.69   22.60
  -5   8  -2   76.19   19.10
  -5   8  -2   61.69   21.40
  -5   8  -2   85.09   21.50
   5   8   2   31.20   16.80
   5   8   2   39.60   20.70
   5   8   2  105.59   24.60
  -6  -8  -2  126.79   27.70
  -6  -8  -2  129.59   22.10
  -6  -8  -2  147.69   29.80
   6  -8   2  146.99   14.10
   6   8   2  135.49   27.90
  -6   8  -2  151.78   27.00
  -6   8  -2  157.18   27.40
   6   8   2  182.18   27.50
   6   8   2  110.99   22.10
  -6   8  -2  145.49   24.30
  -7  -8  -2   39.40   18.40
  -7  -8  -2   72.69   28.40
  -7  -8  -2   54.09   24.20
   7   8   2   78.59   23.90
   7   8   2   56.09   19.00
  -7   8  -2   93.19   26.20
   7   8   2   78.19   28.10
  -7   8  -2   65.59   22.40
  -8  -8  -2  328.97   32.90
  -8  -8  -2  421.46   46.00
   8  -8   2  317.47   39.70
  -8  -8  -2  334.17   41.90
   8   8   2  317.27   30.70
   8   8   2  363.76   38.20
  -8   8  -2  389.26   42.10
   8   8   2  335.77   41.80
   9  -8   2   89.89   29.60
  -9  -8  -2   11.80   18.30
  -9   8  -2    5.10   23.60
   9   8   2  -11.70   15.70
   9   8   2   22.70   22.20
  10  -8   2  251.37   39.80
 -10  -8  -2  199.68   28.90
  10   8   2  202.68   26.60
  10   8   2  183.98   35.60
  11  -8   2   73.39   31.00
 -11  -8  -2   27.30   21.20
  11   8   2   29.80   18.50
  11   8   2   46.40   26.10
 -12  -8  -2  170.08   30.30
  12  -8   2  161.98   36.20
 -12   8  -2  144.59   32.20
  12   8   2  121.39   24.70
  12   8   2  111.19   31.90
 -13  -8  -2   40.10   23.40
  13   8   2   63.49   22.70
 -13   8  -2   17.50   26.50
 -14  -8  -2   29.80   23.90
 -14   8  -2  -34.30   24.60
  14   8   2   57.69   21.60
 -13  -9   2   26.30   24.10
  13   9  -2  -11.90   19.20
  13   9  -2   24.00   29.80
 -12  -9   2  -15.30   20.40
  12   9  -2   -9.30   16.70
  12   9  -2  -21.60   23.90
 -11  -9   2   44.40   22.70
 -11   9   2   42.30   24.20
  11   9  -2    3.30   25.60
  11   9  -2   13.90   18.50
 -10  -9   2   46.50   21.70
  10   9  -2   44.70   20.70
  10   9  -2   53.99   28.70
 -10   9   2   61.29   24.70
  -9  -9   2   19.80   18.10
  -9   9   2   -1.80   27.90
  -9   9   2   23.90   21.60
   9   9  -2  -14.40   18.00
   9   9  -2   -7.90   22.70
  -8  -9   2   79.19   30.40
  -8  -9   2   87.19   22.10
  -8   9   2   77.49   25.10
   8   9  -2   79.69   29.70
  -8   9   2   26.10   23.40
   8   9  -2   86.39   21.90
  -7  -9   2   12.70   16.60
   7  -9  -2   22.00   13.90
  -7  -9   2   13.70   22.10
  -7   9   2   25.90   19.70
   7   9  -2  -27.80   19.30
   7   9  -2   -9.90   17.10
  -7   9   2    6.40   19.20
  -6  -9   2   87.39   28.20
   6  -9  -2   57.29   16.10
  -6  -9   2  117.19   21.50
   6   9  -2   78.39   25.40
  -6   9   2   64.39   22.60
  -6   9   2   81.59   22.70
   6   9  -2   50.99   21.00
  -5  -9   2   19.40   22.60
  -5  -9   2   27.60   16.40
   5  -9  -2   29.40   15.60
  -5   9   2   34.00   17.70
  -5   9   2   44.70   20.30
   5   9  -2   66.49   24.80
   5   9  -2   33.40   18.90
   4  -9  -2  109.09   20.30
  -4  -9   2  139.49   20.40
   4  -9  -2  151.28   16.70
  -4  -9   2   72.29   24.90
  -4   9   2  115.29   24.40
  -4   9   2  158.78   24.60
  -4   9   2  112.99   15.20
   4   9  -2  119.39   27.10
   4   9  -2  110.09   23.40
  -3  -9   2   -9.00   12.90
  -3  -9   2   -1.90   19.60
   3  -9  -2  -17.40   15.10
   3  -9  -2    9.30   14.60
  -3   9   2  -20.00   15.60
   3   9  -2  -10.50   19.20
   3   9  -2    6.70   17.00
  -3   9   2    3.30   17.20
  -2  -9   2   92.89   16.80
   2  -9  -2   80.19   20.50
  -2  -9   2  130.29   26.90
  -2   9   2   81.59   21.80
   2   9  -2  100.79   23.00
  -2   9   2   91.39   21.70
   2   9  -2   71.09   24.00
   1  -9  -2   83.49   21.80
  -1  -9   2   95.49   24.00
  -1   9   2   21.00   18.30
   1   9  -2   72.79   23.00
   1   9  -2   51.79   20.10
  -1   9   2   83.29   21.20
   0  -9   2   31.10   19.10
   0  -9  -2   35.40   19.90
   0   9   2   19.20   18.00
   0   9  -2   32.20   18.60
   0   9  -2   10.90   19.40
   0   9   2    5.00   17.60
   1  -9   2   -9.90   15.90
  -1  -9  -2   15.70   19.60
   1   9   2   17.70   17.20
  -1   9  -2   17.10   17.80
   1   9   2   20.20   19.10
  -1   9  -2  -16.70   18.30
   2  -9   2   14.40   16.40
  -2  -9  -2   18.40   20.70
  -2  -9  -2    2.70   13.40
  -2   9  -2   29.00   21.30
   2   9   2   -8.50   15.20
  -2   9  -2   19.40   19.20
   2   9   2  -15.80   15.90
  -3  -9  -2   48.90   22.60
  -3  -9  -2   42.90   16.60
   3  -9   2   50.69   18.30
   3  -9   2   52.19   14.30
  -3   9  -2   34.70   21.30
   3   9   2   37.90   18.10
  -3   9  -2   25.20   18.60
   3   9   2   32.20   20.50
  -4  -9  -2   24.00   16.90
   4  -9   2   27.90   16.10
  -4  -9  -2   19.20   20.90
   4  -9   2   16.10   10.10
   4   9   2    3.70   19.80
  -4   9  -2   15.30   10.80
   4   9   2   24.50   18.60
  -4   9  -2    9.70   20.80
  -4   9  -2   -6.90   17.10
  -5  -9  -2  138.89   23.10
   5  -9   2  158.18   21.40
  -5  -9  -2  131.89   30.10
  -5   9  -2   97.39   25.60
   5   9   2  116.99   23.80
   5   9   2  125.69   25.60
  -5   9  -2  147.59   28.30
   6  -9   2  -12.00   12.90
  -6  -9  -2  -34.90   20.20
  -6  -9  -2   -5.10   16.50
  -6   9  -2   14.60   20.70
   6   9   2    7.50   16.70
  -6   9  -2   14.00   21.50
   6   9   2    8.00   18.60
  -7  -9  -2  121.29   33.60
  -7  -9  -2  136.79   25.30
  -7   9  -2  135.89   27.90
   7   9   2  119.19   30.70
   7   9   2  102.79   23.60
  -7   9  -2  101.29   27.30
  -8  -9  -2   77.69   23.40
  -8  -9  -2  125.49   32.50
   8   9   2  102.89   28.90
  -8   9  -2   93.29   26.50
   8   9   2   87.99   23.00
  -8   9  -2  110.99   28.40
  -8   9  -2   97.99   28.50
  -9  -9  -2   84.59   24.20
  -9   9  -2  110.89   29.70
   9   9   2  127.99   30.40
  -9   9  -2   56.79   28.60
   9   9   2   34.60   19.40
  -9   9  -2   75.09   30.00
 -10  -9  -2   13.50   20.00
  10   9   2   -9.30   17.40
 -10   9  -2  -41.60   22.70
 -10   9  -2   27.20   27.00
 -10   9  -2   13.20   25.20
  10   9   2   -9.90   25.50
 -11  -9  -2   62.29   24.00
 -11   9  -2    7.50   29.00
 -11   9  -2   16.20   30.20
  11   9   2   47.40   29.30
 -11   9  -2   24.50   25.20
  11   9   2   68.79   21.70
 -12  -9  -2    4.20   22.10
 -12   9  -2  -37.50   29.70
 -12   9  -2  -56.59   30.60
  12   9   2  -10.40   17.50
 -12   9  -2  -14.90   26.10
  12   9   2    5.90   29.10
 -12   9  -2   -0.20   25.60
 -13  -9  -2  -28.80   22.30
  13   9   2  -16.60   18.30
 -13   9  -2  -29.10   33.50
 -13   9  -2  -19.40   27.40
 -12 -10   2   71.99   28.70
  12  10  -2  164.68   42.70
  12  10  -2   69.99   23.70
 -11 -10   2   -6.10   21.80
  11  10  -2   10.00   19.80
  11  10  -2   19.70   30.70
 -10 -10   2   99.39   26.80
  10  10  -2  157.68   35.10
  10  10  -2  115.79   26.80
 -10  10   2  101.89   32.90
  -9 -10   2   -9.10   20.60
   9  10  -2  -18.50   26.30
  -9  10   2   -0.60   23.10
   9  10  -2   13.50   19.70
   8 -10  -2   68.99   18.50
  -8 -10   2   67.99   23.90
  -8 -10   2  147.09   38.00
   8  10  -2   60.49   22.50
   8  10  -2  123.09   34.40
  -8  10   2   64.99   26.30
  -7 -10   2   -5.90   18.20
   7 -10  -2   37.20   18.50
  -7 -10   2   16.20   24.40
   7  10  -2   46.70   22.40
   7  10  -2   20.60   27.00
  -7  10   2    4.60   22.30
  -6 -10   2   21.20   24.70
  -6 -10   2    0.60   17.70
   6 -10  -2   22.60   18.10
   6  10  -2   38.60   25.90
  -6  10   2    9.10   21.20
   6  10  -2   12.40   20.40
  -5 -10   2   -6.40   16.50
   5 -10  -2  -15.40   16.80
  -5 -10   2   40.50   26.80
   5  10  -2   26.60   25.10
   5  10  -2   14.40   20.20
  -5  10   2   17.50   21.10
   4 -10  -2   92.89   22.90
  -4 -10   2   48.90   26.10
  -4 -10   2   96.39   20.20
   4  10  -2   66.69   23.10
   4  10  -2   56.89   26.40
  -4  10   2   46.80   22.30
  -4  10   2   87.69   24.50
  -3 -10   2   68.09   17.20
   3 -10  -2   90.99   23.10
  -3 -10   2   67.19   26.70
   3  10  -2   43.00   21.40
  -3  10   2   80.39   24.90
   3  10  -2   82.99   24.90
  -3  10   2   90.99   25.40
  -2 -10   2  108.29   28.20
   2 -10  -2   93.79   23.60
   2  10  -2   76.99   23.30
  -2  10   2   88.09   24.70
   2  10  -2   81.19   25.70
  -2  10   2   99.19   23.40
   1 -10  -2  343.67   35.40
  -1 -10   2  329.97   37.30
  -1  10   2  236.48   31.70
   1  10  -2  331.57   36.10
  -1  10   2  357.66   35.20
   1  10  -2  370.96   38.70
   0 -10  -2   44.40   23.40
   0 -10   2   74.09   24.40
   0  10  -2    6.80   19.30
   0  10   2   43.70   20.80
   0  10  -2   68.09   25.70
   0  10   2   29.90   18.60
  -1 -10  -2  251.37   35.20
   1 -10   2  177.68   29.30
   1  10   2  242.18   32.20
  -1  10  -2  186.88   29.30
  -1  10  -2  260.47   34.40
   1  10   2  182.28   28.20
   2 -10   2  106.99   24.00
  -2 -10  -2   86.99   27.30
   2  10   2  104.29   23.80
  -2  10  -2  119.99   27.80
   2  10   2  118.39   25.80
  -2  10  -2   74.29   24.50
  -3 -10  -2  119.19   21.80
  -3 -10  -2  153.38   31.00
   3 -10   2  110.69   22.60
  -3  10  -2  121.29   27.40
   3  10   2  163.18   29.70
  -3  10  -2  166.18   30.50
   3  10   2  103.49   23.60
   4 -10   2  272.37   29.80
  -4 -10  -2  327.77   40.30
  -4 -10  -2  312.67   31.10
  -4  10  -2  325.07   36.60
   4  10   2  432.36   41.50
   4  10   2  289.87   32.80
  -4  10  -2  322.17   37.70
   5 -10   2   78.79   20.10
  -5 -10  -2   74.89   20.70
  -5 -10  -2   12.10   24.60
  -5  10  -2   93.39   28.30
   5  10   2   32.10   20.70
   5  10   2   56.49   25.80
  -5  10  -2   88.79   24.80
   6 -10   2  122.79   21.60
  -6 -10  -2  160.08   36.20
  -6 -10  -2   99.89   24.70
   6  10   2  118.69   24.80
  -6  10  -2  108.99   28.90
   6  10   2  129.89   28.60
  -6  10  -2   67.29   25.30
   7 -10   2   63.79   18.70
  -7 -10  -2   86.89   33.70
  -7 -10  -2  113.49   25.50
   7  10   2   72.59   23.10
  -7  10  -2   99.39   29.10
   7  10   2  109.09   31.20
  -7  10  -2  165.98   31.70
  -8 -10  -2  167.28   39.90
   8 -10   2  162.18   19.60
  -8 -10  -2  135.29   27.50
   8  10   2  208.58   36.60
   8  10   2  193.18   30.00
  -8  10  -2  115.49   30.70
  -8  10  -2  155.48   32.90
  -9 -10  -2   -0.90   21.10
   9  10   2   17.70   21.00
  -9  10  -2   24.30   26.50
   9  10   2   40.90   28.10
  -9  10  -2   -9.80   23.80
 -10 -10  -2  127.69   29.70
 -10  10  -2   61.19   29.70
  10  10   2   14.90   30.50
  10  10   2  101.79   24.80
 -11 -10  -2  -24.30   22.10
  11  10   2   41.30   30.20
 -11  10  -2    4.00   26.50
  11  10   2    0.60   19.40
 -12 -10  -2  104.79   31.00
  12  10   2   93.29   25.10
  12  10   2  113.69   40.20
  11  11  -2   21.90   22.00
  10  11  -2   -5.20   26.10
  10  11  -2   -5.80   21.80
 -10  11   2  -15.10   24.00
   9  11  -2   -9.60   28.60
  -9  11   2  -11.70   22.90
   9  11  -2   18.60   22.60
   8 -11  -2   23.20   19.80
   8  11  -2  -31.90   20.00
   8  11  -2    6.20   27.90
  -8  11   2   -5.00   24.20
   7 -11  -2   45.60   23.70
  -7 -11   2   90.49   34.10
  -7  11   2   23.20   25.30
   7  11  -2    3.90   28.20
   7  11  -2   19.40   22.50
   6 -11  -2   10.10   19.90
  -6 -11   2  -20.00   26.60
  -6  11   2    6.70   20.90
   6  11  -2   23.10   24.90
   6  11  -2   -9.40   20.30
   5 -11  -2   12.20   21.20
  -5 -11   2  -23.10   22.10
   5  11  -2   54.69   29.00
   5  11  -2   18.50   22.20
  -5  11   2   41.50   23.90
  -4 -11   2   26.50   26.20
   4 -11  -2   26.70   23.10
  -4  11   2  -10.00   20.10
   4  11  -2   -4.40   20.80
   4  11  -2    7.40   25.70
   3 -11  -2    1.80   22.90
  -3 -11   2   27.90   26.20
   3  11  -2   56.99   27.00
  -3  11   2   55.19   24.30
   3  11  -2   31.60   22.00
  -2 -11   2   26.60   26.90
   2 -11  -2   47.20   25.40
   2  11  -2   35.40   25.20
  -2  11   2   18.50   22.40
   2  11  -2   -5.40   18.50
  -1 -11   2   44.50   26.10
   1 -11  -2  -34.80   20.80
  -1  11   2  -38.50   33.70
   1  11  -2   -6.50   22.00
  -1  11   2   -3.50   19.70
   1  11  -2  -11.30   18.10
   0 -11   2   20.10   25.80
   0 -11  -2    0.60   23.10
   0  11   2  -10.90   18.50
   0  11   2    8.20   22.50
   0  11  -2   11.00   21.00
   0  11  -2   42.80   26.40
   1 -11   2    0.10   22.30
  -1 -11  -2   -5.60   23.50
  -1  11  -2   23.50   21.00
   1  11   2   37.00   22.00
   1  11   2   13.00   19.50
  -1  11  -2   71.59   25.90
   2 -11   2   85.09   26.90
  -2 -11  -2   78.39   28.90
  -2  11  -2  133.59   29.90
  -2  11  -2   60.99   25.30
   2  11   2  103.19   26.00
   2  11   2   81.89   28.20
   3 -11   2   -5.10   20.70
  -3 -11  -2   47.90   30.10
   3  11   2   18.80   24.80
  -3  11  -2   24.10   24.20
  -3  11  -2   18.10   22.30
   3  11   2   13.30   20.70
   4 -11   2   31.90   22.40
  -4 -11  -2   57.49   20.00
  -4 -11  -2   21.70   28.00
   4  11   2   36.40   22.40
  -4  11  -2   10.70   22.90
  -4  11  -2   40.20   25.20
   4  11   2   50.09   25.40
   5 -11   2    3.50   21.90
  -5 -11  -2   27.10   20.40
  -5 -11  -2   -9.10   28.60
  -5  11  -2   30.70   24.60
   5  11   2   28.70   21.00
  -5  11  -2   -1.20   23.80
   5  11   2   20.50   27.90
  -6 -11  -2   24.80   31.50
  -6 -11  -2    5.10   19.60
   6 -11   2   55.39   22.90
   6  11   2   60.69   29.60
  -6  11  -2   -9.70   23.10
   6  11   2   12.60   20.60
  -7 -11  -2  100.69   26.20
   7 -11   2  120.59   23.80
  -7 -11  -2   98.49   36.50
   7  11   2  133.49   33.00
  -7  11  -2  103.19   31.00
   7  11   2   75.59   26.10
   8 -11   2   15.30   18.40
  -8 -11  -2   -0.60   21.70
  -8  11  -2   25.20   25.40
   8  11   2  -48.60   18.10
   8  11   2  -21.30   25.30
   9 -11   2   33.70   19.10
  -9 -11  -2   18.10   25.50
   9  11   2   36.80   23.40
   9  11   2   56.49   31.90
  -9  11  -2   32.20   28.00
 -10 -11  -2  -35.60   23.90
  10  11   2  -23.00   29.80
 -10  11  -2    4.20   26.20
  10  11   2   39.00   23.30
  -9  12   2   42.00   30.10
   9  12  -2    1.10   22.90
   8 -12  -2   21.60   22.40
  -8  12   2   49.60   30.30
   8  12  -2   10.50   32.60
   8  12  -2   12.50   25.10
   7 -12  -2   45.70   27.60
  -7 -12   2   21.90   33.90
   7  12  -2   39.20   29.40
  -7  12   2   20.40   28.50
   7  12  -2   34.10   24.40
   6 -12  -2   28.80   27.00
  -6 -12   2   30.30   32.50
   6  12  -2   15.90   23.00
  -6  12   2   24.50   26.50
   6  12  -2    0.00   29.50
  -5 -12   2  134.19   37.20
   5 -12  -2  163.08   33.30
  -5  12   2  107.59   31.90
   5  12  -2  123.49   29.50
   5  12  -2  148.59   37.80
   4 -12  -2  117.69   31.80
  -4 -12   2   59.69   31.40
   4  12  -2   89.99   27.20
   4  12  -2   87.59   32.00
  -4  12   2   41.30   26.90
   3 -12  -2   37.50   27.80
  -3 -12   2   75.19   31.00
   3  12  -2   51.39   30.90
   3  12  -2   44.60   24.60
  -3  12   2   12.40   22.80
  -2 -12   2   -9.40   27.10
   2 -12  -2   37.10   27.50
   2  12  -2    3.10   24.80
   2  12  -2   10.60   21.50
  -2  12   2   19.60   23.40
  -1 -12   2  213.88   39.90
   1 -12  -2  228.48   41.00
  -1  12   2  179.88   32.50
   1  12  -2  196.78   35.80
   1  12  -2  180.28   32.50
   0 -12  -2   13.90   27.80
   0 -12   2   -4.20   26.90
   0  12  -2    0.30   26.30
   0  12   2   -3.90   20.90
   0  12  -2   17.20   23.30
  -1 -12  -2  162.38   37.70
   1 -12   2  193.08   37.40
   1  12   2  115.89   30.10
  -1  12  -2  130.49   32.40
  -1  12  -2  124.09   32.70
   2 -12   2  -15.40   26.10
  -2 -12  -2    8.10   28.30
  -2  12  -2   -6.20   21.80
   2  12   2  -27.20   17.80
  -3 -12  -2    7.70   29.30
   3 -12   2   75.39   29.50
   3  12   2   28.80   23.70
  -3  12  -2   29.20   25.30
   4 -12   2   50.69   26.60
  -4 -12  -2   48.90   34.70
   4  12   2   46.00   24.20
   4  12   2   60.49   28.60
  -4  12  -2  -17.90   21.30
   5 -12   2   24.00   27.00
  -5 -12  -2   53.59   36.30
   5  12   2   38.40   30.40
  -5  12  -2   18.50   24.00
   5  12   2    6.60   23.80
   6 -12   2    9.80   24.70
  -6 -12  -2   -6.00   31.50
   6  12   2   33.40   25.40
   6  12   2   -3.20   27.40
  -6  12  -2    7.40   26.20
   7 -12   2    6.90   22.20
  -7 -12  -2   47.10   38.20
   7  12   2   -6.30   22.30
   7  12   2    7.20   30.60
  -7  12  -2   14.40   28.20
   8 -12   2   32.20   23.90
   8  12   2   10.80   31.30
  -8  12  -2   32.00   29.10
   8  12   2  -11.90   22.40
   6  13  -2   40.50   28.10
   6  13  -2  103.49   41.40
  -6  13   2   64.19   34.20
   5 -13  -2   44.20   35.10
  -5 -13   2   -8.10   33.70
  -5  13   2    5.70   29.00
   5  13  -2   16.80   26.10
   5  13  -2   54.59   34.70
   4 -13  -2  153.18   41.40
  -4 -13   2   80.79   35.70
  -4  13   2  182.18   38.20
   4  13  -2  200.48   37.20
   4  13  -2  167.48   44.30
  -3 -13   2   -9.00   30.70
   3 -13  -2  -17.40   27.20
   3  13  -2    0.00   23.40
  -3  13   2   24.80   27.90
   2 -13  -2  156.28   40.10
  -2 -13   2  145.79   39.00
   2  13  -2  156.08   35.30
  -2  13   2  101.99   33.00
   1 -13  -2   17.70   32.80
  -1 -13   2  -25.50   30.30
   1  13  -2   14.70   24.20
  -1  13   2   22.20   27.40
   0 -13  -2   98.09   38.70
   0 -13   2  188.98   42.90
   0  13  -2  100.09   33.20
   0  13   2   73.39   32.00
   1 -13   2   50.89   35.00
  -1 -13  -2  -24.80   29.70
   1  13   2  -39.10   21.60
  -1  13  -2  -27.80   22.60
  -2 -13  -2   -4.10   33.90
   2 -13   2   39.80   32.30
   2  13   2   17.20   26.10
  -2  13  -2   12.00   27.40
   3 -13   2   47.30   33.40
  -3 -13  -2    5.50   34.50
   3  13   2   24.90   26.50
  -3  13  -2   57.09   29.90
   4 -13   2  172.58   38.70
  -4 -13  -2   29.60   34.50
   4  13   2   43.00   27.20
  -4  13  -2   11.80   27.00
  -5 -13  -2   63.29   37.50
   5 -13   2  119.09   35.90
   5  13   2   84.49   29.60
  -5  13  -2   55.09   29.60
   6  13   2   12.50   28.30
  -6  13  -2   50.39   30.50
 -18   0   3   21.20   26.40
 -17   0   3   13.10   21.30
  17   0  -3  -41.10   23.70
  16   0  -3   10.30   24.20
 -16   0   3   -6.80   16.90
 -15   0   3   -0.30   15.80
  15   0  -3   -2.20   20.10
  14   0  -3   23.10   18.60
 -14   0   3    1.70   16.00
  13   0  -3   10.30   16.60
 -13   0   3   13.80   15.50
  12   0  -3  -16.10    9.00
 -12   0   3   11.40   14.50
  12   0  -3   10.50   14.20
 -11   0   3  -10.60   11.10
  11   0  -3   18.30    8.80
  11   0  -3   11.10   12.30
  11   0  -3   -9.80   12.10
 -11   0   3   20.40   14.30
  11   0  -3   -6.90   10.50
  10   0  -3   -3.70   11.20
  10   0  -3   -7.10   10.20
 -10   0   3   -1.60   11.00
 -10   0   3   -0.50    9.20
  10   0  -3   -3.40    9.80
  10   0  -3   -1.30    7.30
 -10   0   3    9.00   14.00
   9   0  -3   -4.90    8.50
  -9   0   3   -4.60   10.40
   9   0  -3   -0.60   10.90
   9   0  -3    9.90    7.20
  -9   0   3   -8.30    7.60
   9   0  -3    2.50    9.80
  -9   0   3    1.30   12.10
  -8   0   3   -3.50   10.90
   8   0  -3    0.90    9.10
   8   0  -3   -3.30    8.20
  -8   0   3    5.50    8.30
   8   0  -3   -4.70    6.00
   8   0  -3   -4.60    9.20
  -8   0   3   -2.30    9.10
  -7   0   3   -4.40    9.00
   7   0  -3   -5.00    8.20
   7   0  -3   -1.60   10.30
   7   0  -3    2.60    9.20
  -7   0   3   -8.20    7.00
   7   0  -3   -5.00    7.80
  -7   0   3   -6.80   10.70
   7   0  -3    1.70    5.20
  -6   0   3   -2.10   10.00
  -6   0   3   -4.70    7.10
   6   0  -3    3.50    8.00
  -6   0   3   -9.70    8.70
   6   0  -3   14.10    8.90
   6   0  -3   -6.60    8.00
   6   0  -3    4.00    5.40
   6   0  -3    0.30    9.60
   5   0  -3    2.70    7.20
   5   0  -3   -2.40    4.30
   5   0  -3   -5.30    7.50
   5   0  -3    5.70    4.80
   5   0  -3    9.10    9.20
  -5   0   3    9.50    7.20
   5   0  -3   -2.00    7.70
   5   0  -3    2.70   10.20
  -5   0   3    4.70    8.50
  -4   0   3    2.90    6.30
   4   0  -3    5.70    9.30
   4   0  -3    3.70    7.30
   4   0  -3    1.70    4.30
   4   0  -3    3.80    7.10
   4   0  -3    7.50    7.80
  -4   0   3    4.40    7.80
   4   0  -3    0.30    4.00
  -3   0   3   -9.90    5.60
   3   0  -3    1.00    6.40
   3   0  -3    2.10    6.60
   3   0  -3   -5.60    3.00
  -3   0   3   -2.20    7.10
   3   0  -3   -6.10    7.90
   3   0  -3    2.20    3.70
  -2   0   3   -5.90    4.90
   2   0  -3    5.80    6.30
   2   0  -3    0.80    5.50
  -2   0   3   -6.30    5.90
   2   0  -3    7.00    5.80
  -2   0   3   -3.90    4.70
   1   0  -3   -1.10    4.00
   1   0  -3    6.30    4.10
   1   0  -3    4.50    4.30
  -1   0   3   -3.20    3.50
   1   0  -3   -2.00    4.50
   1   0  -3    3.00    3.90
  -1   0   3    3.70    3.80
  -1   0   3    0.60    3.80
   0   0  -3    3.40    3.50
   0   0   3   -1.30    2.50
   0   0   3    0.90    3.50
   0   0  -3    2.20    2.40
   0   0   3    1.50    2.40
   0   0   3   -1.50    3.00
   0   0  -3   -2.90    3.40
   0   0  -3   -2.00    2.90
   0   0  -3    1.60    3.40
   0   0   3    0.50    2.90
  -1   0  -3    3.70    3.90
  -1   0  -3   -3.20    4.40
  -1   0  -3    1.80    5.00
  -1   0  -3    0.20    3.30
  -1   0  -3   -5.20    3.90
   1   0   3    2.80    3.40
   1   0   3   -1.70    3.90
   1   0   3    1.80    3.90
   1   0   3   -1.00    3.70
  -2   0  -3   -5.40    4.60
   2   0   3   -2.10    5.10
   2   0   3    5.70    4.80
  -2   0  -3    1.70    5.40
   2   0   3   -2.60    5.20
   2   0   3   -0.20    5.00
  -2   0  -3    5.00    5.50
  -2   0  -3   -0.80    6.30
   3   0   3  -11.10    6.00
   3   0   3   -7.30    5.90
  -3   0  -3    0.00    6.80
   3   0   3    1.10    6.00
  -3   0  -3   -3.10    7.40
   3   0   3   -3.30    6.10
   3   0   3    1.70    6.00
   3   0   3  -12.50    6.90
  -3   0  -3    3.10    5.90
  -4   0  -3   -9.20    7.20
   4   0   3    0.30    6.70
   4   0   3   -0.50    6.40
  -4   0  -3   -1.00    7.80
  -4   0  -3    1.00    6.20
   4   0   3  -10.90    7.00
   4   0   3    8.70    7.10
   4   0   3    1.10    6.30
   4   0   3    0.60    6.80
   5   0   3   -9.00    6.70
   5   0   3   -4.00    6.40
  -5   0  -3   -4.10    8.10
   5   0   3    4.40    8.40
   5   0   3   10.50    7.80
   5   0   3    3.40    7.20
  -5   0  -3    1.80    8.30
  -5   0  -3    0.80    6.70
   5   0   3   -5.10    6.70
  -6   0  -3    1.90    8.90
   6   0   3   -1.20    7.10
  -6   0  -3    4.30    9.10
   6   0   3    0.90    8.10
   6   0   3   13.60    7.70
   6   0   3   -4.30    7.90
  -6   0  -3   -1.20    7.20
   6   0   3   11.30    8.00
   6   0   3    6.10    7.20
  -7   0  -3   -6.60    7.00
  -7   0  -3   -8.60    8.60
  -7   0  -3    1.80    9.30
   7   0   3   -8.40    7.60
   7   0   3   -2.40    7.20
   7   0   3   -5.40    7.20
   7   0   3    2.70    7.70
   7   0   3   -3.70    8.20
   7   0   3    3.20    9.00
  -8   0  -3   -5.40    9.60
   8   0   3    6.90    9.30
   8   0   3  -10.90    8.80
  -8   0  -3  -13.40    9.40
   8   0   3   -5.80    7.40
   8   0   3    6.70    9.80
   8   0   3   -3.90    7.80
  -8   0  -3  -10.20    7.30
  -9   0  -3    8.60    9.10
  -9   0  -3   -9.30   10.50
   9   0   3    1.10   10.20
   9   0   3   -2.50   10.20
   9   0   3    1.80    8.10
   9   0   3    3.40    8.40
  -9   0  -3   -8.20   10.80
   9   0   3    5.20   10.30
 -10   0  -3   -5.30    9.60
 -10   0  -3   -4.90   11.20
  10   0   3    5.40   10.00
 -10   0  -3   -7.50   10.80
  10   0   3    9.20    9.90
  10   0   3   -4.60   11.80
  10   0   3   10.40   11.60
  11   0   3    0.50   10.50
  11   0   3   -5.80   12.20
 -11   0  -3   -1.90   13.30
  11   0   3    1.60   12.20
 -11   0  -3    3.10   20.90
  12   0   3  -13.70   13.60
 -12   0  -3   21.90   15.40
  12   0   3   -2.80   11.50
  13   0   3   17.40   12.40
 -13   0  -3    2.40   14.80
  13   0   3    5.80   16.00
 -14   0  -3   10.80   16.20
  14   0   3  -10.80   17.30
  14   0   3   -0.80   14.60
  15   0   3   18.80   20.60
 -15   0  -3  -10.80   16.50
 -16   0  -3    9.80   19.30
  16   0   3   -9.60   21.70
  17   0   3  -34.80   24.90
 -17   0  -3    4.90   22.10
 -18  -1   3  152.58   33.80
 -18   1   3   82.99   26.80
  17  -1  -3  -18.80   22.90
 -17  -1   3   14.30   22.00
  17   1  -3    3.70   25.40
 -17   1   3    3.40   19.50
  16  -1  -3  205.88   34.00
 -16  -1   3  165.98   30.60
 -16   1   3   97.69   25.30
  16   1  -3  247.38   40.40
  15  -1  -3   65.19   21.80
 -15  -1   3   61.89   20.60
 -15   1   3   32.40   18.40
  15   1  -3   63.39   26.70
  14  -1  -3  302.87   32.00
 -14  -1   3  248.08   32.20
  14   1  -3  256.97   34.70
 -14   1   3  222.18   31.40
  13  -1  -3  254.27   28.60
 -13  -1   3  272.07   31.70
  13   1  -3  390.86   37.70
 -13   1   3  246.18   33.00
 -12  -1   3  216.18   27.80
  12  -1  -3  200.48   23.60
  12   1  -3  204.08   19.10
  12   1  -3  161.58   25.30
 -12   1   3  190.28   27.60
  11  -1  -3  455.15   28.40
  11  -1  -3  445.06   29.00
  11  -1  -3  439.66   29.90
 -11  -1   3  413.56   32.90
 -11  -1   3  430.66   29.80
  11   1  -3  482.35   32.30
  11   1  -3  496.75   35.00
 -11   1   3  436.56   35.80
 -11   1   3  430.76   29.90
  11   1  -3  458.85   23.70
  11   1  -3  465.75   37.30
  10  -1  -3    3.90   11.00
  10  -1  -3  -10.70    8.90
 -10  -1   3   -0.20   11.70
  10  -1  -3    4.00    8.80
  10  -1  -3   24.10   13.10
 -10  -1   3   -0.10   10.40
  10  -1  -3   -7.40    9.40
 -10  -1   3    1.70   12.10
 -10   1   3    3.10   10.90
  10   1  -3    7.20   11.40
  10   1  -3    7.50    8.00
  10   1  -3  -11.70   10.60
 -10   1   3   12.60    9.30
 -10   1   3   -4.40   13.10
  10   1  -3   13.40   13.40
   9  -1  -3  988.80   39.00
   9  -1  -3  984.80   37.30
   9  -1  -3 1023.30   38.70
  -9  -1   3 1035.40   44.80
  -9  -1   3 1042.70   45.60
   9  -1  -3  947.71   33.40
   9  -1  -3 1020.10   39.30
  -9  -1   3 1007.90   41.90
   9   1  -3  972.00   34.40
   9   1  -3 1037.80   42.50
  -9   1   3  986.00   37.20
   9   1  -3  951.80   33.30
  -9   1   3 1006.70   39.60
  -9   1   3  942.31   46.90
   9   1  -3 1020.00   43.70
   9   1  -3 1021.40   43.70
   8  -1  -3   30.40   10.70
   8  -1  -3   35.10    9.80
  -8  -1   3   34.00   11.20
  -8  -1   3   36.70   12.90
   8  -1  -3   43.80   11.50
   8  -1  -3   44.40    9.00
  -8  -1   3   30.30   13.20
   8  -1  -3   39.30   10.50
   8   1  -3   41.50    8.80
   8   1  -3   43.50    8.50
  -8   1   3   44.40   11.40
   8   1  -3   41.00   15.10
  -8   1   3   42.00    9.40
   8   1  -3   24.90   12.60
   8   1  -3   60.19   13.60
   7  -1  -3  164.18   12.60
  -7  -1   3  168.18   19.30
   7  -1  -3  178.28   14.90
   7  -1  -3  155.38   15.00
  -7  -1   3  183.58   20.10
  -7  -1   3  172.08   17.60
   7  -1  -3  183.88   15.60
   7  -1  -3  181.08   15.70
  -7   1   3  152.78   15.60
  -7   1   3  156.28   14.20
   7   1  -3  170.78   12.80
   7   1  -3  212.98   22.80
   7   1  -3  179.08   19.00
   7   1  -3  169.88   18.00
   6  -1  -3  386.56   20.00
  -6  -1   3  388.46   24.40
  -6  -1   3  386.86   24.80
  -6  -1   3  382.26   22.70
   6  -1  -3  391.96   19.00
   6  -1  -3  380.36   19.00
  -6  -1   3  352.06   21.30
   6  -1  -3  375.86   16.50
   6  -1  -3  400.36   19.40
  -6   1   3  376.66   18.60
   6   1  -3  344.97   27.30
   6   1  -3  345.77   23.10
   6   1  -3  381.16   15.60
   6   1  -3  387.66   23.20
  -6   1   3  389.36   20.70
   6   1  -3  386.46   24.60
   5  -1  -3 1100.39   33.70
   5  -1  -3 1053.19   32.30
  -5  -1   3 1060.89   39.00
   5  -1  -3 1087.79   32.00
   5  -1  -3 1047.10   32.70
  -5  -1   3 1141.79   39.00
  -5  -1   3 1049.49   37.20
  -5  -1   3 1103.69   36.50
  -5   1   3 1092.39   33.10
  -5   1   3 1072.09   34.20
   5   1  -3 1056.79   37.90
   5   1  -3 1050.79   37.50
   5   1  -3 1072.99   37.60
   5   1  -3 1088.59   29.90
   5   1  -3 1041.10   38.20
   4  -1  -3 1369.06   37.60
  -4  -1   3 1299.67   41.60
  -4  -1   3 1374.26   42.00
  -4  -1   3 1327.47   42.90
   4  -1  -3 1329.57   35.10
   4  -1  -3 1316.77   35.70
   4  -1  -3 1332.97   35.60
   4  -1  -3 1250.37   36.60
  -4  -1   3 1372.26   40.90
   4   1  -3 1314.97   41.60
   4   1  -3 1295.87   41.30
   4   1  -3 1350.06   34.60
  -4   1   3 1368.16   38.00
   4   1  -3 1218.48   41.30
   4   1  -3 1417.06   43.10
  -4   1   3 1336.67   37.10
  -3  -1   3   35.10    9.00
  -3  -1   3   31.30    9.80
   3  -1  -3   30.10    6.00
   3  -1  -3   34.30    6.60
   3  -1  -3   35.10    6.80
   3  -1  -3   27.50    5.50
   3  -1  -3   44.90    6.60
  -3  -1   3   36.60    8.80
  -3  -1   3   25.50    8.30
  -3   1   3   36.80    7.20
   3   1  -3   32.10    9.80
   3   1  -3   35.20   10.60
   3   1  -3   34.70    8.70
   3   1  -3   31.00    5.70
   3   1  -3   39.90    9.60
  -3   1   3   24.30    5.90
   2  -1  -3 4351.36  103.09
   2  -1  -3 4362.46  102.39
   2  -1  -3 4338.87  103.89
  -2  -1   3 4436.76  107.79
  -2  -1   3 4492.75  107.29
   2  -1  -3 4460.25  102.59
  -2  -1   3 4386.96  108.29
  -2  -1   3 4685.13  105.89
   2  -1  -3 4601.14  104.29
   2   1  -3 4432.76  107.29
   2   1  -3 4399.96  107.59
   2   1  -3 4398.36  107.99
   2   1  -3 4448.35  106.99
   2   1  -3 4464.15  103.49
  -2   1   3 4333.77  103.89
  -2   1   3 4612.74  104.29
   1  -1  -3  870.11   23.80
   1  -1  -3  855.41   22.50
  -1  -1   3  877.21   22.60
  -1  -1   3  838.82   25.90
   1  -1  -3  846.82   25.00
   1  -1  -3  846.92   24.00
  -1  -1   3  850.61   26.20
  -1  -1   3  849.12   24.30
  -1  -1   3  904.41   26.00
   1  -1  -3  809.32   22.70
  -1   1   3  831.42   22.40
   1   1  -3  864.81   26.10
   1   1  -3  857.01   24.20
  -1   1   3  844.82   24.00
   1   1  -3  920.21   26.10
   1   1  -3  854.71   26.00
  -1   1   3  881.11   23.80
   1   1  -3  861.51   25.60
   0  -1   3 2097.59   52.39
   0  -1   3 2042.40   52.69
   0  -1  -3 2131.99   53.19
   0  -1  -3 2216.58   51.39
   0  -1   3 2202.48   51.59
   0  -1  -3 2166.88   52.49
   0  -1  -3 2260.07   52.39
   0  -1  -3 1935.01   49.30
   0   1  -3 2191.18   52.59
   0   1  -3 2162.58   52.59
   0   1   3 2111.39   53.19
   0   1   3 2161.18   52.89
   0   1  -3 2157.18   51.89
   0   1  -3 2198.68   53.59
   0   1   3 2143.79   51.29
   0   1  -3 2082.39   51.49
   0   1   3 2227.78   51.99
   0   1   3 1999.50   49.20
   1  -1   3  797.72   20.10
   1  -1   3  809.62   21.80
   1  -1   3  785.12   20.40
  -1  -1  -3  810.72   23.10
  -1  -1  -3  811.92   26.10
   1  -1   3  819.12   22.20
  -1  -1  -3  790.82   23.00
  -1  -1  -3  790.32   24.70
   1   1   3  819.82   25.00
   1   1   3  736.93   22.10
  -1   1  -3  788.72   24.80
  -1   1  -3  801.62   21.70
   1   1   3  816.62   25.80
  -1   1  -3  833.22   22.10
  -1   1  -3  769.12   21.40
   1   1   3  826.22   23.90
   1   1   3  772.92   22.50
   2  -1   3 2473.15   62.69
  -2  -1  -3 2569.94   63.99
   2  -1   3 2471.55   59.49
  -2  -1  -3 2474.45   65.29
  -2  -1  -3 2517.25   62.59
  -2  -1  -3 2453.45   64.19
   2  -1   3 2561.24   60.29
  -2   1  -3 2509.55   62.39
   2   1   3 2502.45   65.39
  -2   1  -3 2566.74   60.19
   2   1   3 2409.36   62.59
  -2   1  -3 2422.86   59.49
   2   1   3 2514.85   61.29
   2   1   3 2545.55   63.59
   2   1   3 2494.55   64.19
   3  -1   3  243.58   11.60
   3  -1   3  230.08    9.40
  -3  -1  -3  226.98   14.80
   3  -1   3  276.97   13.10
  -3  -1  -3  230.58   17.40
   3  -1   3  244.98    9.60
   3  -1   3  239.18   14.30
  -3  -1  -3  246.78   16.50
  -3  -1  -3  213.48   16.20
   3   1   3  241.58   13.10
   3   1   3  246.78   17.70
  -3   1  -3  240.68   11.50
  -3   1  -3  258.47   15.90
  -3   1  -3  242.18   13.10
   3   1   3  238.38   15.50
   3   1   3  238.88   15.90
  -4  -1  -3 2437.36   64.89
   4  -1   3 2374.96   59.49
   4  -1   3 2417.16   63.89
   4  -1   3 2395.36   61.09
  -4  -1  -3 2467.35   65.59
   4  -1   3 2490.65   59.49
   4  -1   3 2454.15   62.39
  -4  -1  -3 2447.76   68.19
  -4  -1  -3 2591.04   67.29
   4   1   3 2363.66   66.29
   4   1   3 2446.66   68.09
  -4   1  -3 2355.86   60.99
   4   1   3 2433.16   65.99
  -4   1  -3 2488.45   62.29
   4   1   3 2426.26   62.59
  -4   1  -3 2508.35   66.79
  -5  -1  -3  102.89   13.00
   5  -1   3  105.79   11.50
   5  -1   3   84.09   11.00
   5  -1   3  109.99    9.90
   5  -1   3  102.29    9.90
  -5  -1  -3  102.79   14.30
  -5  -1  -3  106.79   13.10
  -5  -1  -3  111.39   13.40
   5  -1   3   91.39    9.60
   5   1   3  106.89   14.70
   5   1   3  111.09   13.50
  -5   1  -3   97.29    9.80
  -5   1  -3  113.69   14.70
  -5   1  -3  105.39   11.40
   5   1   3   88.89   12.70
   5   1   3  119.19   12.00
  -6  -1  -3 1474.75   48.70
   6  -1   3 1505.75   46.00
   6  -1   3 1506.15   43.80
   6  -1   3 1494.85   43.40
  -6  -1  -3 1513.55   49.40
  -6  -1  -3 1483.55   50.69
   6  -1   3 1574.54   43.30
   6  -1   3 1560.74   45.90
   6   1   3 1501.85   49.00
   6   1   3 1442.06   44.50
  -6   1  -3 1536.75   45.60
   6   1   3 1499.85   49.10
  -6   1  -3 1443.16   43.70
  -6   1  -3 1569.44   51.49
  -7  -1  -3  396.46   26.20
   7  -1   3  401.76   20.80
   7  -1   3  440.16   22.60
   7  -1   3  414.76   21.80
   7  -1   3  399.76   20.30
   7  -1   3  416.06   20.60
  -7  -1  -3  423.66   25.70
  -7  -1  -3  420.86   24.60
  -7   1  -3  394.16   26.60
   7   1   3  454.35   25.90
  -7   1  -3  442.16   22.80
   7   1   3  379.66   23.80
  -7   1  -3  405.76   20.30
   7   1   3  386.46   20.50
  -8  -1  -3  220.58   20.70
   8  -1   3  216.28   18.30
   8  -1   3  235.18   17.30
   8  -1   3  241.28   19.40
   8  -1   3  220.58   17.90
  -8  -1  -3  246.08   23.00
  -8  -1  -3  240.18   22.60
   8  -1   3  246.18   18.20
  -8   1  -3  316.87   25.30
   8   1   3  221.88   17.90
  -8   1  -3  258.77   17.80
   8   1   3  276.27   24.20
   8   1   3  225.58   18.50
  -8   1  -3  236.98   19.70
   8   1   3  244.18   20.90
  -9  -1  -3  399.56   28.30
  -9  -1  -3  406.56   29.40
   9  -1   3  429.06   25.70
   9  -1   3  379.36   23.90
   9  -1   3  425.76   23.30
  -9  -1  -3  399.36   26.70
   9  -1   3  422.36   25.20
   9  -1   3  418.46   23.90
   9   1   3  396.36   26.50
   9   1   3  376.26   23.80
  -9   1  -3  433.16   25.90
   9   1   3  408.26   29.10
  -9   1  -3  406.46   23.00
   9   1   3  392.76   24.10
  -9   1  -3  420.56   30.30
   9   1   3  418.66   29.30
  10  -1   3  177.58   19.90
 -10  -1  -3  216.38   25.40
  10  -1   3  183.18   29.30
  10  -1   3  233.28   21.20
  10  -1   3  206.58   18.80
  10  -1   3  208.38   19.90
 -10  -1  -3  152.08   20.50
 -10  -1  -3  203.88   23.50
 -10   1  -3  187.18   18.60
  10   1   3  221.78   20.30
  10   1   3  234.98   20.30
 -10   1  -3  182.08   23.30
  10   1   3  237.38   23.30
  10   1   3  227.08   25.00
 -10   1  -3  217.18   21.70
  10   1   3  216.78   24.70
  11  -1   3  467.05   28.90
  11  -1   3  425.36   29.40
 -11  -1  -3  424.36   32.40
  11  -1   3  430.96   28.30
  11   1   3  419.16   31.40
 -11   1  -3  432.26   30.20
  11   1   3  389.96   26.70
 -11   1  -3  458.95   34.10
  11   1   3  457.65   33.80
 -12  -1  -3   21.10   15.70
  12  -1   3   23.40   13.80
  12  -1   3   11.90   14.20
  12   1   3   32.90   18.10
  12   1   3   15.30   11.80
 -12   1  -3   31.90   17.00
 -13  -1  -3  542.55   39.40
  13  -1   3  587.84   38.30
  13  -1   3  590.24   35.70
  13   1   3  461.15   40.10
  13   1   3  608.34   34.70
 -13   1  -3  591.44   41.40
 -14  -1  -3  -15.40   14.60
  14  -1   3    3.50   16.50
  14  -1   3   14.00   16.70
  14   1   3    2.90   13.40
 -14   1  -3  -17.80   14.90
  14   1   3    7.00   18.90
 -15  -1  -3   99.89   24.80
  15  -1   3  103.69   24.40
  15   1   3  123.99   31.00
 -15   1  -3   97.69   24.10
  16  -1   3   66.79   26.00
 -16  -1  -3   60.59   25.20
  16   1   3  128.89   35.10
 -16   1  -3   74.99   24.60
  17  -1   3  231.68   39.50
 -17  -1  -3  202.38   36.00
 -17   1  -3  251.57   38.50
  17   1   3  240.98   42.10
  17  -2  -3  -26.90   22.50
 -17  -2   3  -25.30   22.50
  17   2  -3    8.70   29.50
 -17   2   3   17.60   22.00
  16  -2  -3    3.30   19.30
 -16  -2   3   29.90   22.00
  16   2  -3  -10.20   24.60
 -16   2   3    8.30   18.50
 -15  -2   3  102.39   25.60
  15  -2  -3   79.09   22.20
  15   2  -3  100.59   31.20
 -15   2   3   59.39   22.70
  14  -2  -3   28.60   15.80
 -14  -2   3  -11.20   16.30
 -14   2   3    3.00   18.60
  14   2  -3   -5.80   20.60
 -13  -2   3  134.49   24.30
  13  -2  -3  122.29   20.10
 -13   2   3  149.69   27.10
  13   2  -3  131.69   28.00
  12  -2  -3   41.90   16.70
 -12  -2   3   37.00   16.40
  12  -2  -3   30.80   14.00
 -12   2   3   15.00   16.90
  12   2  -3   49.60   13.30
  12   2  -3   34.40   11.40
  12   2  -3   42.80   19.30
  11  -2  -3   41.50   14.10
 -11  -2   3   65.09   18.60
 -11  -2   3   27.60   14.40
  11  -2  -3   49.00   14.70
  11   2  -3   52.39   19.10
  11   2  -3   62.09   13.00
  11   2  -3   41.20   15.60
  11   2  -3   38.70   11.40
 -11   2   3   46.50   13.60
 -11   2   3    7.00   15.80
  10  -2  -3  117.59   16.50
  10  -2  -3  123.19   14.50
 -10  -2   3  133.49   20.10
  10  -2  -3  125.59   16.40
  10  -2  -3  150.78   17.40
 -10  -2   3  151.08   22.30
 -10  -2   3  163.18   22.70
  10   2  -3  111.79   20.20
  10   2  -3  135.79   22.30
  10   2  -3  143.19   14.70
  10   2  -3  134.89   20.40
 -10   2   3  123.79   22.60
 -10   2   3  138.99   14.90
 -10   2   3  117.99   16.10
   9  -2  -3  101.09   12.80
   9  -2  -3  157.08   16.20
  -9  -2   3  143.19   20.10
  -9  -2   3  181.28   23.40
   9  -2  -3  119.29   14.60
   9  -2  -3  132.49   15.20
  -9  -2   3  141.09   19.70
  -9   2   3  114.39   12.80
  -9   2   3  127.29   14.80
   9   2  -3  119.49   18.10
   9   2  -3  118.99   21.10
   9   2  -3  141.09   20.50
   9   2  -3  128.49   21.30
   9   2  -3  155.48   14.40
   8  -2  -3   16.40    8.90
   8  -2  -3   16.10    9.10
  -8  -2   3   -2.50   10.00
  -8  -2   3   18.00   11.00
   8  -2  -3    7.40    7.20
  -8  -2   3   -2.40   11.10
   8  -2  -3   17.10    9.10
  -8  -2   3   20.00   11.50
   8   2  -3    9.10   12.00
  -8   2   3   11.30    9.00
   8   2  -3   -2.30   13.40
   8   2  -3   20.60    8.20
   8   2  -3   31.10   13.00
  -8   2   3    5.70    6.90
   8   2  -3   38.70   12.80
   7  -2  -3   26.00    8.10
  -7  -2   3   31.10   11.00
   7  -2  -3   17.00    8.90
  -7  -2   3   18.20   12.50
  -7  -2   3   19.50   10.20
  -7  -2   3   32.40   11.20
   7  -2  -3   24.40    7.30
   7  -2  -3   19.10    7.50
  -7   2   3   26.70    8.50
  -7   2   3   23.90    7.00
   7   2  -3   24.10   12.10
   7   2  -3   24.30   13.80
   7   2  -3   15.70   10.00
   7   2  -3   17.60    7.10
   7   2  -3    7.70   11.30
  -6  -2   3   54.19   13.00
   6  -2  -3   37.10    7.20
  -6  -2   3   39.00   11.30
  -6  -2   3   49.70   12.30
  -6  -2   3   60.69   14.30
   6  -2  -3   27.70    7.90
   6  -2  -3   43.30   10.10
   6  -2  -3   39.60    7.20
   6  -2  -3   29.10    7.50
   6   2  -3   24.00   11.50
   6   2  -3   34.30   12.30
   6   2  -3   35.60   12.30
   6   2  -3   58.19    8.80
  -6   2   3   42.20    7.20
   6   2  -3   57.59   15.70
  -6   2   3   43.10    8.40
  -5  -2   3   33.10   10.10
  -5  -2   3   27.60   10.50
  -5  -2   3   33.50   10.20
   5  -2  -3   45.20    7.40
   5  -2  -3   32.30    9.40
   5  -2  -3   22.20    6.20
  -5  -2   3   40.30   12.60
   5   2  -3   42.60   12.40
   5   2  -3   38.60    8.00
  -5   2   3   38.20    6.50
   5   2  -3   31.60   13.00
   5   2  -3   28.60   11.20
  -5   2   3   32.50    7.40
   5   2  -3   44.60   12.10
  -4  -2   3  118.89   12.40
   4  -2  -3  134.19   12.30
  -4  -2   3  133.69   14.90
   4  -2  -3  124.49    9.10
  -4  -2   3  143.49   15.10
   4  -2  -3  117.19    9.30
  -4  -2   3  139.89   15.80
   4   2  -3  128.49   15.90
   4   2  -3  153.38   17.40
   4   2  -3  110.49   13.80
   4   2  -3  137.59   15.40
  -4   2   3  119.89    9.10
   4   2  -3  146.79   11.50
  -4   2   3  124.59    9.20
  -3  -2   3   64.29   11.10
  -3  -2   3   45.80   11.90
   3  -2  -3   73.89   10.30
  -3  -2   3   58.39    9.10
  -3  -2   3   60.09   11.10
   3  -2  -3   65.29    6.40
   3  -2  -3   62.19    6.60
   3   2  -3   51.79   10.00
  -3   2   3   66.89    6.70
   3   2  -3   71.09   12.90
  -3   2   3   74.29    6.90
   3   2  -3   63.89   11.20
   3   2  -3   55.99   11.70
   3   2  -3   56.49    8.30
  -2  -2   3  406.36   15.80
  -2  -2   3  453.75   20.90
   2  -2  -3  410.76   15.30
   2  -2  -3  455.05   15.40
  -2  -2   3  414.06   20.50
  -2  -2   3  380.26   21.60
   2   2  -3  396.66   19.80
  -2   2   3  427.26   15.50
  -2   2   3  441.36   15.20
   2   2  -3  419.36   20.80
   2   2  -3  415.56   18.00
  -2   2   3  414.36   17.20
   2   2  -3  405.76   21.20
   1  -2  -3  108.29    9.10
   1  -2  -3  107.19    9.30
   1  -2  -3  113.39    7.90
  -1  -2   3  117.79   11.10
  -1  -2   3  104.49   11.30
   1  -2  -3  122.49   10.60
  -1   2   3  137.29    8.50
   1   2  -3  104.79    9.80
   1   2  -3  144.39   13.90
   1   2  -3  100.59   10.60
  -1   2   3  103.39    9.30
  -1   2   3  117.59   10.10
   1   2  -3  115.29   11.00
  -1   2   3  127.59   10.50
   1   2  -3   99.49   11.10
   1   2  -3  102.69    9.30
   0  -2  -3  249.18   14.30
   0  -2  -3  250.37   10.80
   0  -2   3  260.77   13.20
   0  -2   3  299.17   16.20
   0  -2   3  248.28   14.60
   0  -2  -3  268.07   13.90
   0  -2  -3  285.67   16.40
   0  -2   3  265.87    9.30
   0  -2   3  247.98   12.70
   0  -2   3  271.97   14.30
   0   2  -3  253.27   14.60
   0   2   3  258.87   14.60
   0   2   3  251.27   15.60
   0   2  -3  299.47   11.80
   0   2   3  265.37   13.70
   0   2   3  272.67   12.20
   0   2  -3  258.67   14.10
   0   2   3  270.17   11.50
   0   2  -3  291.17   16.20
   1  -2   3  858.31   24.20
  -1  -2  -3  816.62   22.60
   1  -2   3  776.82   23.90
  -1  -2  -3  821.42   29.30
   1  -2   3  799.12   28.00
  -1  -2  -3  850.71   26.00
  -1  -2  -3  784.12   28.00
   1  -2   3  822.82   21.40
   1  -2   3  820.92   21.90
  -1   2  -3  813.72   26.00
   1   2   3  852.91   24.70
   1   2   3  819.82   26.00
   1   2   3  842.42   29.40
  -1   2  -3  855.01   24.10
   1   2   3  794.72   26.10
   1   2   3  822.72   27.70
   2  -2   3  803.52   21.40
  -2  -2  -3  730.63   29.20
  -2  -2  -3  778.72   25.10
  -2  -2  -3  751.12   25.20
   2  -2   3  739.63   27.30
  -2  -2  -3  730.83   27.80
  -2  -2  -3  758.82   28.40
   2  -2   3  721.83   20.60
   2   2   3  783.92   28.20
  -2   2  -3  789.22   21.00
   2   2   3  754.02   29.50
  -2   2  -3  747.23   20.50
   2   2   3  791.62   27.00
   2   2   3  742.13   25.70
   2   2   3  751.12   25.00
   3  -2   3   88.19   12.30
  -3  -2  -3   90.79   12.70
  -3  -2  -3   89.59   13.30
  -3  -2  -3   73.69   11.30
  -3  -2  -3   78.59   10.10
   3   2   3   70.09   11.00
   3   2   3   72.09   12.40
   3   2   3   99.39   12.90
   3   2   3   96.99   10.80
   3   2   3   98.69   12.80
  -4  -2  -3 2612.74   72.19
  -4  -2  -3 2499.35   73.19
   4  -2   3 2575.14   69.09
  -4  -2  -3 2563.14   68.89
  -4  -2  -3 2638.44   71.49
   4   2   3 2580.54   71.99
   4   2   3 2575.84   73.59
   4   2   3 2482.85   70.69
   4   2   3 2517.65   66.49
   4   2   3 2550.14   70.99
  -5  -2  -3  354.26   22.50
  -5  -2  -3  311.17   22.00
   5  -2   3  304.87   13.10
  -5  -2  -3  326.27   20.50
   5  -2   3  339.07   15.00
  -5  -2  -3  356.16   24.70
   5   2   3  333.17   17.70
   5   2   3  336.67   22.40
   5   2   3  309.97   23.80
  -5   2  -3  308.37   13.10
   5   2   3  350.96   22.40
   5   2   3  325.37   21.80
  -5   2  -3  329.57   14.50
   6  -2   3    4.80    6.60
  -6  -2  -3    6.00    9.30
  -6  -2  -3   11.60    9.40
   6  -2   3    3.70    5.40
   6  -2   3   -3.40    4.90
   6  -2   3    2.00    8.30
  -6  -2  -3   -9.60    7.70
  -6  -2  -3   21.40   11.90
   6  -2   3   -1.60    4.80
   6   2   3    3.40   11.10
   6   2   3  -12.00    8.70
   6   2   3    1.70    8.80
  -6   2  -3   -4.80    6.40
  -6   2  -3    1.60    5.20
  -6   2  -3   12.40   10.90
   6   2   3   -8.30    7.10
   6   2   3    0.80    9.80
   7  -2   3   89.49   10.80
  -7  -2  -3  126.79   16.50
   7  -2   3  134.89   15.70
   7  -2   3  126.59   11.10
   7  -2   3  124.19   10.70
  -7  -2  -3  136.19   17.70
  -7  -2  -3  130.09   19.00
   7  -2   3  121.79   10.60
  -7  -2  -3  142.19   17.10
  -7   2  -3  108.59   11.50
   7   2   3  144.49   18.50
   7   2   3  117.39   13.60
   7   2   3  115.59   16.70
   7   2   3  108.89   15.80
  -7   2  -3  116.79   18.30
  -7   2  -3  112.49   10.40
   8  -2   3   39.20    8.40
  -8  -2  -3   30.50   13.90
   8  -2   3   50.39   12.20
   8  -2   3   35.60    9.40
  -8  -2  -3   31.80   12.30
  -8  -2  -3   34.90   12.30
   8  -2   3   32.60    9.00
   8  -2   3   42.90    9.30
  -8  -2  -3   41.00   12.40
  -8   2  -3   35.30   10.00
  -8   2  -3   35.70    8.20
   8   2   3   30.50   10.00
   8   2   3   38.60   14.20
   8   2   3   42.20   14.10
   8   2   3   39.50   12.50
  -8   2  -3   31.50   14.00
  -9  -2  -3    4.80   11.40
  -9  -2  -3   -5.70   10.00
   9  -2   3   15.90    9.10
   9  -2   3   19.00   11.10
   9  -2   3   17.60    9.20
   9  -2   3   11.70    9.40
   9  -2   3   20.40    8.30
  -9  -2  -3   10.60   12.10
   9   2   3   21.90   13.90
  -9   2  -3   16.10   14.60
  -9   2  -3    2.30    9.60
   9   2   3   35.30   14.50
   9   2   3   35.20   11.30
   9   2   3  -10.90   10.30
  -9   2  -3   12.40    7.70
  10  -2   3   26.10   11.00
  10  -2   3   24.20   10.80
  10  -2   3   17.00    9.00
 -10  -2  -3   16.60   13.00
 -10  -2  -3   20.90   12.40
  10  -2   3   15.50   12.10
  10  -2   3   18.60   11.70
 -10  -2  -3   25.90   15.00
  10   2   3   21.20   11.20
  10   2   3   27.80   12.50
  10   2   3   31.70   13.70
 -10   2  -3   21.90    9.10
  10   2   3    6.70   14.80
  10   2   3   36.20   15.00
 -10   2  -3   20.30   11.30
 -10   2  -3    9.90   14.40
  11  -2   3   -3.70   10.80
  11  -2   3  -16.20    9.70
 -11  -2  -3  -22.40   11.20
 -11   2  -3    2.70   14.30
  11   2   3   -3.80   10.40
  11   2   3   17.80   11.90
  11   2   3   -7.10   15.30
  11   2   3   -7.50   12.00
 -11   2  -3  -13.20   11.00
  12  -2   3   75.69   16.80
 -12  -2  -3   72.09   19.40
  12   2   3  109.29   23.70
  12   2   3   49.50   14.60
 -12   2  -3  103.89   22.40
  12   2   3   67.89   14.80
 -13  -2  -3  212.78   28.10
  13  -2   3  235.18   26.20
  13  -2   3  241.48   29.40
 -13   2  -3  224.08   31.10
  13   2   3  230.38   32.80
  13   2   3  236.18   25.50
  13   2   3  237.08   24.50
  14  -2   3   46.60   31.10
 -14  -2  -3   20.80   18.20
  14  -2   3   11.00   16.40
  14   2   3   49.50   16.20
 -14   2  -3    3.80   16.50
  14   2   3   36.50   23.50
  15  -2   3    6.30   16.90
 -15  -2  -3   -1.90   18.20
 -15   2  -3   21.60   18.70
  15   2   3   16.30   24.70
  16  -2   3   64.49   23.70
 -16  -2  -3   51.39   22.70
  16   2   3  106.39   33.80
 -16   2  -3   83.49   25.80
 -17  -2  -3   11.80   22.30
  17  -2   3    8.80   22.40
  17   2   3    6.60   29.40
 -17   2  -3   -7.90   18.90
  17  -3  -3    3.30   21.30
 -17  -3   3   -0.80   23.40
  17   3  -3  -35.20   29.10
 -17   3   3  -19.70   18.90
  16  -3  -3   52.09   21.70
 -16  -3   3   31.30   23.40
 -16   3   3  101.09   27.50
  16   3  -3   69.39   32.40
 -15  -3   3   63.69   23.60
  15  -3  -3   55.89   19.20
  15   3  -3  -35.00   22.60
 -15   3   3   41.60   22.60
  14  -3  -3  -28.20   12.80
 -14  -3   3    9.20   18.60
 -14   3   3   -1.10   17.80
  14   3  -3   45.40   25.30
 -13  -3   3   72.99   21.70
  13  -3  -3   44.60   16.00
  13   3  -3   74.49   25.70
  13   3  -3   43.10   17.10
 -13   3   3   70.99   24.10
  13   3  -3   33.10   17.00
  12  -3  -3   47.20   14.80
  12  -3  -3   42.10   12.30
  12  -3  -3   54.59   25.20
 -12  -3   3   68.09   20.90
  12   3  -3   71.29   23.80
 -12   3   3   39.40   19.70
 -12   3   3   27.10   12.90
  12   3  -3   69.19   15.00
 -11  -3   3   -3.90   12.50
  11  -3  -3   -2.60    8.90
 -11  -3   3  -14.30   12.10
  11  -3  -3   21.90   15.50
  11  -3  -3  -19.90   10.10
  11   3  -3   -1.20   10.00
 -11   3   3  -13.20    9.70
  11   3  -3   34.40   18.50
  11   3  -3    2.00   13.80
  11   3  -3    3.00   16.90
 -11   3   3   -2.90   15.40
  10  -3  -3   24.40   12.20
  10  -3  -3   15.80    8.30
  10  -3  -3   27.70   13.90
 -10  -3   3   45.80   18.00
  10  -3  -3   23.00    9.20
 -10  -3   3   15.60   13.40
 -10  -3   3    8.00   12.70
  10  -3  -3   32.20   11.50
 -10   3   3   30.00    9.70
  10   3  -3   48.70   18.80
  10   3  -3   29.10   11.30
  10   3  -3   14.30   14.10
  10   3  -3   12.30   16.70
  10   3  -3   32.20   17.40
 -10   3   3   21.70    8.00
   9  -3  -3  470.15   27.10
   9  -3  -3  570.24   22.50
   9  -3  -3  531.75   24.40
  -9  -3   3  464.85   30.80
  -9  -3   3  532.05   34.20
   9  -3  -3  540.55   23.60
   9  -3  -3  546.95   21.40
  -9  -3   3  502.35   36.50
   9   3  -3  528.35   36.10
   9   3  -3  518.95   34.50
   9   3  -3  509.55   35.50
   9   3  -3  521.25   35.60
  -9   3   3  531.05   22.70
  -9   3   3  532.45   20.80
   9   3  -3  518.75   24.80
   8  -3  -3   40.70    8.60
   8  -3  -3   33.10   13.10
  -8  -3   3   32.40   12.50
  -8  -3   3   33.60   13.20
  -8  -3   3   13.50   13.60
   8  -3  -3   19.20    6.60
   8  -3  -3   28.90    7.50
   8  -3  -3   29.50    8.30
  -8  -3   3    1.20   10.80
   8   3  -3   26.00   13.90
  -8   3   3   28.50    6.60
   8   3  -3   36.60    9.80
   8   3  -3   22.50   14.10
   8   3  -3   41.10   17.10
   8   3  -3   33.10   13.80
  -7  -3   3  235.28   21.00
  -7  -3   3  247.98   25.00
   7  -3  -3  248.38   20.00
  -7  -3   3  320.67   26.90
  -7  -3   3  278.17   25.60
   7   3  -3  218.88   15.70
   7   3  -3  201.18   21.30
   7   3  -3  258.87   26.40
   7   3  -3  229.68   24.50
   7   3  -3  256.37   24.90
  -6  -3   3    0.20   11.30
  -6  -3   3   14.30   10.30
  -6  -3   3    6.80    9.20
   6  -3  -3   14.60   10.30
  -6  -3   3   17.90   10.50
   6   3  -3   -2.10    9.30
   6   3  -3    6.60   10.60
   6   3  -3   10.10   11.20
   6   3  -3   17.00   13.00
   6   3  -3    9.00    7.80
   5  -3  -3  238.58   18.20
  -5  -3   3  210.48   21.80
  -5  -3   3  176.98   16.20
  -5  -3   3  252.47   22.20
  -5  -3   3  190.38   19.10
   5   3  -3  252.17   22.60
   5   3  -3  243.68   21.50
   5   3  -3  277.57   23.30
   5   3  -3  228.08   15.80
   5   3  -3  217.98   20.30
  -4  -3   3   94.69   14.10
   4  -3  -3  136.19   15.60
  -4  -3   3  112.29   16.70
  -4  -3   3  148.69   17.30
  -4  -3   3  126.49   12.70
   4   3  -3  122.69   15.40
   4   3  -3  141.69   13.50
   4   3  -3  113.99   16.30
   4   3  -3  141.79   18.20
   4   3  -3  137.89   16.90
  -3  -3   3  766.62   33.80
   3  -3  -3  739.63   22.40
  -3  -3   3  770.72   25.90
  -3  -3   3  746.93   31.70
   3  -3  -3  820.32   22.90
  -3  -3   3  714.73   31.30
   3   3  -3  777.02   31.80
  -3   3   3  774.82   22.60
   3   3  -3  772.52   27.60
  -3   3   3  733.73   22.60
   3   3  -3  717.53   31.10
   3   3  -3  772.72   33.10
   3   3  -3  802.52   30.90
  -2  -3   3   -3.00    8.70
  -2  -3   3   -3.40    7.80
   2  -3  -3    0.70    5.00
   2  -3  -3    2.50    5.70
  -2  -3   3   -6.10    5.30
   2  -3  -3    3.20    6.10
   2  -3  -3   -1.10    3.70
  -2  -3   3    6.30    9.60
  -2   3   3   16.50    8.80
  -2   3   3    1.90    5.60
   2   3  -3    4.30    7.80
   2   3  -3   -0.70    9.40
  -2   3   3    2.40    6.30
   2   3  -3  -14.40    7.80
   2   3  -3  -11.50   10.30
   2   3  -3   -5.00    7.80
   1  -3  -3   44.30    8.70
  -1  -3   3   58.49   11.20
   1  -3  -3   48.50    8.10
  -1  -3   3   61.09    6.90
   1  -3  -3   61.09    7.30
   1  -3  -3   33.40    7.40
  -1  -3   3   47.80   10.10
   1   3  -3   36.70   10.10
  -1   3   3   57.69    8.20
  -1   3   3   47.30    8.70
   1   3  -3   53.39    6.70
   1   3  -3   58.59   10.20
  -1   3   3   54.59   10.40
   1   3  -3   58.29    8.80
   1   3  -3   61.99   10.70
  -1   3   3   53.19    8.30
   1   3  -3   63.59   12.20
   0  -3   3  209.98   15.90
   0  -3   3  218.08   14.50
   0  -3   3  225.78   10.50
   0  -3  -3  217.78   16.80
   0  -3  -3  212.98   14.70
   0  -3  -3  209.28   15.60
   0  -3  -3  225.58   15.60
   0  -3   3  219.18   14.90
   0  -3   3  214.78   13.70
   0  -3   3  223.88   18.50
   0   3   3  214.38   15.20
   0   3  -3  214.18   15.70
   0   3   3  206.48   14.80
   0   3   3  156.58   14.00
   0   3  -3  230.68   17.70
   0   3   3  221.98   12.70
   0   3  -3  211.68   14.70
   0   3  -3  229.98   10.90
  -1  -3  -3   71.89   11.40
  -1  -3  -3   95.09   13.00
  -1  -3  -3  123.19   11.80
   1  -3   3   77.19    9.00
   1  -3   3  112.09   14.20
   1  -3   3  100.09    8.30
  -1  -3  -3  105.69    7.60
   1  -3   3  104.39    8.30
  -1  -3  -3   94.19   11.70
   1  -3   3   67.29    9.00
  -1   3  -3  108.29    9.50
  -1   3  -3  128.39   15.30
   1   3   3   81.59   12.90
   1   3   3   99.59   11.40
   1   3   3  110.99   12.50
  -1   3  -3  115.99   10.60
  -1   3  -3   81.79    9.00
   1   3   3  113.09   11.50
   1   3   3   97.29   10.30
   2  -3   3  237.68   19.10
  -2  -3  -3  226.08   19.40
   2  -3   3  205.08   11.70
  -2  -3  -3  242.58   20.30
  -2  -3  -3  222.68   11.80
   2  -3   3  236.88   11.70
  -2  -3  -3  229.38   15.40
  -2  -3  -3  203.38   17.50
   2   3   3  242.08   16.00
   2   3   3  192.68   16.20
   2   3   3  195.28   15.60
  -2   3  -3  216.28   10.90
   2   3   3  173.48   16.80
   2   3   3  201.78   15.00
  -2   3  -3  228.58   11.40
  -3  -3  -3   44.10    8.90
  -3  -3  -3   35.00   12.10
  -3  -3  -3   36.10   10.60
  -3  -3  -3   32.10   11.20
   3  -3   3   35.70   11.40
   3   3   3   25.50    9.50
   3   3   3   47.00    9.70
   3   3   3   42.90   11.40
   3   3   3   46.70   10.30
   3   3   3   41.50   11.90
  -4  -3  -3  138.29   14.70
  -4  -3  -3  155.08   18.60
  -4  -3  -3  173.78   17.90
  -4  -3  -3  127.29   16.20
   4  -3   3  147.79   17.40
   4   3   3  145.29   17.90
   4   3   3  187.68   18.50
   4   3   3  177.38   17.60
   4   3   3  173.98   15.30
   4   3   3  138.49   15.80
  -5  -3  -3  223.58   21.30
   5  -3   3  219.88   20.10
  -5  -3  -3  220.28   18.20
  -5  -3  -3  232.48   21.20
  -5  -3  -3  226.58   22.80
   5   3   3  218.18   21.20
   5   3   3  201.68   16.30
   5   3   3  224.18   21.60
   5   3   3  199.58   21.80
   5   3   3  242.48   22.10
  -6  -3  -3  932.41   38.80
  -6  -3  -3  821.12   37.60
  -6  -3  -3  878.91   41.00
  -6  -3  -3  841.62   34.90
   6  -3   3  852.91   35.40
   6   3   3  940.31   39.20
   6   3   3  901.11   32.30
   6   3   3  833.62   38.10
   6   3   3  878.91   38.20
   6   3   3  850.11   40.60
  -7  -3  -3  111.89   19.70
   7  -3   3  103.39   17.50
  -7  -3  -3  108.39   17.80
  -7  -3  -3  111.99   16.70
  -7  -3  -3  104.59   15.30
   7   3   3  128.69   19.90
   7   3   3  114.29   17.10
   7   3   3  145.59   16.00
   7   3   3  124.79   18.90
   7   3   3  119.39   19.50
  -8  -3  -3  170.18   19.90
   8  -3   3  271.37   24.90
  -8  -3  -3  280.07   28.30
   8  -3   3  224.58   14.00
  -8  -3  -3  286.37   27.10
  -8  -3  -3  264.07   25.60
   8  -3   3  220.58   13.60
  -8   3  -3  208.98   24.40
   8   3   3  293.57   27.80
   8   3   3  247.18   27.10
   8   3   3  277.77   22.00
   8   3   3  238.78   24.00
   9  -3   3   39.70    9.50
   9  -3   3   42.40   16.70
  -9  -3  -3   28.80   13.80
   9  -3   3   43.10    7.50
   9  -3   3   31.00    9.00
  -9  -3  -3   26.30   12.90
  -9  -3  -3   31.20   17.10
   9   3   3   40.30   16.80
   9   3   3   51.69   12.90
  -9   3  -3   34.50   16.30
   9   3   3   39.20   15.90
   9   3   3   70.79   16.90
  10  -3   3  556.64   26.40
  10  -3   3  539.05   22.90
  10  -3   3  542.25   33.80
 -10  -3  -3  501.05   37.70
 -10  -3  -3  519.85   35.90
 -10  -3  -3  528.95   34.30
  10  -3   3  511.95   25.30
  10   3   3  529.65   35.60
 -10   3  -3  589.34   39.50
  10   3   3  504.25   28.20
  10   3   3  601.14   40.10
  10   3   3  485.75   37.50
 -10   3  -3  484.65   20.80
  11  -3   3   77.39   14.00
 -11  -3  -3   72.89   18.90
  11  -3   3   90.39   20.80
  11  -3   3   77.09   11.90
 -11  -3  -3   87.09   31.10
 -11   3  -3  115.79   22.90
  11   3   3   45.70   17.30
 -11   3  -3   82.19   12.40
  11   3   3   81.39   22.40
  11   3   3  103.19   17.60
 -12  -3  -3   -4.90   13.00
  12  -3   3    7.10   12.10
  12  -3   3    8.30    9.60
  12  -3   3    8.90   17.30
  12   3   3    4.80   12.10
 -12   3  -3  -14.30   10.10
  12   3   3  -16.20   12.20
 -12   3  -3   20.40   17.50
  12   3   3   12.80   18.70
  13  -3   3  181.28   22.30
 -13  -3  -3  117.39   23.00
  13  -3   3  223.88   31.60
  13   3   3  216.18   34.40
  13   3   3  177.88   23.40
 -13   3  -3  126.19   26.10
  13   3   3  168.28   23.00
  14  -3   3  -12.70   14.70
 -14  -3  -3   -0.80   16.80
  14   3   3   42.80   15.90
  14   3   3   16.30   14.20
 -14   3  -3   -4.20   17.30
  14   3   3   67.29   27.50
 -15  -3  -3   77.29   22.60
  15  -3   3   44.60   18.90
  15   3   3   45.40   29.70
 -15   3  -3   10.40   19.30
 -16  -3  -3  -13.00   18.80
  16  -3   3    8.10   19.50
 -16   3  -3   19.10   20.40
  16   3   3    7.50   28.90
  17  -3   3   19.30   21.70
 -17  -3  -3   17.70   22.30
  17   3   3   20.90   32.20
 -17   3  -3   30.10   24.90
  17  -4  -3    9.30   22.60
 -17  -4   3   -0.80   20.50
  17   4  -3   -5.30   33.40
 -17   4   3   22.20   24.90
 -16  -4   3   -1.00   21.70
  16  -4  -3   14.00   19.30
 -16   4   3  -21.40   19.60
  16   4  -3   -9.20   29.20
 -15  -4   3  287.27   37.20
  15  -4  -3  164.98   24.50
  15   4  -3  347.47   47.20
 -15   4   3  190.28   32.70
  14  -4  -3    8.20   14.90
 -14  -4   3   38.10   20.30
 -14   4   3    1.90   18.70
  14   4  -3   -0.30   24.10
 -13  -4   3  431.36   39.80
  13  -4  -3  384.16   28.70
  13   4  -3  393.26   42.80
 -13   4   3  304.67   38.60
  13   4  -3  386.96   27.80
 -12  -4   3  199.08   27.80
  12  -4  -3  121.49   17.90
  12   4  -3  181.98   20.10
  12   4  -3  198.68   31.60
 -12   4   3  149.99   28.20
  12   4  -3  155.38   28.10
  11  -4  -3  183.18   25.30
  11  -4  -3  161.18   16.90
 -11  -4   3  191.08   25.70
 -11  -4   3  145.39   25.70
  11  -4  -3  144.19   16.40
  11   4  -3  189.48   20.30
  11   4  -3  174.68   25.10
  11   4  -3  186.28   30.10
  11   4  -3  194.18   30.70
  10  -4  -3  264.57   26.70
 -10  -4   3  255.27   27.00
  10  -4  -3  220.68   17.80
 -10  -4   3  263.67   37.10
 -10  -4   3  224.38   28.10
  10  -4  -3  284.47   19.50
  10   4  -3  204.78   31.00
  10   4  -3  293.67   31.70
  10   4  -3  272.77   31.80
  10   4  -3  278.77   22.30
  10   4  -3  263.87   31.50
  -9  -4   3    9.80   13.40
   9  -4  -3   16.00    8.80
  -9  -4   3   43.50   14.60
   9  -4  -3   23.70   15.70
  -9  -4   3   35.00   17.00
   9   4  -3   18.50   10.30
   9   4  -3   46.80   19.50
   9   4  -3    0.20   12.60
   9   4  -3   45.30   17.70
   9   4  -3   24.40   16.90
  -8  -4   3  724.73   38.90
   8  -4  -3  636.04   32.70
  -8  -4   3  715.03   42.80
  -8  -4   3  613.44   37.50
  -8  -4   3  686.23   34.40
   8   4  -3  755.22   40.10
   8   4  -3  646.04   37.80
   8   4  -3  596.74   37.90
   8   4  -3  640.94   28.70
   8   4  -3  683.03   41.10
  -7  -4   3  328.17   29.50
  -7  -4   3  327.77   28.20
  -7  -4   3  333.57   31.30
   7  -4  -3  265.47   23.10
  -7  -4   3  278.77   22.60
   7   4  -3  284.97   28.80
   7   4  -3  365.06   30.70
   7   4  -3  377.86   33.20
   7   4  -3  285.57   28.00
   7   4  -3  240.08   19.10
   6  -4  -3  679.43   32.10
  -6  -4   3  680.83   30.30
  -6  -4   3  695.93   38.80
  -6  -4   3  750.12   36.60
  -6  -4   3  648.94   35.10
   6   4  -3  671.03   28.10
   6   4  -3  629.84   34.50
   6   4  -3  693.63   36.10
   6   4  -3  679.33   37.40
   6   4  -3  653.53   35.00
   5  -4  -3    6.50   11.60
  -5  -4   3   37.10   14.50
  -5  -4   3   30.70    9.80
  -5  -4   3   27.20   13.30
  -5  -4   3   21.50   10.90
   5   4  -3   21.80   12.00
   5   4  -3   26.50   12.00
   5   4  -3   25.50   12.70
   5   4  -3   59.19   17.00
   5   4  -3   14.10    9.70
   4  -4  -3  973.70   37.60
  -4  -4   3  945.71   40.00
  -4  -4   3 1002.20   40.40
  -4  -4   3 1008.40   43.30
  -4  -4   3  991.10   33.70
   4   4  -3  940.41   39.30
   4   4  -3  942.11   41.00
   4   4  -3 1017.40   39.20
   4   4  -3  955.80   34.60
   4   4  -3  995.20   40.40
  -3  -4   3   38.00   11.40
   3  -4  -3   18.70    6.50
  -3  -4   3   28.10    8.30
  -3  -4   3   22.40   11.70
   3  -4  -3   19.60    7.10
  -3  -4   3   17.40   12.40
   3   4  -3   29.40   11.40
   3   4  -3   48.00   13.00
  -3   4   3   23.20    7.10
   3   4  -3   19.60    9.70
  -3   4   3   44.90   11.90
   3   4  -3   19.90   13.40
  -3   4   3   32.80    6.80
   3   4  -3   48.10   11.40
  -2  -4   3  136.99   15.70
   2  -4  -3  152.78   13.30
   2  -4  -3  166.78   12.80
  -2  -4   3  168.28   17.60
   2  -4  -3  155.88   12.60
  -2  -4   3  143.49   17.00
   2  -4  -3  166.78   10.80
  -2  -4   3  170.48   12.80
  -2   4   3  157.48   13.40
  -2   4   3  168.18   13.40
   2   4  -3  140.29   16.00
   2   4  -3  161.18   16.20
   2   4  -3  183.78   19.30
   2   4  -3  168.78   17.30
  -2   4   3  202.38   17.40
  -2   4   3  131.49   11.80
   2   4  -3  169.98   15.30
  -1  -4   3  223.68   19.10
   1  -4  -3  239.48   18.00
   1  -4  -3  242.58   17.00
   1  -4  -3  245.38   14.70
   1  -4  -3  272.37   17.00
  -1  -4   3  251.77   19.90
  -1  -4   3  275.27   14.40
   1   4  -3  237.98   11.10
   1   4  -3  292.47   21.70
   1   4  -3  304.37   19.80
  -1   4   3  259.77   19.20
  -1   4   3  270.37   16.80
   1   4  -3  261.57   20.40
  -1   4   3  261.27   17.90
  -1   4   3  289.67   15.40
   1   4  -3  246.48   20.10
   0  -4   3  175.78   15.20
   0  -4   3  165.08   15.30
   0  -4  -3  154.68   15.90
   0  -4   3  171.08   14.90
   0  -4  -3  158.88   14.90
   0  -4  -3  193.38   16.20
   0  -4  -3  167.28   15.00
   0   4   3  192.98   16.40
   0   4  -3  230.38   11.40
   0   4   3  150.78   15.10
   0   4  -3  201.28   19.00
   0   4   3  184.08   14.70
   0   4  -3  174.18   15.10
   0   4  -3  180.08   15.00
   0   4  -3  217.28   19.30
   0   4   3  181.38   16.40
   1  -4   3  227.08   15.60
  -1  -4  -3  180.18   17.10
   1  -4   3  223.58   13.80
   1  -4   3  210.48   16.40
  -1  -4  -3  228.48   21.50
  -1  -4  -3  208.38   18.70
  -1  -4  -3  224.28   17.10
   1  -4   3  185.68   14.70
   1  -4   3  208.18   20.60
   1   4   3  206.98   18.30
   1   4   3  238.28   18.50
  -1   4  -3  220.88   13.60
   1   4   3  247.28   18.30
  -1   4  -3  242.88   15.80
  -1   4  -3  224.78   19.90
  -1   4  -3  210.28   15.60
   1   4   3  210.78   15.00
   1   4   3  205.98   16.00
   2  -4   3  516.65   17.40
  -2  -4  -3  469.35   28.50
   2  -4   3  481.95   20.30
   2  -4   3  554.14   20.20
  -2  -4  -3  530.35   23.80
   2  -4   3  526.95   17.50
  -2  -4  -3  505.55   26.50
  -2  -4  -3  516.25   27.90
   2  -4   3  510.85   29.00
   2   4   3  537.65   29.10
   2   4   3  503.45   26.50
   2   4   3  511.35   23.90
  -2   4  -3  534.45   19.80
  -2   4  -3  511.05   26.80
   2   4   3  532.95   24.30
   2   4   3  548.05   24.50
  -2   4  -3  497.95   19.20
  -2   4  -3  571.84   23.80
  -3  -4  -3  658.53   22.90
   3  -4   3  616.64   30.90
  -3  -4  -3  695.53   34.10
  -3  -4  -3  637.64   27.40
  -3  -4  -3  707.63   32.10
  -3  -4  -3  632.24   32.40
   3   4   3  672.03   31.60
   3   4   3  727.13   28.90
   3   4   3  652.53   33.70
   3   4   3  673.63   29.50
   3   4   3  631.64   28.60
  -4  -4  -3   71.79   15.60
  -4  -4  -3   53.89   14.10
  -4  -4  -3   51.09   12.80
   4  -4   3   90.79   16.60
  -4  -4  -3   67.49   11.90
   4   4   3   55.29   14.90
   4   4   3   45.90   12.30
   4   4   3   73.49   13.30
   4   4   3   84.19   13.30
   4   4   3   83.99   15.50
  -5  -4  -3 1185.98   47.20
  -5  -4  -3 1144.59   46.20
  -5  -4  -3 1192.78   42.00
   5  -4   3 1149.08   44.90
  -5  -4  -3 1226.08   49.60
   5   4   3 1185.88   49.10
   5   4   3 1203.88   46.80
   5   4   3 1150.48   44.90
   5   4   3 1174.78   43.70
   5   4   3 1119.39   40.00
  -6  -4  -3  491.45   33.70
  -6  -4  -3  519.05   28.10
   6  -4   3  540.55   30.10
  -6  -4  -3  473.75   31.00
  -6  -4  -3  519.15   32.30
   6   4   3  505.25   31.10
   6   4   3  499.25   25.50
   6   4   3  499.35   31.30
   6   4   3  510.55   34.00
   6   4   3  539.45   31.10
  -7  -4  -3 1171.58   48.90
  -7  -4  -3 1116.89   50.79
  -7  -4  -3 1119.49   47.80
   7  -4   3 1044.60   44.80
  -7  -4  -3 1094.09   43.50
   7   4   3 1110.09   47.40
   7   4   3 1106.99   48.10
   7   4   3 1122.59   48.10
   7   4   3 1125.69   50.89
   7   4   3 1037.00   39.60
   8  -4   3  372.66   31.70
  -8  -4  -3  411.26   32.80
  -8  -4  -3  355.36   33.60
  -8  -4  -3  344.17   30.70
  -8  -4  -3  341.67   26.10
   8   4   3  326.97   30.40
   8   4   3  392.06   33.60
   8   4   3  387.86   34.30
   8   4   3  345.37   29.10
   8   4   3  338.77   23.10
  -9  -4  -3  311.07   32.80
  -9  -4  -3  249.28   27.70
  -9  -4  -3  303.47   28.40
   9  -4   3  336.77   32.00
   9   4   3  339.47   34.30
   9   4   3  333.77   32.20
   9   4   3  328.77   34.00
   9   4   3  344.17   26.60
  -9   4  -3  261.57   29.50
   9   4   3  287.07   30.00
 -10  -4  -3    7.80   14.40
  10  -4   3    3.70    8.70
  10  -4   3   -1.60    8.10
  10  -4   3  -11.40   16.30
 -10  -4  -3   -7.60   12.50
  10   4   3    8.80   12.40
 -10   4  -3    0.50   15.50
  10   4   3   31.20   15.90
  10   4   3   10.00   16.90
  11  -4   3   80.39   24.00
  11  -4   3   74.99   12.80
  11  -4   3   86.09   15.50
 -11  -4  -3   62.49   32.30
 -11  -4  -3   94.59   20.00
  11   4   3   89.79   17.70
  11   4   3  105.79   25.40
  11   4   3   91.09   20.70
 -11   4  -3   67.09   21.40
 -12  -4  -3   59.49   20.20
  12  -4   3    6.00   21.50
  12  -4   3   45.00   13.40
  12   4   3   63.79   17.00
 -12   4  -3   50.09   20.00
  12   4   3   63.09   24.30
  13  -4   3   13.70   24.10
  13  -4   3   23.60   13.60
 -13  -4  -3   23.30   18.10
 -13   4  -3   -7.60   17.60
  13   4   3   11.70   23.70
  13   4   3   33.30   16.80
  14  -4   3   71.89   18.20
 -14  -4  -3  115.79   25.60
  14   4   3   94.69   20.60
 -14   4  -3   92.59   25.60
  14   4   3  163.38   36.00
  14   4   3  148.39   23.20
  15  -4   3    9.80   15.60
 -15  -4  -3    7.50   19.20
  15   4   3    4.10   27.60
 -15   4  -3    0.40   20.30
 -16  -4  -3  231.68   35.70
  16  -4   3  221.28   29.00
 -16   4  -3  163.08   32.70
  16   4   3  206.98   42.30
 -17  -4  -3   32.40   25.60
  17  -4   3   64.19   24.50
  17   4   3   60.19   35.50
 -17   4  -3   47.50   27.50
 -16  -5   3   40.80   24.40
  16  -5  -3   24.80   19.50
 -16   5   3   40.30   25.20
  16   5  -3   -8.20   33.10
  15  -5  -3   -6.70   14.80
 -15  -5   3   -5.60   19.00
 -15   5   3   -2.70   22.20
  15   5  -3   29.00   29.60
 -14  -5   3    6.90   18.80
  14  -5  -3   -9.30   12.90
  14   5  -3  -42.60   22.60
 -14   5   3  -12.60   19.90
 -13  -5   3   76.49   22.10
  13  -5  -3   39.50   14.90
  13   5  -3   71.29   16.90
  13   5  -3   61.69   26.20
 -13   5   3   60.59   25.60
  12  -5  -3   -9.70   10.40
 -12  -5   3   -5.80   14.60
  12   5  -3   37.30   23.50
  12   5  -3   13.80   19.80
  12   5  -3   -7.90   13.00
  11  -5  -3   48.60   23.00
 -11  -5   3   51.29   18.10
  11  -5  -3   59.79   12.30
 -11  -5   3   61.89   22.20
  11  -5  -3   43.20   11.00
  11   5  -3   56.89   14.70
  11   5  -3   55.39   21.70
  11   5  -3   83.09   24.90
  11   5  -3   30.80   21.70
 -10  -5   3   64.29   17.50
 -10  -5   3   44.30   18.30
  10  -5  -3   75.09   21.70
  10   5  -3   55.99   23.70
  10   5  -3   52.29   18.90
  10   5  -3   66.39   15.20
  10   5  -3   88.79   23.60
  -9  -5   3    0.10   13.60
  -9  -5   3  -12.90   15.60
  -9  -5   3   -5.20   12.40
   9  -5  -3   13.10   17.30
  -9  -5   3   11.30   23.70
   9   5  -3    4.60   10.80
   9   5  -3    3.20   14.10
   9   5  -3   16.50   17.50
   9   5  -3   26.00   17.80
   9   5  -3    0.60   16.50
   8  -5  -3   34.40   16.60
  -8  -5   3   16.60   17.10
  -8  -5   3   19.50   12.70
  -8  -5   3   20.10   14.20
  -8  -5   3   36.60   17.30
   8   5  -3   24.60   15.50
   8   5  -3   36.30   19.20
   8   5  -3   30.90   15.80
   8   5  -3   36.30   12.30
   8   5  -3   29.30   17.60
  -7  -5   3   48.90   12.70
   7  -5  -3   36.70   16.00
  -7  -5   3   61.09   18.20
  -7  -5   3   48.80   18.70
  -7  -5   3   72.39   16.90
   7   5  -3   38.20   17.20
   7   5  -3   81.39   18.80
   7   5  -3   71.59   18.10
   7   5  -3   63.89   19.30
   7   5  -3   71.99   14.60
  -6  -5   3   21.40   13.10
  -6  -5   3   48.50   12.30
   6  -5  -3   68.89   16.60
  -6  -5   3   27.50   16.50
  -6  -5   3   69.19   17.00
   6   5  -3   41.10   14.90
   6   5  -3   42.00   12.30
   6   5  -3   14.70   16.10
   6   5  -3   23.50   15.10
   6   5  -3   21.70   13.60
  -5  -5   3   56.19   17.20
  -5  -5   3   38.40   14.30
  -5  -5   3   66.09   12.40
  -5  -5   3   45.00   16.00
   5   5  -3   66.99   15.20
   5   5  -3   30.00   12.80
   5   5  -3   34.30   16.10
  -5   5   3   36.80   13.50
   5   5  -3   44.70   13.00
   5   5  -3   62.89   16.00
  -4  -5   3   -8.80   11.40
  -4  -5   3   -5.30    9.00
  -4  -5   3    3.10    7.80
  -4  -5   3   21.30   13.50
   4   5  -3   -0.60   10.00
   4   5  -3  -15.60    9.00
  -4   5   3   -4.30   10.90
   4   5  -3   -0.60   11.40
   4   5  -3   -3.00    9.60
   4   5  -3  -18.10   12.20
   3  -5  -3   35.90    8.00
   3  -5  -3   39.70    6.90
   3  -5  -3   36.20    8.60
  -3  -5   3   27.60   12.40
  -3  -5   3   37.10   13.70
  -3  -5   3   49.40    9.90
   3  -5  -3   36.00    8.20
  -3  -5   3   50.69   15.00
   3   5  -3   28.30   11.30
  -3   5   3   49.99   11.40
   3   5  -3   60.19   16.00
   3   5  -3   49.60   14.00
  -3   5   3   41.30   13.30
   3   5  -3   46.50   12.90
  -3   5   3   45.90    8.20
   3   5  -3   39.40   12.30
  -3   5   3   28.90    8.30
  -2  -5   3    8.70    7.50
   2  -5  -3    6.00    8.60
  -2  -5   3   19.10   12.20
   2  -5  -3   12.90    7.00
  -2  -5   3   -3.60   11.60
  -2  -5   3   -7.10    8.70
   2  -5  -3    3.70    8.40
   2  -5  -3   13.80    7.50
  -2   5   3    8.90   11.00
   2   5  -3    5.40    9.80
   2   5  -3    5.70    8.30
  -2   5   3    2.30    7.50
  -2   5   3   -1.40    8.30
  -2   5   3   19.60    9.60
   2   5  -3   20.90   11.30
   2   5  -3   18.10   13.20
   2   5  -3   -0.60   10.60
   1  -5  -3  373.16   21.80
   1  -5  -3  343.77   18.90
  -1  -5   3  337.67   17.40
  -1  -5   3  343.17   24.00
   1  -5  -3  341.57   20.00
   1  -5  -3  365.66   21.90
  -1  -5   3  359.66   24.90
  -1   5   3  334.67   21.50
   1   5  -3  371.56   24.30
  -1   5   3  319.87   19.90
  -1   5   3  352.66   19.50
  -1   5   3  364.56   23.70
   1   5  -3  313.57   22.20
   1   5  -3  327.17   23.70
   1   5  -3  341.47   23.80
   0  -5   3   41.40   11.30
   0  -5   3   14.60   10.90
   0  -5  -3   15.10   11.10
   0  -5  -3   32.40   10.30
   0  -5  -3   21.90   11.20
   0  -5  -3   34.40    9.90
   0  -5   3   13.90    9.70
   0  -5   3   48.60   10.90
   0   5  -3   13.10   11.70
   0   5  -3   26.20   10.60
   0   5   3   28.60   10.90
   0   5   3   42.70   10.70
   0   5   3   38.80   12.40
   0   5  -3   38.40   10.20
   0   5  -3   46.10    7.50
   0   5   3   10.80   11.10
   0   5  -3   40.30   13.90
   1  -5   3   28.10    8.50
  -1  -5  -3   12.40   11.80
  -1  -5  -3   12.60    9.70
   1  -5   3   25.40    8.70
   1  -5   3    8.90    9.50
  -1  -5  -3    2.80   11.10
  -1   5  -3   31.20   13.60
   1   5   3   38.30   11.90
  -1   5  -3   43.60   13.90
   1   5   3   35.90   12.90
  -1   5  -3   28.30    9.30
  -1   5  -3   24.80    7.60
   1   5   3   16.00   10.90
  -1   5  -3   17.00    8.70
   1   5   3   30.90   10.70
  -2  -5  -3   40.40   11.30
   2  -5   3   45.60    8.80
   2  -5   3   41.40   15.30
  -2  -5  -3   11.50   12.20
   2  -5   3   37.60    8.90
   2  -5   3   39.30    8.80
  -2  -5  -3   37.90   12.10
   2  -5   3   33.00    7.60
  -2  -5  -3   46.80   13.80
   2   5   3   37.60   12.80
  -2   5  -3   38.90   14.00
   2   5   3   41.60   12.30
  -2   5  -3   45.70    9.20
  -2   5  -3   35.20    8.50
   2   5   3   50.79   12.70
   2   5   3   57.19   12.90
   2   5   3   55.69   10.80
  -2   5  -3   49.30   10.60
   3  -5   3  422.76   15.80
  -3  -5  -3  436.16   27.90
   3  -5   3  422.56   15.50
  -3  -5  -3  464.05   24.20
   3  -5   3  467.85   18.00
   3  -5   3  423.56   18.10
   3  -5   3  386.76   28.00
  -3  -5  -3  444.36   30.00
  -3  -5  -3  493.25   31.60
   3   5   3  429.06   25.00
  -3   5  -3  452.95   24.70
   3   5   3  434.36   25.50
   3   5   3  378.46   28.80
  -3   5  -3  427.46   26.90
   3   5   3  462.75   28.30
   3   5   3  438.16   24.90
  -3   5  -3  439.36   17.90
  -4  -5  -3    6.70   12.00
  -4  -5  -3    7.90    9.60
  -4  -5  -3  -10.50    9.10
  -4  -5  -3    9.50   13.20
  -4  -5  -3   -2.70    6.90
   4  -5   3   19.80   14.30
   4   5   3   12.00   13.90
   4   5   3   10.00   10.50
   4   5   3   -1.80    8.70
   4   5   3   26.90   13.90
   4   5   3    9.30   10.90
   5  -5   3   38.40   16.40
  -5  -5  -3   26.80   14.80
  -5  -5  -3   41.90   13.70
  -5  -5  -3   10.70   14.40
  -5  -5  -3    9.70   10.50
   5   5   3   -0.90   11.10
   5   5   3    2.70   14.70
   5   5   3   40.40   12.70
   5   5   3   36.40   12.60
   5   5   3   54.49   16.60
  -6  -5  -3  225.28   26.60
   6  -5   3  227.08   25.90
  -6  -5  -3  205.58   20.90
  -6  -5  -3  262.77   27.10
  -6  -5  -3  202.58   26.00
   6   5   3  268.37   26.70
   6   5   3  221.88   21.70
   6   5   3  230.98   24.40
   6   5   3  265.17   27.30
   6   5   3  231.88   27.30
  -7  -5  -3  133.69   18.70
  -7  -5  -3  154.68   25.60
  -7  -5  -3  200.48   25.90
   7  -5   3  168.08   24.00
  -7  -5  -3  153.38   22.70
   7   5   3  161.68   25.30
   7   5   3  158.18   23.00
   7   5   3  156.88   22.20
   7   5   3  143.29   23.00
   7   5   3  155.88   19.20
  -8  -5  -3  126.69   23.40
  -8  -5  -3  128.29   19.70
  -8  -5  -3  132.39   22.40
  -8  -5  -3   86.79   22.50
   8  -5   3  123.39   23.10
   8   5   3  125.69   24.60
   8   5   3   85.59   19.20
   8   5   3  139.19   24.00
   8   5   3  139.29   24.70
   8   5   3  113.49   17.90
   9  -5   3  132.29   25.60
  -9  -5  -3  127.09   25.10
  -9  -5  -3  127.29   21.40
  -9  -5  -3  139.39   23.20
   9   5   3   67.89   15.90
   9   5   3  143.59   25.60
   9   5   3  113.19   24.70
   9   5   3  134.69   25.30
   9   5   3  121.59   22.70
  10  -5   3   -2.60   19.20
 -10  -5  -3   -4.20   16.00
 -10  -5  -3    4.70   14.30
  10   5   3  -27.30   13.10
 -10   5  -3   -9.50   16.10
  10   5   3  -18.90   15.30
  10   5   3    4.10   12.60
  10   5   3  -10.80   17.30
  11  -5   3   40.70   24.30
 -11  -5  -3    3.90   16.00
  11   5   3  -19.90   18.60
  11   5   3   25.80   17.80
  11   5   3   -2.90   14.20
 -11   5  -3    9.40   19.20
  12  -5   3    5.70   11.00
  12  -5   3  -60.89   19.30
 -12  -5  -3   22.60   18.40
 -12   5  -3   43.10   21.10
  12   5   3   37.90   16.20
  12   5   3   26.20   23.00
  13  -5   3   -3.20   23.80
  13  -5   3   16.70   12.80
 -13  -5  -3    7.10   19.00
 -13   5  -3    2.50   21.00
  13   5   3   16.30   15.20
  13   5   3   -7.70   22.90
  14  -5   3   -1.80   13.60
 -14  -5  -3   10.90   19.80
  14   5   3    6.00   16.10
 -14   5  -3   50.59   23.70
  14   5   3   -4.00   23.40
  15  -5   3   19.10   14.70
 -15  -5  -3   26.10   22.40
  15   5   3   -9.40   26.60
 -15   5  -3  -37.80   18.80
 -16  -5  -3  -20.90   21.20
  16  -5   3   -6.20   17.10
  16   5   3  -13.30   31.50
 -16   5  -3  -17.00   22.50
 -16  -6   3  -12.80   20.90
  16  -6  -3   25.20   17.40
 -16   6   3    3.40   27.50
  15  -6  -3  130.69   21.10
 -15  -6   3  136.99   30.20
 -15   6   3   74.49   29.20
 -14  -6   3   44.40   23.50
  14  -6  -3   41.20   15.70
 -14   6   3   45.40   28.60
  14   6  -3  115.79   34.80
 -13  -6   3   11.50   19.40
  13  -6  -3   11.30   12.50
  13   6  -3  -20.00   23.90
  13   6  -3   19.00   15.50
  13   6  -3   15.60   22.30
 -12  -6   3   86.39   22.70
  12   6  -3   44.10   22.80
  12   6  -3   42.80   25.00
  12   6  -3   67.59   18.00
 -11  -6   3   25.80   18.00
 -11  -6   3   17.00   19.70
  11  -6  -3   41.90   22.60
  11   6  -3   -2.70   18.90
  11   6  -3   50.29   24.60
  11   6  -3   25.00   14.60
  11   6  -3   37.00   22.60
 -10  -6   3  337.37   38.00
 -10  -6   3  356.16   32.30
  10  -6  -3  331.47   34.70
  10   6  -3  344.27   38.10
  10   6  -3  304.07   36.60
  10   6  -3  339.27   28.20
  10   6  -3  341.37   36.80
  -9  -6   3   17.70   20.30
  -9  -6   3  -17.80   15.60
   9  -6  -3   34.60   19.20
  -9  -6   3    7.00   14.30
   9   6  -3   62.89   21.50
   9   6  -3   21.70   16.00
   9   6  -3   10.20   13.80
   9   6  -3   -6.20   18.10
   9   6  -3    4.10   17.10
  -8  -6   3  463.75   39.30
   8  -6  -3  400.26   35.10
  -8  -6   3  338.97   27.90
  -8  -6   3  348.77   38.10
  -8  -6   3  381.76   36.40
   8   6  -3  313.57   25.90
   8   6  -3  365.96   38.40
   8   6  -3  436.86   40.10
   8   6  -3  429.76   36.10
   8   6  -3  429.86   36.30
  -7  -6   3   -5.70   15.00
  -7  -6   3   31.70   15.70
  -7  -6   3   42.60   14.10
  -7  -6   3   31.90   19.20
   7   6  -3   33.60   19.70
   7   6  -3   23.80   13.40
   7   6  -3    2.60   14.20
   7   6  -3    3.40   16.20
   7   6  -3   35.70   16.80
  -7   6   3    6.20   15.20
  -6  -6   3  417.46   35.10
  -6  -6   3  395.86   25.90
  -6  -6   3  418.56   36.50
  -6  -6   3  388.06   32.30
   6   6  -3  416.76   31.70
   6   6  -3  410.76   32.60
  -6   6   3  413.16   29.20
   6   6  -3  385.26   27.40
   6   6  -3  393.16   35.20
   6   6  -3  421.66   35.70
  -5  -6   3  978.40   49.00
  -5  -6   3  936.51   46.90
  -5  -6   3 1008.20   46.60
  -5  -6   3  897.51   36.40
  -5   6   3  894.31   39.30
   5   6  -3  968.50   43.70
   5   6  -3  911.41   39.70
  -5   6   3  928.41   41.00
   5   6  -3  921.71   43.80
   5   6  -3  938.81   45.80
   5   6  -3  965.10   47.90
  -4  -6   3  953.80   47.40
  -4  -6   3  984.30   44.20
  -4  -6   3  930.61   35.00
  -4  -6   3  881.21   44.80
   4  -6  -3  923.61   29.40
   4  -6  -3  906.91   29.60
   4  -6  -3  985.10   30.20
   4  -6  -3  898.41   30.70
   4   6  -3  928.01   39.30
  -4   6   3  888.11   29.60
  -4   6   3  942.21   40.70
   4   6  -3  936.61   43.60
   4   6  -3  931.31   45.20
  -4   6   3  947.01   29.50
   4   6  -3  968.40   43.80
  -4   6   3  916.51   37.10
   4   6  -3  958.60   40.80
   3  -6  -3  488.05   21.90
  -3  -6   3  456.25   29.30
  -3  -6   3  472.05   33.20
  -3  -6   3  443.56   23.10
   3  -6  -3  449.46   20.10
   3  -6  -3  442.56   22.50
   3  -6  -3  438.76   22.00
  -3  -6   3  442.26   31.90
   3   6  -3  465.45   32.00
   3   6  -3  419.46   29.50
  -3   6   3  434.76   27.90
   3   6  -3  455.85   29.60
  -3   6   3  452.05   22.40
   3   6  -3  425.96   25.80
  -3   6   3  427.96   23.90
   3   6  -3  461.75   28.40
  -3   6   3  449.26   21.30
  -2  -6   3  515.25   32.80
   2  -6  -3  531.85   26.70
   2  -6  -3  535.05   25.10
   2  -6  -3  508.45   23.40
   2  -6  -3  507.35   26.10
  -2  -6   3  527.05   32.40
  -2  -6   3  479.55   23.60
  -2  -6   3  532.55   30.30
  -2   6   3  577.34   25.60
   2   6  -3  523.95   31.80
  -2   6   3  519.95   25.30
   2   6  -3  571.14   31.40
   2   6  -3  563.04   31.70
  -2   6   3  477.85   25.70
  -2   6   3  529.65   30.30
   2   6  -3  559.24   30.90
   1  -6  -3  518.35   27.90
  -1  -6   3  517.15   30.70
   1  -6  -3  513.35   24.90
   1  -6  -3  533.25   28.20
  -1  -6   3  487.95   22.90
  -1  -6   3  492.25   28.20
   1  -6  -3  514.75   26.30
  -1  -6   3  482.65   30.60
  -1   6   3  528.35   26.40
   1   6  -3  539.25   31.10
   1   6  -3  574.44   30.50
  -1   6   3  495.55   28.10
   1   6  -3  525.65   28.90
  -1   6   3  494.15   29.20
  -1   6   3  570.64   26.20
   1   6  -3  515.05   30.00
   0  -6   3  350.96   23.00
   0  -6  -3  325.37   21.60
   0  -6   3  386.06   25.40
   0  -6   3  394.86   23.80
   0  -6  -3  377.76   24.20
   0  -6  -3  345.37   26.10
   0  -6   3  367.56   25.20
   0  -6  -3  341.37   25.00
   0   6   3  345.27   22.20
   0   6   3  387.16   25.90
   0   6  -3  351.46   24.50
   0   6  -3  387.96   25.90
   0   6   3  334.37   25.30
   0   6  -3  347.37   23.10
   0   6  -3  346.27   26.90
   0   6   3  345.97   23.80
  -1  -6  -3  840.72   33.90
   1  -6   3  870.51   34.10
   1  -6   3  814.12   33.90
   1  -6   3  860.21   33.30
   1  -6   3  781.92   31.80
  -1  -6  -3  828.02   38.80
  -1  -6  -3  869.31   39.90
  -1   6  -3  822.82   38.90
  -1   6  -3  800.32   32.60
   1   6   3  828.62   36.30
   1   6   3  851.41   34.10
   1   6   3  824.32   36.40
   1   6   3  830.42   38.70
  -1   6  -3  871.71   33.10
  -1   6  -3  776.02   36.50
  -1   6  -3  802.12   26.00
  -2  -6  -3  121.09   17.90
   2  -6   3  156.18   14.30
  -2  -6  -3  173.68   18.00
  -2  -6  -3  111.99   19.40
  -2  -6  -3  113.59   18.90
   2  -6   3  142.39   14.70
   2  -6   3  165.28   15.00
   2   6   3  175.38   19.90
  -2   6  -3  165.28   15.00
   2   6   3  142.09   17.80
   2   6   3  133.89   19.50
   2   6   3  159.48   18.60
  -2   6  -3  152.28   14.40
   2   6   3  140.99   18.00
  -2   6  -3  148.39   20.20
  -2   6  -3  168.38   15.00
  -2   6  -3  162.98   21.80
  -3  -6  -3  931.21   42.70
   3  -6   3  842.92   30.60
   3  -6   3  931.21   30.60
   3  -6   3  883.21   29.90
   3  -6   3  878.21   30.80
   3  -6   3  925.31   44.50
  -3  -6  -3  925.51   43.80
  -3  -6  -3  974.80   45.20
  -3  -6  -3  893.71   36.60
  -3   6  -3  973.20   30.60
   3   6   3  961.10   44.50
  -3   6  -3  926.01   35.30
   3   6   3  877.41   37.90
   3   6   3  919.91   38.50
  -3   6  -3  838.22   29.30
   3   6   3  944.11   42.10
   3   6   3  924.41   37.50
  -3   6  -3  851.31   39.80
   4  -6   3    8.10   16.00
  -4  -6  -3   -9.50    5.60
  -4  -6  -3   11.70   10.50
  -4  -6  -3    2.20   11.20
  -4  -6  -3   -6.00   13.80
  -4  -6  -3   15.50   15.20
   4   6   3  -10.90   10.60
  -4   6  -3   19.70   12.50
  -4   6  -3   -2.40   14.80
   4   6   3   -2.00   10.70
   4   6   3    6.20   13.70
   4   6   3    2.90   11.30
   4   6   3  -16.50   12.60
  -5  -6  -3  257.97   29.60
   5  -6   3  297.67   31.00
  -5  -6  -3  259.67   29.30
  -5  -6  -3  252.87   16.90
  -5  -6  -3  256.77   23.20
  -5  -6  -3  252.47   27.00
  -5   6  -3  271.37   30.00
   5   6   3  272.97   29.40
   5   6   3  209.48   24.50
   5   6   3  271.17   27.50
   5   6   3  312.37   25.50
   5   6   3  269.27   25.70
  -6  -6  -3  138.19   19.10
  -6  -6  -3   93.49   22.30
  -6  -6  -3  121.99   24.50
  -6  -6  -3  104.29   19.90
  -6  -6  -3  144.39   16.60
   6  -6   3  141.39   24.20
   6   6   3  130.59   24.10
   6   6   3  148.49   24.80
   6   6   3  149.19   19.60
   6   6   3   93.19   19.50
   6   6   3  127.39   20.00
  -7  -6  -3   59.39   20.50
  -7  -6  -3   91.39   20.10
  -7  -6  -3  109.29   24.10
  -7  -6  -3   88.39   17.10
   7  -6   3   86.09   23.50
   7   6   3   97.99   20.30
   7   6   3   60.39   21.50
   7   6   3   76.39   19.00
   7   6   3   84.09   17.40
   7   6   3  116.59   22.90
  -8  -6  -3  162.78   27.70
  -8  -6  -3  179.98   22.80
   8  -6   3  180.18   28.30
  -8  -6  -3  156.88   24.50
  -8  -6  -3  179.08   29.50
   8   6   3  226.08   30.50
   8   6   3  161.78   25.20
   8   6   3  122.29   23.90
   8   6   3  198.78   30.60
   8   6   3  182.38   22.40
  -9  -6  -3   76.69   22.20
  -9  -6  -3   56.09   18.00
  -9  -6  -3   41.90   24.50
   9  -6   3   45.40   24.30
   9   6   3   62.69   21.50
   9   6   3   61.29   21.70
   9   6   3   58.29   23.10
   9   6   3   78.49   18.30
   9   6   3   50.79   19.00
 -10  -6  -3  490.75   36.90
  10  -6   3  544.25   47.00
 -10  -6  -3  534.65   45.10
  10   6   3  505.75   41.60
  10   6   3  523.45   43.60
  10   6   3  546.45   33.20
  10   6   3  555.84   43.20
  11  -6   3   21.10   24.30
 -11  -6  -3   -0.60   15.60
  11   6   3    2.00   19.90
  11   6   3   12.00   14.60
 -11   6  -3   -0.70   20.30
 -12  -6  -3  539.25   42.70
  12  -6   3  629.54   50.99
  12   6   3  530.65   36.10
  12   6   3  588.34   53.39
 -12   6  -3  493.65   46.20
  13  -6   3   11.90   27.90
 -13  -6  -3    2.70   18.90
 -13   6  -3  -24.40   19.20
  13   6   3  -13.90   15.60
  13   6   3  -11.80   23.70
  14  -6   3  288.37   24.20
 -14  -6  -3  305.17   38.30
  14   6   3  267.27   30.50
 -14   6  -3  264.57   39.90
  14   6   3  534.85   55.09
 -15  -6  -3   10.70   23.30
  15  -6   3    2.50   14.50
 -15   6  -3  -12.80   22.40
 -16  -6  -3  229.28   38.90
 -16   6  -3  116.09   33.30
 -15  -7   3   -7.50   21.40
  15  -7  -3   17.00   14.90
 -15   7   3   38.20   30.00
 -14  -7   3   16.20   20.70
 -14   7   3   48.60   28.90
 -13  -7   3   29.40   19.80
  13   7  -3  -30.90   20.30
  13   7  -3   -8.20   15.40
 -12  -7   3   28.70   20.00
  12   7  -3   47.50   17.30
  12   7  -3   16.90   22.60
 -11  -7   3   14.50   18.50
  11   7  -3   56.59   25.50
  11   7  -3   48.80   17.50
 -11   7   3   63.99   22.80
 -10  -7   3   -1.20   15.80
  10   7  -3   -6.40   14.10
 -10   7   3   -0.90   16.60
  10   7  -3  -21.10   20.50
  -9  -7   3   44.00   17.40
   9   7  -3   40.10   23.50
  -9   7   3   68.59   20.40
   9   7  -3   74.99   18.50
  -8  -7   3   -0.50   18.90
  -8  -7   3   10.10   14.10
  -8  -7   3  -27.40   18.90
  -8  -7   3   -8.30   17.30
  -8   7   3  -32.40   14.40
   8   7  -3   -4.20   22.70
   8   7  -3   41.30   23.10
   8   7  -3  -16.80   13.70
   8   7  -3   37.20   21.10
  -7  -7   3   94.09   23.60
  -7  -7   3  114.39   24.50
  -7  -7   3  155.28   20.40
  -7  -7   3  114.29   26.50
   7   7  -3  153.98   21.70
   7   7  -3  165.18   28.40
   7   7  -3   95.79   24.50
   7   7  -3  134.79   24.20
  -7   7   3  124.29   22.00
  -7   7   3  121.39   23.60
  -6  -7   3  -10.90   17.10
  -6  -7   3   38.70   14.70
  -6  -7   3   18.70   19.10
  -6  -7   3    8.60   15.40
   6   7  -3   57.69   20.50
   6   7  -3    0.00   14.50
   6   7  -3    2.50   14.30
  -6   7   3   16.60   16.50
   6   7  -3   24.90   20.30
  -6   7   3    9.80   16.10
  -5  -7   3  295.17   31.20
  -5  -7   3  197.68   28.00
   5  -7  -3  203.08   17.70
  -5  -7   3  236.78   21.50
  -5  -7   3  228.68   29.80
   5  -7  -3  215.88   15.60
   5   7  -3  266.57   26.20
  -5   7   3  225.68   26.00
   5   7  -3  246.88   29.90
   5   7  -3  229.28   26.90
   5   7  -3  235.98   29.00
  -5   7   3  269.17   25.60
   4  -7  -3  209.58   17.10
   4  -7  -3  189.18   17.50
   4  -7  -3  219.38   16.40
  -4  -7   3  195.18   26.00
  -4  -7   3  263.67   30.00
  -4  -7   3  246.28   27.40
   4  -7  -3  212.28   16.60
  -4  -7   3  266.07   22.40
   4   7  -3  223.38   26.40
  -4   7   3  254.47   23.90
   4   7  -3  180.88   25.10
  -4   7   3  200.18   16.60
   4   7  -3  252.37   29.40
  -4   7   3  232.98   16.10
   4   7  -3  217.78   24.50
  -4   7   3  179.88   23.60
   3  -7  -3  786.52   32.30
   3  -7  -3  754.22   33.60
  -3  -7   3  741.63   32.80
  -3  -7   3  839.72   41.20
   3  -7  -3  841.82   32.00
   3  -7  -3  788.82   31.30
  -3  -7   3  865.01   44.80
  -3  -7   3  739.53   43.20
  -3   7   3  785.62   35.00
   3   7  -3  812.32   41.30
  -3   7   3  781.72   32.10
   3   7  -3  728.43   40.90
   3   7  -3  826.32   41.00
   3   7  -3  807.62   40.00
  -3   7   3  807.82   31.40
  -3   7   3  800.92   40.20
  -2  -7   3  322.67   21.70
   2  -7  -3  343.27   25.60
   2  -7  -3  395.06   23.70
  -2  -7   3  388.56   32.00
   2  -7  -3  328.57   22.00
  -2  -7   3  324.57   29.40
  -2  -7   3  228.38   24.10
   2  -7  -3  308.17   24.20
  -2   7   3  357.96   30.00
   2   7  -3  324.57   27.10
  -2   7   3  384.56   24.80
  -2   7   3  374.46   23.40
   2   7  -3  369.56   32.90
  -2   7   3  381.16   24.60
   2   7  -3  324.47   28.80
   2   7  -3  351.16   29.50
   1  -7  -3  250.57   23.50
  -1  -7   3  262.17   24.30
  -1  -7   3  241.58   25.30
   1  -7  -3  245.18   22.40
   1  -7  -3  254.77   21.80
   1  -7  -3  239.58   21.50
  -1  -7   3  245.78   18.50
  -1  -7   3  235.08   24.00
   1   7  -3  199.78   21.50
  -1   7   3  252.47   22.20
  -1   7   3  203.58   23.30
   1   7  -3  277.37   26.90
   1   7  -3  252.27   24.00
   1   7  -3  250.77   27.40
  -1   7   3  201.38   21.00
  -1   7   3  237.18   21.40
   0  -7  -3  595.24   34.60
   0  -7   3  681.83   32.80
   0  -7  -3  641.24   36.30
   0  -7  -3  591.44   32.30
   0  -7   3  639.54   32.40
   0  -7   3  636.84   34.20
   0  -7   3  610.24   34.70
   0   7   3  580.74   31.60
   0   7   3  605.24   34.80
   0   7   3  642.04   32.70
   0   7   3  641.64   35.30
   0   7  -3  553.04   35.00
   0   7  -3  626.44   32.80
   0   7  -3  665.83   32.60
   0   7  -3  661.43   35.00
   1  -7   3  129.89   17.20
   1  -7   3  140.89   18.90
  -1  -7  -3  154.68   18.50
  -1  -7  -3  199.58   21.50
   1  -7   3  173.18   18.50
  -1  -7  -3  132.69   21.50
   1  -7   3  169.08   19.30
  -1  -7  -3  140.49   22.60
   1   7   3  173.28   20.00
  -1   7  -3  142.69   22.10
  -1   7  -3  166.78   22.60
   1   7   3  185.58   21.40
   1   7   3  153.08   20.80
  -1   7  -3  131.99   16.60
   1   7   3  157.08   20.90
  -1   7  -3  164.98   17.80
  -2  -7  -3  129.09   17.30
  -2  -7  -3   87.99   21.10
   2  -7   3  108.59   16.70
  -2  -7  -3  119.79   21.40
   2  -7   3   95.29   14.90
  -2  -7  -3  111.79   18.80
   2  -7   3   96.49   14.40
   2  -7   3  110.19   14.50
  -2   7  -3   81.49   13.00
   2   7   3  107.19   18.40
  -2   7  -3  109.89   13.00
   2   7   3  116.39   20.60
  -2   7  -3  111.99   14.80
   2   7   3  101.99   17.70
  -2   7  -3  126.39   22.70
   2   7   3  124.79   19.50
  -2   7  -3   95.89   20.30
   3  -7   3   49.10   11.40
  -3  -7  -3   49.10   18.30
   3  -7   3   70.69   11.30
   3  -7   3   62.59   12.30
  -3  -7  -3   65.09   15.50
  -3  -7  -3   69.69   17.00
  -3  -7  -3   51.39   18.80
  -3   7  -3   73.59   20.60
   3   7   3  117.19   19.30
   3   7   3   69.79   16.80
  -3   7  -3   55.39   10.90
   3   7   3   26.20   16.70
  -3   7  -3   56.19   10.80
   3   7   3   57.69   16.00
  -3   7  -3   87.89   20.20
  -3   7  -3   68.69   14.00
  -4  -7  -3   45.80   14.80
  -4  -7  -3   31.90   17.80
  -4  -7  -3   48.80   19.20
   4  -7   3   67.79   21.50
   4  -7   3   32.30   10.50
   4  -7   3   43.40   10.20
  -4  -7  -3   26.80   15.70
  -4   7  -3   62.09   15.30
  -4   7  -3   48.80   19.20
   4   7   3   65.59   17.40
   4   7   3   63.79   19.30
   4   7   3   68.69   20.40
   4   7   3   50.59   16.80
   5  -7   3   57.79   20.90
  -5  -7  -3   32.20   18.80
  -5  -7  -3   11.90   14.20
  -5  -7  -3   21.90   18.10
  -5  -7  -3   25.80   14.30
   5   7   3   26.50   16.70
   5   7   3   17.70   15.30
  -5   7  -3   17.10   14.90
   5   7   3   29.50   18.10
   5   7   3   31.30   14.70
  -5   7  -3   32.50   19.10
  -6  -7  -3  153.08   27.40
  -6  -7  -3  103.09   18.90
   6  -7   3  102.79   25.40
  -6  -7  -3  123.79   23.80
  -6  -7  -3   96.49   24.10
  -6   7  -3  126.79   25.60
   6   7   3  173.08   27.50
   6   7   3  112.69   19.70
   6   7   3  112.89   21.60
   6   7   3  130.19   26.30
  -7  -7  -3   60.79   17.80
   7  -7   3  103.29   26.30
  -7  -7  -3   66.89   21.00
  -7  -7  -3   80.19   23.10
  -7  -7  -3   65.09   23.30
   7   7   3   66.19   17.80
   7   7   3   86.59   21.90
   7   7   3   38.70   21.70
   7   7   3   50.79   21.10
  -8  -7  -3   40.50   24.20
  -8  -7  -3   40.50   20.90
   8  -7   3   99.19   27.40
  -8  -7  -3   61.69   17.90
  -8  -7  -3   55.79   24.50
   8   7   3   80.49   26.60
   8   7   3   86.89   24.10
   8   7   3   58.99   34.70
   8   7   3   95.19   19.30
  -9  -7  -3  294.87   30.30
   9  -7   3  256.47   37.90
   9   7   3  261.77   34.50
   9   7   3  188.28   25.00
 -10  -7  -3   14.10   17.70
  10  -7   3   14.90   27.10
  10   7   3   29.50   22.30
  10   7   3   25.20   17.30
 -11  -7  -3  212.98   30.10
  11  -7   3  290.17   41.80
  11   7   3  172.78   25.40
 -11   7  -3  139.59   28.90
  11   7   3  187.08   33.80
 -12  -7  -3  -24.10   16.30
  12  -7   3   43.50   33.20
 -12   7  -3   -7.30   20.70
  12   7   3   28.30   18.30
  13  -7   3  189.18   43.50
 -13  -7  -3  165.58   30.70
 -13   7  -3  113.89   32.60
  13   7   3  143.49   24.60
 -14  -7  -3   39.20   23.10
  14   7   3   25.70   19.00
 -14   7  -3   28.90   26.50
 -15  -7  -3  152.78   34.20
 -15   7  -3   89.99   32.50
 -14  -8   3  206.88   33.50
  14   8  -3  132.59   35.30
 -14   8   3  147.99   37.20
 -13  -8   3    0.40   19.20
  13   8  -3   15.50   18.70
  13   8  -3   29.30   26.90
 -12  -8   3  153.58   27.60
  12   8  -3  151.18   24.70
  12   8  -3  142.49   35.70
 -11  -8   3   47.50   20.30
  11   8  -3   62.89   29.30
  11   8  -3   32.50   17.80
 -11   8   3   34.20   23.00
 -10  -8   3  184.88   26.40
 -10   8   3  116.19   25.90
  10   8  -3  160.38   24.10
  10   8  -3  145.49   32.40
  -9  -8   3   21.70   17.20
   9   8  -3    9.90   23.50
  -9   8   3    4.60   17.30
   9   8  -3   41.80   18.50
  -9   8   3   15.60   21.20
  -8  -8   3  350.96   39.00
  -8  -8   3  331.47   42.10
  -8  -8   3  381.66   31.90
   8   8  -3  397.46   40.80
  -8   8   3  402.66   36.40
   8   8  -3  381.96   42.30
   8   8  -3  373.66   32.50
  -8   8   3  397.26   37.00
   7  -8  -3   10.90   11.00
  -7  -8   3  -12.70   13.50
  -7  -8   3    2.60   21.10
  -7  -8   3  -18.10   18.70
   7   8  -3   21.30   21.10
   7   8  -3   17.60   21.50
  -7   8   3   12.90   18.50
   7   8  -3  -13.90   15.20
  -7   8   3   20.80   18.20
   6  -8  -3   55.89   13.10
  -6  -8   3   57.89   16.20
  -6  -8   3   33.90   22.00
   6  -8  -3   49.40   11.50
  -6  -8   3   77.29   25.80
  -6   8   3   68.99   19.90
   6   8  -3   65.39   23.80
   6   8  -3   29.40   18.20
   6   8  -3   66.69   25.30
  -6   8   3   60.39   21.40
  -5  -8   3   14.10   13.90
  -5  -8   3   -1.60   19.20
  -5  -8   3  -21.10   17.10
   5  -8  -3   -0.50   12.00
   5  -8  -3   17.10   10.10
   5   8  -3   14.90   17.00
  -5   8   3    2.10   15.80
   5   8  -3  -24.30   18.00
  -5   8   3    0.40   14.50
   5   8  -3  -35.60   17.80
   4  -8  -3  219.88   19.50
   4  -8  -3  198.08   20.60
   4  -8  -3  229.38   18.50
  -4  -8   3  211.08   29.70
   4  -8  -3  188.38   17.10
  -4  -8   3  200.38   30.00
  -4  -8   3  186.08   21.10
  -4   8   3  259.27   25.90
   4   8  -3  215.58   28.90
  -4   8   3  245.48   28.10
  -4   8   3  218.08   17.40
   4   8  -3  202.78   29.70
   4   8  -3  247.58   28.50
   3  -8  -3  152.68   16.90
  -3  -8   3  117.89   21.00
   3  -8  -3  141.09   19.90
  -3  -8   3  154.98   26.90
  -3  -8   3  152.68   25.20
   3  -8  -3  139.99   17.30
  -3  -8   3  147.69   17.90
  -3   8   3  123.99   16.50
   3   8  -3  167.48   27.20
   3   8  -3  146.49   27.90
  -3   8   3  123.89   17.10
  -3   8   3  134.39   23.00
   3   8  -3  160.68   24.90
  -3   8   3  201.08   23.10
   3   8  -3  133.89   22.90
  -2  -8   3   -1.30   15.90
  -2  -8   3   -1.70    8.00
   2  -8  -3    6.60   11.50
  -2  -8   3    8.50   17.50
  -2  -8   3   15.80   12.10
   2  -8  -3   13.80   13.50
   2  -8  -3  -15.30   14.00
  -2   8   3    9.70   12.90
  -2   8   3   24.70   15.40
  -2   8   3    0.70   10.60
   2   8  -3   21.30   14.40
   2   8  -3   11.80   15.50
  -2   8   3  -12.50   15.30
   2   8  -3   14.60   18.80
   2   8  -3    4.00   15.70
  -1  -8   3  510.05   36.00
  -1  -8   3  500.95   32.80
  -1  -8   3  525.75   37.70
   1  -8  -3  520.45   30.90
   1  -8  -3  587.44   36.40
   1  -8  -3  499.05   33.10
   1   8  -3  506.55   35.30
   1   8  -3  534.85   36.70
  -1   8   3  503.05   31.00
   1   8  -3  549.35   34.20
  -1   8   3  509.15   35.20
  -1   8   3  550.54   31.50
  -1   8   3  502.05   32.40
   1   8  -3  553.24   35.40
   0  -8  -3   57.59   20.20
   0  -8  -3   95.29   19.40
   0  -8   3   93.69   16.90
   0  -8   3   74.29   18.00
   0  -8   3   66.89   18.60
   0  -8  -3   70.39   15.80
   0   8   3   80.39   18.50
   0   8   3   82.69   16.90
   0   8  -3   79.09   17.40
   0   8   3   83.69   19.40
   0   8   3  110.39   20.50
   0   8  -3   92.19   22.90
   0   8  -3  122.69   22.60
   0   8  -3  107.89   18.00
   1  -8   3  450.75   28.50
  -1  -8  -3  435.46   31.00
   1  -8   3  411.76   30.00
   1  -8   3  443.66   32.10
  -1  -8  -3  436.86   28.40
  -1  -8  -3  519.55   38.20
  -1  -8  -3  364.76   32.60
  -1   8  -3  448.46   34.40
  -1   8  -3  449.46   34.30
   1   8   3  429.06   32.40
   1   8   3  389.76   33.00
   1   8   3  472.85   32.70
  -1   8  -3  435.06   28.50
   1   8   3  457.25   30.00
  -1   8  -3  418.26   28.00
  -2  -8  -3  288.67   25.50
   2  -8   3  266.67   23.30
  -2  -8  -3  310.57   32.90
   2  -8   3  308.67   23.40
  -2  -8  -3  269.17   27.30
  -2  -8  -3  342.67   33.10
   2  -8   3  250.47   24.90
   2   8   3  271.67   29.60
  -2   8  -3  279.37   23.20
   2   8   3  312.27   27.20
  -2   8  -3  269.87   30.50
   2   8   3  289.17   28.40
   2   8   3  308.07   28.70
  -2   8  -3  304.17   31.60
  -2   8  -3  317.47   23.50
   3  -8   3  317.77   26.70
  -3  -8  -3  357.96   35.20
   3  -8   3  360.26   22.70
   3  -8   3  340.87   24.60
   3  -8   3  362.16   25.20
  -3  -8  -3  366.76   33.70
  -3  -8  -3  351.96   34.40
  -3  -8  -3  368.26   28.50
   3   8   3  382.76   30.60
  -3   8  -3  400.56   35.50
  -3   8  -3  288.97   21.70
   3   8   3  336.57   29.60
  -3   8  -3  369.26   34.70
   3   8   3  340.07   33.50
  -3   8  -3  303.57   21.50
  -3   8  -3  399.46   23.00
  -4  -8  -3   70.99   21.70
   4  -8   3   89.99   14.60
   4  -8   3  112.59   16.30
  -4  -8  -3   78.79   18.40
  -4  -8  -3   75.99   22.50
   4  -8   3   74.09   12.10
   4  -8   3  103.19   12.40
   4   8   3   97.39   23.30
  -4   8  -3   97.09   22.90
   4   8   3   94.69   20.80
  -4   8  -3  127.09   25.30
   4   8   3  102.09   22.60
  -4   8  -3   64.19   16.60
   5  -8   3  224.88   19.50
  -5  -8  -3  314.17   28.80
  -5  -8  -3  241.28   32.60
  -5  -8  -3  321.17   36.00
   5   8   3  306.17   28.90
  -5   8  -3  295.37   33.70
   5   8   3  326.67   33.90
  -5   8  -3  287.87   26.40
  -5   8  -3  292.47   32.50
   5   8   3  293.47   35.00
  -6  -8  -3   80.59   25.30
  -6  -8  -3   60.19   18.80
  -6  -8  -3  120.89   28.30
   6   8   3   72.49   19.80
  -6   8  -3  109.29   22.10
  -6   8  -3   91.99   24.20
   6   8   3   63.19   22.20
   6   8   3   92.99   25.70
   7  -8   3  255.57   36.50
  -7  -8  -3  249.68   29.10
  -7  -8  -3  215.08   34.40
  -7  -8  -3  292.87   38.20
   7   8   3  308.67   39.30
  -7   8  -3  300.07   36.90
   7   8   3  257.17   29.50
  -7   8  -3  297.37   34.00
   7   8   3  356.66   37.90
  -8  -8  -3  116.09   30.40
   8  -8   3  111.39   28.80
  -8  -8  -3   77.99   28.20
  -8  -8  -3  111.09   22.30
   8   8   3  106.49   21.40
  -8   8  -3   30.70   23.50
  -8   8  -3  130.99   29.40
   8   8   3  115.69   31.40
   8   8   3  156.98   30.10
   9  -8   3  285.87   41.80
  -9  -8  -3  225.38   29.70
   9   8   3  279.87   36.60
   9   8   3  257.47   29.60
  -9   8  -3  243.18   38.80
 -10  -8  -3   44.90   20.80
  10  -8   3   66.69   32.80
  10   8   3   64.79   27.30
  10   8   3   37.80   18.10
 -11  -8  -3   31.10   21.40
  11  -8   3   12.60   31.80
  11   8   3   29.40   18.50
  11   8   3   32.30   26.70
  12  -8   3   61.99   36.20
 -12  -8  -3   83.49   26.20
 -12   8  -3  104.29   31.80
  12   8   3   80.89   22.20
 -13  -8  -3   13.60   21.80
 -13   8  -3  -10.70   23.00
  13   8   3  -22.10   18.00
 -14  -8  -3    8.60   22.20
  14   8   3    1.70   19.90
 -14   8  -3   -2.90   25.50
 -13  -9   3   17.30   22.50
  13   9  -3   80.79   31.10
  13   9  -3   26.60   20.80
 -12  -9   3  244.28   35.00
  12   9  -3  223.78   29.30
  12   9  -3  181.48   42.50
 -11  -9   3  106.39   25.70
  11   9  -3   96.99   30.90
 -11   9   3   96.49   33.80
  11   9  -3   56.99   21.10
 -10  -9   3  314.77   34.70
  10   9  -3  331.07   43.50
 -10   9   3  282.47   37.20
  10   9  -3  300.97   33.40
  -9  -9   3   93.19   22.70
   9   9  -3  141.09   34.30
  -9   9   3   95.59   25.40
   9   9  -3  154.68   25.50
   8  -9  -3  230.38   20.40
  -8  -9   3  331.97   32.70
  -8  -9   3  261.77   38.70
   8   9  -3  259.87   30.20
  -8   9   3  298.47   34.40
   8   9  -3  261.27   36.30
   7  -9  -3  174.78   19.20
  -7  -9   3  228.58   37.60
  -7  -9   3  166.38   25.20
   7   9  -3  183.18   26.60
  -7   9   3  176.98   29.60
  -7   9   3  184.88   28.30
   7   9  -3  167.58   32.30
   6  -9  -3   18.90   14.80
  -6  -9   3   44.60   23.70
  -6  -9   3   -6.30   15.80
  -6   9   3   -7.80   19.00
   6   9  -3   27.00   24.20
  -6   9   3   -4.20   17.00
   6   9  -3   38.40   19.90
  -5  -9   3  141.39   21.20
  -5  -9   3  129.09   30.30
   5  -9  -3  134.69   20.40
   5   9  -3  105.69   27.80
   5   9  -3   87.59   22.90
  -5   9   3  138.69   25.50
  -5   9   3  135.99   23.90
  -4  -9   3    1.20   13.90
   4  -9  -3   -2.80   10.90
   4  -9  -3  -15.60   15.70
  -4  -9   3    1.10   20.20
  -4   9   3    2.10   16.80
   4   9  -3   -6.60   16.30
  -4   9   3   -8.80   10.60
  -4   9   3   14.70   17.00
   4   9  -3   -7.90   19.00
   3  -9  -3   23.20   17.00
  -3  -9   3   37.80   22.80
  -3  -9   3   45.20   15.70
   3   9  -3   34.80   19.40
  -3   9   3   76.69   21.50
  -3   9   3   35.90   18.30
   3   9  -3   29.60   22.70
   2  -9  -3   24.10   18.30
  -2  -9   3    8.80   12.20
  -2  -9   3   17.60   20.40
  -2   9   3   15.50   18.00
  -2   9   3   47.50   19.00
   2   9  -3   -1.30   19.90
   2   9  -3    1.60   16.10
  -1  -9   3   -2.80   18.20
   1  -9  -3   34.20   18.90
  -1   9   3   15.10   17.10
   1   9  -3   -3.00   19.10
  -1   9   3    8.30   16.90
   1   9  -3    5.50   16.90
   0  -9   3  174.08   26.80
   0  -9  -3  229.48   29.40
   0   9  -3  175.58   28.70
   0   9  -3  157.48   26.10
   0   9   3  186.78   25.80
   0   9   3  146.79   24.80
  -1  -9  -3    6.10   19.50
   1  -9   3   16.70   17.30
   1   9   3   12.90   16.80
  -1   9  -3   15.50   19.80
  -1   9  -3  -18.50   16.00
   1   9   3   14.80   18.00
  -2  -9  -3  939.31   53.39
  -2  -9  -3  888.91   42.50
   2  -9   3  915.91   45.10
  -2   9  -3  860.31   48.10
   2   9   3  928.81   46.30
  -2   9  -3  866.01   48.60
   2   9   3  840.42   45.70
   3  -9   3   76.09   19.50
  -3  -9  -3   79.59   18.90
   3  -9   3   92.09   15.80
  -3  -9  -3   87.89   25.20
   3   9   3  108.49   22.70
  -3   9  -3  130.99   26.90
   3   9   3  133.99   25.20
  -3   9  -3   90.59   24.20
  -4  -9  -3  643.74   38.60
   4  -9   3  667.73   28.80
  -4  -9  -3  566.54   47.80
   4  -9   3  585.44   36.00
  -4   9  -3  685.73   44.10
   4   9   3  604.74   40.10
  -4   9  -3  710.13   45.90
   4   9   3  555.44   39.80
  -4   9  -3  670.03   28.70
  -5  -9  -3   82.49   20.50
   5  -9   3   90.89   18.40
  -5  -9  -3  101.79   29.60
   5   9   3   88.59   24.40
  -5   9  -3  118.09   26.60
   5   9   3   59.89   20.10
  -5   9  -3   60.49   23.60
   6  -9   3   93.29   16.70
  -6  -9  -3  128.29   32.50
  -6  -9  -3  132.19   24.80
   6   9   3  116.49   23.00
  -6   9  -3   92.09   25.60
  -6   9  -3  155.08   29.80
   6   9   3  100.09   26.80
  -7  -9  -3   20.00   18.80
  -7  -9  -3   61.39   27.40
  -7   9  -3   55.19   24.40
  -7   9  -3   14.50   21.20
   7   9   3   46.90   23.80
   7   9   3  -13.20   17.30
  -8  -9  -3  451.45   50.29
  -8  -9  -3  462.65   41.10
  -8   9  -3  467.65   44.50
  -8   9  -3  429.16   45.10
   8   9   3  402.06   36.90
  -8   9  -3  423.36   43.20
   8   9   3  431.06   45.10
  -9  -9  -3   26.40   21.20
  -9   9  -3    0.40   22.20
   9   9   3   11.10   21.60
   9   9   3   30.50   20.00
  -9   9  -3   21.60   24.80
  -9   9  -3   21.10   26.00
 -10  -9  -3  116.89   26.70
  10   9   3  127.19   26.40
 -10   9  -3  222.28   39.40
 -10   9  -3  175.18   36.60
 -10   9  -3  146.39   35.20
  10   9   3  168.28   37.00
 -11  -9  -3   82.09   26.70
 -11   9  -3   37.40   30.60
 -11   9  -3  104.39   34.40
  11   9   3  119.79   25.00
  11   9   3   75.89   32.30
 -11   9  -3   86.59   33.50
 -12  -9  -3    0.60   22.30
  12   9   3   25.30   20.30
 -12   9  -3    3.00   26.70
 -12   9  -3   -6.00   29.30
 -12   9  -3  -13.10   25.60
  12   9   3   17.40   26.70
 -12   9  -3  -22.60   31.60
 -13  -9  -3   41.50   26.70
 -13   9  -3   25.50   35.80
 -13   9  -3   34.20   35.00
 -13   9  -3   16.50   24.50
  13   9   3   67.39   24.00
 -12 -10   3   -5.50   22.30
  12  10  -3   22.90   33.20
  12  10  -3   30.20   22.00
 -11 -10   3   -4.60   21.20
  11  10  -3   30.70   20.20
  11  10  -3   25.50   27.90
 -10 -10   3  -20.90   20.00
 -10  10   3   -4.50   22.50
  10  10  -3   23.50   29.90
  10  10  -3   19.40   21.10
  -9 -10   3   91.79   25.70
  -9  10   3   89.59   27.80
   9  10  -3   96.49   24.70
   9  10  -3  110.59   34.10
   8 -10  -3    0.20   16.60
  -8 -10   3   -8.40   25.70
  -8 -10   3  -26.90   16.90
   8  10  -3   21.20   25.00
   8  10  -3    0.40   18.80
  -8  10   3   -5.10   21.50
   7 -10  -3   85.49   20.60
  -7 -10   3   97.89   29.50
  -7 -10   3   59.39   21.80
  -7  10   3   76.59   25.90
   7  10  -3   39.00   21.70
   7  10  -3  130.09   33.20
  -6 -10   3   19.60   24.90
   6 -10  -3   44.80   18.30
  -6 -10   3    6.80   17.30
   6  10  -3  -15.60   21.50
   6  10  -3  -11.10   19.30
  -6  10   3   29.20   21.50
  -5 -10   3   71.49   26.90
   5 -10  -3   47.60   20.30
  -5 -10   3   79.69   19.90
   5  10  -3   55.39   22.40
  -5  10   3   83.19   24.70
   5  10  -3   85.39   26.70
  -4 -10   3    2.00   23.10
  -4 -10   3   18.80   16.40
   4 -10  -3   29.80   19.30
  -4  10   3  -18.60   17.50
   4  10  -3    4.90   18.60
   4  10  -3  -24.70   20.70
  -3 -10   3   30.50   24.30
   3 -10  -3   35.40   19.40
  -3 -10   3   62.39   16.30
  -3  10   3   73.69   23.20
  -3  10   3   26.00   20.30
   3  10  -3   48.30   24.60
   3  10  -3   10.20   19.70
  -2 -10   3   19.90   23.10
   2 -10  -3   53.09   21.90
   2  10  -3   18.70   19.40
   2  10  -3    7.90   21.30
  -2  10   3   39.70   21.10
  -2  10   3   35.50   20.30
   1 -10  -3   28.40   21.90
  -1 -10   3   40.90   23.80
   1  10  -3    0.70   21.10
  -1  10   3   25.50   19.90
  -1  10   3   37.30   21.00
   1  10  -3   -2.30   17.70
   0 -10  -3   68.19   24.50
   0 -10   3   89.59   24.20
   0  10  -3   88.29   26.90
   0  10  -3  117.59   26.20
   0  10   3   76.19   22.60
   0  10   3   78.69   23.00
  -1 -10  -3    2.90   21.60
   1 -10   3    4.10   18.50
  -1  10  -3    3.80   20.40
   1  10   3   20.10   19.30
  -1  10  -3   -3.90   22.10
   1  10   3   -2.90   16.90
  -2 -10  -3   -5.80   21.40
   2 -10   3   31.00   19.60
  -2  10  -3    3.40   22.40
  -2  10  -3    7.60   19.60
   2  10   3   11.40   19.00
   2  10   3   -0.40   17.20
   3 -10   3   18.00   17.80
  -3 -10  -3   15.10   16.10
  -3 -10  -3    2.40   21.90
   3  10   3   10.60   18.10
  -3  10  -3    8.10   21.80
   3  10   3   19.30   21.80
  -3  10  -3   -1.10   20.60
  -4 -10  -3    1.70   23.30
   4 -10   3   13.40   17.90
  -4 -10  -3   63.59   20.50
   4  10   3   30.60   19.90
  -4  10  -3   46.10   25.00
   4  10   3   30.30   22.30
  -4  10  -3   62.19   23.00
  -5 -10  -3   62.29   19.30
   5 -10   3   46.00   19.00
  -5 -10  -3   15.50   27.00
  -5  10  -3   67.19   26.20
  -5  10  -3   -5.30   20.00
   5  10   3   41.10   24.40
   5  10   3   35.10   20.40
   6 -10   3   -3.20   17.10
  -6 -10  -3   46.10   30.30
  -6 -10  -3    2.80   19.80
  -6  10  -3   -4.30   22.60
   6  10   3   16.40   19.20
  -6  10  -3   42.60   25.20
   6  10   3   -9.60   21.30
  -7 -10  -3    0.60   27.10
  -7 -10  -3  -12.20   19.10
   7 -10   3   49.50   17.40
  -7  10  -3   51.49   26.80
   7  10   3    3.00   18.70
  -7  10  -3   19.80   24.90
   7  10   3   56.79   26.70
  -8 -10  -3    3.60   20.60
  -8 -10  -3   18.00   35.30
  -8  10  -3   17.30   24.00
  -8  10  -3   13.50   24.50
   8  10   3    9.30   19.40
   8  10   3    6.60   23.80
  -9 -10  -3   -9.60   20.20
  -9  10  -3   10.20   26.60
  -9  10  -3   36.30   26.50
   9  10   3  -38.50   18.10
   9  10   3   17.50   27.20
 -10 -10  -3   -7.00   22.00
 -10  10  -3   17.60   27.90
 -10  10  -3   -1.80   24.80
  10  10   3   39.50   30.40
  10  10   3   23.20   21.30
 -11 -10  -3  -23.30   21.20
 -11  10  -3  -17.50   25.60
  11  10   3   16.90   20.20
  11  10   3   10.80   25.70
 -12 -10  -3   28.10   28.00
  12  10   3   23.40   21.00
 -12  10  -3    1.30   31.10
  12  10   3   75.89   34.00
  11  11  -3    7.50   21.40
  10  11  -3   19.40   22.90
 -10  11   3   -2.80   24.60
  10  11  -3  -36.10   27.20
   9 -11  -3   43.60   17.90
   9  11  -3   70.89   25.20
  -9  11   3   36.70   26.60
   9  11  -3   89.09   36.60
   8 -11  -3   -8.70   18.90
  -8  11   3    7.20   22.90
   8  11  -3   32.00   30.00
   8  11  -3  -21.70   18.70
   7 -11  -3  159.58   26.90
  -7 -11   3  133.39   37.30
  -7  11   3  202.18   36.30
   7  11  -3  219.28   33.00
   7  11  -3  270.37   42.50
  -6 -11   3   40.20   27.70
   6 -11  -3   -0.80   21.40
  -6  11   3   28.10   23.70
   6  11  -3   -1.80   26.40
   6  11  -3   37.90   23.40
   5 -11  -3  185.18   31.60
  -5 -11   3  204.98   39.00
  -5  11   3  190.68   33.90
   5  11  -3  185.28   36.50
   5  11  -3  192.48   32.30
  -4 -11   3   18.90   25.50
   4 -11  -3  -19.50   19.80
   4  11  -3   14.20   24.90
  -4  11   3    7.30   20.60
   4  11  -3   23.20   21.80
   3 -11  -3  174.18   31.00
  -3 -11   3  171.78   36.60
  -3  11   3   62.49   25.60
   3  11  -3  244.28   37.10
   3  11  -3  163.58   30.00
  -2 -11   3   -0.90   24.30
   2 -11  -3   59.89   24.80
   2  11  -3   42.30   23.20
   2  11  -3   10.20   24.60
  -2  11   3   27.30   21.10
   1 -11  -3  372.76   40.90
  -1 -11   3  429.46   46.30
   1  11  -3  501.85   44.00
   1  11  -3  384.06   40.70
  -1  11   3  442.86   42.10
   0 -11   3  -13.10   22.10
   0 -11  -3    7.80   24.80
   0  11   3  -14.80   17.80
   0  11  -3   -9.50   18.50
   0  11  -3  -14.20   23.40
   1 -11   3  221.68   34.70
  -1 -11  -3  293.47   40.70
  -1  11  -3  265.57   36.30
   1  11   3  294.17   35.60
   1  11   3  366.46   37.80
  -1  11  -3  323.97   38.20
  -2 -11  -3  118.89   31.70
   2 -11   3   92.49   27.20
  -2  11  -3   62.99   24.60
   2  11   3  128.89   28.80
   2  11   3  104.59   25.50
  -2  11  -3   49.99   27.40
  -3 -11  -3   90.39   20.90
   3 -11   3   92.19   24.90
  -3 -11  -3  100.29   33.10
   3  11   3   40.00   21.70
   3  11   3  102.09   27.10
  -3  11  -3   87.99   27.20
  -3  11  -3   59.49   27.50
  -4 -11  -3   59.19   30.20
  -4 -11  -3   61.79   20.70
   4 -11   3   79.89   23.10
   4  11   3   27.70   21.90
  -4  11  -3   40.70   26.50
  -4  11  -3   39.70   24.10
   4  11   3   71.49   27.20
  -5 -11  -3   -8.70   27.00
   5 -11   3   18.90   21.00
  -5 -11  -3  -15.00   18.10
  -5  11  -3   24.40   24.50
  -5  11  -3   -1.20   24.60
   5  11   3    8.00   21.40
   5  11   3  -33.90   18.60
   6 -11   3   11.90   19.50
  -6 -11  -3   15.70   21.00
  -6 -11  -3   26.60   30.90
   6  11   3   17.50   21.10
  -6  11  -3  -14.40   22.50
  -6  11  -3  -30.30   24.20
   6  11   3  -15.60   23.20
  -7 -11  -3    1.30   21.30
  -7 -11  -3  -11.90   31.00
   7 -11   3   12.50   18.60
  -7  11  -3   64.99   27.30
   7  11   3    2.70   22.80
   7  11   3   12.00   21.60
   8 -11   3   52.19   19.60
  -8 -11  -3   61.69   26.00
   8  11   3   66.69   24.90
  -8  11  -3   10.00   23.90
   8  11   3   22.70   28.50
  -9 -11  -3    2.90   23.60
   9  11   3    1.10   29.70
  -9  11  -3   -0.90   26.20
   9  11   3  -11.20   20.60
 -10 -11  -3  -23.00   24.80
  10  11   3    4.30   21.60
  10  11   3  -18.00   30.50
 -10  11  -3   -7.50   26.50
  -9  12   3    6.80   27.20
   9  12  -3  -20.50   22.30
   8 -12  -3   -3.10   23.90
   8  12  -3   56.59   25.60
  -8  12   3    5.20   28.10
   8  12  -3   24.70   32.20
  -7 -12   3   36.40   35.50
   7 -12  -3   39.80   26.50
   7  12  -3   39.40   33.60
   7  12  -3   38.60   26.10
  -7  12   3   58.79   28.80
  -6 -12   3   87.09   35.70
   6 -12  -3  130.09   33.50
   6  12  -3  190.08   39.90
   6  12  -3  113.19   29.00
  -6  12   3  125.99   33.60
   5 -12  -3   22.70   27.20
  -5 -12   3   83.49   33.10
  -5  12   3   38.30   29.60
   5  12  -3   -4.40   23.00
   5  12  -3  -10.40   28.00
  -4 -12   3   97.59   33.10
   4 -12  -3  102.79   30.40
  -4  12   3  146.39   33.30
   4  12  -3  116.99   30.00
   4  12  -3  151.78   35.60
  -3 -12   3  110.19   34.80
   3 -12  -3  179.58   36.10
   3  12  -3  103.39   32.80
  -3  12   3   91.79   29.10
   3  12  -3   61.39   26.60
  -2 -12   3  120.39   34.50
   2 -12  -3   92.39   30.90
   2  12  -3   99.49   27.70
  -2  12   3  134.79   31.00
   2  12  -3  123.29   32.50
  -1 -12   3  180.38   38.70
   1 -12  -3  131.99   35.20
   1  12  -3  142.89   31.00
  -1  12   3  134.99   31.20
   1  12  -3  117.79   34.00
   0 -12   3  -11.10   27.70
   0 -12  -3   73.79   32.20
   0  12  -3    8.50   27.40
   0  12  -3   15.30   23.00
   0  12   3   14.70   23.60
   1 -12   3  107.99   31.00
  -1 -12  -3  119.19   34.50
  -1  12  -3  132.89   29.80
  -1  12  -3  159.28   33.80
   1  12   3   46.20   25.60
  -2 -12  -3  -11.70   28.50
   2 -12   3  -18.30   24.80
  -2  12  -3   17.50   23.90
  -2  12  -3   41.10   29.60
   2  12   3   36.40   23.60
   3 -12   3   59.39   28.80
  -3 -12  -3   40.50   35.50
   3  12   3   63.59   26.50
  -3  12  -3   31.60   25.60
   4 -12   3   51.89   26.30
  -4 -12  -3   18.70   31.00
   4  12   3   -4.30   20.40
  -4  12  -3  -11.20   23.50
  -5 -12  -3  -13.70   31.10
   5 -12   3   12.30   25.10
   5  12   3   31.40   24.70
  -5  12  -3   -5.70   24.40
   5  12   3   13.50   39.50
  -6 -12  -3    5.30   31.70
   6 -12   3   25.40   24.30
   6  12   3   29.30   32.80
  -6  12  -3   -4.40   24.50
   6  12   3   -2.90   23.50
   7 -12   3   28.30   23.90
  -7 -12  -3  -13.70   34.90
   7  12   3   43.10   28.80
  -7  12  -3   18.00   26.70
   7  12   3   15.30   24.00
   8 -12   3   42.80   25.50
  -8  12  -3   34.80   32.10
   8  12   3   12.90   31.40
   8  12   3    7.10   23.70
   6  13  -3   -5.70   25.50
   6  13  -3   18.80   31.90
  -6  13   3    6.50   30.30
  -5 -13   3  -13.30   33.10
   5 -13  -3   -7.10   32.40
   5  13  -3   -8.40   33.60
  -5  13   3   38.20   30.80
   5  13  -3  -20.90   26.30
  -4 -13   3   33.30   31.20
   4 -13  -3   46.30   34.30
   4  13  -3   24.00   28.20
  -4  13   3  -14.10   26.40
   4  13  -3   24.10   32.60
   3 -13  -3    6.10   29.20
  -3 -13   3   18.90   30.70
   3  13  -3  -25.60   27.20
   3  13  -3  -21.40   25.30
  -3  13   3   11.40   24.60
   2 -13  -3   -1.00   33.20
  -2 -13   3  -18.10   29.20
   2  13  -3   -3.20   39.00
  -2  13   3   38.80   27.50
   2  13  -3   18.50   26.40
  -1 -13   3   67.69   36.10
   1 -13  -3  -18.00   31.40
   1  13  -3   10.30   25.30
  -1  13   3  -25.80   24.20
   0 -13   3  122.69   37.40
   0 -13  -3   72.29   37.80
   0  13   3  112.19   32.00
   0  13  -3   64.59   27.80
   1 -13   3    9.70   31.80
  -1 -13  -3   33.20   35.50
   1  13   3   14.60   27.00
  -1  13  -3   29.80   27.30
  -2 -13  -3  113.99   39.50
   2 -13   3  125.19   37.40
  -2  13  -3   72.89   30.60
   2  13   3  109.89   32.60
   3 -13   3   78.69   36.00
  -3 -13  -3   59.89   36.10
   3  13   3   -0.50   25.40
  -3  13  -3   70.99   29.10
   4 -13   3   67.59   32.90
  -4 -13  -3   72.69   38.50
   4  13   3   30.70   25.70
  -4  13  -3   41.20   29.50
   5 -13   3   46.40   32.80
  -5 -13  -3  -14.40   38.20
   5  13   3   17.40   25.90
  -5  13  -3  -10.30   25.90
 -18   0   4    6.00   21.10
 -17   0   4   35.60   23.10
  17   0  -4   22.70   28.20
 -16   0   4    8.10   17.70
  16   0  -4   -9.70   23.30
 -15   0   4  119.49   25.50
  15   0  -4  140.49   28.40
  14   0  -4   18.30   19.30
 -14   0   4    2.30   14.70
  13   0  -4  267.17   30.70
 -13   0   4  178.58   26.60
  12   0  -4   -1.80   11.10
 -12   0   4   10.10   15.30
  12   0  -4   24.80   15.90
  11   0  -4  401.76   28.90
  11   0  -4  327.47   27.10
 -11   0   4  362.26   29.80
  11   0  -4  350.66   20.40
 -11   0   4  352.16   34.00
  11   0  -4  407.36   30.90
 -10   0   4  571.94   30.80
  10   0  -4  561.24   31.10
  10   0  -4  604.74   24.30
 -10   0   4  599.14   33.90
  10   0  -4  577.64   33.60
 -10   0   4  562.44   37.40
  10   0  -4  592.34   32.70
  -9   0   4   -5.20   10.80
   9   0  -4    3.10   10.20
   9   0  -4   -2.60    6.10
   9   0  -4    3.10   11.40
   9   0  -4   -1.80    8.80
  -9   0   4    8.60    9.50
  -9   0   4   -1.60   11.50
   8   0  -4 1337.07   46.60
  -8   0   4 1243.78   44.50
   8   0  -4 1231.98   45.50
  -8   0   4 1360.96   47.80
  -8   0   4 1266.67   51.29
   8   0  -4 1204.08   37.00
   8   0  -4 1297.07   45.30
   7   0  -4  145.69   15.50
   7   0  -4  149.09   16.30
   7   0  -4  125.49   10.20
  -7   0   4  137.49   15.00
  -7   0   4  136.19   18.60
  -7   0   4  151.58   17.10
   7   0  -4  157.98   17.00
   6   0  -4  478.05   23.80
  -6   0   4  475.65   25.40
   6   0  -4  533.65   26.40
  -6   0   4  524.85   24.10
   6   0  -4  500.85   25.10
   6   0  -4  524.75   24.90
   6   0  -4  512.25   17.70
   5   0  -4   11.70    7.90
  -5   0   4    0.40    6.80
  -5   0   4    0.80    8.30
   5   0  -4   25.10   11.00
   5   0  -4   12.90    8.70
   5   0  -4    9.50    8.70
   5   0  -4    0.50    4.20
   4   0  -4   86.49   10.50
   4   0  -4   78.89    6.00
  -4   0   4   62.89    9.60
   4   0  -4   87.59   12.40
   4   0  -4   81.49   10.60
   4   0  -4   81.89   11.60
   4   0  -4   72.89    6.30
  -4   0   4   74.29   11.20
   3   0  -4  816.32   26.50
  -3   0   4  769.62   25.10
   3   0  -4  808.92   27.20
  -3   0   4  805.42   26.80
  -3   0   4  844.62   27.90
   3   0  -4  805.82   26.50
   2   0  -4    8.00    6.60
  -2   0   4    1.70    5.70
  -2   0   4    2.70    5.40
   2   0  -4   -5.00    7.40
   2   0  -4    6.90    6.40
  -2   0   4    9.10    6.50
   2   0  -4    5.00    6.10
  -1   0   4   76.69    7.60
  -1   0   4   77.39    7.40
   1   0  -4   58.39    7.30
   1   0  -4   81.39    7.00
   1   0  -4   61.59    6.80
   1   0  -4   63.49    6.90
   1   0  -4   58.69    7.00
  -1   0   4   77.09    7.20
  -1   0   4   65.99    4.80
   0   0  -4 2733.83   68.59
   0   0   4 2689.83   66.29
   0   0  -4 2855.81   67.69
   0   0   4 2762.22   68.19
   0   0  -4 2855.01   68.29
   0   0  -4 2919.61   66.29
   0   0   4 2811.52   66.89
   0   0  -4 2782.12   68.09
   0   0   4 2968.00   68.89
   0   0   4 2963.00   67.79
  -1   0  -4  109.59    9.00
  -1   0  -4   98.49    7.50
  -1   0  -4  117.49    9.90
   1   0   4  121.69    8.70
   1   0   4   95.49    7.80
  -1   0  -4  117.99    9.30
   1   0   4  108.49    8.20
  -1   0  -4  106.59    8.70
   1   0   4   97.09    7.50
  -2   0  -4   33.70    9.70
   2   0   4   50.29    7.50
  -2   0  -4   46.80    7.10
   2   0   4   47.60    7.60
  -2   0  -4   46.50    7.40
  -2   0  -4   38.30    8.30
  -2   0  -4   52.59    7.40
   2   0   4   45.60    7.50
   2   0   4   46.40    6.60
  -3   0  -4  324.07   16.90
   3   0   4  353.36   16.70
  -3   0  -4  359.36   16.80
   3   0   4  348.17   17.00
   3   0   4  359.66   18.00
   3   0   4  340.77   16.10
   3   0   4  356.46   16.00
  -3   0  -4  338.77   18.50
   4   0   4  500.55   20.90
  -4   0  -4  501.95   22.30
   4   0   4  511.65   21.60
  -4   0  -4  477.05   20.60
  -4   0  -4  503.25   22.80
   4   0   4  502.35   20.70
   4   0   4  479.65   20.40
   4   0   4  512.95   22.60
   4   0   4  479.95   20.30
  -5   0  -4  439.66   23.00
   5   0   4  450.05   21.20
   5   0   4  467.95   20.40
  -5   0  -4  430.46   23.00
   5   0   4  449.86   20.90
   5   0   4  402.16   20.80
  -5   0  -4  471.15   21.50
   5   0   4  435.46   22.60
   5   0   4  470.45   21.60
   6   0   4   25.20    9.30
   6   0   4   15.40    8.10
   6   0   4   11.60    8.50
   6   0   4    9.40    8.00
  -6   0  -4   18.70    9.90
  -6   0  -4   16.90    9.70
   6   0   4   13.00    9.60
  -6   0  -4    7.40    8.00
   6   0   4   20.60    9.20
  -7   0  -4  679.73   31.60
   7   0   4  675.43   27.80
   7   0   4  706.33   30.40
  -7   0  -4  662.73   29.20
   7   0   4  681.23   29.20
   7   0   4  683.13   29.40
   7   0   4  735.33   32.20
  -7   0  -4  721.83   32.60
   7   0   4  706.83   29.50
  -8   0  -4  326.07   21.90
   8   0   4  339.17   21.80
  -8   0  -4  333.27   25.10
   8   0   4  323.17   23.90
   8   0   4  349.37   23.50
   8   0   4  327.67   23.40
  -8   0  -4  312.37   24.20
   8   0   4  378.56   22.50
  -9   0  -4  382.56   28.30
   9   0   4  410.56   26.90
  -9   0  -4  430.96   25.30
   9   0   4  408.36   27.30
   9   0   4  377.56   23.70
   9   0   4  412.76   24.90
   9   0   4  384.36   26.40
  -9   0  -4  391.76   27.50
 -10   0  -4  288.77   28.40
 -10   0  -4  228.28   23.60
  10   0   4  230.98   23.60
  10   0   4  267.87   23.10
 -10   0  -4  202.88   21.20
  10   0   4  227.88   21.60
  10   0   4  205.38   22.80
 -11   0  -4  465.25   34.30
  11   0   4  478.25   33.20
  11   0   4  534.95   35.30
  11   0   4  492.25   29.50
  12   0   4  101.39   17.80
 -12   0  -4   79.29   20.20
  12   0   4   91.39   19.90
  13   0   4  105.39   19.10
  13   0   4  135.09   24.60
 -13   0  -4  129.69   22.90
  14   0   4  607.94   43.90
  14   0   4  622.24   37.60
 -14   0  -4  633.34   44.80
  15   0   4  236.48   33.60
 -15   0  -4  234.58   32.50
  16   0   4  197.38   35.60
 -16   0  -4  153.78   30.40
 -17   0  -4  -38.10   18.10
  17   0   4  -44.40   24.10
 -18  -1   4  -13.70   23.30
 -18   1   4    4.40   22.20
 -17  -1   4   16.00   23.10
  17  -1  -4   53.39   28.00
  17   1  -4   67.79   32.70
 -17   1   4   11.10   21.30
 -16  -1   4   11.00   18.00
  16  -1  -4  -23.70   20.20
  16   1  -4   10.00   26.80
 -16   1   4   -9.30   17.10
  15  -1  -4    2.30   18.70
 -15  -1   4    7.70   17.20
  15   1  -4   -8.00   21.50
 -15   1   4   13.90   18.00
 -14  -1   4   19.30   17.20
  14  -1  -4   36.90   18.70
  14   1  -4    9.30   20.50
 -14   1   4   41.70   20.10
  13  -1  -4   10.70   15.60
 -13  -1   4   64.59   19.10
  13   1  -4   -1.30   16.80
 -13   1   4    5.60   16.60
 -12  -1   4   24.10   15.70
  12  -1  -4   45.30   16.10
  12   1  -4   47.90   18.90
  12   1  -4   20.90   11.20
 -12   1   4   25.90   17.40
 -11  -1   4   12.50   11.80
  11  -1  -4   27.30   12.80
  11  -1  -4   14.20   12.80
  11  -1  -4   59.99   15.80
 -11  -1   4   20.80   14.50
 -11   1   4    8.50   14.40
  11   1  -4   17.90    8.90
 -11   1   4   22.20   13.50
  11   1  -4   30.80   16.10
  11   1  -4    3.00   12.20
  11   1  -4   15.40   16.20
 -10  -1   4   35.00   15.70
  10  -1  -4   24.10   10.60
  10  -1  -4   11.40   18.60
 -10  -1   4   27.20   12.00
 -10  -1   4   33.80   14.90
  10  -1  -4   51.19   13.10
  10  -1  -4   40.70   13.90
 -10   1   4   46.20   18.30
 -10   1   4   16.20    9.40
  10   1  -4   15.70   14.20
  10   1  -4   32.00    9.50
  10   1  -4   28.60   13.10
 -10   1   4   15.10   12.00
  10   1  -4   28.60   14.10
  10   1  -4   37.30    9.50
   9  -1  -4    4.10   10.60
   9  -1  -4    2.50    8.90
  -9  -1   4    6.50    9.60
   9  -1  -4   -3.00    9.30
   9  -1  -4    5.00    8.20
  -9  -1   4    0.90   11.00
  -9  -1   4    4.70   11.60
  -9   1   4   -0.70    7.40
   9   1  -4    9.60   12.00
   9   1  -4    7.00    6.60
  -9   1   4   -6.80   12.70
  -9   1   4   -2.30    9.80
   9   1  -4   -1.80    6.80
   9   1  -4   -4.20    8.90
   9   1  -4    0.00    9.70
   8  -1  -4  475.25   24.20
   8  -1  -4  462.05   24.40
   8  -1  -4  460.75   24.40
  -8  -1   4  425.36   28.70
   8  -1  -4  454.95   23.50
  -8  -1   4  453.15   29.40
  -8  -1   4  480.45   27.60
  -8   1   4  457.95   25.40
  -8   1   4  417.76   22.70
   8   1  -4  436.16   28.10
   8   1  -4  457.65   19.30
   8   1  -4  477.15   29.10
   8   1  -4  434.76   27.40
  -7  -1   4   16.00   10.70
   7  -1  -4   22.40    9.20
  -7  -1   4    9.60    8.80
   7  -1  -4    3.70    7.70
  -7  -1   4   12.00   10.90
   7  -1  -4    5.10    8.70
   7  -1  -4    5.10    8.20
   7   1  -4   16.40   10.30
   7   1  -4   14.80   10.80
  -7   1   4   10.90    9.30
   7   1  -4    7.10   12.30
   7   1  -4    9.20    6.10
  -7   1   4    6.30    7.10
  -6  -1   4  300.17   20.60
   6  -1  -4  287.67   17.90
   6  -1  -4  251.87   16.40
  -6  -1   4  295.27   19.70
   6  -1  -4  274.07   17.20
   6  -1  -4  280.07   17.10
  -6  -1   4  297.17   22.50
  -6  -1   4  281.57   22.00
  -6   1   4  271.07   18.40
   6   1  -4  277.37   12.80
   6   1  -4  277.57   21.50
  -6   1   4  238.78   15.80
   6   1  -4  268.27   21.60
   6   1  -4  248.88   21.10
   6   1  -4  282.97   20.90
  -5  -1   4   13.30    9.90
   5  -1  -4   18.00    7.40
   5  -1  -4   14.20    6.50
  -5  -1   4   17.70    8.80
  -5  -1   4   13.00   10.40
   5  -1  -4   14.20    7.40
   5  -1  -4   20.70    8.00
   5  -1  -4   18.80    7.80
  -5  -1   4    3.40    8.10
  -5   1   4   19.80    8.40
   5   1  -4   21.50    9.50
   5   1  -4    4.60    9.30
  -5   1   4   18.40    7.20
   5   1  -4   15.20    9.80
   5   1  -4   25.20   11.90
   5   1  -4   26.30    5.60
  -4  -1   4    4.00    9.20
   4  -1  -4   -1.80    5.20
  -4  -1   4  -10.80    7.20
  -4  -1   4   -4.40    7.30
   4  -1  -4   -3.20    5.90
   4  -1  -4   13.80    6.30
   4  -1  -4    1.40    6.10
   4  -1  -4   -0.90    6.60
  -4  -1   4    1.80    8.80
  -4   1   4    4.70    6.10
  -4   1   4    9.00    7.30
   4   1  -4   -6.00    8.30
   4   1  -4    6.80    8.10
   4   1  -4  -18.40    9.00
   4   1  -4   -0.70    4.50
   4   1  -4   12.80    9.30
   3  -1  -4  472.25   18.30
   3  -1  -4  463.05   16.70
  -3  -1   4  491.65   21.20
  -3  -1   4  464.25   21.30
   3  -1  -4  458.65   17.80
   3  -1  -4  441.16   16.40
  -3  -1   4  479.25   21.10
  -3  -1   4  465.65   22.60
   3  -1  -4  485.45   15.40
   3   1  -4  473.85   21.60
   3   1  -4  442.96   21.30
   3   1  -4  491.05   15.20
   3   1  -4  449.26   21.00
  -3   1   4  469.65   18.30
  -3   1   4  435.06   17.40
   3   1  -4  471.95   22.20
  -2  -1   4  329.37   18.30
   2  -1  -4  345.67   13.50
   2  -1  -4  339.37   13.60
  -2  -1   4  354.66   17.50
   2  -1  -4  366.46   15.00
  -2  -1   4  380.66   17.70
   2  -1  -4  344.97   14.50
   2   1  -4  343.97   13.10
   2   1  -4  343.97   16.80
  -2   1   4  361.16   11.70
   2   1  -4  348.57   17.60
  -2   1   4  378.36   15.00
  -2   1   4  332.67   14.50
   2   1  -4  336.47   17.50
   2   1  -4  339.07   17.00
   2   1  -4  338.67   18.10
  -1  -1   4 1480.15   41.10
   1  -1  -4 1497.25   38.70
   1  -1  -4 1477.35   39.80
  -1  -1   4 1589.24   41.80
  -1  -1   4 1544.55   39.20
   1  -1  -4 1503.95   40.10
  -1  -1   4 1563.84   41.10
   1   1  -4 1494.75   40.10
   1   1  -4 1513.85   40.70
  -1   1   4 1534.35   38.00
   1   1  -4 1535.35   41.30
   1   1  -4 1526.75   41.40
  -1   1   4 1540.35   39.40
  -1   1   4 1516.95   37.10
   1   1  -4 1608.44   41.20
  -1   1   4 1369.16   35.10
  -1   1   4 1526.45   40.00
   0  -1  -4 1189.38   33.50
   0  -1   4 1166.18   32.70
   0  -1  -4 1235.58   32.30
   0  -1  -4 1174.08   33.50
   0  -1  -4 1216.08   32.00
   0  -1  -4 1205.28   32.60
   0  -1   4 1194.58   31.40
   0  -1   4 1204.78   32.60
   0   1   4 1163.78   33.40
   0   1  -4 1183.88   31.70
   0   1  -4 1209.28   32.30
   0   1  -4 1177.48   32.60
   0   1   4 1164.48   30.70
   0   1   4 1192.38   33.00
   0   1   4 1204.58   31.90
   0   1  -4 1226.08   33.90
   0   1  -4 1194.98   32.60
   1  -1   4 1179.78   31.40
   1  -1   4 1123.19   29.20
   1  -1   4 1113.39   29.50
  -1  -1  -4 1173.48   31.60
   1  -1   4 1108.09   32.40
  -1  -1  -4 1123.99   33.20
   1  -1   4 1180.78   30.80
  -1  -1  -4 1164.98   33.10
  -1  -1  -4 1122.59   34.20
  -1  -1  -4 1147.89   31.80
  -1   1  -4 1129.99   28.80
  -1   1  -4 1177.88   33.30
   1   1   4 1114.49   34.30
   1   1   4 1152.68   31.00
  -1   1  -4 1166.08   30.70
  -1   1  -4 1171.28   31.10
   1   1   4 1167.08   32.40
  -2  -1  -4  488.45   18.80
   2  -1   4  471.65   14.70
   2  -1   4  497.75   19.40
  -2  -1  -4  461.95   20.50
  -2  -1  -4  490.15   22.40
   2  -1   4  499.25   16.60
   2  -1   4  509.75   17.80
   2  -1   4  508.25   15.20
  -2  -1  -4  465.45   20.20
  -2  -1  -4  478.55   20.40
  -2   1  -4  504.75   16.50
  -2   1  -4  494.85   17.60
   2   1   4  483.35   17.50
   2   1   4  477.65   21.90
  -2   1  -4  528.05   17.70
   2   1   4  497.85   20.50
   3  -1   4   15.60    5.60
   3  -1   4   10.70    5.00
   3  -1   4    0.70    4.70
   3  -1   4    1.10    6.70
  -3  -1  -4   16.60    9.20
  -3  -1  -4    4.90    7.10
   3  -1   4    4.70    6.80
  -3  -1  -4    8.90    8.20
  -3  -1  -4   12.90    7.30
   3   1   4    6.60    8.50
  -3   1  -4    7.80    6.40
   3   1   4    4.70    6.80
  -3   1  -4   10.50    5.40
   3   1   4    3.60    7.10
   3   1   4   11.80    7.60
  -3   1  -4    0.90    6.70
   4  -1   4  142.69   10.60
   4  -1   4  135.79   12.60
   4  -1   4  156.38   12.10
   4  -1   4  126.79    9.70
   4  -1   4  123.59   10.00
  -4  -1  -4  173.38   14.60
  -4  -1  -4  140.49   14.70
  -4  -1  -4  111.29   12.30
  -4  -1  -4  132.49   13.90
   4   1   4  130.19   13.50
  -4   1  -4  143.79   11.70
   4   1   4  137.19   14.70
   4   1   4  161.08   12.40
  -4   1  -4  123.19   13.10
   4   1   4  134.19   13.20
  -4   1  -4  116.39    9.90
  -5  -1  -4  130.29   16.00
   5  -1   4  116.29   10.70
  -5  -1  -4  164.48   15.00
   5  -1   4  133.29   11.50
  -5  -1  -4  114.89   13.30
   5  -1   4  132.09   12.60
   5  -1   4  166.68   14.90
  -5  -1  -4  153.08   15.60
   5  -1   4  117.59   10.50
  -5   1  -4  130.29   12.70
  -5   1  -4  124.49   15.00
   5   1   4  111.69   13.40
  -5   1  -4  132.69   11.30
   5   1   4  140.49   16.00
   5   1   4  173.28   14.40
   5   1   4  137.99   15.10
   6  -1   4   50.29    9.00
   6  -1   4   49.10    8.90
   6  -1   4   41.30    8.80
  -6  -1  -4   45.70   11.60
  -6  -1  -4   41.70   12.40
  -6  -1  -4   52.69   11.40
   6  -1   4   51.79   10.50
   6  -1   4   44.30   10.40
  -6   1  -4   62.89   11.10
   6   1   4   45.90   10.70
   6   1   4   64.39   10.90
  -6   1  -4   43.40    8.70
  -6   1  -4   62.89   13.40
   6   1   4   52.79   11.70
  -7  -1  -4  174.88   18.50
  -7  -1  -4  143.19   16.40
   7  -1   4  134.99   14.90
   7  -1   4  165.38   14.10
   7  -1   4  162.28   15.90
   7  -1   4  164.48   14.70
  -7  -1  -4  135.59   17.30
   7  -1   4  164.88   14.50
   7   1   4  150.88   16.90
   7   1   4  205.88   17.40
   7   1   4  182.78   18.20
  -7   1  -4  161.18   16.00
  -7   1  -4  133.29   13.50
  -7   1  -4  169.18   18.80
  -8  -1  -4   88.59   15.70
  -8  -1  -4   88.09   14.70
   8  -1   4   91.29   13.30
  -8  -1  -4   91.99   16.40
   8  -1   4  106.29   14.60
   8  -1   4   78.39   11.50
   8  -1   4   60.19   12.70
   8  -1   4  102.69   13.30
   8   1   4  103.89   14.70
   8   1   4  135.39   15.80
  -8   1  -4   77.19   11.60
  -8   1  -4  100.79   17.30
  -8   1  -4   75.09   13.60
   8   1   4  101.39   16.70
   8   1   4  116.69   15.90
   9  -1   4   28.90   10.30
   9  -1   4    7.40   10.50
   9  -1   4   31.50   12.20
   9  -1   4   26.00    9.70
   9  -1   4   10.10   10.10
  -9  -1  -4   20.60   11.30
  -9  -1  -4    4.80   11.20
  -9  -1  -4   28.90   13.80
   9   1   4    1.60   11.90
   9   1   4   32.40   11.30
  -9   1  -4   30.70   10.00
  -9   1  -4   15.20   11.40
  -9   1  -4   14.00   12.40
   9   1   4   11.20   10.70
   9   1   4   15.70   13.10
   9   1   4   32.70   11.20
  10  -1   4  117.09   16.80
  10  -1   4  115.69   17.70
  10  -1   4  134.89   17.60
  10  -1   4  108.59   14.80
 -10  -1  -4  139.39   19.10
 -10  -1  -4  157.28   22.90
 -10  -1  -4  128.59   20.40
 -10   1  -4  107.49   19.50
  10   1   4  113.29   16.40
  10   1   4  116.69   15.90
 -10   1  -4  128.59   17.90
  10   1   4  122.69   20.60
 -10   1  -4   99.49   15.10
  10   1   4  125.49   20.60
  10   1   4  122.69   18.80
 -11  -1  -4   19.20   14.30
  11  -1   4   34.70   13.70
  11  -1   4   26.10   13.60
  11  -1   4   25.10   13.20
  11   1   4   32.90   13.30
 -11   1  -4   26.80   14.20
  11   1   4    2.60   14.00
 -11   1  -4   30.70   15.80
  11   1   4   52.49   19.40
  12  -1   4   32.30   15.20
 -12  -1  -4   20.70   16.00
  12  -1   4   25.10   13.60
  12   1   4   44.30   18.20
  12   1   4   11.00   12.20
 -12   1  -4   17.70   15.40
  13  -1   4   91.99   20.60
  13  -1   4   98.59   20.30
 -13  -1  -4  102.99   22.70
 -13   1  -4   70.99   21.30
  13   1   4  130.09   25.90
  13   1   4   94.69   19.70
 -14  -1  -4   74.59   21.40
  14  -1   4   67.49   19.30
  14  -1   4  118.19   23.80
  14   1   4   88.89   19.60
 -14   1  -4   50.09   21.00
  14   1   4  131.59   27.60
 -15  -1  -4   78.29   23.60
  15  -1   4   71.99   23.10
 -15   1  -4   24.20   19.70
[truncated: 2,514,897 more chars]
