# Supplementary material for: Square‐Planar Ruthenium Alkylidyne Complexes Undergo Stepwise Rather Than Concerted [2 + 2] Cycloadditions with Alkynes
Source: Angew Chem Int Ed Engl. 2025 Nov 10;65(1):e19905. doi: 10.1002/anie.202519905 (PMC12759212; doi:10.1002/anie.202519905)
Supplement: Supplementary file 2 — Supporting information [file ANIE-65-e19905-s001.zip › 16129-Deposition.cif]

data_16129sadabs

_publ_requested_journal          'J.Am.Chem.Soc.'
_publ_section_title              
;
 A Practical Net Carbyne Donor Reagent: Exploration of the 
 Innate Reactivity of Ruthenium Carbynes and a Shortcut to Grubbs Catalysts 
;

loop_
_publ_author_name
_publ_author_address

'Mingxu Cui'
;     Max-Planck-Institut f\"ur Kohlenforschung
      Kaiser-Wilhelm-Platz 1
      45470 M\"ulheim an der Ruhr
      Germany
;
'Markus Leutzsch'
;     Max-Planck-Institut f\"ur Kohlenforschung
      Kaiser-Wilhelm-Platz 1
      45470 M\"ulheim an der Ruhr
      Germany
;
'Alois F\"urstner'
;     Max-Planck-Institut f\"ur Kohlenforschung
      Kaiser-Wilhelm-Platz 1
      45470 M\"ulheim an der Ruhr
      Germany
;

_audit_block_code                16129
_audit_creation_date             2025-02-11
_audit_creation_method           
;
Olex2 1.5
(compiled 2023.08.24 svn.re1ec1418 for OlexSys, GUI svn.r6817)
;

_shelx_SHELXL_version_number     2019/3

_audit_contact_author_address    ?
_audit_contact_author_email      ?
_audit_contact_author_phone      ?
_publ_contact_author_id_orcid    ?
_publ_section_references         
;
Dolomanov, O.V., Bourhis, L.J., Gildea, R.J, Howard, J.A.K. & Puschmann, H.
 (2009), J. Appl. Cryst. 42, 339-341.

Sheldrick, G.M. (2015). Acta Cryst. C71, 3-8.
;
_chemical_name_common            ?
_chemical_name_systematic        
;
IUPAC - Systematic Name
;
_chemical_formula_moiety         'C34 H47 N P2 Ru'
_chemical_formula_sum            'C34 H47 N P2 Ru'
_chemical_formula_weight         632.73
_chemical_melting_point          ?
_chemical_properties_physical    
'Air-sensitive, Moisture-sensitive, Hygroscopic, Heat-sensitive'
_chemical_absolute_configuration rmad

loop_
_atom_type_symbol
_atom_type_description
_atom_type_scat_dispersion_real
_atom_type_scat_dispersion_imag
_atom_type_scat_source
C C 0.0033 0.0016 'International Tables Vol C Tables 4.2.6.8 and 6.1.1.4'
H H 0.0000 0.0000 'International Tables Vol C Tables 4.2.6.8 and 6.1.1.4'
N N 0.0061 0.0033 'International Tables Vol C Tables 4.2.6.8 and 6.1.1.4'
P P 0.1023 0.0942 'International Tables Vol C Tables 4.2.6.8 and 6.1.1.4'
Ru Ru -1.2594 0.8363 'International Tables Vol C Tables 4.2.6.8 and 6.1.1.4'

_shelx_space_group_comment       
;
The symmetry employed for this shelxl refinement is uniquely defined
by the following loop, which should always be used as a source of
symmetry information in preference to the above space-group names.
They are only intended as comments.
;
_space_group_crystal_system      triclinic
_space_group_IT_number           2
_space_group_name_H-M_alt        'P -1'
_space_group_name_Hall           '-P 1'

_symmetry_cell_setting           TRICLINIC
_symmetry_space_group_name_H-M   'P-1'
_symmetry_space_group_name_Hall  '-P 1'
_symmetry_Int_Tables_number      2

loop_
_space_group_symop_operation_xyz
'x, y, z'
'-x, -y, -z'

_cell_length_a                   9.3582(2)
_cell_length_b                   10.5994(2)
_cell_length_c                   17.2462(4)
_cell_angle_alpha                75.1960(10)
_cell_angle_beta                 76.6880(10)
_cell_angle_gamma                79.6660(10)
_cell_volume                     1596.18(6)
_cell_formula_units_Z            2
_cell_measurement_reflns_used    9707
_cell_measurement_temperature    100(2)
_cell_measurement_theta_max      31.2849
_cell_measurement_theta_min      2.3551
_shelx_estimated_absorpt_T_max   0.987
_shelx_estimated_absorpt_T_min   0.938
_exptl_absorpt_coefficient_mu    0.614
_exptl_absorpt_correction_T_max  0.98851
_exptl_absorpt_correction_T_min  0.95377

_exptl_absorpt_correction_type   gaussian
_exptl_absorpt_process_details   'SADABS (Bruker AXS, 2012)'
_exptl_special_details           
;
Crystal mounted on a MiTeGen loop using Perfluoropolyether PFO-XR75
;
_exptl_crystal_colour            brown
_exptl_crystal_colour_primary    brown
_exptl_crystal_density_diffrn    1.316
_exptl_crystal_density_meas      ?
_exptl_crystal_density_method    ?

loop_
_exptl_crystal_face_index_h
_exptl_crystal_face_index_k
_exptl_crystal_face_index_l
_exptl_crystal_face_perp_dist
0.00 -1.00 0.00 0.010
0.00 1.00 0.00 0.010
0.00 0.00 -1.00 0.013
0.00 0.00 1.00 0.030
1.00 0.00 0.00 0.050
-1.00 0.00 0.00 0.05

_exptl_crystal_description       plate
_exptl_crystal_F_000             664
_exptl_crystal_size_max          0.105
_exptl_crystal_size_mid          0.100
_exptl_crystal_size_min          0.022
_exptl_transmission_factor_max   ?
_exptl_transmission_factor_min   ?
_diffrn_reflns_av_R_equivalents  0.0773
_diffrn_reflns_av_unetI/netI     0.0269
_diffrn_reflns_Laue_measured_fraction_full 0.999
_diffrn_reflns_Laue_measured_fraction_max 0.999
_diffrn_reflns_limit_h_max       13
_diffrn_reflns_limit_h_min       -13
_diffrn_reflns_limit_k_max       15
_diffrn_reflns_limit_k_min       -15
_diffrn_reflns_limit_l_max       25
_diffrn_reflns_limit_l_min       -25
_diffrn_reflns_number            180091
_diffrn_reflns_point_group_measured_fraction_full 0.999
_diffrn_reflns_point_group_measured_fraction_max 0.999
_diffrn_reflns_theta_full        25.242
_diffrn_reflns_theta_max         31.560
_diffrn_reflns_theta_min         2.004

_diffrn_ambient_temperature      100(2)
_diffrn_detector_area_resol_mean 7.391
_diffrn_measured_fraction_theta_full 0.999
_diffrn_measured_fraction_theta_max 0.999
_diffrn_measurement_device_type  'Bruker-AXS D8 VENTURE'
_diffrn_measurement_method       'photon counting detector \f- and \w-scans'
_diffrn_radiation_type           Mo-K\a
_diffrn_radiation_wavelength     0.71073
_diffrn_radiation_source         'I\mS Diamond'
_diffrn_radiation_monochromator  'Incoatec Helios mirrors'
_diffrn_source_current           1.4
_diffrn_source_power             0.07
_diffrn_source_voltage           50.0
_reflns_Friedel_coverage         0.000
_reflns_Friedel_fraction_full    .
_reflns_Friedel_fraction_max     .
_reflns_number_gt                9407
_reflns_number_total             10667
_reflns_special_details          
;
 Reflections were merged by SHELXL according to the crystal
 class for the calculation of statistics and refinement.
 
 _reflns_Friedel_fraction is defined as the number of unique
 Friedel pairs measured divided by the number that would be
 possible theoretically, ignoring centric projections and
 systematic absences.
;
_reflns_threshold_expression     'I > 2\s(I)'

_computing_cell_refinement       'SAINT V8.40B (Bruker AXS LLC, 2019)'
_computing_data_collection       'Bruker Instrument Service vV6.2.16'
_computing_data_reduction        'SAINT V8.40B (Bruker AXS LLC, 2019)'
_computing_molecular_graphics    'DIAMOND (Crystal Impact GbR, 1997-2022)'
_computing_publication_material  'Olex2 1.5 (Dolomanov et al., 2009)'
_computing_structure_refinement  'SHELXL (G. M. Sheldrick, 2018)'
_computing_structure_solution    'SHELXT (G. M. Sheldrick, 2018)'
_refine_diff_density_max         0.855
_refine_diff_density_min         -0.688
_refine_diff_density_rms         0.095
_refine_ls_extinction_coef       .
_refine_ls_extinction_method     none
_refine_ls_goodness_of_fit_ref   1.078
_refine_ls_hydrogen_treatment    constr
_refine_ls_matrix_type           full
_refine_ls_number_parameters     354
_refine_ls_number_reflns         10667
_refine_ls_number_restraints     0
_refine_ls_R_factor_all          0.0382
_refine_ls_R_factor_gt           0.0313
_refine_ls_restrained_S_all      1.078
_refine_ls_shift/su_max          0.002
_refine_ls_shift/su_mean         0.000
_refine_ls_structure_factor_coef Fsqd
_refine_ls_weighting_details     
'w=1/[\s^2^(Fo^2^)+(0.0365P)^2^+2.0256P] where P=(Fo^2^+2Fc^2^)/3'
_refine_ls_weighting_scheme      calc
_refine_ls_wR_factor_gt          0.0840
_refine_ls_wR_factor_ref         0.0872


_refine_special_details          
;
 Refinement of F^2^ against ALL reflections.  The weighted R-factor wR and
 goodness of fit S are based on F^2^, conventional R-factors R are based
 on F, with F set to zero for negative F^2^. The threshold expression of
 F^2^ > 2sigma(F^2^) is used only for calculating R-factors(gt) etc. and is
 not relevant to the choice of reflections for refinement.  R-factors based
 on F^2^ are statistically about twice as large as those based on F, and R-
 factors based on ALL data will be even larger.

 The minimum and maximum estimated transmissions from the multi-scan
 scaling are 0.9451 and 0.9908 (SADABS).

-------------------------------------------------------------------------------

INTENSITY STATISTICS FOR DATASET # 1  16129sadabs.raw

Resolution   #Data #Theory %Complete Redundancy Mean I Mean I/s Rmerge  Rsigma

Inf - 2.75     320    324     98.8    11.24    108.54   59.16  0.0283  0.0197
2.75 - 1.84     746    746    100.0    12.19     64.61   55.34  0.0298  0.0130
1.84 - 1.46    1082   1082    100.0    11.82     44.31   47.03  0.0402  0.0159
1.46 - 1.27    1108   1108    100.0    11.46     31.52   37.27  0.0552  0.0198
1.27 - 1.15    1138   1138    100.0    11.17     27.15   32.49  0.0627  0.0226
1.15 - 1.07    1044   1044    100.0    11.05     21.60   28.02  0.0746  0.0267
1.07 - 1.01    1060   1060    100.0     9.84     20.90   26.36  0.0824  0.0299
1.01 - 0.96    1058   1058    100.0     9.04     17.40   21.97  0.0903  0.0350
0.96 - 0.92    1038   1038    100.0     8.68     15.29   19.86  0.0957  0.0391
0.92 - 0.88    1214   1214    100.0     8.08     13.41   17.33  0.1063  0.0448
0.88 - 0.85    1062   1062    100.0     8.01     12.47   15.82  0.1137  0.0486
0.85 - 0.82    1272   1272    100.0     7.72     11.05   14.26  0.1215  0.0540
0.82 - 0.80     906    906    100.0     7.64     10.01   12.95  0.1361  0.0598
0.80 - 0.78    1026   1026    100.0     7.44      9.08   11.80  0.1418  0.0667
0.78 - 0.76    1136   1136    100.0     7.21      9.00   11.28  0.1454  0.0692
0.76 - 0.74    1296   1296    100.0     7.03      8.60   10.62  0.1618  0.0763
0.74 - 0.73     684    684    100.0     6.52      8.31    9.66  0.1683  0.0844
0.73 - 0.71    1466   1466    100.0     6.18      7.87    8.89  0.1758  0.0922
0.71 - 0.70     822    822    100.0     5.82      6.75    7.51  0.2049  0.1132
0.70 - 0.69     920    920    100.0     5.83      6.61    7.24  0.2006  0.1168
0.69 - 0.68     922    960     96.0     5.32      6.66    6.79  0.1988  0.1262
------------------------------------------------------------------------------
0.78 - 0.68    7246   7284     99.5     6.33      7.78    9.01  0.1731  0.0925
Inf - 0.68   21320  21362     99.8     8.44     18.48   20.43  0.0735  0.0368

Merged [S],  lowest resolution = 10.16 Angstroms

-------------------------------------------------------------------------------
-------------------------------------------------------------------------------

Highest peak        ?
Deepest hole        ?
;
_olex2_refinement_description    
;
1. Fixed Uiso
 At 1.2 times of:
  All C(H) groups
 At 1.5 times of:
  All C(H,H,H) groups
2.a Ternary CH refined with riding coordinates:
 C8(H8), C11(H11), C21(H21), C24(H24)
2.b Aromatic/amide H refined with riding coordinates:
 C3(H3), C5(H5), C6(H6), C16(H16), C18(H18), C19(H19), C29(H29), C30(H30),
 C32(H32), C33(H33)
2.c Idealised Me refined as rotating group:
 C7(H7A,H7B,H7C), C9(H9A,H9B,H9C), C10(H10A,H10B,H10C), C12(H12A,H12B,H12C),
 C13(H13A,H13B,H13C), C20(H20A,H20B,H20C), C22(H22A,H22B,H22C), C23(H23A,H23B,
 H23C), C25(H25A,H25B,H25C), C26(H26A,H26B,H26C), C34(H34A,H34B,H34C)
;
_atom_sites_solution_hydrogens   geom
_atom_sites_solution_primary     dual
_atom_sites_solution_secondary   difmap

loop_
_atom_site_label
_atom_site_type_symbol
_atom_site_fract_x
_atom_site_fract_y
_atom_site_fract_z
_atom_site_U_iso_or_equiv
_atom_site_adp_type
_atom_site_occupancy
_atom_site_site_symmetry_order
_atom_site_calc_flag
_atom_site_refinement_flags_posn
_atom_site_refinement_flags_adp
_atom_site_refinement_flags_occupancy
_atom_site_disorder_assembly
_atom_site_disorder_group
Ru1 Ru 0.58373(2) 0.37920(2) 0.71062(2) 0.01266(4) Uani 1 1 d . . . . .
P1 P 0.77945(5) 0.21551(4) 0.68000(3) 0.01111(8) Uani 1 1 d . . . . .
P2 P 0.40351(5) 0.49725(4) 0.79037(3) 0.01128(8) Uani 1 1 d . . . . .
N1 N 0.61207(16) 0.27171(14) 0.82899(9) 0.0117(2) Uani 1 1 d . . . . .
C1 C 0.49265(18) 0.27334(16) 0.89469(10) 0.0117(3) Uani 1 1 d . . . . .
C2 C 0.37476(19) 0.37643(16) 0.88639(10) 0.0126(3) Uani 1 1 d . . . . .
C3 C 0.2464(2) 0.37623(18) 0.94660(11) 0.0160(3) Uani 1 1 d . . . . .
H3 H 0.169112 0.447341 0.939999 0.019 Uiso 1 1 calc R U . . .
C4 C 0.2286(2) 0.27421(19) 1.01632(11) 0.0171(3) Uani 1 1 d . . . . .
C5 C 0.3457(2) 0.17339(18) 1.02432(11) 0.0168(3) Uani 1 1 d . . . . .
H5 H 0.336441 0.102864 1.071219 0.020 Uiso 1 1 calc R U . . .
C6 C 0.4757(2) 0.17249(17) 0.96597(11) 0.0147(3) Uani 1 1 d . . . . .
H6 H 0.554134 0.102961 0.974307 0.018 Uiso 1 1 calc R U . . .
C7 C 0.0881(2) 0.2733(2) 1.08027(13) 0.0253(4) Uani 1 1 d . . . . .
H7A H 0.005165 0.322139 1.054796 0.038 Uiso 1 1 calc R U . . .
H7B H 0.099124 0.314948 1.122831 0.038 Uiso 1 1 calc R U . . .
H7C H 0.068878 0.182319 1.104747 0.038 Uiso 1 1 calc R U . . .
C8 C 0.4684(2) 0.63597(18) 0.81405(12) 0.0175(3) Uani 1 1 d . . . . .
H8 H 0.480816 0.706371 0.762724 0.021 Uiso 1 1 calc R U . . .
C9 C 0.3611(3) 0.6970(2) 0.87972(15) 0.0278(4) Uani 1 1 d . . . . .
H9A H 0.403393 0.768645 0.889090 0.042 Uiso 1 1 calc R U . . .
H9B H 0.343998 0.629739 0.930621 0.042 Uiso 1 1 calc R U . . .
H9C H 0.266936 0.731665 0.861646 0.042 Uiso 1 1 calc R U . . .
C10 C 0.6209(2) 0.5921(2) 0.83753(15) 0.0270(4) Uani 1 1 d . . . . .
H10A H 0.688778 0.553818 0.794630 0.041 Uiso 1 1 calc R U . . .
H10B H 0.611829 0.526246 0.889324 0.041 Uiso 1 1 calc R U . . .
H10C H 0.659610 0.668310 0.843649 0.041 Uiso 1 1 calc R U . . .
C11 C 0.2173(2) 0.56105(18) 0.76868(12) 0.0168(3) Uani 1 1 d . . . . .
H11 H 0.155529 0.593368 0.817024 0.020 Uiso 1 1 calc R U . . .
C12 C 0.2249(3) 0.6762(2) 0.69467(15) 0.0321(5) Uani 1 1 d . . . . .
H12A H 0.287729 0.646989 0.646956 0.048 Uiso 1 1 calc R U . . .
H12B H 0.266871 0.746719 0.705629 0.048 Uiso 1 1 calc R U . . .
H12C H 0.125072 0.708975 0.683766 0.048 Uiso 1 1 calc R U . . .
C13 C 0.1456(2) 0.4516(2) 0.75599(16) 0.0288(5) Uani 1 1 d . . . . .
H13A H 0.046720 0.486832 0.744204 0.043 Uiso 1 1 calc R U . . .
H13B H 0.137219 0.381128 0.805633 0.043 Uiso 1 1 calc R U . . .
H13C H 0.206610 0.416480 0.709990 0.043 Uiso 1 1 calc R U . . .
C14 C 0.75394(18) 0.21312(16) 0.84045(10) 0.0112(3) Uani 1 1 d . . . . .
C15 C 0.85553(18) 0.17794(16) 0.77249(10) 0.0111(3) Uani 1 1 d . . . . .
C16 C 1.00161(18) 0.12661(17) 0.77856(11) 0.0135(3) Uani 1 1 d . . . . .
H16 H 1.067623 0.102759 0.732282 0.016 Uiso 1 1 calc R U . . .
C17 C 1.05363(19) 0.10926(17) 0.85089(11) 0.0150(3) Uani 1 1 d . . . . .
C18 C 0.9530(2) 0.14486(18) 0.91726(11) 0.0158(3) Uani 1 1 d . . . . .
H18 H 0.985489 0.134539 0.967057 0.019 Uiso 1 1 calc R U . . .
C19 C 0.80632(19) 0.19506(18) 0.91309(11) 0.0143(3) Uani 1 1 d . . . . .
H19 H 0.740814 0.217397 0.959946 0.017 Uiso 1 1 calc R U . . .
C20 C 1.2135(2) 0.0618(2) 0.85577(13) 0.0217(4) Uani 1 1 d . . . . .
H20A H 1.257893 0.010823 0.814160 0.033 Uiso 1 1 calc R U . . .
H20B H 1.219848 0.006179 0.910115 0.033 Uiso 1 1 calc R U . . .
H20C H 1.266882 0.137623 0.846226 0.033 Uiso 1 1 calc R U . . .
C21 C 0.9332(2) 0.2529(2) 0.59302(11) 0.0168(3) Uani 1 1 d . . . . .
H21 H 1.013245 0.176431 0.596539 0.020 Uiso 1 1 calc R U . . .
C22 C 0.9955(2) 0.3737(2) 0.59690(13) 0.0230(4) Uani 1 1 d . . . . .
H22A H 1.079577 0.391159 0.551525 0.035 Uiso 1 1 calc R U . . .
H22B H 1.028527 0.358070 0.648899 0.035 Uiso 1 1 calc R U . . .
H22C H 0.918504 0.449825 0.592787 0.035 Uiso 1 1 calc R U . . .
C23 C 0.8805(2) 0.2742(2) 0.51213(12) 0.0255(4) Uani 1 1 d . . . . .
H23A H 0.961333 0.299884 0.466276 0.038 Uiso 1 1 calc R U . . .
H23B H 0.796140 0.343932 0.510027 0.038 Uiso 1 1 calc R U . . .
H23C H 0.850243 0.192398 0.508452 0.038 Uiso 1 1 calc R U . . .
C24 C 0.7350(2) 0.05497(18) 0.67369(12) 0.0169(3) Uani 1 1 d . . . . .
H24 H 0.698897 0.069012 0.621501 0.020 Uiso 1 1 calc R U . . .
C25 C 0.8681(3) -0.0525(2) 0.67223(17) 0.0297(5) Uani 1 1 d . . . . .
H25A H 0.835605 -0.135940 0.673357 0.044 Uiso 1 1 calc R U . . .
H25B H 0.912256 -0.062346 0.720095 0.044 Uiso 1 1 calc R U . . .
H25C H 0.941759 -0.028008 0.622303 0.044 Uiso 1 1 calc R U . . .
C26 C 0.6088(2) 0.0108(2) 0.74390(13) 0.0242(4) Uani 1 1 d . . . . .
H26A H 0.523977 0.080111 0.743062 0.036 Uiso 1 1 calc R U . . .
H26B H 0.641779 -0.006207 0.796012 0.036 Uiso 1 1 calc R U . . .
H26C H 0.579592 -0.069823 0.737710 0.036 Uiso 1 1 calc R U . . .
C27 C 0.5940(2) 0.50352(18) 0.62258(11) 0.0156(3) Uani 1 1 d . . . . .
C28 C 0.6194(2) 0.62670(18) 0.56407(11) 0.0161(3) Uani 1 1 d . . . . .
C29 C 0.6863(2) 0.7192(2) 0.58414(12) 0.0194(3) Uani 1 1 d . . . . .
H29 H 0.718228 0.699323 0.634882 0.023 Uiso 1 1 calc R U . . .
C30 C 0.7063(2) 0.8399(2) 0.53022(13) 0.0217(4) Uani 1 1 d . . . . .
H30 H 0.751654 0.901680 0.544672 0.026 Uiso 1 1 calc R U . . .
C31 C 0.6608(2) 0.87173(19) 0.45514(12) 0.0193(3) Uani 1 1 d . . . . .
C32 C 0.5985(2) 0.7791(2) 0.43451(12) 0.0221(4) Uani 1 1 d . . . . .
H32 H 0.570023 0.798159 0.382903 0.027 Uiso 1 1 calc R U . . .
C33 C 0.5770(2) 0.6582(2) 0.48824(12) 0.0217(4) Uani 1 1 d . . . . .
H33 H 0.532836 0.596462 0.473055 0.026 Uiso 1 1 calc R U . . .
C34 C 0.6791(2) 1.0048(2) 0.39886(14) 0.0253(4) Uani 1 1 d . . . . .
H34A H 0.784231 1.016592 0.384136 0.038 Uiso 1 1 calc R U . . .
H34B H 0.623307 1.073616 0.426587 0.038 Uiso 1 1 calc R U . . .
H34C H 0.641803 1.010661 0.349254 0.038 Uiso 1 1 calc R U . . .

loop_
_atom_site_aniso_label
_atom_site_aniso_U_11
_atom_site_aniso_U_22
_atom_site_aniso_U_33
_atom_site_aniso_U_23
_atom_site_aniso_U_13
_atom_site_aniso_U_12
Ru1 0.01443(7) 0.01244(6) 0.01006(6) -0.00145(4) -0.00243(4) -0.00048(4)
P1 0.01098(18) 0.01300(18) 0.00846(18) -0.00203(14) -0.00146(14) -0.00031(14)
P2 0.01268(18) 0.00941(17) 0.01059(18) -0.00164(14) -0.00175(14) 0.00005(14)
N1 0.0114(6) 0.0129(6) 0.0083(6) -0.0010(5) -0.0013(5) 0.0018(5)
C1 0.0131(7) 0.0118(7) 0.0095(7) -0.0023(5) -0.0014(5) -0.0010(5)
C2 0.0137(7) 0.0118(7) 0.0105(7) -0.0021(5) -0.0003(5) -0.0002(5)
C3 0.0142(7) 0.0174(8) 0.0137(7) -0.0040(6) 0.0003(6) 0.0015(6)
C4 0.0156(8) 0.0215(8) 0.0117(7) -0.0033(6) 0.0020(6) -0.0022(6)
C5 0.0190(8) 0.0174(8) 0.0108(7) 0.0008(6) -0.0007(6) -0.0022(6)
C6 0.0164(7) 0.0139(7) 0.0113(7) -0.0006(6) -0.0016(6) 0.0001(6)
C7 0.0187(9) 0.0354(11) 0.0161(9) -0.0036(8) 0.0044(7) -0.0021(8)
C8 0.0180(8) 0.0160(8) 0.0193(8) -0.0062(6) -0.0021(6) -0.0031(6)
C9 0.0291(10) 0.0249(10) 0.0334(11) -0.0196(9) 0.0016(9) -0.0054(8)
C10 0.0235(9) 0.0288(10) 0.0349(12) -0.0140(9) -0.0095(8) -0.0042(8)
C11 0.0162(8) 0.0151(8) 0.0180(8) -0.0021(6) -0.0052(6) 0.0011(6)
C12 0.0261(10) 0.0314(11) 0.0288(11) 0.0109(9) -0.0100(9) 0.0027(9)
C13 0.0227(10) 0.0307(11) 0.0402(13) -0.0133(10) -0.0145(9) -0.0031(8)
C14 0.0121(7) 0.0103(7) 0.0103(7) -0.0016(5) -0.0022(5) 0.0002(5)
C15 0.0114(7) 0.0119(7) 0.0098(7) -0.0030(5) -0.0016(5) -0.0006(5)
C16 0.0120(7) 0.0145(7) 0.0134(7) -0.0039(6) -0.0018(6) 0.0000(6)
C17 0.0138(7) 0.0145(7) 0.0166(8) -0.0022(6) -0.0054(6) -0.0007(6)
C18 0.0168(8) 0.0179(8) 0.0135(7) -0.0029(6) -0.0065(6) -0.0010(6)
C19 0.0153(7) 0.0167(8) 0.0105(7) -0.0031(6) -0.0032(6) 0.0002(6)
C20 0.0146(8) 0.0268(10) 0.0241(9) -0.0063(8) -0.0075(7) 0.0025(7)
C21 0.0135(7) 0.0250(9) 0.0104(7) -0.0034(6) 0.0002(6) -0.0027(6)
C22 0.0207(9) 0.0286(10) 0.0191(9) -0.0012(7) -0.0014(7) -0.0106(8)
C23 0.0245(9) 0.0402(12) 0.0116(8) -0.0046(8) -0.0013(7) -0.0085(8)
C24 0.0179(8) 0.0165(8) 0.0190(8) -0.0067(6) -0.0065(6) -0.0010(6)
C25 0.0275(10) 0.0205(9) 0.0482(14) -0.0176(9) -0.0173(10) 0.0057(8)
C26 0.0302(10) 0.0218(9) 0.0219(9) -0.0006(7) -0.0056(8) -0.0120(8)
C27 0.0174(8) 0.0160(8) 0.0131(7) -0.0027(6) -0.0037(6) -0.0010(6)
C28 0.0175(8) 0.0157(8) 0.0136(8) -0.0009(6) -0.0026(6) -0.0025(6)
C29 0.0249(9) 0.0203(8) 0.0135(8) -0.0028(6) -0.0042(7) -0.0047(7)
C30 0.0267(9) 0.0176(8) 0.0204(9) -0.0047(7) -0.0007(7) -0.0062(7)
C31 0.0193(8) 0.0153(8) 0.0182(8) 0.0000(6) 0.0012(7) -0.0004(6)
C32 0.0253(9) 0.0225(9) 0.0170(8) 0.0032(7) -0.0078(7) -0.0052(7)
C33 0.0262(9) 0.0216(9) 0.0179(9) 0.0012(7) -0.0088(7) -0.0069(7)
C34 0.0280(10) 0.0156(8) 0.0246(10) 0.0026(7) 0.0011(8) -0.0014(7)

_geom_special_details            
;
 All esds (except the esd in the dihedral angle between two l.s. planes)
 are estimated using the full covariance matrix.  The cell esds are taken
 into account individually in the estimation of esds in distances, angles
 and torsion angles; correlations between esds in cell parameters are only
 used when they are defined by crystal symmetry.  An approximate (isotropic)
 treatment of cell esds is used for estimating esds involving l.s. planes.
;
loop_
_geom_bond_atom_site_label_1
_geom_bond_atom_site_label_2
_geom_bond_distance
_geom_bond_site_symmetry_2
_geom_bond_publ_flag
Ru1 P1 2.3509(5) . ?
Ru1 P2 2.3142(4) . ?
Ru1 N1 2.1184(14) . ?
Ru1 C27 1.7341(18) . ?
P1 C15 1.8184(17) . ?
P1 C21 1.8399(18) . ?
P1 C24 1.8574(19) . ?
P2 C2 1.8137(17) . ?
P2 C8 1.8543(19) . ?
P2 C11 1.8386(19) . ?
N1 C1 1.398(2) . ?
N1 C14 1.396(2) . ?
C1 C2 1.411(2) . ?
C1 C6 1.407(2) . ?
C2 C3 1.395(2) . ?
C3 H3 0.9500 . ?
C3 C4 1.397(3) . ?
C4 C5 1.392(3) . ?
C4 C7 1.508(3) . ?
C5 H5 0.9500 . ?
C5 C6 1.390(2) . ?
C6 H6 0.9500 . ?
C7 H7A 0.9800 . ?
C7 H7B 0.9800 . ?
C7 H7C 0.9800 . ?
C8 H8 1.0000 . ?
C8 C9 1.525(3) . ?
C8 C10 1.533(3) . ?
C9 H9A 0.9800 . ?
C9 H9B 0.9800 . ?
C9 H9C 0.9800 . ?
C10 H10A 0.9800 . ?
C10 H10B 0.9800 . ?
C10 H10C 0.9800 . ?
C11 H11 1.0000 . ?
C11 C12 1.522(3) . ?
C11 C13 1.524(3) . ?
C12 H12A 0.9800 . ?
C12 H12B 0.9800 . ?
C12 H12C 0.9800 . ?
C13 H13A 0.9800 . ?
C13 H13B 0.9800 . ?
C13 H13C 0.9800 . ?
C14 C15 1.414(2) . ?
C14 C19 1.405(2) . ?
C15 C16 1.395(2) . ?
C16 H16 0.9500 . ?
C16 C17 1.399(2) . ?
C17 C18 1.392(3) . ?
C17 C20 1.505(2) . ?
C18 H18 0.9500 . ?
C18 C19 1.391(2) . ?
C19 H19 0.9500 . ?
C20 H20A 0.9800 . ?
C20 H20B 0.9800 . ?
C20 H20C 0.9800 . ?
C21 H21 1.0000 . ?
C21 C22 1.521(3) . ?
C21 C23 1.535(3) . ?
C22 H22A 0.9800 . ?
C22 H22B 0.9800 . ?
C22 H22C 0.9800 . ?
C23 H23A 0.9800 . ?
C23 H23B 0.9800 . ?
C23 H23C 0.9800 . ?
C24 H24 1.0000 . ?
C24 C25 1.530(3) . ?
C24 C26 1.527(3) . ?
C25 H25A 0.9800 . ?
C25 H25B 0.9800 . ?
C25 H25C 0.9800 . ?
C26 H26A 0.9800 . ?
C26 H26B 0.9800 . ?
C26 H26C 0.9800 . ?
C27 C28 1.452(2) . ?
C28 C29 1.403(3) . ?
C28 C33 1.396(3) . ?
C29 H29 0.9500 . ?
C29 C30 1.391(3) . ?
C30 H30 0.9500 . ?
C30 C31 1.397(3) . ?
C31 C32 1.381(3) . ?
C31 C34 1.507(3) . ?
C32 H32 0.9500 . ?
C32 C33 1.393(3) . ?
C33 H33 0.9500 . ?
C34 H34A 0.9800 . ?
C34 H34B 0.9800 . ?
C34 H34C 0.9800 . ?

loop_
_geom_angle_atom_site_label_1
_geom_angle_atom_site_label_2
_geom_angle_atom_site_label_3
_geom_angle
_geom_angle_site_symmetry_1
_geom_angle_site_symmetry_3
_geom_angle_publ_flag
P2 Ru1 P1 157.987(17) . . ?
N1 Ru1 P1 78.36(4) . . ?
N1 Ru1 P2 79.63(4) . . ?
C27 Ru1 P1 105.10(6) . . ?
C27 Ru1 P2 95.44(6) . . ?
C27 Ru1 N1 159.95(7) . . ?
C15 P1 Ru1 99.87(5) . . ?
C15 P1 C21 107.06(8) . . ?
C15 P1 C24 104.27(8) . . ?
C21 P1 Ru1 120.97(7) . . ?
C21 P1 C24 104.07(9) . . ?
C24 P1 Ru1 118.76(6) . . ?
C2 P2 Ru1 101.09(6) . . ?
C2 P2 C8 105.27(8) . . ?
C2 P2 C11 105.34(8) . . ?
C8 P2 Ru1 114.06(6) . . ?
C11 P2 Ru1 124.11(6) . . ?
C11 P2 C8 105.09(9) . . ?
C1 N1 Ru1 119.31(11) . . ?
C14 N1 Ru1 118.62(11) . . ?
C14 N1 C1 121.69(14) . . ?
N1 C1 C2 118.19(15) . . ?
N1 C1 C6 124.15(15) . . ?
C6 C1 C2 117.40(15) . . ?
C1 C2 P2 114.01(12) . . ?
C3 C2 P2 125.19(13) . . ?
C3 C2 C1 120.70(16) . . ?
C2 C3 H3 119.1 . . ?
C2 C3 C4 121.71(16) . . ?
C4 C3 H3 119.1 . . ?
C3 C4 C7 121.38(17) . . ?
C5 C4 C3 117.24(16) . . ?
C5 C4 C7 121.38(17) . . ?
C4 C5 H5 118.9 . . ?
C6 C5 C4 122.16(17) . . ?
C6 C5 H5 118.9 . . ?
C1 C6 H6 119.6 . . ?
C5 C6 C1 120.76(16) . . ?
C5 C6 H6 119.6 . . ?
C4 C7 H7A 109.5 . . ?
C4 C7 H7B 109.5 . . ?
C4 C7 H7C 109.5 . . ?
H7A C7 H7B 109.5 . . ?
H7A C7 H7C 109.5 . . ?
H7B C7 H7C 109.5 . . ?
P2 C8 H8 107.3 . . ?
C9 C8 P2 114.35(14) . . ?
C9 C8 H8 107.3 . . ?
C9 C8 C10 110.39(18) . . ?
C10 C8 P2 109.93(13) . . ?
C10 C8 H8 107.3 . . ?
C8 C9 H9A 109.5 . . ?
C8 C9 H9B 109.5 . . ?
C8 C9 H9C 109.5 . . ?
H9A C9 H9B 109.5 . . ?
H9A C9 H9C 109.5 . . ?
H9B C9 H9C 109.5 . . ?
C8 C10 H10A 109.5 . . ?
C8 C10 H10B 109.5 . . ?
C8 C10 H10C 109.5 . . ?
H10A C10 H10B 109.5 . . ?
H10A C10 H10C 109.5 . . ?
H10B C10 H10C 109.5 . . ?
P2 C11 H11 108.3 . . ?
C12 C11 P2 110.39(14) . . ?
C12 C11 H11 108.3 . . ?
C12 C11 C13 111.29(19) . . ?
C13 C11 P2 110.20(13) . . ?
C13 C11 H11 108.3 . . ?
C11 C12 H12A 109.5 . . ?
C11 C12 H12B 109.5 . . ?
C11 C12 H12C 109.5 . . ?
H12A C12 H12B 109.5 . . ?
H12A C12 H12C 109.5 . . ?
H12B C12 H12C 109.5 . . ?
C11 C13 H13A 109.5 . . ?
C11 C13 H13B 109.5 . . ?
C11 C13 H13C 109.5 . . ?
H13A C13 H13B 109.5 . . ?
H13A C13 H13C 109.5 . . ?
H13B C13 H13C 109.5 . . ?
N1 C14 C15 117.75(15) . . ?
N1 C14 C19 124.61(15) . . ?
C19 C14 C15 117.48(15) . . ?
C14 C15 P1 113.75(12) . . ?
C16 C15 P1 125.60(13) . . ?
C16 C15 C14 120.55(15) . . ?
C15 C16 H16 119.1 . . ?
C15 C16 C17 121.84(16) . . ?
C17 C16 H16 119.1 . . ?
C16 C17 C20 121.74(17) . . ?
C18 C17 C16 117.15(16) . . ?
C18 C17 C20 121.01(16) . . ?
C17 C18 H18 118.9 . . ?
C19 C18 C17 122.17(16) . . ?
C19 C18 H18 118.9 . . ?
C14 C19 H19 119.6 . . ?
C18 C19 C14 120.81(16) . . ?
C18 C19 H19 119.6 . . ?
C17 C20 H20A 109.5 . . ?
C17 C20 H20B 109.5 . . ?
C17 C20 H20C 109.5 . . ?
H20A C20 H20B 109.5 . . ?
H20A C20 H20C 109.5 . . ?
H20B C20 H20C 109.5 . . ?
P1 C21 H21 108.6 . . ?
C22 C21 P1 109.96(13) . . ?
C22 C21 H21 108.6 . . ?
C22 C21 C23 110.82(17) . . ?
C23 C21 P1 110.19(13) . . ?
C23 C21 H21 108.6 . . ?
C21 C22 H22A 109.5 . . ?
C21 C22 H22B 109.5 . . ?
C21 C22 H22C 109.5 . . ?
H22A C22 H22B 109.5 . . ?
H22A C22 H22C 109.5 . . ?
H22B C22 H22C 109.5 . . ?
C21 C23 H23A 109.5 . . ?
C21 C23 H23B 109.5 . . ?
C21 C23 H23C 109.5 . . ?
H23A C23 H23B 109.5 . . ?
H23A C23 H23C 109.5 . . ?
H23B C23 H23C 109.5 . . ?
P1 C24 H24 107.5 . . ?
C25 C24 P1 113.67(14) . . ?
C25 C24 H24 107.5 . . ?
C26 C24 P1 109.62(13) . . ?
C26 C24 H24 107.5 . . ?
C26 C24 C25 110.74(18) . . ?
C24 C25 H25A 109.5 . . ?
C24 C25 H25B 109.5 . . ?
C24 C25 H25C 109.5 . . ?
H25A C25 H25B 109.5 . . ?
H25A C25 H25C 109.5 . . ?
H25B C25 H25C 109.5 . . ?
C24 C26 H26A 109.5 . . ?
C24 C26 H26B 109.5 . . ?
C24 C26 H26C 109.5 . . ?
H26A C26 H26B 109.5 . . ?
H26A C26 H26C 109.5 . . ?
H26B C26 H26C 109.5 . . ?
C28 C27 Ru1 162.63(15) . . ?
C29 C28 C27 119.57(17) . . ?
C33 C28 C27 122.25(17) . . ?
C33 C28 C29 118.17(17) . . ?
C28 C29 H29 119.8 . . ?
C30 C29 C28 120.40(18) . . ?
C30 C29 H29 119.8 . . ?
C29 C30 H30 119.5 . . ?
C29 C30 C31 121.04(19) . . ?
C31 C30 H30 119.5 . . ?
C30 C31 C34 120.10(19) . . ?
C32 C31 C30 118.48(18) . . ?
C32 C31 C34 121.42(19) . . ?
C31 C32 H32 119.5 . . ?
C31 C32 C33 121.00(19) . . ?
C33 C32 H32 119.5 . . ?
C28 C33 H33 119.6 . . ?
C32 C33 C28 120.86(19) . . ?
C32 C33 H33 119.6 . . ?
C31 C34 H34A 109.5 . . ?
C31 C34 H34B 109.5 . . ?
C31 C34 H34C 109.5 . . ?
H34A C34 H34B 109.5 . . ?
H34A C34 H34C 109.5 . . ?
H34B C34 H34C 109.5 . . ?

loop_
_geom_torsion_atom_site_label_1
_geom_torsion_atom_site_label_2
_geom_torsion_atom_site_label_3
_geom_torsion_atom_site_label_4
_geom_torsion
_geom_torsion_site_symmetry_1
_geom_torsion_site_symmetry_2
_geom_torsion_site_symmetry_3
_geom_torsion_site_symmetry_4
_geom_torsion_publ_flag
Ru1 P1 C15 C14 22.05(13) . . . . ?
Ru1 P1 C15 C16 -154.25(14) . . . . ?
Ru1 P1 C21 C22 50.74(15) . . . . ?
Ru1 P1 C21 C23 -71.70(16) . . . . ?
Ru1 P1 C24 C25 -167.29(14) . . . . ?
Ru1 P1 C24 C26 -42.76(15) . . . . ?
Ru1 P2 C2 C1 19.91(14) . . . . ?
Ru1 P2 C2 C3 -156.37(15) . . . . ?
Ru1 P2 C8 C9 -168.47(14) . . . . ?
Ru1 P2 C8 C10 -43.65(16) . . . . ?
Ru1 P2 C11 C12 -71.87(17) . . . . ?
Ru1 P2 C11 C13 51.46(17) . . . . ?
Ru1 N1 C1 C2 -20.0(2) . . . . ?
Ru1 N1 C1 C6 154.04(14) . . . . ?
Ru1 N1 C14 C15 -27.0(2) . . . . ?
Ru1 N1 C14 C19 148.29(14) . . . . ?
Ru1 C27 C28 C29 4.9(6) . . . . ?
Ru1 C27 C28 C33 -173.9(4) . . . . ?
P1 Ru1 C27 C28 -106.3(5) . . . . ?
P1 C15 C16 C17 175.39(14) . . . . ?
P2 Ru1 C27 C28 65.7(5) . . . . ?
P2 C2 C3 C4 175.17(15) . . . . ?
N1 Ru1 C27 C28 -8.8(6) . . . . ?
N1 C1 C2 P2 -2.8(2) . . . . ?
N1 C1 C2 C3 173.70(16) . . . . ?
N1 C1 C6 C5 -172.17(17) . . . . ?
N1 C14 C15 P1 -0.5(2) . . . . ?
N1 C14 C15 C16 176.00(15) . . . . ?
N1 C14 C19 C18 -175.04(17) . . . . ?
C1 N1 C14 C15 160.11(15) . . . . ?
C1 N1 C14 C19 -24.6(3) . . . . ?
C1 C2 C3 C4 -0.9(3) . . . . ?
C2 P2 C8 C9 -58.58(17) . . . . ?
C2 P2 C8 C10 66.24(16) . . . . ?
C2 P2 C11 C12 172.88(15) . . . . ?
C2 P2 C11 C13 -63.79(16) . . . . ?
C2 C1 C6 C5 1.9(3) . . . . ?
C2 C3 C4 C5 1.3(3) . . . . ?
C2 C3 C4 C7 -178.71(19) . . . . ?
C3 C4 C5 C6 -0.1(3) . . . . ?
C4 C5 C6 C1 -1.5(3) . . . . ?
C6 C1 C2 P2 -177.19(13) . . . . ?
C6 C1 C2 C3 -0.7(3) . . . . ?
C7 C4 C5 C6 179.90(19) . . . . ?
C8 P2 C2 C1 -99.05(14) . . . . ?
C8 P2 C2 C3 84.67(17) . . . . ?
C8 P2 C11 C12 61.98(17) . . . . ?
C8 P2 C11 C13 -174.69(15) . . . . ?
C11 P2 C2 C1 150.17(13) . . . . ?
C11 P2 C2 C3 -26.11(18) . . . . ?
C11 P2 C8 C9 52.38(17) . . . . ?
C11 P2 C8 C10 177.19(14) . . . . ?
C14 N1 C1 C2 152.87(16) . . . . ?
C14 N1 C1 C6 -33.1(3) . . . . ?
C14 C15 C16 C17 -0.7(3) . . . . ?
C15 P1 C21 C22 -62.42(15) . . . . ?
C15 P1 C21 C23 175.15(14) . . . . ?
C15 P1 C24 C25 -57.33(17) . . . . ?
C15 P1 C24 C26 67.20(15) . . . . ?
C15 C14 C19 C18 0.2(3) . . . . ?
C15 C16 C17 C18 0.3(3) . . . . ?
C15 C16 C17 C20 -176.12(17) . . . . ?
C16 C17 C18 C19 0.3(3) . . . . ?
C17 C18 C19 C14 -0.6(3) . . . . ?
C19 C14 C15 P1 -176.13(13) . . . . ?
C19 C14 C15 C16 0.4(2) . . . . ?
C20 C17 C18 C19 176.79(18) . . . . ?
C21 P1 C15 C14 148.91(13) . . . . ?
C21 P1 C15 C16 -27.40(18) . . . . ?
C21 P1 C24 C25 54.74(17) . . . . ?
C21 P1 C24 C26 179.27(13) . . . . ?
C24 P1 C15 C14 -101.18(13) . . . . ?
C24 P1 C15 C16 82.51(16) . . . . ?
C24 P1 C21 C22 -172.46(13) . . . . ?
C24 P1 C21 C23 65.10(16) . . . . ?
C27 C28 C29 C30 -177.45(18) . . . . ?
C27 C28 C33 C32 177.86(19) . . . . ?
C28 C29 C30 C31 -0.1(3) . . . . ?
C29 C28 C33 C32 -1.0(3) . . . . ?
C29 C30 C31 C32 -1.6(3) . . . . ?
C29 C30 C31 C34 178.05(19) . . . . ?
C30 C31 C32 C33 2.1(3) . . . . ?
C31 C32 C33 C28 -0.8(3) . . . . ?
C33 C28 C29 C30 1.4(3) . . . . ?
C34 C31 C32 C33 -177.6(2) . . . . ?

_shelx_res_file                  
;
TITL 16129sadabs_a.res in P-1
    16129sadabs.res
    created by SHELXL-2019/3 at 09:48:27 on 11-Feb-2025
CELL 0.71073 9.3582 10.5994 17.2462 75.196 76.688 79.666
ZERR 2 0.0002 0.0002 0.0004 0.001 0.001 0.001
LATT 1
SFAC C H N P Ru
UNIT 68 94 2 4 2

L.S. 10
PLAN  10 0 0
SIZE 0.022 0.1 0.105
TEMP -173.15
CONF
HTAB
BOND $H
fmap 2
acta
MORE -1
OMIT -3 -1 5
OMIT 0 -2 1
OMIT 2 4 6
OMIT 3 3 6
OMIT 4 1 1
REM <olex2.extras>
REM <HklSrc "%.\\16129sadabs.hkl">
REM </olex2.extras>

WGHT    0.036500    2.025600
FVAR       0.48001
RU1   5    0.583730    0.379202    0.710625    11.00000    0.01443    0.01244 =
         0.01006   -0.00145   -0.00243   -0.00048
P1    4    0.779454    0.215512    0.679996    11.00000    0.01098    0.01300 =
         0.00846   -0.00203   -0.00146   -0.00031
P2    4    0.403509    0.497246    0.790368    11.00000    0.01268    0.00941 =
         0.01059   -0.00164   -0.00175    0.00005
N1    3    0.612071    0.271707    0.828986    11.00000    0.01136    0.01290 =
         0.00835   -0.00102   -0.00134    0.00183
C1    1    0.492650    0.273338    0.894690    11.00000    0.01306    0.01183 =
         0.00951   -0.00230   -0.00140   -0.00099
C2    1    0.374762    0.376428    0.886392    11.00000    0.01372    0.01181 =
         0.01052   -0.00214   -0.00033   -0.00019
C3    1    0.246390    0.376235    0.946597    11.00000    0.01417    0.01736 =
         0.01375   -0.00399    0.00035    0.00155
AFIX  43
H3    2    0.169112    0.447341    0.939999    11.00000   -1.20000
AFIX   0
C4    1    0.228550    0.274211    1.016316    11.00000    0.01556    0.02148 =
         0.01171   -0.00333    0.00198   -0.00215
C5    1    0.345693    0.173389    1.024320    11.00000    0.01899    0.01736 =
         0.01077    0.00080   -0.00066   -0.00220
AFIX  43
H5    2    0.336441    0.102864    1.071219    11.00000   -1.20000
AFIX   0
C6    1    0.475739    0.172491    0.965965    11.00000    0.01642    0.01390 =
         0.01128   -0.00059   -0.00164    0.00014
AFIX  43
H6    2    0.554134    0.102961    0.974307    11.00000   -1.20000
AFIX   0
C7    1    0.088133    0.273327    1.080273    11.00000    0.01870    0.03544 =
         0.01613   -0.00357    0.00437   -0.00209
AFIX 137
H7A   2    0.005165    0.322139    1.054796    11.00000   -1.50000
H7B   2    0.099124    0.314948    1.122831    11.00000   -1.50000
H7C   2    0.068878    0.182319    1.104747    11.00000   -1.50000
AFIX   0
C8    1    0.468377    0.635969    0.814047    11.00000    0.01802    0.01596 =
         0.01932   -0.00616   -0.00213   -0.00313
AFIX  13
H8    2    0.480816    0.706371    0.762724    11.00000   -1.20000
AFIX   0
C9    1    0.361087    0.696955    0.879720    11.00000    0.02914    0.02493 =
         0.03344   -0.01958    0.00160   -0.00540
AFIX 137
H9A   2    0.403393    0.768645    0.889090    11.00000   -1.50000
H9B   2    0.343998    0.629739    0.930621    11.00000   -1.50000
H9C   2    0.266936    0.731665    0.861646    11.00000   -1.50000
AFIX   0
C10   1    0.620899    0.592134    0.837530    11.00000    0.02347    0.02880 =
         0.03488   -0.01395   -0.00951   -0.00421
AFIX 137
H10A  2    0.688778    0.553818    0.794630    11.00000   -1.50000
H10B  2    0.611829    0.526246    0.889324    11.00000   -1.50000
H10C  2    0.659610    0.668310    0.843649    11.00000   -1.50000
AFIX   0
C11   1    0.217346    0.561051    0.768676    11.00000    0.01623    0.01512 =
         0.01798   -0.00212   -0.00517    0.00114
AFIX  13
H11   2    0.155529    0.593368    0.817024    11.00000   -1.20000
AFIX   0
C12   1    0.224930    0.676185    0.694667    11.00000    0.02612    0.03137 =
         0.02878    0.01094   -0.01005    0.00274
AFIX 137
H12A  2    0.287729    0.646989    0.646956    11.00000   -1.50000
H12B  2    0.266871    0.746719    0.705629    11.00000   -1.50000
H12C  2    0.125072    0.708975    0.683766    11.00000   -1.50000
AFIX   0
C13   1    0.145572    0.451611    0.755994    11.00000    0.02275    0.03067 =
         0.04022   -0.01326   -0.01451   -0.00311
AFIX 137
H13A  2    0.046720    0.486832    0.744204    11.00000   -1.50000
H13B  2    0.137219    0.381128    0.805633    11.00000   -1.50000
H13C  2    0.206610    0.416480    0.709990    11.00000   -1.50000
AFIX   0
C14   1    0.753943    0.213125    0.840450    11.00000    0.01211    0.01033 =
         0.01026   -0.00164   -0.00224    0.00019
C15   1    0.855530    0.177936    0.772493    11.00000    0.01141    0.01186 =
         0.00977   -0.00297   -0.00161   -0.00060
C16   1    1.001614    0.126606    0.778560    11.00000    0.01196    0.01452 =
         0.01341   -0.00392   -0.00180    0.00002
AFIX  43
H16   2    1.067623    0.102759    0.732282    11.00000   -1.20000
AFIX   0
C17   1    1.053634    0.109264    0.850885    11.00000    0.01378    0.01454 =
         0.01661   -0.00216   -0.00538   -0.00065
C18   1    0.952989    0.144858    0.917256    11.00000    0.01683    0.01786 =
         0.01355   -0.00286   -0.00649   -0.00101
AFIX  43
H18   2    0.985489    0.134539    0.967057    11.00000   -1.20000
AFIX   0
C19   1    0.806325    0.195062    0.913088    11.00000    0.01533    0.01672 =
         0.01049   -0.00314   -0.00325    0.00016
AFIX  43
H19   2    0.740814    0.217397    0.959946    11.00000   -1.20000
AFIX   0
C20   1    1.213505    0.061837    0.855773    11.00000    0.01458    0.02678 =
         0.02411   -0.00634   -0.00749    0.00249
AFIX 137
H20A  2    1.257893    0.010823    0.814160    11.00000   -1.50000
H20B  2    1.219848    0.006179    0.910115    11.00000   -1.50000
H20C  2    1.266882    0.137623    0.846226    11.00000   -1.50000
AFIX   0
C21   1    0.933237    0.252950    0.593019    11.00000    0.01347    0.02504 =
         0.01037   -0.00336    0.00018   -0.00269
AFIX  13
H21   2    1.013245    0.176431    0.596539    11.00000   -1.20000
AFIX   0
C22   1    0.995495    0.373738    0.596903    11.00000    0.02071    0.02856 =
         0.01909   -0.00117   -0.00135   -0.01058
AFIX 137
H22A  2    1.079577    0.391159    0.551525    11.00000   -1.50000
H22B  2    1.028527    0.358070    0.648899    11.00000   -1.50000
H22C  2    0.918504    0.449825    0.592787    11.00000   -1.50000
AFIX   0
C23   1    0.880466    0.274214    0.512128    11.00000    0.02446    0.04020 =
         0.01164   -0.00460   -0.00125   -0.00849
AFIX 137
H23A  2    0.961333    0.299884    0.466276    11.00000   -1.50000
H23B  2    0.796140    0.343932    0.510027    11.00000   -1.50000
H23C  2    0.850243    0.192398    0.508452    11.00000   -1.50000
AFIX   0
C24   1    0.734993    0.054972    0.673694    11.00000    0.01786    0.01646 =
         0.01903   -0.00675   -0.00650   -0.00104
AFIX  13
H24   2    0.698897    0.069012    0.621501    11.00000   -1.20000
AFIX   0
C25   1    0.868119   -0.052489    0.672231    11.00000    0.02745    0.02053 =
         0.04820   -0.01762   -0.01728    0.00566
AFIX 137
H25A  2    0.835605   -0.135940    0.673357    11.00000   -1.50000
H25B  2    0.912256   -0.062346    0.720095    11.00000   -1.50000
H25C  2    0.941759   -0.028008    0.622303    11.00000   -1.50000
AFIX   0
C26   1    0.608789    0.010811    0.743903    11.00000    0.03021    0.02180 =
         0.02191   -0.00058   -0.00558   -0.01205
AFIX 137
H26A  2    0.523977    0.080111    0.743062    11.00000   -1.50000
H26B  2    0.641779   -0.006207    0.796012    11.00000   -1.50000
H26C  2    0.579592   -0.069823    0.737710    11.00000   -1.50000
AFIX   0
C27   1    0.593970    0.503521    0.622577    11.00000    0.01738    0.01603 =
         0.01308   -0.00271   -0.00367   -0.00101
C28   1    0.619409    0.626695    0.564067    11.00000    0.01748    0.01570 =
         0.01359   -0.00088   -0.00262   -0.00251
C29   1    0.686349    0.719227    0.584144    11.00000    0.02489    0.02027 =
         0.01350   -0.00280   -0.00423   -0.00469
AFIX  43
H29   2    0.718228    0.699323    0.634882    11.00000   -1.20000
AFIX   0
C30   1    0.706320    0.839907    0.530224    11.00000    0.02670    0.01756 =
         0.02041   -0.00474   -0.00065   -0.00619
AFIX  43
H30   2    0.751654    0.901680    0.544672    11.00000   -1.20000
AFIX   0
C31   1    0.660765    0.871732    0.455145    11.00000    0.01929    0.01528 =
         0.01817    0.00000    0.00121   -0.00039
C32   1    0.598548    0.779127    0.434512    11.00000    0.02533    0.02252 =
         0.01697    0.00316   -0.00781   -0.00518
AFIX  43
H32   2    0.570023    0.798159    0.382903    11.00000   -1.20000
AFIX   0
C33   1    0.576990    0.658234    0.488238    11.00000    0.02624    0.02162 =
         0.01788    0.00125   -0.00879   -0.00693
AFIX  43
H33   2    0.532836    0.596462    0.473055    11.00000   -1.20000
AFIX   0
C34   1    0.679132    1.004783    0.398859    11.00000    0.02803    0.01556 =
         0.02462    0.00255    0.00115   -0.00138
AFIX 137
H34A  2    0.784231    1.016592    0.384136    11.00000   -1.50000
H34B  2    0.623307    1.073616    0.426587    11.00000   -1.50000
H34C  2    0.641803    1.010661    0.349254    11.00000   -1.50000
AFIX   0
HKLF 4


REM  16129sadabs_a.res in P-1
REM wR2 = 0.0872, GooF = S = 1.078, Restrained GooF = 1.078 for all data
REM R1 = 0.0313 for 9407 Fo > 4sig(Fo) and 0.0382 for all 10667 data
REM 354 parameters refined using 0 restraints

END

WGHT      0.0366      2.0225

REM No hydrogen bonds found for HTAB generation

REM Highest difference peak  0.855,  deepest hole -0.688,  1-sigma level  0.095
Q1    1   0.3546  0.5018  0.7788  11.00000  0.05    0.85
Q2    1   0.7622  0.1712  0.6756  11.00000  0.05    0.75
Q3    1   0.7970  0.2078  0.7010  11.00000  0.05    0.73
Q4    1   0.8205  0.2258  0.6653  11.00000  0.05    0.72
Q5    1   0.3988  0.4620  0.8073  11.00000  0.05    0.71
Q6    1   0.7467  0.2486  0.6789  11.00000  0.05    0.68
Q7    1   0.4357  0.4849  0.7690  11.00000  0.05    0.68
Q8    1   0.9243  0.1470  0.7785  11.00000  0.05    0.66
Q9    1   0.8022  0.1912  0.8052  11.00000  0.05    0.65
Q10   1   0.6457  0.6803  0.5717  11.00000  0.05    0.64
;
_shelx_res_checksum              7984
_shelx_hkl_file                  
;
  -1   0   0 3080.19  100.49
   1   0   0 3180.48  107.19
  -2   0   0    3.50    7.50
  -2   0   0    5.30    4.80
  -2   0   0    5.40    6.20
  -2   0   0    5.80    6.20
  -2   0   0    9.80    2.60
  -2   0   0   12.70    3.00
  -2   0   0    8.70    2.40
  -2   0   0   11.10    2.50
  -2   0   0   10.70    3.90
  -2   0   0    8.60    1.80
  -2   0   0    6.60    3.40
  -2   0   0    9.10    2.80
  -2   0   0   13.80    2.50
  -2   0   0    8.80    3.90
  -2   0   0   12.10    4.40
   2   0   0    1.10    5.20
   2   0   0   10.50    6.40
   2   0   0    9.00    2.90
   2   0   0    7.30    2.90
   2   0   0    6.70    4.90
   2   0   0   10.50    2.40
   2   0   0    8.00    7.70
   2   0   0   13.10    3.30
   2   0   0   11.50    2.40
   2   0   0   13.10    4.00
   2   0   0   10.90    2.30
   2   0   0   10.70    3.70
   2   0   0   10.60    4.00
   2   0   0   20.10    4.40
  -3   0   0  218.28   12.20
  -3   0   0  224.98    9.80
  -3   0   0  220.58    9.80
  -3   0   0  211.38   17.50
  -3   0   0  236.68   10.00
  -3   0   0  219.88   13.60
  -3   0   0  210.48   14.60
  -3   0   0  232.38   10.90
  -3   0   0  207.38    9.40
  -3   0   0  225.58    8.90
  -3   0   0  220.38   13.90
  -3   0   0  231.38   24.50
  -3   0   0  234.28   10.50
  -3   0   0  221.78    9.50
  -3   0   0  215.28   12.60
   3   0   0  220.88    9.20
   3   0   0  214.98   10.00
   3   0   0  215.98   10.80
   3   0   0  206.68   14.30
   3   0   0  217.88   16.90
   3   0   0  228.88   11.40
   3   0   0  219.08   12.40
   3   0   0  227.68   11.40
   3   0   0  228.48   13.40
   3   0   0  236.78   13.80
   3   0   0  229.08   12.30
   3   0   0  229.68   17.90
   3   0   0  205.48   19.30
   3   0   0  236.48   13.90
   3   0   0  212.58   10.10
  -4   0   0  370.06   20.40
  -4   0   0  448.56   28.70
  -4   0   0  401.66   29.00
  -4   0   0  404.06   16.40
  -4   0   0  384.66   30.50
  -4   0   0  398.56   16.20
  -4   0   0  387.06   16.70
  -4   0   0  427.96   23.10
  -4   0   0  413.86   17.10
  -4   0   0  388.16   16.50
  -4   0   0  412.66   18.60
  -4   0   0  391.36   17.60
  -4   0   0  410.26   20.30
  -4   0   0  398.06   15.20
   4   0   0  406.16   17.40
   4   0   0  387.76   22.20
   4   0   0  391.96   18.30
   4   0   0  408.16   19.00
   4   0   0  402.76   15.60
   4   0   0  381.46   26.70
   4   0   0  387.46   20.30
   4   0   0  413.96   17.80
   4   0   0  409.36   22.30
   4   0   0  389.16   18.70
   4   0   0  384.56   24.10
   4   0   0  394.66   31.10
   4   0   0  363.36   27.60
  -5   0   0 2479.15  102.29
  -5   0   0 2646.54  101.89
  -5   0   0 2512.35   95.49
  -5   0   0 2565.94   85.29
  -5   0   0 2427.06   87.59
  -5   0   0 2545.55   90.99
  -5   0   0 2602.74   84.69
  -5   0   0 2491.35   86.99
  -5   0   0 2539.75  107.09
  -5   0   0 2533.75   85.79
  -5   0   0 2516.25   87.19
  -5   0   0 2515.45   86.39
   5   0   0 2464.55   92.09
   5   0   0 2453.15   92.19
   5   0   0 2459.95   86.99
   5   0   0 2521.95   87.49
   5   0   0 2448.66   83.49
   5   0   0 2457.05  104.39
   5   0   0 2435.46   89.79
   5   0   0 2513.75   93.19
   5   0   0 2414.16   98.69
   5   0   0 2569.74   86.19
   5   0   0 2489.25   86.39
   5   0   0 2504.65   87.79
  -6   0   0 1249.07   45.70
  -6   0   0 1227.18   46.00
  -6   0   0 1334.77   47.30
  -6   0   0 1098.19   62.19
  -6   0   0 1270.07   44.20
  -6   0   0 1320.77   46.60
  -6   0   0 1261.97   56.69
  -6   0   0 1278.87   54.09
  -6   0   0 1280.07   44.40
  -6   0   0 1342.97   69.29
   6   0   0 1243.98   55.39
   6   0   0 1245.88   44.80
   6   0   0 1292.47   49.80
   6   0   0 1172.28   54.09
   6   0   0 1314.77   49.70
   6   0   0 1253.37   48.20
   6   0   0 1320.77   49.10
   6   0   0 1246.58   48.90
   6   0   0 1250.67   54.89
   6   0   0 1329.97   52.59
   6   0   0 1279.57   51.09
  -7   0   0   17.60    8.10
  -7   0   0   34.80    6.50
  -7   0   0   32.40   11.70
  -7   0   0   43.00    6.70
  -7   0   0   35.00    6.60
  -7   0   0   48.80   17.00
  -7   0   0   17.70   16.30
  -7   0   0   31.90    4.80
   7   0   0   36.40    9.10
   7   0   0   31.30    7.20
   7   0   0   32.40    7.60
   7   0   0   30.80    5.20
   7   0   0   33.60    8.10
   7   0   0   48.50    9.00
   7   0   0   33.90    8.30
   7   0   0   36.00    7.80
   7   0   0   18.20    9.60
   7   0   0   36.80    8.30
  -8   0   0   15.80    5.90
  -8   0   0    7.80   15.00
  -8   0   0    7.80    5.50
  -8   0   0    6.00    5.70
  -8   0   0    9.50    8.30
  -8   0   0    7.10   16.90
  -8   0   0    8.70    4.10
  -8   0   0   21.90   13.00
   8   0   0   13.30    7.00
   8   0   0    6.40    7.50
   8   0   0    1.20   11.50
   8   0   0   14.10    6.70
   8   0   0    9.50    5.90
   8   0   0   17.00    7.60
   8   0   0    1.70    7.00
   8   0   0   10.60    4.60
   8   0   0   13.60    7.00
   8   0   0   16.70    9.20
   8   0   0   16.10    6.80
   8   0   0   13.50    6.10
  -9   0   0    4.60    5.40
  -9   0   0   13.50   16.90
  -9   0   0    5.90    8.40
  -9   0   0    9.80   12.00
  -9   0   0   -2.30    4.80
  -9   0   0   -3.10    3.40
  -9   0   0    0.50    5.00
  -9   0   0    0.90   15.70
   9   0   0    2.10    7.50
   9   0   0   -3.90    5.70
   9   0   0    9.50   12.10
   9   0   0   -1.80    6.80
   9   0   0   -6.60    7.90
   9   0   0    4.40    6.00
   9   0   0    1.80    6.40
   9   0   0    5.60    4.40
   9   0   0   -4.70    4.50
   9   0   0    7.30    5.40
   9   0   0   11.10    7.20
   9   0   0   -1.90    5.90
 -10   0   0  197.78   14.30
 -10   0   0  209.28   39.90
 -10   0   0  181.18   11.30
 -10   0   0  170.38   20.80
 -10   0   0  209.58   28.90
 -10   0   0  141.39   32.00
 -10   0   0  207.48   14.40
  10   0   0  185.88   12.80
  10   0   0  202.28   17.60
  10   0   0  183.48   12.30
  10   0   0  216.28   22.20
  10   0   0  186.48   16.30
  10   0   0  127.29   25.10
  10   0   0  202.68   19.80
  10   0   0  178.48   17.90
  10   0   0  202.38   12.90
  10   0   0  199.88   30.50
  10   0   0  203.38   21.00
 -11   0   0  469.55   59.99
 -11   0   0  527.25   26.80
 -11   0   0  529.85   23.10
 -11   0   0  562.54   26.10
 -11   0   0  416.86   57.69
 -11   0   0  503.15   25.90
 -11   0   0  540.45   42.70
  11   0   0  493.45   35.20
  11   0   0  556.84   24.50
  11   0   0  550.44   47.30
  11   0   0  556.64   30.20
  11   0   0  558.34   33.30
  11   0   0  479.65   32.70
  11   0   0  561.44   29.80
 -12   0   0  119.19   14.00
 -12   0   0   99.59   12.70
 -12   0   0   62.19   28.30
 -12   0   0   88.39    9.50
 -12   0   0  114.99   25.40
 -12   0   0   81.79   11.50
 -12   0   0   61.59   27.40
  12   0   0   64.29   16.10
  12   0   0   68.59   23.10
  12   0   0  109.29   19.20
  12   0   0   65.69   21.20
  12   0   0   98.29   13.00
  12   0   0   82.39   20.70
  12   0   0  105.09   12.50
  12   0   0  110.89   14.40
 -13   0   0   10.70   25.40
 -13   0   0    4.40    7.80
 -13   0   0  -24.80   18.10
 -13   0   0    1.80    4.30
 -13   0   0    2.10    7.00
 -13   0   0   -4.40    7.40
 -13   0   0   -6.40   14.50
  13   0   0    1.50   16.60
  13   0   0   -2.60   14.10
  13   0   0  -11.90   13.90
  13   0   0   10.90   10.30
  13  -1   0   18.70   18.80
  13  -1   0   -2.90   12.70
  13  -1   0   23.00   11.00
  13  -1   0   24.90   30.00
  13  -1   0   -4.30   25.30
  13  -1   0   39.90   15.80
 -13   1   0    8.20    8.30
 -13   1   0    2.50   21.50
 -13   1   0   24.50    9.50
 -13   1   0    6.50    5.60
 -13   1   0   17.20    8.60
 -13   1   0   20.60   26.70
  12  -1   0   27.90   17.80
  12  -1   0   65.39   18.00
  12  -1   0   32.00   15.10
  12  -1   0   50.79   19.10
  12  -1   0   36.90   13.40
  12  -1   0   62.29   15.70
  12  -1   0   43.40   11.90
  12  -1   0   50.89   13.10
  12  -1   0   68.19   11.60
 -12   1   0   41.30    9.70
 -12   1   0   63.49   18.90
 -12   1   0   39.90    7.10
 -12   1   0   44.80   26.50
 -12   1   0   10.70   24.80
 -12   1   0   57.39   10.50
 -12   1   0   38.10   10.00
  11  -1   0  140.29   19.80
  11  -1   0  143.79   19.30
  11  -1   0  153.78   23.30
  11  -1   0  155.88   22.50
  11  -1   0  118.89   25.50
  11  -1   0  188.68   27.30
  11  -1   0  165.78   19.20
  11  -1   0  158.58   20.40
  11  -1   0  144.19   13.80
  11  -1   0  145.69   20.30
 -11   1   0  128.89   14.90
 -11   1   0  143.49   11.00
 -11   1   0  126.49   13.10
 -11   1   0   98.59   29.50
 -11   1   0  169.18   15.80
 -11   1   0  127.69   22.60
 -11   1   0  178.28   39.70
  10  -1   0  548.85   32.50
  10  -1   0  527.15   33.10
  10  -1   0  540.35   24.90
  10  -1   0  556.94   32.30
  10  -1   0  496.55   31.80
  10  -1   0  554.64   39.40
  10  -1   0  506.85   33.70
  10  -1   0  571.74   46.00
  10  -1   0  486.05   53.99
  10  -1   0  563.34   34.40
 -10   1   0  524.65   38.40
 -10   1   0  489.05   24.80
 -10   1   0  524.05   26.80
 -10   1   0  627.34   68.49
 -10   1   0  532.35   26.10
 -10   1   0  539.15   23.10
 -10   1   0  460.95   53.29
   9  -1   0  256.37   21.50
   9  -1   0  201.88   21.00
   9  -1   0  202.78   19.40
   9  -1   0  182.78   43.80
   9  -1   0  237.68   21.40
   9  -1   0  174.58   22.70
   9  -1   0  235.28   14.00
   9  -1   0  193.38   21.00
   9  -1   0  228.18   20.50
  -9   1   0  189.48   35.30
  -9   1   0  207.28   13.80
  -9   1   0  197.38   12.00
  -9   1   0  200.38   14.90
  -9   1   0  192.98   14.50
  -9   1   0  217.18   36.80
  -9   1   0  205.88   26.30
  -9   1   0  181.08   20.70
   8  -1   0   38.00   10.00
   8  -1   0   39.50   10.10
   8  -1   0   25.00    9.50
   8  -1   0   16.20   10.50
   8  -1   0   39.20    6.90
   8  -1   0   31.80   10.20
   8  -1   0   24.80    9.80
   8  -1   0   33.90   10.10
   8  -1   0   29.40    9.30
  -8   1   0   30.30    5.80
  -8   1   0   31.00    5.40
  -8   1   0   22.00    6.80
  -8   1   0   38.60    7.60
  -8   1   0   27.60   12.00
  -8   1   0   30.40   21.20
  -8   1   0   38.10    8.40
  -8   1   0   41.70    6.10
  -8   1   0   26.20   16.50
  -8   1   0   41.00   10.60
  -8   1   0   45.00    8.30
  -8   1   0   47.40    8.10
   7  -1   0   36.80    9.30
   7  -1   0   61.59   10.90
   7  -1   0   24.80   10.30
   7  -1   0   56.19   10.70
   7  -1   0   46.40    5.70
   7  -1   0   39.90    9.40
   7  -1   0   51.89    5.80
   7  -1   0   54.99   10.70
   7  -1   0   41.90   10.70
   7  -1   0   42.20    9.90
   7  -1   0   44.00    6.50
  -7   1   0   57.99   19.60
  -7   1   0   18.30   15.80
  -7   1   0   28.20    9.30
  -7   1   0   35.20   11.30
  -7   1   0   44.30    9.00
  -7   1   0   36.80    8.00
  -7   1   0   44.10    7.00
  -7   1   0   36.70    6.10
  -7   1   0   41.10    7.40
  -7   1   0   57.99    8.50
  -7   1   0   40.40   10.30
  -7   1   0   39.00    6.30
   6  -1   0  280.17   20.90
   6  -1   0  301.17   18.70
   6  -1   0  276.07   13.70
   6  -1   0  299.17   20.70
   6  -1   0  306.27   14.20
   6  -1   0  300.27   19.80
   6  -1   0  287.77   31.00
   6  -1   0  300.67   19.60
   6  -1   0  312.07   18.90
   6  -1   0  277.47   13.40
   6  -1   0  271.87   18.40
   6  -1   0  277.97   21.90
  -6   1   0  306.47   22.20
  -6   1   0  250.27   28.70
  -6   1   0  285.27   14.90
  -6   1   0  346.57   21.00
  -6   1   0  292.47   14.20
  -6   1   0  285.07   15.50
  -6   1   0  249.97   32.90
  -6   1   0  330.67   17.20
  -6   1   0  308.47   15.70
  -6   1   0  307.67   13.30
  -6   1   0  275.17   18.80
  -6   1   0  263.77   17.10
   5  -1   0 2311.37   79.19
   5  -1   0 2237.68   99.09
   5  -1   0 2341.07   79.19
   5  -1   0 2320.87   85.69
   5  -1   0 2407.66   87.19
   5  -1   0 2180.88   83.69
   5  -1   0 2422.56   83.99
   5  -1   0 2292.87   87.09
   5  -1   0 2335.87   84.99
   5  -1   0 2226.88   93.99
   5  -1   0 2381.06   85.49
   5  -1   0 2358.06   88.69
   5  -1   0 2277.37   83.99
  -5   1   0 2344.97   86.69
  -5   1   0 2384.96   79.59
  -5   1   0 2360.56   87.19
  -5   1   0 2437.96   81.39
  -5   1   0 2365.06  101.19
  -5   1   0 2409.76   85.79
  -5   1   0 2386.56   88.19
  -5   1   0 2315.97   80.19
  -5   1   0 2330.17   97.29
  -5   1   0 2320.07   89.49
  -5   1   0 2284.27   82.69
  -5   1   0 2332.87   81.59
  -5   1   0 2402.56   84.39
  -5   1   0 2357.66   85.09
   4  -1   0 3244.58  106.69
   4  -1   0 2938.31  113.69
   4  -1   0 3164.68  111.09
   4  -1   0 3210.28  113.59
   4  -1   0 3249.07  113.09
   4  -1   0 3175.48  111.59
   4  -1   0 3260.07  112.19
   4  -1   0 3080.49  110.49
   4  -1   0 3275.27  112.09
   4  -1   0 3123.09  113.09
   4  -1   0 3257.97  119.79
   4  -1   0 3166.08  112.09
   4  -1   0 3239.78  124.29
   4  -1   0 3207.38  106.39
  -4   1   0 3231.68  113.19
  -4   1   0 3242.98  113.29
  -4   1   0 3257.17  111.39
  -4   1   0 3195.58  109.99
  -4   1   0 3194.58  106.59
  -4   1   0 3248.27  125.09
  -4   1   0 3202.98  107.09
  -4   1   0 3158.98  111.79
  -4   1   0 3138.19  114.99
  -4   1   0 3210.98  108.29
  -4   1   0 3244.58  106.49
  -4   1   0 3065.19  120.79
  -4   1   0 3256.77  108.09
  -4   1   0 3237.68  106.39
  -4   1   0 3246.08  111.59
  -4   1   0 3209.38  113.49
   3  -1   0   11.90    4.70
   3  -1   0    8.70    4.90
   3  -1   0   10.20    4.80
   3  -1   0   15.90    3.10
   3  -1   0   10.70    2.30
   3  -1   0   12.50    4.90
   3  -1   0    5.60    4.40
   3  -1   0   11.80    5.20
   3  -1   0   17.00    4.50
   3  -1   0   13.70    7.10
   3  -1   0    6.30    4.00
   3  -1   0   11.20    4.40
   3  -1   0    6.40    8.30
   3  -1   0    7.20    4.00
  -3   1   0   13.40    4.60
  -3   1   0   19.70    6.20
  -3   1   0   10.70    4.80
  -3   1   0    6.10    7.30
  -3   1   0   16.10    4.90
  -3   1   0   16.50    3.40
  -3   1   0   13.10    5.30
  -3   1   0   10.90    3.60
  -3   1   0   10.20    4.60
  -3   1   0    9.90    2.70
  -3   1   0   11.80    3.70
  -3   1   0    8.30    2.30
  -3   1   0    7.30    8.60
  -3   1   0   12.70    4.50
  -3   1   0    9.00    3.70
  -3   1   0   10.10    3.10
   2  -1   0 1349.96   47.60
   2  -1   0 1323.87   44.10
   2  -1   0 1273.77   50.39
   2  -1   0 1265.47   46.60
   2  -1   0 1343.67   46.30
   2  -1   0 1255.77   47.50
   2  -1   0 1219.38   46.70
   2  -1   0 1336.37   52.89
   2  -1   0 1301.07   45.40
   2  -1   0 1310.57   48.20
   2  -1   0 1310.27   43.00
   2  -1   0 1321.67   47.90
   2  -1   0 1220.58   48.30
   2  -1   0 1294.87   46.70
  -2   1   0 1332.57   44.80
  -2   1   0 1386.56   48.80
  -2   1   0 1366.76   45.90
  -2   1   0 1312.57   44.90
  -2   1   0 1360.86   47.00
  -2   1   0 1310.87   49.40
  -2   1   0 1298.27   48.60
  -2   1   0 1358.16   47.50
  -2   1   0 1308.97   48.70
  -2   1   0 1322.17   47.70
  -2   1   0 1287.57   53.79
  -2   1   0 1373.66   47.90
  -2   1   0 1355.66   49.99
   1  -1   0  958.90   33.50
   1  -1   0 1009.30   34.80
   1  -1   0  969.20   37.30
   1  -1   0  898.61   36.20
   1  -1   0  960.30   35.40
   1  -1   0  959.40   32.90
   1  -1   0  974.50   34.80
   1  -1   0  926.21   35.00
   1  -1   0  948.01   32.50
   1  -1   0  970.40   35.40
   1  -1   0  904.11   34.90
   1  -1   0  928.71   36.10
   1  -1   0  994.10   35.10
   1  -1   0 1003.70   32.60
  -1   1   0  963.10   31.70
  -1   1   0  952.50   37.10
  -1   1   0  957.60   36.30
  -1   1   0  950.70   34.50
  -1   1   0  925.71   34.80
  -1   1   0  957.20   31.80
  -1   1   0  945.01   34.60
  -1   1   0 1003.50   36.20
  -1   1   0  955.90   32.50
  -1   1   0  950.70   32.40
  -1   1   0  953.10   35.10
  -1   1   0  943.31   34.30
  -1   1   0  944.51   35.10
  -1   1   0  913.91   34.70
   0  -1   0 1042.00   37.60
   0  -1   0 1050.59   36.10
   0  -1   0 1080.99   34.80
   0  -1   0 1008.20   38.50
   0   1   0 1073.49   34.50
   0   1   0  995.40   37.90
  -1  -1   0 4618.44  173.88
  -1  -1   0 4446.56  298.47
  -1  -1   0 4340.97  176.98
   1   1   0 4311.77  302.77
   1   1   0 4445.46  179.48
   1   1   0 4695.53  176.38
  -2  -1   0  261.37   12.30
  -2  -1   0  289.17   18.60
  -2  -1   0  249.18   15.80
  -2  -1   0  281.67    9.70
  -2  -1   0  283.77   18.00
  -2  -1   0  292.47   16.70
  -2  -1   0  268.87   14.60
  -2  -1   0  277.67   10.60
  -2  -1   0  272.57   10.00
  -2  -1   0  274.37   10.60
   2   1   0  268.87    9.70
   2   1   0  260.27   18.10
   2   1   0  255.87   17.40
   2   1   0  303.47   10.40
   2   1   0  259.17   12.30
   2   1   0  297.87   16.60
   2   1   0  274.87   14.40
   2   1   0  257.67   10.00
   2   1   0  284.57   14.30
   2   1   0  254.77   15.80
   2   1   0  293.77   12.70
   2   1   0  292.37   10.00
  -3  -1   0  126.99    6.20
  -3  -1   0  129.59   14.40
  -3  -1   0  123.09    5.40
  -3  -1   0  141.19   14.10
  -3  -1   0  123.39   10.70
  -3  -1   0  130.39    9.00
  -3  -1   0  122.69    6.00
  -3  -1   0  110.89    6.30
  -3  -1   0  125.39    6.30
   3   1   0  124.29    8.50
   3   1   0  126.39   11.80
   3   1   0  110.79    5.40
   3   1   0  148.99   16.10
   3   1   0  122.49   12.50
   3   1   0  126.99    6.00
   3   1   0  149.19   18.50
   3   1   0  125.99    6.10
   3   1   0  110.39    8.90
   3   1   0  147.49   13.10
   3   1   0  116.49   10.40
  -4  -1   0   26.20   12.90
  -4  -1   0   23.60    9.40
  -4  -1   0   30.30   10.40
  -4  -1   0   29.00    3.30
  -4  -1   0   25.20    4.00
  -4  -1   0   15.80    7.20
  -4  -1   0   30.80    4.50
  -4  -1   0   15.10   12.20
  -4  -1   0   22.00    3.90
  -4  -1   0   15.60    6.00
  -4  -1   0   37.30    4.80
   4   1   0   29.10   11.00
   4   1   0   23.20    6.90
   4   1   0   32.00    3.80
   4   1   0   33.10    9.90
   4   1   0   29.30    3.20
   4   1   0   26.90    8.30
   4   1   0   32.20   12.20
   4   1   0   34.80   15.90
   4   1   0   21.80    7.00
   4   1   0   29.50    4.40
   4   1   0   24.10    7.50
   4   1   0   26.30    4.30
  -5  -1   0  278.37   12.90
  -5  -1   0  276.07   22.90
  -5  -1   0  275.47   11.50
  -5  -1   0  314.47   27.40
  -5  -1   0  257.87   13.60
  -5  -1   0  300.87   25.30
  -5  -1   0  290.97   12.90
  -5  -1   0  278.07   13.00
  -5  -1   0  322.57   34.70
  -5  -1   0  277.67   20.30
  -5  -1   0  309.97   17.70
   5   1   0  341.27   35.00
   5   1   0  268.77   13.70
   5   1   0  247.08   19.10
   5   1   0  295.27   18.90
   5   1   0  290.97   14.30
   5   1   0  293.37   13.90
   5   1   0  309.27   22.20
   5   1   0  267.27   17.80
   5   1   0  273.77   21.60
   5   1   0  289.67   11.80
   5   1   0  289.07   14.10
   5   1   0  338.17   35.30
  -6  -1   0 1314.27   63.69
  -6  -1   0 1312.47   46.70
  -6  -1   0 1289.27   45.00
  -6  -1   0 1312.97   52.49
  -6  -1   0 1294.67   46.60
  -6  -1   0 1297.47   56.59
  -6  -1   0 1313.87   46.60
  -6  -1   0 1273.07   59.29
  -6  -1   0 1225.38   67.49
  -6  -1   0 1311.67   46.80
  -6  -1   0 1433.46   66.59
   6   1   0 1263.07   58.59
   6   1   0 1285.37   47.20
   6   1   0 1336.67   53.09
   6   1   0 1199.98   56.79
   6   1   0 1231.38   46.90
   6   1   0 1309.87   47.90
   6   1   0 1279.37   53.79
   6   1   0 1346.77   45.90
   6   1   0 1270.77   46.00
   6   1   0 1254.37   54.99
   6   1   0 1295.07   47.40
  -7  -1   0  587.04   39.20
  -7  -1   0  656.23   26.60
  -7  -1   0  589.14   44.30
  -7  -1   0  634.44   49.20
  -7  -1   0  620.34   26.30
  -7  -1   0  723.23   45.60
  -7  -1   0  663.63   32.80
  -7  -1   0  689.53   26.50
  -7  -1   0  703.03   37.60
   7   1   0  650.53   33.00
   7   1   0  667.33   27.70
   7   1   0  672.93   35.90
   7   1   0  682.83   28.30
   7   1   0  672.43   28.10
   7   1   0  647.14   24.90
   7   1   0  649.14   28.10
   7   1   0  660.23   40.80
  -8  -1   0   49.90    7.50
  -8  -1   0   59.49    6.10
  -8  -1   0   11.90   16.50
  -8  -1   0   73.69    8.40
  -8  -1   0   75.39    8.40
  -8  -1   0   62.49   20.30
  -8  -1   0   49.10   16.30
  -8  -1   0   54.79   11.70
   8   1   0   61.19    8.80
   8   1   0   88.99   19.20
   8   1   0   50.79   10.20
   8   1   0   58.49    9.20
   8   1   0   53.49    9.00
   8   1   0   62.59    6.30
   8   1   0   54.79   13.20
   8   1   0   62.59    9.30
   8   1   0   62.59   11.80
  -9  -1   0    2.60   11.90
  -9  -1   0   18.90   18.20
  -9  -1   0    7.20   16.60
  -9  -1   0   13.30    9.60
  -9  -1   0   23.60    6.50
  -9  -1   0    5.20    5.30
  -9  -1   0   20.40    5.80
  -9  -1   0   12.90    4.50
   9   1   0   18.90    4.50
   9   1   0    5.10    6.30
   9   1   0    8.20   10.60
   9   1   0   15.00    9.50
   9   1   0   14.60    6.50
   9   1   0   16.10    7.50
   9   1   0   -0.10    6.20
   9   1   0   12.80    7.90
 -10  -1   0   17.80   18.50
 -10  -1   0    9.70    6.30
 -10  -1   0   12.70   18.50
 -10  -1   0    3.00    5.60
 -10  -1   0    3.40    3.90
 -10  -1   0   10.00    6.00
 -10  -1   0   10.30    9.20
  10   1   0    5.60    3.80
  10   1   0   -5.80    5.00
  10   1   0    1.00    6.40
  10   1   0   11.60    7.30
  10   1   0    4.00    7.60
  10   1   0   -7.50    9.80
  10   1   0   -2.60    9.00
  10   1   0    2.40    6.90
  10   1   0   -0.40    6.10
 -11  -1   0   39.90   10.30
 -11  -1   0   47.70    8.60
 -11  -1   0   67.09   25.30
 -11  -1   0   34.90    7.90
 -11  -1   0   39.00    6.00
 -11  -1   0   20.40   24.10
 -11  -1   0   54.89   14.50
 -11  -1   0   24.00   16.60
  11   1   0   40.10   10.60
  11   1   0   55.39   10.60
  11   1   0   47.80   15.50
  11   1   0   57.99    7.20
  11   1   0   42.30   11.10
  11   1   0   40.20    9.90
  11   1   0   32.80   16.80
  11   1   0   50.49   13.00
 -12  -1   0  141.29   13.10
 -12  -1   0  131.69   21.50
 -12  -1   0  131.49   14.00
 -12  -1   0  148.59   39.10
 -12  -1   0   88.59   27.90
 -12  -1   0  132.99    9.80
 -12  -1   0  108.99   25.40
  12   1   0  115.09   17.90
  12   1   0  103.89   21.50
  12   1   0  162.78   22.80
  12   1   0  132.99   10.60
  12   1   0  172.28   34.20
  12   1   0  154.48   12.90
  12   1   0  141.39   12.60
 -13  -1   0   25.30   24.90
 -13  -1   0   -0.90    7.70
 -13  -1   0    5.60    6.70
 -13  -1   0   -2.20   21.40
 -13  -1   0   20.70   17.00
 -13  -1   0   13.10    4.80
  13   1   0   11.00   17.50
  13   1   0   17.50   18.60
  13   1   0    0.30   13.90
  13   1   0    6.60   20.10
  12  -2   0    8.70   17.60
  12  -2   0   14.00   14.50
  12  -2   0   19.70   11.40
  12  -2   0    6.80   11.70
  12  -2   0   -2.30   12.50
  12  -2   0   -4.50   16.30
  12  -2   0   16.10   11.20
  12  -2   0   12.90   16.00
  12  -2   0   21.20   14.20
 -12   2   0    6.60    7.90
 -12   2   0   11.70    8.10
 -12   2   0    3.10   18.80
 -12   2   0   12.30    8.20
 -12   2   0    2.00    5.40
 -12   2   0   -7.10   26.10
  11  -2   0   27.50   11.70
  11  -2   0   44.90   14.40
  11  -2   0   40.20   14.10
  11  -2   0   35.20    9.60
  11  -2   0   22.70   17.20
  11  -2   0   31.70   15.80
  11  -2   0   34.30   15.10
  11  -2   0   50.39   14.10
  11  -2   0   48.10   14.20
 -11   2   0  -16.80   19.10
 -11   2   0   31.10   14.40
 -11   2   0   20.80    8.40
 -11   2   0   10.20    5.50
 -11   2   0   24.70    8.60
 -11   2   0   25.80    7.90
 -11   2   0   34.40   22.60
  10  -2   0  211.98   28.50
  10  -2   0  220.98   24.40
  10  -2   0  261.77   16.40
  10  -2   0  244.18   33.90
  10  -2   0  234.28   25.70
  10  -2   0  260.57   24.00
  10  -2   0  224.38   26.90
  10  -2   0  213.58   25.60
 -10   2   0  235.88   27.30
 -10   2   0  107.09   31.10
 -10   2   0  226.38   16.70
 -10   2   0  228.08   17.40
 -10   2   0  227.28   15.60
 -10   2   0  248.18   40.00
 -10   2   0  212.28   13.50
   9  -2   0  549.15   35.80
   9  -2   0  466.15   36.70
   9  -2   0  538.65   33.60
   9  -2   0  546.75   37.20
   9  -2   0  559.34   34.70
   9  -2   0  448.66   32.20
   9  -2   0  452.75   40.00
   9  -2   0  508.95   32.60
   9  -2   0  545.25   33.90
  -9   2   0  511.25   26.20
  -9   2   0  545.95   34.60
  -9   2   0  491.35   22.50
  -9   2   0  462.45   27.40
  -9   2   0  406.96   52.89
  -9   2   0  549.74   30.10
  -9   2   0  510.65   25.50
  -9   2   0  432.56   48.00
  -9   2   0  549.95   25.90
   8  -2   0   45.70   11.70
   8  -2   0   79.79   14.70
   8  -2   0   63.79    8.80
   8  -2   0   93.19   16.30
   8  -2   0   81.89   19.70
   8  -2   0   57.39   12.80
   8  -2   0   53.19   14.10
   8  -2   0   67.69   14.80
   8  -2   0   72.79   13.80
   8  -2   0   30.00   12.40
  -8   2   0   43.90   18.80
  -8   2   0   56.09    8.10
  -8   2   0   79.19   12.60
  -8   2   0   47.20    8.80
  -8   2   0   62.29    9.90
  -8   2   0   41.40   25.30
  -8   2   0   37.70    8.10
  -8   2   0   78.29   14.10
  -8   2   0   86.29   15.10
  -8   2   0   69.29   10.90
  -8   2   0   69.49    7.60
   7  -2   0  230.08   22.20
   7  -2   0  227.08   21.50
   7  -2   0  254.37   21.10
   7  -2   0  195.48   20.60
   7  -2   0  190.98   22.10
   7  -2   0  213.58   20.80
   7  -2   0  216.48   21.20
   7  -2   0  217.58   13.30
   7  -2   0  202.88   25.30
   7  -2   0  213.18   21.00
  -7   2   0  179.48   14.60
  -7   2   0  192.48   12.30
  -7   2   0  189.88   16.40
  -7   2   0  211.28   35.20
  -7   2   0  208.28   11.60
  -7   2   0  195.88   17.20
  -7   2   0  205.18   13.90
  -7   2   0  236.28   20.00
  -7   2   0  221.78   24.50
  -7   2   0  213.68   30.10
  -7   2   0  215.78   14.60
  -7   2   0  243.88   19.90
   6  -2   0   75.19   12.00
   6  -2   0   73.29   14.30
   6  -2   0   67.09   11.90
   6  -2   0   69.59   11.70
   6  -2   0   63.39   12.30
   6  -2   0   56.19    7.10
   6  -2   0   62.69   14.50
   6  -2   0   60.69   13.50
   6  -2   0   76.19   12.80
   6  -2   0   76.79   12.60
   6  -2   0   56.09   11.20
  -6   2   0   87.49   12.20
  -6   2   0   69.49   12.10
  -6   2   0   43.50    9.10
  -6   2   0   68.89   12.00
  -6   2   0   50.59   11.60
  -6   2   0   57.49    6.80
  -6   2   0   67.69   18.00
  -6   2   0   85.29   21.80
  -6   2   0   70.89    9.70
  -6   2   0   63.69    8.20
  -6   2   0   61.39   11.60
  -6   2   0   50.09    7.40
   5  -2   0  321.27   21.90
   5  -2   0  405.26   38.60
   5  -2   0  378.36   22.50
   5  -2   0  370.56   22.40
   5  -2   0  325.87   22.20
   5  -2   0  366.06   27.00
   5  -2   0  331.27   26.80
   5  -2   0  389.06   24.70
   5  -2   0  357.76   27.80
   5  -2   0  355.66   17.80
   5  -2   0  341.67   21.70
   5  -2   0  357.56   24.30
   5  -2   0  366.96   22.90
  -5   2   0  365.66   23.60
  -5   2   0  375.16   17.80
  -5   2   0  397.46   22.00
  -5   2   0  399.26   31.30
  -5   2   0  369.56   15.90
  -5   2   0  361.26   17.50
  -5   2   0  368.26   17.60
  -5   2   0  370.96   18.00
  -5   2   0  355.36   20.70
  -5   2   0  343.77   19.70
  -5   2   0  331.17   21.70
  -5   2   0  340.57   21.40
  -5   2   0  350.96   15.40
  -5   2   0  366.66   32.40
  -5   2   0  355.86   24.10
   4  -2   0 1050.59   38.60
   4  -2   0 1112.29   54.79
   4  -2   0  987.40   43.60
   4  -2   0 1005.70   44.40
   4  -2   0 1082.49   46.90
   4  -2   0 1067.89   45.60
   4  -2   0 1031.40   50.39
   4  -2   0 1044.60   49.40
   4  -2   0 1108.49   45.80
   4  -2   0 1074.39   47.40
   4  -2   0 1076.09   44.40
   4  -2   0 1050.49   45.30
  -4   2   0 1046.70   41.70
  -4   2   0 1093.99   37.90
  -4   2   0 1079.29   45.10
  -4   2   0 1041.90   47.10
  -4   2   0 1063.49   45.10
  -4   2   0 1019.20   55.09
  -4   2   0 1100.39   42.60
  -4   2   0 1038.30   37.90
  -4   2   0 1135.89   40.20
  -4   2   0 1062.09   45.50
  -4   2   0 1040.70   41.50
   3  -2   0 1640.74   62.89
   3  -2   0 1663.63   56.49
   3  -2   0 1588.24   61.79
   3  -2   0 1566.54   62.69
   3  -2   0 1594.44   64.49
   3  -2   0 1690.83   61.39
   3  -2   0 1611.04   53.99
   3  -2   0 1658.13   62.79
   3  -2   0 1644.74   66.19
   3  -2   0 1640.54   68.79
   3  -2   0 1532.75   64.99
   3  -2   0 1668.73   62.29
   3  -2   0 1671.13   61.69
  -3   2   0 1603.84   60.49
  -3   2   0 1674.83   55.79
  -3   2   0 1565.04   60.59
  -3   2   0 1628.24   62.69
  -3   2   0 1653.13   55.79
  -3   2   0 1619.24   62.89
  -3   2   0 1670.13   57.69
  -3   2   0 1665.23   63.39
  -3   2   0 1647.34   69.89
  -3   2   0 1621.04   62.29
  -3   2   0 1686.53   64.99
  -3   2   0 1664.73   61.19
  -3   2   0 1653.43   57.49
   2  -2   0  469.55   25.00
   2  -2   0  482.75   25.20
   2  -2   0  502.55   20.90
   2  -2   0  471.45   23.70
   2  -2   0  498.25   23.60
   2  -2   0  498.95   22.90
   2  -2   0  512.15   23.80
   2  -2   0  507.35   23.30
   2  -2   0  486.85   23.40
   2  -2   0  506.25   24.10
   2  -2   0  499.05   18.70
  -2   2   0  462.05   25.60
  -2   2   0  515.95   19.40
  -2   2   0  491.55   27.60
  -2   2   0  536.65   18.30
  -2   2   0  493.65   24.20
  -2   2   0  511.35   19.80
  -2   2   0  499.45   23.50
  -2   2   0  505.85   23.80
  -2   2   0  506.05   23.90
  -2   2   0  534.35   23.40
  -2   2   0  506.15   18.20
  -2   2   0  506.85   25.70
  -2   2   0  512.95   24.20
  -2   2   0  486.15   22.80
   1  -2   0   13.40    4.80
   1  -2   0    5.30    4.20
   1  -2   0   11.70    2.30
   1  -2   0   12.50    5.40
   1  -2   0    4.30    3.90
   1  -2   0   18.30    9.60
   1  -2   0   12.60    5.30
   1  -2   0   10.20    4.80
   1  -2   0    4.70   10.50
   1  -2   0    8.30    2.70
   1  -2   0    6.80    5.50
  -1   2   0   11.00    1.80
  -1   2   0    6.90    4.10
  -1   2   0   15.00    6.20
  -1   2   0   10.60    3.30
  -1   2   0    5.20    4.90
  -1   2   0    6.50    3.30
  -1   2   0   40.30   12.30
  -1   2   0    6.20    4.60
  -1   2   0    9.90    2.20
  -1   2   0   10.50    5.90
  -1   2   0    9.20    8.90
  -1   2   0    4.00    4.60
  -1   2   0   14.50    5.50
   0  -2   0  811.52   31.90
   0  -2   0  888.31   33.50
   0  -2   0  868.61   32.90
   0  -2   0  860.01   29.30
   0  -2   0  865.71   31.60
   0  -2   0  842.12   34.90
   0  -2   0  882.11   29.60
   0  -2   0  872.41   33.90
   0   2   0  870.61   29.00
   0   2   0  838.72   34.40
   0   2   0  820.52   30.70
   0   2   0  877.91   33.50
   0   2   0  855.21   31.20
   0   2   0  852.31   33.80
   0   2   0  810.82   32.30
   0   2   0  817.92   32.90
   0   2   0  801.32   32.00
  -1  -2   0  549.25   21.20
  -1  -2   0  571.64   22.80
  -1  -2   0  528.95   24.60
  -1  -2   0  589.94   22.30
  -1  -2   0  557.44   20.00
  -1  -2   0  546.85   19.10
  -1  -2   0  558.54   20.20
  -1  -2   0  568.14   20.80
  -1  -2   0  553.94   19.50
  -1  -2   0  556.24   25.10
  -1  -2   0  547.85   21.50
  -1  -2   0  554.64   23.00
  -1  -2   0  545.65   23.70
  -1  -2   0  542.05   21.70
   1   2   0  545.45   20.10
   1   2   0  568.44   22.90
   1   2   0  533.15   22.90
   1   2   0  583.44   24.80
   1   2   0  556.54   22.40
   1   2   0  586.14   22.30
   1   2   0  541.95   21.00
   1   2   0  534.65   24.90
   1   2   0  557.74   19.10
   1   2   0  544.05   19.00
   1   2   0  565.54   22.20
   1   2   0  543.25   23.80
  -2  -2   0 1514.25   53.59
  -2  -2   0 1524.35   52.29
  -2  -2   0 1472.95   55.39
  -2  -2   0 1449.06   55.39
  -2  -2   0 1556.04   51.79
  -2  -2   0 1494.85   49.80
  -2  -2   0 1472.15   50.19
  -2  -2   0 1512.55   57.49
  -2  -2   0 1544.35   58.19
  -2  -2   0 1501.25   51.39
  -2  -2   0 1504.85   58.19
  -2  -2   0 1507.25   49.30
  -2  -2   0 1478.05   52.49
  -2  -2   0 1584.84   59.39
  -2  -2   0 1467.65   50.79
   2   2   0 1573.34   53.49
   2   2   0 1505.95   52.29
   2   2   0 1557.44   52.59
   2   2   0 1528.55   53.59
   2   2   0 1496.25   50.89
   2   2   0 1553.04   51.69
   2   2   0 1435.66   52.39
   2   2   0 1555.94   51.09
   2   2   0 1474.15   57.39
   2   2   0 1471.65   54.99
   2   2   0 1466.45   58.69
   2   2   0 1471.55   58.29
   2   2   0 1457.55   57.19
   2   2   0 1489.75   55.29
  -3  -2   0  478.25   18.40
  -3  -2   0  495.85   27.00
  -3  -2   0  486.95   17.40
  -3  -2   0  505.45   17.00
  -3  -2   0  498.85   20.80
  -3  -2   0  468.15   25.40
  -3  -2   0  482.85   17.60
  -3  -2   0  477.75   18.20
  -3  -2   0  503.95   28.30
   3   2   0  503.95   19.50
   3   2   0  524.95   24.10
   3   2   0  497.85   18.30
   3   2   0  513.75   29.30
   3   2   0  464.25   26.10
   3   2   0  490.45   28.00
   3   2   0  479.55   20.70
   3   2   0  472.75   25.10
   3   2   0  493.35   18.90
   3   2   0  491.75   18.80
   3   2   0  469.55   25.60
   3   2   0  526.95   23.40
  -4  -2   0   -2.70    3.00
  -4  -2   0  -10.00    8.20
  -4  -2   0    1.00    2.10
  -4  -2   0    3.00    5.30
  -4  -2   0   -0.20    8.80
  -4  -2   0   28.00   12.90
  -4  -2   0    1.20    3.50
  -4  -2   0    0.10    3.20
  -4  -2   0    2.10    2.40
  -4  -2   0   -6.70    9.10
  -4  -2   0   -7.40    6.70
   4   2   0    9.50    8.40
   4   2   0   -4.60    9.30
   4   2   0    2.60    1.50
   4   2   0    0.20    3.00
   4   2   0    9.50    7.40
   4   2   0   -6.50    5.70
   4   2   0   19.10   12.60
   4   2   0    8.00    5.10
   4   2   0   -5.30    8.10
  -5  -2   0    0.30    2.80
  -5  -2   0    9.90    3.00
  -5  -2   0   16.00    9.10
  -5  -2   0    9.90    2.40
  -5  -2   0    2.90   11.10
  -5  -2   0    4.30    6.40
  -5  -2   0    7.30    3.50
  -5  -2   0    7.30    2.30
  -5  -2   0    3.00   11.60
  -5  -2   0    4.30    3.50
  -5  -2   0    2.00    5.30
  -5  -2   0    7.70    9.10
   5   2   0    7.00    5.40
   5   2   0   -4.20    9.20
   5   2   0   11.20    8.60
   5   2   0    7.00    2.20
   5   2   0    6.70    5.80
   5   2   0    2.80    6.70
   5   2   0    6.10    1.90
   5   2   0   27.00   14.40
  -6  -2   0    8.50    6.00
  -6  -2   0    2.60    3.50
  -6  -2   0    3.60    3.50
  -6  -2   0   24.50   12.20
  -6  -2   0    6.50    2.40
  -6  -2   0    1.60    7.20
  -6  -2   0   -1.20   10.00
  -6  -2   0   18.50   14.20
  -6  -2   0   11.10    9.90
   6   2   0    3.70    6.00
   6   2   0    9.50    9.50
   6   2   0    4.40    2.00
   6   2   0   -6.40    6.90
   6   2   0    4.00    7.50
   6   2   0    1.40    5.10
   6   2   0   10.80    6.10
  -7  -2   0  243.68   13.00
  -7  -2   0  248.78   13.50
  -7  -2   0  226.38   12.70
  -7  -2   0  277.77   30.30
  -7  -2   0  235.48   31.80
  -7  -2   0  252.87   35.10
  -7  -2   0  246.08   12.50
  -7  -2   0  247.68   29.20
  -7  -2   0  260.57   11.20
  -7  -2   0  305.27   28.60
  -7  -2   0  251.17   18.60
   7   2   0  253.87   10.50
   7   2   0  240.78   19.00
   7   2   0  215.98   23.70
   7   2   0  248.58   19.80
  -8  -2   0   88.39   25.20
  -8  -2   0  149.19   27.40
  -8  -2   0  137.69   25.90
  -8  -2   0  120.69    7.70
  -8  -2   0  122.69    9.40
  -8  -2   0  136.59   10.20
  -8  -2   0  128.79   10.30
  -8  -2   0  121.89   16.00
  -8  -2   0  167.18   22.80
  -8  -2   0  140.99   10.30
  -8  -2   0  109.79   22.10
   8   2   0  125.39   17.10
   8   2   0  143.19   17.10
   8   2   0  134.59   10.30
   8   2   0  154.48   23.50
   8   2   0  115.59   16.50
  -9  -2   0   56.79    8.10
  -9  -2   0   32.60   15.30
  -9  -2   0   66.49    8.60
  -9  -2   0   61.89    8.10
  -9  -2   0   80.79   14.70
  -9  -2   0   64.99   16.90
  -9  -2   0   61.29    6.10
  -9  -2   0   53.69   21.10
  -9  -2   0   39.10   21.20
   9   2   0   45.60   16.00
   9   2   0   57.69   12.30
   9   2   0   71.79   14.70
   9   2   0   57.89   12.40
   9   2   0   66.29    5.60
   9   2   0   63.79    9.10
   9   2   0   64.89    8.40
 -10  -2   0   83.99   21.30
 -10  -2   0   98.09   17.20
 -10  -2   0   84.19   10.30
 -10  -2   0   86.59    9.80
 -10  -2   0   81.69   28.60
 -10  -2   0   82.49    7.30
 -10  -2   0   48.80   25.00
  10   2   0  119.09   25.30
  10   2   0   73.09   14.50
  10   2   0   78.19   16.30
  10   2   0   90.19   10.70
  10   2   0   92.69   11.90
  10   2   0   81.19    7.50
 -11  -2   0    6.00    3.90
 -11  -2   0   -7.00   15.90
 -11  -2   0   12.50   19.30
 -11  -2   0    6.10    6.30
 -11  -2   0   17.20    6.20
 -11  -2   0    9.50   10.40
 -11  -2   0   16.90   16.80
  11   2   0   12.60    9.70
  11   2   0   -0.10    6.60
  11   2   0   12.90    3.80
  11   2   0   -7.00   10.80
  11   2   0   14.30   11.70
  11   2   0    9.30    9.10
  11   2   0   12.70    7.70
 -12  -2   0   11.30    6.10
 -12  -2   0    2.80   15.60
 -12  -2   0  -19.20   17.40
 -12  -2   0    6.90    3.90
 -12  -2   0   33.10   23.60
 -12  -2   0    4.30    6.80
 -12  -2   0   10.60   10.30
  12   2   0   -9.30    8.50
  12   2   0  -15.70    8.00
  12   2   0   13.60   14.60
  12   2   0    1.60    8.60
  12   2   0    1.10   13.80
  12   2   0   25.50   19.00
 -13  -2   0   69.09   34.60
 -13  -2   0   68.89    9.30
 -13  -2   0   54.19   10.50
 -13  -2   0   59.99    6.70
 -13  -2   0   74.59   32.30
  13   2   0   89.29   16.90
  13   2   0   86.19   20.60
  13   2   0   84.79   22.30
  13   2   0   83.09   25.60
  13   2   0   70.39   26.40
  12  -3   0   -6.90   15.50
  12  -3   0  -16.30   13.70
  12  -3   0   -4.70   11.90
  12  -3   0   10.40   14.60
  12  -3   0   11.70   12.80
  12  -3   0   -5.40    9.30
  12  -3   0   17.70   17.80
 -12   3   0   -1.80    7.10
 -12   3   0  -17.50   18.50
 -12   3   0    7.00    6.00
 -12   3   0   35.20   53.39
 -12   3   0  -10.60    7.40
 -12   3   0    0.20    8.20
  11  -3   0   11.90   15.30
  11  -3   0   36.80    9.90
  11  -3   0   32.20   16.40
  11  -3   0   15.20   12.40
  11  -3   0    7.80   13.50
  11  -3   0   18.20   14.40
  11  -3   0   20.00   18.40
  11  -3   0   19.80   11.70
  11  -3   0   34.40   13.90
 -11   3   0   14.60    8.00
 -11   3   0   23.40    8.60
 -11   3   0   21.10    9.10
 -11   3   0   30.10    7.30
 -11   3   0   34.80    8.80
 -11   3   0   62.29   42.40
 -11   3   0   17.90   21.20
  10  -3   0   14.90   11.20
  10  -3   0   25.50   12.00
  10  -3   0   24.20   11.10
  10  -3   0   20.00   12.50
  10  -3   0   38.00   14.00
  10  -3   0    6.10   10.70
  10  -3   0   29.80    8.30
 -10   3   0   26.30    9.50
 -10   3   0   23.40    9.00
 -10   3   0   17.60    8.30
 -10   3   0   26.30   21.00
 -10   3   0    7.70   21.50
 -10   3   0   18.70    7.80
 -10   3   0   17.40    6.30
 -10   3   0   13.50    7.50
   9  -3   0  260.97   28.40
   9  -3   0  244.28   27.00
   9  -3   0  254.77   16.80
   9  -3   0  302.97   29.90
   9  -3   0  227.38   28.90
   9  -3   0  208.58   24.60
   9  -3   0  277.77   31.80
   9  -3   0  274.17   36.70
   9  -3   0  316.37   25.90
  -9   3   0  203.18   34.90
  -9   3   0  256.67   19.50
  -9   3   0  260.37   22.00
  -9   3   0  260.87   15.10
  -9   3   0  271.97   22.40
  -9   3   0  264.97   23.90
  -9   3   0  249.97   16.00
  -9   3   0  255.07   23.60
  -9   3   0  256.77   18.80
  -9   3   0  310.97   48.10
  -9   3   0  267.37   20.80
   8  -3   0  182.88   22.90
   8  -3   0  203.28   15.70
   8  -3   0  210.38   25.90
   8  -3   0  199.58   25.20
   8  -3   0  162.08   21.70
   8  -3   0  203.98   26.70
   8  -3   0  141.89   19.40
   8  -3   0  203.48   30.10
   8  -3   0  228.58   25.60
  -8   3   0  174.88   14.70
  -8   3   0  117.69   29.40
  -8   3   0  206.68   20.10
  -8   3   0  174.48   12.50
  -8   3   0  174.88   21.60
  -8   3   0  218.28   21.30
  -8   3   0  217.88   24.70
  -8   3   0  181.88   12.00
  -8   3   0  202.28   18.20
  -8   3   0  147.39   30.20
   7  -3   0   63.99   16.00
   7  -3   0   65.49   14.00
   7  -3   0   73.49   14.40
   7  -3   0   78.39   15.40
   7  -3   0   83.49   14.90
   7  -3   0   66.69   13.50
   7  -3   0   38.00   11.90
   7  -3   0   70.19    9.10
   7  -3   0   49.50   14.10
   7  -3   0   88.79   21.20
  -7   3   0   52.99   18.70
  -7   3   0   73.79   11.70
  -7   3   0   53.29   13.80
  -7   3   0   93.69   13.40
  -7   3   0   81.99   10.80
  -7   3   0   62.89   12.50
  -7   3   0   70.89   13.80
  -7   3   0   56.39    7.70
  -7   3   0   63.39    7.30
  -7   3   0   53.59   20.90
  -7   3   0   83.49   13.50
  -7   3   0   72.99    9.80
   6  -3   0   11.10    8.30
   6  -3   0   14.20    8.00
   6  -3   0   10.30    9.70
   6  -3   0    9.80    9.30
   6  -3   0    4.20    7.50
   6  -3   0    5.10    7.90
   6  -3   0    5.40    8.20
   6  -3   0    3.30    4.30
   6  -3   0   -1.90    7.10
   6  -3   0    4.60    7.20
   6  -3   0   -3.90    7.50
  -6   3   0   -4.30    5.40
  -6   3   0    4.90    5.20
  -6   3   0   -4.50    4.50
  -6   3   0    2.80    7.70
  -6   3   0    0.80    5.20
  -6   3   0    6.40    7.50
  -6   3   0    2.80    3.80
  -6   3   0   13.30    8.10
  -6   3   0    7.30    4.10
  -6   3   0   -1.10   11.40
  -6   3   0    4.20    5.40
  -6   3   0    4.40    7.10
  -6   3   0   -4.80    6.70
  -6   3   0    7.10    6.00
  -6   3   0    7.90   14.50
   5  -3   0   99.09    8.70
   5  -3   0   90.19   13.20
   5  -3   0  102.59   16.10
   5  -3   0   87.69   13.40
   5  -3   0  104.99   14.60
   5  -3   0  104.49   15.80
   5  -3   0   83.89   14.00
   5  -3   0   82.79   16.50
   5  -3   0  117.59   15.90
   5  -3   0  101.69   14.30
  -5   3   0  100.69   10.30
  -5   3   0   98.09    9.80
  -5   3   0  114.69   23.00
  -5   3   0  109.09   12.80
  -5   3   0   97.59    7.50
  -5   3   0  114.89   14.60
  -5   3   0  125.79   14.90
  -5   3   0   96.49   12.10
  -5   3   0  138.99   19.00
  -5   3   0  103.79   12.70
  -5   3   0  132.29   16.60
   4  -3   0   27.90    8.90
   4  -3   0   27.20   12.00
   4  -3   0   27.80    8.90
   4  -3   0   32.70   11.70
   4  -3   0   30.10    9.30
   4  -3   0   22.60    8.80
   4  -3   0   42.20   12.10
   4  -3   0   31.10    5.50
   4  -3   0   29.30    8.50
   4  -3   0   31.30    9.60
  -4   3   0   21.70    4.40
  -4   3   0   28.60    8.30
  -4   3   0   20.30    9.20
  -4   3   0   23.40    5.60
  -4   3   0   27.30    5.20
  -4   3   0   24.20   14.40
  -4   3   0   22.50    7.50
  -4   3   0   24.30    7.60
  -4   3   0   53.39   11.30
  -4   3   0   24.50    4.20
  -4   3   0   26.80    7.80
  -4   3   0   28.90    8.50
  -4   3   0   24.00    8.40
   3  -3   0  107.79    6.50
   3  -3   0  128.49    9.50
   3  -3   0  125.39   17.20
   3  -3   0   95.29   12.70
   3  -3   0  135.09   16.00
   3  -3   0  136.99   15.80
   3  -3   0  129.09   14.80
   3  -3   0  128.69   16.90
   3  -3   0  121.99   17.60
   3  -3   0  137.59   16.00
   3  -3   0   97.79   15.20
   3  -3   0  139.49   15.70
  -3   3   0  125.19    7.50
  -3   3   0  122.09   14.10
  -3   3   0  119.29   13.10
  -3   3   0  145.89   16.50
  -3   3   0  136.29   16.10
  -3   3   0  114.89   10.00
  -3   3   0  134.49   21.00
  -3   3   0  121.89   15.20
  -3   3   0  152.58   15.60
  -3   3   0  116.69    8.60
  -3   3   0  106.69   13.30
  -3   3   0  112.89   14.00
   2  -3   0 1013.70   47.60
   2  -3   0 1111.69   45.80
   2  -3   0 1150.18   46.80
   2  -3   0 1117.39   39.40
   2  -3   0 1158.28   39.70
   2  -3   0 1107.59   45.00
   2  -3   0 1084.79   45.10
   2  -3   0 1018.70   45.60
   2  -3   0 1185.78   47.40
   2  -3   0 1110.99   46.80
   2  -3   0 1019.00   47.70
  -2   3   0 1223.28   47.90
  -2   3   0 1181.78   50.29
  -2   3   0 1074.89   46.20
  -2   3   0 1106.89   45.70
  -2   3   0 1090.79   49.40
  -2   3   0 1123.19   41.80
  -2   3   0 1078.19   45.20
  -2   3   0 1137.29   47.40
  -2   3   0 1098.79   46.50
  -2   3   0 1098.49   49.20
  -2   3   0 1154.38   38.40
  -2   3   0 1128.09   45.50
  -2   3   0 1109.49   40.60
   1  -3   0   43.90    8.50
   1  -3   0   72.19   11.90
   1  -3   0   60.19   10.00
   1  -3   0   40.90    8.60
   1  -3   0   35.60    6.20
   1  -3   0   45.00    7.80
   1  -3   0   48.70    4.20
   1  -3   0   51.79    9.10
   1  -3   0   50.59    8.10
   1  -3   0   50.99    5.00
   1  -3   0   49.50    8.30
  -1   3   0   50.19    8.50
  -1   3   0   61.19   12.60
  -1   3   0   42.70    8.50
  -1   3   0   57.79    5.40
  -1   3   0   37.30    6.20
  -1   3   0   42.00    7.50
  -1   3   0   38.10    8.80
  -1   3   0   58.39    5.20
  -1   3   0   34.90    6.70
  -1   3   0   45.70    6.90
  -1   3   0   41.80    8.10
  -1   3   0   42.90    8.30
   0  -3   0  257.37   14.80
   0  -3   0  238.88   14.70
   0  -3   0  248.98   13.80
   0  -3   0  199.68   15.10
   0  -3   0  245.58   10.30
   0  -3   0  248.88   12.90
   0  -3   0  239.78   10.00
   0  -3   0  213.98   16.20
   0  -3   0  237.58   15.00
   0  -3   0  268.17   15.90
   0   3   0  259.87   17.40
   0   3   0  256.47   15.70
   0   3   0  233.28   15.30
   0   3   0  221.68   15.10
   0   3   0  241.58   13.00
   0   3   0  233.98   16.10
   0   3   0  261.67   14.50
   0   3   0  233.88   14.60
   0   3   0  270.47   15.50
   0   3   0  241.08   10.60
  -1  -3   0 2345.57   82.09
  -1  -3   0 2284.27   77.79
  -1  -3   0 2243.18   80.49
  -1  -3   0 2321.07   76.49
  -1  -3   0 2316.97   77.99
  -1  -3   0 2321.77   78.89
  -1  -3   0 2267.17   80.59
  -1  -3   0 2282.27   83.49
  -1  -3   0 2238.68   82.59
  -1  -3   0 2332.77   76.19
  -1  -3   0 2271.97   76.99
  -1  -3   0 2385.66   85.09
  -1  -3   0 2211.88   81.59
   1   3   0 2417.86   78.09
   1   3   0 2210.38   82.19
   1   3   0 2282.37   81.39
   1   3   0 2309.37   75.09
   1   3   0 2252.07   80.89
   1   3   0 2269.57   79.89
   1   3   0 2206.38   76.59
   1   3   0 2215.48   83.59
   1   3   0 2228.98   80.19
   1   3   0 2246.18   80.89
   1   3   0 2219.58   79.39
  -2  -3   0  406.76   20.50
  -2  -3   0  413.06   19.60
  -2  -3   0  424.16   18.80
  -2  -3   0  437.16   21.00
  -2  -3   0  383.26   25.90
  -2  -3   0  455.15   18.90
  -2  -3   0  442.86   17.40
  -2  -3   0  425.36   14.70
  -2  -3   0  427.26   23.80
  -2  -3   0  422.66   16.10
  -2  -3   0  426.66   15.20
  -2  -3   0  420.86   21.80
  -2  -3   0  431.06   16.90
  -2  -3   0  425.36   19.80
  -2  -3   0  438.16   17.30
   2   3   0  403.16   24.40
   2   3   0  411.26   14.80
   2   3   0  411.26   16.30
   2   3   0  421.26   19.00
   2   3   0  409.36   22.90
   2   3   0  464.75   24.20
   2   3   0  415.06   14.80
   2   3   0  432.36   17.70
   2   3   0  418.16   20.80
   2   3   0  397.76   19.70
   2   3   0  416.06   18.10
   2   3   0  405.36   18.70
   2   3   0  421.86   18.60
   2   3   0  389.06   19.30
   2   3   0  413.66   23.00
  -3  -3   0  410.56   17.40
  -3  -3   0  422.16   23.80
  -3  -3   0  446.66   18.20
  -3  -3   0  437.86   15.80
  -3  -3   0  451.15   27.50
  -3  -3   0  410.96   19.50
  -3  -3   0  445.46   14.90
  -3  -3   0  440.96   18.70
  -3  -3   0  434.46   24.20
  -3  -3   0  455.05   21.40
  -3  -3   0  408.36   25.50
  -3  -3   0  438.86   28.50
  -3  -3   0  424.66   16.50
  -3  -3   0  465.25   19.90
   3   3   0  414.66   23.10
   3   3   0  418.06   28.00
   3   3   0  463.05   26.80
   3   3   0  416.66   19.50
   3   3   0  419.86   19.30
   3   3   0  434.56   14.90
   3   3   0  423.66   27.50
   3   3   0  444.66   20.10
   3   3   0  443.56   19.70
   3   3   0  444.56   25.90
   3   3   0  448.66   21.00
   3   3   0  468.45   21.20
  -4  -3   0  491.85   33.00
  -4  -3   0  490.15   18.90
  -4  -3   0  468.75   22.00
  -4  -3   0  453.55   16.80
  -4  -3   0  453.85   27.00
  -4  -3   0  494.45   32.70
  -4  -3   0  462.15   31.00
  -4  -3   0  467.65   28.50
  -4  -3   0  464.55   17.80
  -4  -3   0  470.25   17.70
  -4  -3   0  474.05   19.20
   4   3   0  425.56   27.70
   4   3   0  400.66   24.90
   4   3   0  488.95   19.90
   4   3   0  454.65   29.40
   4   3   0  465.65   20.90
   4   3   0  464.85   31.80
   4   3   0  447.66   26.80
   4   3   0  473.05   17.60
   4   3   0  439.96   28.30
   4   3   0  491.45   19.10
   4   3   0  479.15   20.90
   4   3   0  468.65   20.00
   4   3   0  412.26   31.60
  -5  -3   0  334.67   29.20
  -5  -3   0  320.67   22.80
  -5  -3   0  324.57   14.10
  -5  -3   0  295.17   24.30
  -5  -3   0  320.57   18.20
  -5  -3   0  317.27   12.10
  -5  -3   0  319.17   13.50
  -5  -3   0  301.07   12.70
  -5  -3   0  321.97   14.60
  -5  -3   0  312.17   28.00
  -5  -3   0  308.47   26.30
   5   3   0  315.37   28.80
   5   3   0  333.37   24.90
   5   3   0  327.87   18.00
   5   3   0  308.27   21.20
   5   3   0  316.27   14.60
   5   3   0  331.27   24.20
   5   3   0  331.87   25.50
   5   3   0  378.26   29.80
   5   3   0  324.87   24.50
   5   3   0  340.47   13.90
  -6  -3   0  580.74   43.00
  -6  -3   0  637.04   24.60
  -6  -3   0  626.74   30.40
  -6  -3   0  659.23   40.40
  -6  -3   0  659.63   25.70
  -6  -3   0  654.83   23.00
  -6  -3   0  659.23   39.90
  -6  -3   0  643.14   35.80
  -6  -3   0  624.34   23.10
  -6  -3   0  626.64   42.10
   6   3   0  603.04   33.30
   6   3   0  595.84   36.70
   6   3   0  649.64   38.00
   6   3   0  655.23   34.50
   6   3   0  569.14   28.70
  -7  -3   0   39.30   15.90
  -7  -3   0   60.79   10.70
  -7  -3   0   67.89   14.00
  -7  -3   0   64.19   17.60
  -7  -3   0   72.29   20.90
  -7  -3   0   78.29    8.20
  -7  -3   0   76.09    7.90
  -7  -3   0   66.79    5.10
  -7  -3   0   67.79    7.50
  -7  -3   0   68.09   20.80
   7   3   0   51.19   15.00
   7   3   0   65.79   12.30
   7   3   0   71.29   14.40
   7   3   0   63.59   10.70
  -8  -3   0  144.89    7.80
  -8  -3   0  119.69   24.90
  -8  -3   0  146.49   21.60
  -8  -3   0  109.29   27.00
  -8  -3   0  136.39   10.70
  -8  -3   0  144.39   10.20
  -8  -3   0  115.49   22.30
  -8  -3   0  152.38   10.60
  -8  -3   0  191.48   29.40
  -8  -3   0  136.19   16.00
   8   3   0  131.39    6.50
   8   3   0  190.18   21.40
   8   3   0  156.38   18.80
   8   3   0  163.88   20.70
   8   3   0  141.29   23.70
   8   3   0  205.88   25.80
  -9  -3   0  176.98   12.70
  -9  -3   0  182.38   19.90
  -9  -3   0  180.08    9.20
  -9  -3   0  165.88   11.40
  -9  -3   0  186.78   33.90
  -9  -3   0  254.47   34.20
  -9  -3   0  173.28   35.50
  -9  -3   0  150.28   23.80
  -9  -3   0  162.38   11.70
   9   3   0  171.68   20.20
   9   3   0  207.08   23.50
   9   3   0  154.98   19.40
   9   3   0  168.98   10.80
   9   3   0  155.18   23.40
   9   3   0  136.69   24.00
   9   3   0  176.88   11.50
 -10  -3   0   86.79   18.70
 -10  -3   0  104.79   10.00
 -10  -3   0   43.30   21.30
 -10  -3   0   82.59    6.60
 -10  -3   0   64.09   25.20
 -10  -3   0   61.59   13.60
 -10  -3   0   54.69   19.00
  10   3   0   82.69   16.10
  10   3   0   78.59   20.00
  10   3   0   72.59   19.20
  10   3   0   84.09   10.00
  10   3   0   77.09    9.10
  10   3   0  101.59   18.00
 -11  -3   0    6.60   18.90
 -11  -3   0   18.20   16.80
 -11  -3   0   24.30    4.50
 -11  -3   0   12.00    5.90
 -11  -3   0   31.80   25.50
 -11  -3   0   16.60   11.20
 -11  -3   0   11.20    6.10
  11   3   0   19.30   11.90
  11   3   0   61.09   19.70
  11   3   0   34.80   15.60
  11   3   0   15.40    6.60
  11   3   0   23.50   12.20
  11   3   0   12.00    9.40
  11   3   0   22.70    8.00
 -12  -3   0   78.89    7.00
 -12  -3   0   89.69   11.60
 -12  -3   0   77.59    9.00
 -12  -3   0   22.60   25.00
 -12  -3   0   59.49   23.60
 -12  -3   0   92.79   32.00
 -12  -3   0   32.30   12.70
  12   3   0   81.49   18.20
  12   3   0   84.39   18.70
  12   3   0   64.69   15.50
  12   3   0  100.39   19.90
  12   3   0   72.29   11.90
  12   3   0   78.09   12.80
  12   3   0   67.39   21.10
  12   3   0   34.70   18.00
 -13  -3   0   22.90    8.50
 -13  -3   0   43.10   16.00
 -13  -3   0  -16.00   20.50
 -13  -3   0   29.90   25.90
 -13  -3   0   63.09   23.90
  13   3   0   11.60   16.10
  13   3   0    2.90   17.40
  13   3   0   39.40   17.30
  13   3   0   39.10   20.80
  12  -4   0   95.89   37.00
  12  -4   0   95.69   25.80
  12  -4   0  108.79   23.80
  12  -4   0  128.29   32.60
  12  -4   0  126.99   20.90
 -12   4   0  109.19   16.90
 -12   4   0  102.69   12.20
 -12   4   0  128.69   15.70
 -12   4   0  106.09   16.50
 -12   4   0  102.99   42.20
 -12   4   0  156.88   43.10
  11  -4   0  -11.10   13.00
  11  -4   0    2.20   12.30
  11  -4   0   20.70   14.30
  11  -4   0   -2.80   11.20
  11  -4   0   11.10   11.90
  11  -4   0   -2.60   14.10
  11  -4   0   -1.10    9.40
  11  -4   0   -7.30   14.50
  11  -4   0    9.00   16.20
 -11   4   0   39.70   41.30
 -11   4   0   -0.10    7.20
 -11   4   0    3.40    6.10
 -11   4   0   -7.20    7.70
 -11   4   0   -5.70    7.10
 -11   4   0  -41.90   12.90
 -11   4   0    2.30    6.70
  10  -4   0  150.28   15.80
  10  -4   0  131.69   22.10
  10  -4   0  176.28   25.00
  10  -4   0  179.18   26.10
  10  -4   0  162.08   25.20
  10  -4   0  125.79   24.60
  10  -4   0  123.09   23.30
 -10   4   0  144.49   16.70
 -10   4   0  140.99   18.00
 -10   4   0  149.69   13.30
 -10   4   0  169.08   17.50
 -10   4   0  135.49   14.10
 -10   4   0  168.38   23.50
 -10   4   0  131.09   31.10
 -10   4   0  131.99   35.90
 -10   4   0  112.29   19.60
   9  -4   0   54.39   15.80
   9  -4   0   37.80   13.00
   9  -4   0   34.70   13.20
   9  -4   0   48.60   18.80
   9  -4   0   34.90   14.00
   9  -4   0   26.70    7.80
   9  -4   0   58.19   19.60
   9  -4   0   30.70   13.10
  -9   4   0   38.10    9.90
  -9   4   0   30.70    7.30
  -9   4   0   43.30   12.90
  -9   4   0   47.80   10.70
  -9   4   0   40.70    8.00
  -9   4   0   38.30   22.70
  -9   4   0   68.59   16.20
  -9   4   0   40.90   23.00
  -9   4   0   23.60   10.60
   8  -4   0    6.90   11.00
   8  -4   0   10.30    6.40
   8  -4   0   -0.20   10.10
   8  -4   0   -2.40    9.00
   8  -4   0   -7.10    8.60
   8  -4   0    1.60    9.80
   8  -4   0    6.30   10.20
   8  -4   0  -11.80    8.90
   8  -4   0    1.20   11.10
   8  -4   0   13.20    9.70
  -8   4   0    6.00    4.80
  -8   4   0   11.70   11.00
  -8   4   0   14.70    9.20
  -8   4   0   13.00   18.40
  -8   4   0   16.90   17.60
  -8   4   0    3.30    5.20
  -8   4   0    6.90    8.40
  -8   4   0    7.50    7.40
  -8   4   0   20.00    9.90
  -8   4   0   -4.90    7.30
   7  -4   0  295.17   30.00
   7  -4   0  305.77   35.10
   7  -4   0  264.37   27.90
   7  -4   0  277.27   28.90
   7  -4   0  301.77   17.60
   7  -4   0  274.07   26.00
   7  -4   0  268.17   27.30
   7  -4   0  293.67   29.30
   7  -4   0  314.67   26.50
   7  -4   0  257.07   30.10
  -7   4   0  270.77   18.10
  -7   4   0  324.27   42.20
  -7   4   0  245.78   25.50
  -7   4   0  234.88   37.20
  -7   4   0  297.17   15.60
  -7   4   0  289.37   30.70
  -7   4   0  259.67   18.20
  -7   4   0  285.37   18.60
  -7   4   0  298.57   25.10
  -7   4   0  272.07   21.40
  -7   4   0  279.27   19.10
  -7   4   0  280.07   15.40
  -7   4   0  301.07   27.70
  -7   4   0  301.57   25.30
   6  -4   0  136.09   19.90
   6  -4   0  167.78   25.00
   6  -4   0  145.39   20.70
   6  -4   0  130.19   18.90
   6  -4   0  113.39   17.80
   6  -4   0  119.39   17.90
   6  -4   0  157.18   21.30
   6  -4   0  118.89   18.00
   6  -4   0  130.09   11.50
   6  -4   0  119.29   18.10
  -6   4   0  143.49   22.00
  -6   4   0  109.19   15.10
  -6   4   0   99.59   11.40
  -6   4   0  138.19    9.80
  -6   4   0  131.79   19.00
  -6   4   0  141.19   16.10
  -6   4   0  148.29   16.00
  -6   4   0  120.79    9.60
  -6   4   0  132.29   17.40
  -6   4   0  109.69   18.40
  -6   4   0  131.39   27.70
  -6   4   0  130.59   13.70
   5  -4   0   17.50   10.30
   5  -4   0   20.00    9.20
   5  -4   0   19.10    9.20
   5  -4   0   18.30    8.80
   5  -4   0   17.90   15.30
   5  -4   0   28.10   10.20
   5  -4   0   12.10    8.90
   5  -4   0   23.50   10.30
   5  -4   0   13.80    5.50
   5  -4   0   11.40    7.80
  -5   4   0   18.00    8.20
  -5   4   0   20.80    7.90
  -5   4   0    8.60   12.40
  -5   4   0   30.40   11.70
  -5   4   0    6.20    7.50
  -5   4   0   14.80    4.30
  -5   4   0   17.80    8.60
  -5   4   0   37.50    7.50
  -5   4   0   32.80   10.30
  -5   4   0   29.80   10.60
  -5   4   0   15.30    6.00
  -5   4   0   20.20    7.80
   4  -4   0   69.29   13.00
   4  -4   0   60.99   14.10
   4  -4   0   54.39   13.10
   4  -4   0   64.89    5.20
   4  -4   0   56.69   12.50
   4  -4   0   62.19   12.20
   4  -4   0   79.89   13.50
   4  -4   0   48.50   12.10
   4  -4   0   61.59   15.30
   4  -4   0   75.69   14.10
   4  -4   0   70.19   13.60
   4  -4   0   67.69    8.40
  -4   4   0   67.39   14.60
  -4   4   0   69.29    9.00
  -4   4   0   53.89   11.70
  -4   4   0   78.49   12.60
  -4   4   0   65.49    6.50
  -4   4   0   51.29   10.20
  -4   4   0   59.09   12.70
  -4   4   0   80.49    7.10
  -4   4   0   61.59   11.20
  -4   4   0   52.69   11.80
  -4   4   0   42.30   14.90
   3  -4   0  443.56   26.00
   3  -4   0  384.66   25.10
   3  -4   0  418.76   26.70
   3  -4   0  412.76   16.00
   3  -4   0  363.66   26.20
   3  -4   0  428.16   18.70
   3  -4   0  389.46   26.40
   3  -4   0  380.36   26.10
   3  -4   0  404.46   32.00
   3  -4   0  419.16   29.20
   3  -4   0  371.06   25.70
  -3   4   0  413.66   25.60
  -3   4   0  427.26   27.40
  -3   4   0  406.36   19.70
  -3   4   0  428.26   20.20
  -3   4   0  450.45   25.20
  -3   4   0  426.16   25.60
  -3   4   0  413.36   29.40
  -3   4   0  425.16   26.60
  -3   4   0  422.76   26.60
  -3   4   0  423.36   26.40
  -3   4   0  408.56   31.00
  -3   4   0  379.56   28.30
   2  -4   0   22.90   10.50
   2  -4   0   11.50    7.10
   2  -4   0   20.20   10.20
   2  -4   0   18.00    8.70
   2  -4   0   15.30    5.00
   2  -4   0   12.00    8.00
   2  -4   0   16.20    8.70
   2  -4   0   19.40    8.10
   2  -4   0   14.20    9.20
   2  -4   0   23.50    9.80
  -2   4   0   18.10    3.30
  -2   4   0    7.70    9.40
  -2   4   0   20.40    9.30
  -2   4   0   21.90    6.70
  -2   4   0   10.50   10.70
  -2   4   0   15.90   10.30
  -2   4   0    6.40    8.50
  -2   4   0   21.10    9.30
  -2   4   0   14.20    7.80
  -2   4   0    5.90    6.70
  -2   4   0   20.70    6.20
  -2   4   0   25.00    8.20
  -2   4   0   18.10    9.50
   1  -4   0  474.35   28.10
   1  -4   0  482.85   29.80
   1  -4   0  492.05   28.50
   1  -4   0  467.05   29.20
   1  -4   0  491.75   27.00
   1  -4   0  479.85   26.40
   1  -4   0  472.45   24.60
   1  -4   0  517.15   27.30
   1  -4   0  486.65   20.00
   1  -4   0  499.85   18.80
  -1   4   0  487.95   24.90
  -1   4   0  506.35   20.70
  -1   4   0  504.05   25.20
  -1   4   0  498.55   17.50
  -1   4   0  498.55   28.30
  -1   4   0  523.55   29.00
  -1   4   0  498.05   26.50
  -1   4   0  487.05   21.00
  -1   4   0  555.34   31.30
  -1   4   0  459.35   29.40
  -1   4   0  474.95   27.70
  -1   4   0  466.65   27.30
   0  -4   0  262.47   19.20
   0  -4   0  276.57   15.60
   0  -4   0  275.47   16.30
   0  -4   0  279.27   12.30
   0  -4   0  262.77   17.90
   0  -4   0  274.87   12.00
   0  -4   0  294.07   19.40
   0  -4   0  246.48   19.90
   0  -4   0  278.17   18.50
   0  -4   0  289.77   18.20
   0  -4   0  282.37   16.60
   0  -4   0  228.18   19.60
   0   4   0  303.67   20.40
   0   4   0  239.68   18.30
   0   4   0  289.07   18.00
   0   4   0  248.68   15.30
   0   4   0  300.87   18.90
   0   4   0  290.97   19.90
   0   4   0  272.57   12.40
   0   4   0  272.27    9.50
   0   4   0  269.07   15.90
   0   4   0  269.57   18.90
  -1  -4   0   23.20    4.90
  -1  -4   0   30.60    8.30
  -1  -4   0   30.40    4.40
  -1  -4   0   35.00    6.00
  -1  -4   0   23.30    8.30
  -1  -4   0   32.30    8.50
  -1  -4   0   34.60    5.30
  -1  -4   0   41.10   10.10
  -1  -4   0   26.60    7.50
  -1  -4   0   32.00    7.20
  -1  -4   0   30.10    4.10
  -1  -4   0   30.10    7.10
   1   4   0   18.00    7.20
   1   4   0   15.30    7.00
   1   4   0   31.80    8.00
   1   4   0   21.30    7.00
   1   4   0   25.90    8.20
   1   4   0   31.90    8.50
   1   4   0   32.40    5.20
   1   4   0   33.20    9.00
   1   4   0   27.80    3.80
   1   4   0   15.20    6.30
  -2  -4   0 3075.49  105.79
  -2  -4   0 2944.91  102.79
  -2  -4   0 2976.80  105.69
  -2  -4   0 2821.32   96.89
  -2  -4   0 3007.00   99.29
  -2  -4   0 2989.10  101.59
  -2  -4   0 3049.29  102.59
  -2  -4   0 2959.40  102.29
  -2  -4   0 3000.90  107.59
  -2  -4   0 2861.91  109.09
  -2  -4   0 3079.49  100.29
  -2  -4   0 2962.90   98.49
  -2  -4   0 3001.30  111.09
  -2  -4   0 2913.81  104.19
   2   4   0 2983.20   98.39
   2   4   0 2903.41  100.19
   2   4   0 2937.21  107.79
   2   4   0 2988.20  104.19
   2   4   0 3042.10  112.39
   2   4   0 3115.39  105.49
   2   4   0 2982.90  112.09
   2   4   0 2974.60  108.79
   2   4   0 2911.21  102.19
   2   4   0 2896.91  110.79
   2   4   0 2959.00  104.59
   2   4   0 2965.80  105.99
   2   4   0 3034.00  106.19
  -3  -4   0    6.30    3.50
  -3  -4   0    3.20    7.50
  -3  -4   0    8.10    2.20
  -3  -4   0    6.70    2.20
  -3  -4   0    5.00    4.20
  -3  -4   0    4.90    6.20
  -3  -4   0    4.30    5.00
  -3  -4   0   11.50    6.10
  -3  -4   0    0.20    4.50
  -3  -4   0    5.80    5.10
  -3  -4   0   17.70   11.60
  -3  -4   0   -8.30    6.50
  -3  -4   0   -4.20    7.70
  -3  -4   0    5.70    5.40
   3   4   0    6.40    9.40
   3   4   0    1.20    3.30
   3   4   0    6.90    6.00
   3   4   0    5.10    5.40
   3   4   0    1.30    5.10
   3   4   0    6.70    8.60
   3   4   0    6.40    5.10
   3   4   0    6.70    5.90
   3   4   0    7.80    7.10
   3   4   0    1.50    9.60
   3   4   0    4.60    2.30
   3   4   0   -0.40    8.60
   3   4   0   -1.20    6.10
  -4  -4   0  112.89    6.10
  -4  -4   0  113.99   10.40
  -4  -4   0  120.99   18.20
  -4  -4   0   90.79   14.00
  -4  -4   0  111.79    8.20
  -4  -4   0  122.49    8.60
  -4  -4   0  134.19   16.80
  -4  -4   0  142.69   13.80
  -4  -4   0   68.09   14.60
  -4  -4   0  112.29    9.10
  -4  -4   0  110.69    7.30
   4   4   0  126.39   10.70
   4   4   0  121.09   12.30
   4   4   0  123.89   17.60
   4   4   0  115.49   12.10
   4   4   0  109.59   10.00
   4   4   0  110.29   18.50
   4   4   0  112.19   14.90
   4   4   0  107.19   10.10
   4   4   0  109.69   11.30
   4   4   0  106.99    9.90
   4   4   0  134.09   19.40
   4   4   0  174.58   22.40
  -5  -4   0  591.94   23.70
  -5  -4   0  572.44   22.00
  -5  -4   0  504.95   37.40
  -5  -4   0  546.45   36.40
  -5  -4   0  617.34   33.60
  -5  -4   0  602.34   21.70
  -5  -4   0  595.14   27.10
  -5  -4   0  543.15   33.70
   5   4   0  755.72   58.89
   5   4   0  580.84   23.60
   5   4   0  557.64   38.40
   5   4   0  613.04   26.00
   5   4   0  572.04   25.10
   5   4   0  542.15   31.00
   5   4   0  587.44   24.80
   5   4   0  569.24   23.60
   5   4   0  553.54   32.30
   5   4   0  552.44   24.90
   5   4   0  560.24   23.30
   5   4   0  592.84   29.70
   5   4   0  555.14   34.70
  -6  -4   0   22.90   13.90
  -6  -4   0    5.60    5.90
  -6  -4   0   13.60    3.50
  -6  -4   0    4.00    3.90
  -6  -4   0    9.40    3.60
  -6  -4   0   10.00    9.20
  -6  -4   0    7.70   12.40
  -6  -4   0   34.10   14.40
  -6  -4   0   23.00   11.50
   6   4   0    8.40    8.40
   6   4   0   13.50    4.90
   6   4   0    8.40    8.80
   6   4   0    3.80    4.80
   6   4   0   11.40    3.70
   6   4   0    6.50    7.50
   6   4   0   11.00    3.80
   6   4   0    8.00    3.60
  -7  -4   0  346.57   22.00
  -7  -4   0  350.56   31.20
  -7  -4   0  331.97   13.20
  -7  -4   0  281.77   35.70
  -7  -4   0  277.07   35.00
  -7  -4   0  329.57   14.20
  -7  -4   0  337.67   28.00
  -7  -4   0  377.16   38.20
   7   4   0  350.76   29.80
   7   4   0  381.06   26.90
   7   4   0  340.77   21.10
   7   4   0  343.67   15.30
  -8  -4   0  147.79    7.70
  -8  -4   0  153.58   10.40
  -8  -4   0  141.09   27.10
  -8  -4   0  119.09   29.60
  -8  -4   0  103.99   21.20
  -8  -4   0  150.78   30.30
  -8  -4   0  198.88   20.20
  -8  -4   0  148.99   10.50
  -8  -4   0  154.38   22.70
  -8  -4   0  151.28   11.60
   8   4   0  151.48   19.70
   8   4   0  138.59   15.80
   8   4   0  145.19   20.60
   8   4   0  150.88   24.70
   8   4   0   93.19   16.50
  -9  -4   0    0.60   13.90
  -9  -4   0   10.50   12.90
  -9  -4   0   23.00   17.10
  -9  -4   0   38.40    6.90
  -9  -4   0   29.80    7.00
  -9  -4   0   15.20   13.50
  -9  -4   0  -14.00   16.20
  -9  -4   0   12.80    9.50
   9   4   0   25.80    9.40
   9   4   0   18.40    4.70
   9   4   0   25.80   11.80
   9   4   0    8.10   10.60
   9   4   0   10.40   10.70
   9   4   0   18.40   10.10
 -10  -4   0   69.49   25.00
 -10  -4   0   33.40    6.70
 -10  -4   0   53.09   21.40
 -10  -4   0   42.20    8.30
 -10  -4   0   80.89   29.10
 -10  -4   0   70.99   17.90
 -10  -4   0   55.49    5.20
 -10  -4   0   43.30   12.40
  10   4   0   50.19    7.10
  10   4   0   54.19   14.60
  10   4   0   56.59    7.80
  10   4   0   82.79   14.80
  10   4   0   23.90   10.90
  10   4   0   56.69   18.00
  10   4   0   50.09   16.00
 -11  -4   0   -9.00    8.20
 -11  -4   0   18.00   12.90
 -11  -4   0  -10.60   15.90
 -11  -4   0   -0.60    5.20
 -11  -4   0  -13.10   14.90
 -11  -4   0   -3.40    5.40
 -11  -4   0  -12.00   12.70
  11   4   0   -6.20   11.40
  11   4   0   -3.10    4.90
  11   4   0    8.70   11.70
  11   4   0    3.40    8.70
  11   4   0   14.20    6.00
  11   4   0    7.00    9.40
  11   4   0   -1.50   12.00
 -12  -4   0   16.40    7.20
 -12  -4   0   23.10   12.70
 -12  -4   0   39.20   22.80
 -12  -4   0   23.20   21.80
  12   4   0   41.50   16.20
  12   4   0    9.10    7.90
  12   4   0   19.90   12.40
  12   4   0  -11.10   13.20
  12   4   0   39.80    8.80
  12   4   0   21.00   13.60
  12   4   0   49.99   19.50
 -13  -4   0  115.39   13.50
 -13  -4   0   99.29   33.70
 -13  -4   0  139.59   34.40
 -13  -4   0  120.79   22.00
  13   4   0  124.99   31.70
  13   4   0  105.29   28.30
  13   4   0  126.29   27.20
  13   4   0  119.09   20.10
  13   4   0  127.89   33.80
  11  -5   0   56.09   22.40
  11  -5   0   23.80   17.00
  11  -5   0   57.49   19.60
  11  -5   0   29.00   15.70
  11  -5   0   51.59   25.00
  11  -5   0   54.09   13.90
 -11   5   0   49.40   12.20
 -11   5   0   49.90   12.30
 -11   5   0   -5.30   22.40
 -11   5   0   47.80    9.40
 -11   5   0   30.10   13.50
 -11   5   0   54.49   28.20
 -11   5   0   48.20   10.00
  10  -5   0   71.39   21.20
  10  -5   0   60.69   18.80
  10  -5   0   81.39   19.10
  10  -5   0   64.79   12.40
  10  -5   0   93.19   23.00
  10  -5   0   81.09   18.80
  10  -5   0   84.59   20.10
  10  -5   0   80.59   20.00
 -10   5   0   76.39   19.20
 -10   5   0   76.59   10.60
 -10   5   0   88.39   11.50
 -10   5   0   85.19   14.20
 -10   5   0   69.19   12.60
 -10   5   0   85.39   31.00
 -10   5   0   75.69   15.80
 -10   5   0   84.79   28.60
 -10   5   0   72.99   18.40
   9  -5   0   -0.90    9.90
   9  -5   0   13.20   12.10
   9  -5   0    9.80    7.30
   9  -5   0   20.40   14.10
   9  -5   0   13.50   11.40
   9  -5   0    5.10   14.30
   9  -5   0   16.10   13.50
   9  -5   0    9.30   11.90
  -9   5   0    6.70   10.00
  -9   5   0   -8.80    7.90
  -9   5   0    7.20    5.90
  -9   5   0    0.30    5.30
  -9   5   0    7.60   10.20
  -9   5   0   13.30   19.90
  -9   5   0   24.70   21.80
  -9   5   0   -1.10    7.60
  -9   5   0    8.90    7.80
   8  -5   0   47.70   14.70
   8  -5   0   52.79   10.50
   8  -5   0   70.89   19.00
   8  -5   0   39.40   14.50
   8  -5   0   42.20   14.70
   8  -5   0   65.39   16.20
   8  -5   0   48.20   15.90
   8  -5   0   53.09   16.00
  -8   5   0   43.20   10.40
  -8   5   0   52.09   23.20
  -8   5   0   44.50    9.30
  -8   5   0   80.89   17.50
  -8   5   0   35.30   20.10
  -8   5   0   53.29   16.10
  -8   5   0   52.59    9.50
  -8   5   0   56.69   11.00
  -8   5   0   37.50    9.10
  -8   5   0   48.50    8.00
  -8   5   0   54.59   15.00
   7  -5   0    3.90   10.60
   7  -5   0   14.70   11.80
   7  -5   0   33.30   13.50
   7  -5   0   19.50   12.60
   7  -5   0   47.40   17.40
   7  -5   0   13.70   10.80
   7  -5   0   11.20   11.10
   7  -5   0   20.70   13.30
  -7   5   0   20.00    6.50
  -7   5   0   12.60   17.60
  -7   5   0   27.90   10.90
  -7   5   0    5.90    6.80
  -7   5   0   18.50    8.90
  -7   5   0   12.80    5.30
  -7   5   0   14.70   11.30
  -7   5   0   15.50   10.60
   6  -5   0  182.58   23.20
   6  -5   0  188.98   27.50
   6  -5   0  184.08   14.30
   6  -5   0  291.47   31.60
   6  -5   0  236.58   26.60
   6  -5   0  285.37   30.00
   6  -5   0  159.08   22.70
   6  -5   0  201.28   28.20
   6  -5   0  205.98   25.30
   6  -5   0  211.88   24.80
  -6   5   0  176.38   31.10
  -6   5   0  165.88   20.30
  -6   5   0  192.88   12.50
  -6   5   0  169.78   22.30
  -6   5   0  227.38   16.30
  -6   5   0  166.88   22.30
  -6   5   0  263.27   32.70
  -6   5   0  219.78   25.30
  -6   5   0  183.08   20.40
  -6   5   0  191.18   20.40
  -6   5   0  166.68   21.70
   5  -5   0  355.66   28.60
   5  -5   0  336.37   27.60
   5  -5   0  326.07   18.20
   5  -5   0  310.57   25.70
   5  -5   0  354.66   30.80
   5  -5   0  342.97   27.20
   5  -5   0  312.37   29.30
   5  -5   0  330.37   27.00
   5  -5   0  361.86   29.50
  -5   5   0  311.37   36.90
  -5   5   0  272.17   23.00
  -5   5   0  361.96   27.40
  -5   5   0  327.57   26.80
  -5   5   0  334.17   29.70
  -5   5   0  334.87   25.30
  -5   5   0  313.97   18.80
  -5   5   0  311.67   25.80
  -5   5   0  333.17   24.50
  -5   5   0  322.97   26.20
  -5   5   0  333.97   16.40
  -5   5   0  329.97   15.30
   4  -5   0  265.07   23.20
   4  -5   0  213.28   23.50
   4  -5   0  217.38   14.10
   4  -5   0  235.98   22.50
   4  -5   0  256.27   11.50
   4  -5   0  284.07   24.40
   4  -5   0  297.07   31.50
   4  -5   0  173.88   21.10
   4  -5   0  267.57   34.60
   4  -5   0  220.18   23.00
   4  -5   0  251.57   24.50
  -4   5   0  242.08   11.80
  -4   5   0  232.48   28.90
  -4   5   0  226.08   26.20
  -4   5   0  256.77   20.10
  -4   5   0  230.28   21.60
  -4   5   0  274.37   25.70
  -4   5   0  254.97   14.90
  -4   5   0  255.37   22.30
  -4   5   0  257.17   25.10
  -4   5   0  218.58   22.50
  -4   5   0  216.18   22.00
  -4   5   0  244.08   15.40
   3  -5   0  102.49    9.30
   3  -5   0  104.19   15.60
   3  -5   0  137.69   18.50
   3  -5   0  134.19   17.90
   3  -5   0  136.49   17.80
   3  -5   0  134.09   19.80
   3  -5   0  135.99    7.90
   3  -5   0   97.19   16.30
  -3   5   0  123.19   16.50
  -3   5   0  104.49   14.90
  -3   5   0  124.29   15.30
  -3   5   0  110.99   11.90
  -3   5   0  118.39   20.30
  -3   5   0  156.68   22.60
  -3   5   0   96.99   14.90
  -3   5   0  152.08   20.40
  -3   5   0  107.19   19.20
  -3   5   0  117.09   10.40
  -3   5   0  125.99   17.70
  -3   5   0  136.29   17.10
  -3   5   0  110.89    6.90
   2  -5   0   48.00   13.80
   2  -5   0   45.60   10.30
   2  -5   0   30.60   10.70
   2  -5   0   54.69   15.50
   2  -5   0   71.19   20.60
   2  -5   0   41.30    6.40
   2  -5   0   43.40   10.70
   2  -5   0   20.80    9.90
   2  -5   0   33.90   10.30
   2  -5   0   25.10    9.40
  -2   5   0   26.30   11.50
  -2   5   0   44.20    4.10
  -2   5   0   30.10    6.10
  -2   5   0   63.09   12.70
  -2   5   0   39.10   11.10
  -2   5   0   36.40   10.00
  -2   5   0   35.20    8.10
  -2   5   0   43.90   12.30
  -2   5   0   42.60   10.30
  -2   5   0   38.60   12.10
  -2   5   0   49.40   10.60
  -2   5   0   60.29   13.60
  -2   5   0   40.50   10.10
   1  -5   0  409.86   16.80
   1  -5   0  395.16   18.00
   1  -5   0  448.06   27.00
   1  -5   0  396.86   27.70
   1  -5   0  412.16   30.80
   1  -5   0  358.36   25.20
   1  -5   0  380.36   22.90
   1  -5   0  422.86   28.90
   1  -5   0  413.16   27.10
   1  -5   0  368.36   24.80
  -1   5   0  465.45   28.00
  -1   5   0  410.46   24.50
  -1   5   0  366.26   22.60
  -1   5   0  384.06   28.90
  -1   5   0  402.66   25.10
  -1   5   0  403.86   18.70
  -1   5   0  432.96   26.50
  -1   5   0  432.26   30.20
  -1   5   0  396.76   19.60
  -1   5   0  406.86   14.80
   0  -5   0  601.84   29.10
   0  -5   0  641.24   29.70
   0  -5   0  584.14   32.80
   0  -5   0  587.04   23.10
   0  -5   0  562.84   31.40
   0  -5   0  595.24   28.00
   0  -5   0  611.64   32.40
   0  -5   0  566.84   33.30
   0  -5   0  595.24   39.40
   0  -5   0  604.14   23.90
   0  -5   0  601.94   31.50
   0   5   0  633.44   31.20
   0   5   0  566.74   23.50
   0   5   0  597.74   28.50
   0   5   0  601.24   32.80
   0   5   0  554.84   33.10
   0   5   0  603.64   31.80
   0   5   0  637.54   33.50
   0   5   0  603.74   32.00
   0   5   0  518.95   34.40
   0   5   0  595.94   19.80
   0   5   0  595.14   37.60
   0   5   0  568.44   35.00
  -1  -5   0  208.78   18.60
  -1  -5   0  221.38   17.60
  -1  -5   0  210.08   20.40
  -1  -5   0  199.08   19.30
  -1  -5   0  225.68   20.20
  -1  -5   0  208.78   14.90
  -1  -5   0  216.18   11.30
  -1  -5   0  271.47   26.40
  -1  -5   0  225.78   11.10
  -1  -5   0  220.18   17.40
  -1  -5   0  201.98   13.30
  -1  -5   0  233.58   14.30
   1   5   0  224.38   20.70
   1   5   0  193.48   18.20
   1   5   0  202.68   19.80
   1   5   0  209.28   17.80
   1   5   0  225.08   13.90
   1   5   0  223.38   22.90
   1   5   0  206.18   18.70
   1   5   0  231.98   17.50
   1   5   0  173.78   19.60
  -2  -5   0   82.69   10.80
  -2  -5   0   82.89   12.20
  -2  -5   0   93.79    8.50
  -2  -5   0   80.19   11.10
  -2  -5   0   72.29   11.00
  -2  -5   0   90.99   10.00
  -2  -5   0   76.39   14.20
  -2  -5   0   76.29    8.40
  -2  -5   0   86.09    6.30
  -2  -5   0   95.99   11.80
  -2  -5   0   76.39    6.90
  -2  -5   0   74.89   13.70
  -2  -5   0   97.59   11.00
  -2  -5   0   96.99   10.10
   2   5   0   81.29   12.20
   2   5   0   80.89   11.40
   2   5   0   84.89    6.20
   2   5   0   86.29    8.10
   2   5   0   82.79   11.90
   2   5   0   79.39   14.30
   2   5   0   89.99   10.00
   2   5   0   79.89   13.20
   2   5   0  115.59   17.90
   2   5   0   89.89   13.40
   2   5   0   88.79   12.70
  -3  -5   0  792.22   30.40
  -3  -5   0  698.93   40.70
  -3  -5   0  801.72   42.10
  -3  -5   0  770.92   30.00
  -3  -5   0  741.63   28.60
  -3  -5   0  776.02   31.70
  -3  -5   0  827.42   35.70
  -3  -5   0  741.83   34.50
  -3  -5   0  771.52   29.90
  -3  -5   0  753.92   27.20
  -3  -5   0  763.62   32.40
  -3  -5   0  800.82   42.40
  -3  -5   0  762.82   38.00
  -3  -5   0  766.02   25.90
  -3  -5   0  762.92   33.50
  -3  -5   0  724.33   40.00
   3   5   0  788.32   34.70
   3   5   0  764.02   35.70
   3   5   0  754.62   42.20
   3   5   0  757.42   33.60
   3   5   0  783.52   40.10
   3   5   0  742.53   37.40
   3   5   0  770.92   32.00
   3   5   0  757.32   26.70
   3   5   0  713.73   43.00
   3   5   0  729.03   42.30
   3   5   0  758.02   29.00
   3   5   0  740.33   34.50
   3   5   0  785.72   35.70
  -4  -5   0  253.27   21.20
  -4  -5   0  242.88   17.10
  -4  -5   0  251.27   15.50
  -4  -5   0  269.27   15.50
  -4  -5   0  270.07   12.60
  -4  -5   0  231.18   27.30
  -4  -5   0  260.27   16.00
  -4  -5   0  263.67   10.20
  -4  -5   0  268.67   20.60
  -4  -5   0  258.67   23.60
  -4  -5   0  256.67   13.50
  -4  -5   0  252.47   18.30
  -4  -5   0  265.77   10.40
  -4  -5   0  269.07   10.20
  -4  -5   0  261.67   16.90
   4   5   0  254.37   19.00
   4   5   0  270.57   16.30
   4   5   0  262.47   23.60
   4   5   0  280.97   13.40
   4   5   0  260.57   24.40
   4   5   0  276.47   17.70
   4   5   0  372.76   35.50
   4   5   0  301.07   17.80
   4   5   0  259.97   10.40
   4   5   0  289.37   17.00
   4   5   0  277.27   23.80
   4   5   0  282.47   17.20
  -5  -5   0  261.97   15.20
  -5  -5   0  268.87   22.90
  -5  -5   0  262.47   13.80
  -5  -5   0  282.97   31.10
  -5  -5   0  251.07   12.60
  -5  -5   0  253.27   13.00
  -5  -5   0  236.88   12.10
  -5  -5   0  256.57   10.90
  -5  -5   0  248.98   16.30
  -5  -5   0  235.68   21.70
  -5  -5   0  243.38   13.90
   5   5   0  242.28    9.10
   5   5   0  234.68   14.50
   5   5   0  220.08   17.00
   5   5   0  251.77   15.60
   5   5   0  290.57   31.70
   5   5   0  231.98   19.90
   5   5   0  271.67   13.80
   5   5   0  247.38   22.80
   5   5   0  263.67   17.90
   5   5   0  238.08   15.30
   5   5   0  262.97   16.80
   5   5   0  263.07   29.10
  -6  -5   0   41.20    5.60
  -6  -5   0   37.40    4.90
  -6  -5   0   43.80   16.10
  -6  -5   0   29.20   12.70
  -6  -5   0   14.00   13.50
  -6  -5   0   40.80    8.90
  -6  -5   0   48.10    7.30
  -6  -5   0   48.00   13.60
   6   5   0   40.10    7.90
   6   5   0   30.20    9.40
   6   5   0   41.00    7.20
   6   5   0   33.60    6.60
   6   5   0   20.30   10.30
   6   5   0   33.90   12.60
   6   5   0   36.60    7.10
   6   5   0   35.60    7.10
   6   5   0   36.80    7.00
   6   5   0   35.40    6.20
  -7  -5   0   45.90    9.90
  -7  -5   0   39.60    5.70
  -7  -5   0   14.80   13.40
  -7  -5   0   39.10   12.80
  -7  -5   0   41.60    5.60
  -7  -5   0   51.79   18.10
  -7  -5   0   19.80   15.50
  -7  -5   0   38.50    7.60
   7   5   0   37.90   11.00
   7   5   0   30.80    7.60
   7   5   0   31.00    6.70
   7   5   0   36.40    6.40
   7   5   0   37.20    6.00
   7   5   0   39.20   14.30
   7   5   0   50.89    7.40
  -8  -5   0  204.38   11.50
  -8  -5   0  191.18   28.10
  -8  -5   0  165.18   23.70
  -8  -5   0  198.58   20.20
  -8  -5   0  200.28   31.60
  -8  -5   0  177.78   30.80
  -8  -5   0  174.78   13.00
   8   5   0  178.88   12.50
   8   5   0  196.48   23.20
   8   5   0  194.38   16.20
   8   5   0  228.78   30.30
   8   5   0  221.98   13.30
   8   5   0  216.38   28.10
  -9  -5   0  182.58   26.80
  -9  -5   0  162.98   11.40
  -9  -5   0  173.48   29.70
  -9  -5   0  224.28   14.30
  -9  -5   0  195.18   33.60
  -9  -5   0  165.58   19.00
  -9  -5   0  172.28   34.70
   9   5   0  219.78   20.70
   9   5   0  184.78   12.50
   9   5   0  177.58   25.00
   9   5   0  192.68   24.20
   9   5   0  184.98   12.30
   9   5   0  177.88   29.40
   9   5   0  223.08   25.20
 -10  -5   0   29.00   11.50
 -10  -5   0   77.39   19.90
 -10  -5   0   55.99    9.20
 -10  -5   0   63.49   24.10
 -10  -5   0   41.40    7.10
 -10  -5   0   46.50   19.80
  10   5   0   46.00    7.50
  10   5   0   60.39   16.60
  10   5   0   44.70   14.90
  10   5   0   53.89   12.10
  10   5   0   44.60   13.90
 -11  -5   0   -3.10   18.70
 -11  -5   0   16.50   17.00
 -11  -5   0    8.40    6.50
 -11  -5   0    7.20    5.50
 -11  -5   0    6.00   13.00
 -11  -5   0   -6.20    8.20
  11   5   0   18.90   12.40
  11   5   0   -6.00   10.70
  11   5   0   -7.10    8.00
  11   5   0   24.70   14.70
 -12  -5   0   20.00   20.90
 -12  -5   0   41.00   18.10
 -12  -5   0   38.00   22.60
 -12  -5   0   24.70   12.20
 -12  -5   0   25.80    7.30
  12   5   0   24.50   14.00
  12   5   0   16.70   13.30
  12   5   0   20.40   16.20
  12   5   0   38.10   19.00
  12   5   0   36.00   17.70
 -13  -5   0   40.30    9.00
 -13  -5   0    8.20   24.30
 -13  -5   0    4.20   19.70
 -13  -5   0   14.80   12.60
  13   5   0   52.99   23.10
  13   5   0   54.29   19.50
  13   5   0   21.30   21.60
  13   5   0   55.79   19.50
  11  -6   0   33.70   18.10
  11  -6   0   53.59   16.50
  11  -6   0   51.49   22.10
  11  -6   0   48.90   34.70
  11  -6   0   60.09   21.60
 -11   6   0   47.20   12.80
 -11   6   0   41.70   12.90
 -11   6   0   35.40    9.20
 -11   6   0    0.90   30.10
 -11   6   0   29.70    9.10
  10  -6   0  145.69   27.20
  10  -6   0  153.88   18.60
  10  -6   0  137.89   27.60
  10  -6   0  148.19   25.80
  10  -6   0  133.79   28.20
  10  -6   0  102.89   24.90
  10  -6   0  196.38   32.70
 -10   6   0  149.88   18.00
 -10   6   0  120.99   17.50
 -10   6   0  210.88   48.30
 -10   6   0  165.68   15.40
 -10   6   0  115.99   21.10
 -10   6   0  142.19   27.80
 -10   6   0  179.88   43.30
   9  -6   0  128.19   28.90
   9  -6   0  142.09   27.20
   9  -6   0  172.68   30.40
   9  -6   0  112.59   24.50
   9  -6   0  135.19   15.50
   9  -6   0  172.68   26.50
   9  -6   0  160.58   26.00
  -9   6   0  139.49   13.40
  -9   6   0  129.19   13.10
  -9   6   0  132.39   16.90
  -9   6   0  148.39   23.90
  -9   6   0  130.99   23.70
  -9   6   0  166.18   25.50
  -9   6   0  122.79   29.60
  -9   6   0  142.59   35.90
  -9   6   0  116.39   12.10
  -9   6   0  147.19   14.40
  -9   6   0  178.58   19.60
   8  -6   0   56.19   16.60
   8  -6   0   58.09   17.60
   8  -6   0   64.69   17.20
   8  -6   0   54.29   17.80
   8  -6   0   66.09   22.20
   8  -6   0   83.39   19.70
   8  -6   0   61.99   17.30
   8  -6   0   78.79   12.00
  -8   6   0   88.09   18.70
  -8   6   0   48.60   22.50
  -8   6   0   63.49   18.00
  -8   6   0   81.59   14.60
  -8   6   0   76.69   12.80
  -8   6   0   65.09    9.90
  -8   6   0   62.39   11.60
  -8   6   0   83.29   13.80
  -8   6   0   55.69    8.40
  -8   6   0   69.59   26.80
   7  -6   0   58.69    9.80
   7  -6   0  104.79   21.90
   7  -6   0   67.99   20.80
   7  -6   0   57.09   16.80
   7  -6   0   63.19   16.50
   7  -6   0   58.09   16.00
   7  -6   0   84.09   22.40
   7  -6   0   72.89   17.70
   7  -6   0   60.59   17.80
  -7   6   0   74.79   14.70
  -7   6   0   39.90   14.30
  -7   6   0   90.39   22.00
  -7   6   0   49.40   22.10
  -7   6   0   57.99   14.10
  -7   6   0   60.79    8.30
  -7   6   0   65.39   11.60
  -7   6   0   41.10   14.00
  -7   6   0   73.89   12.20
  -7   6   0   69.89    9.10
   6  -6   0   14.30   13.20
   6  -6   0   41.10   13.70
   6  -6   0   30.90   13.70
   6  -6   0   34.40   15.50
   6  -6   0   28.80   12.90
   6  -6   0   19.70    7.70
   6  -6   0   30.30   13.20
   6  -6   0   12.60   11.10
   6  -6   0   24.70   14.60
   6  -6   0   12.30   11.40
  -6   6   0   21.00   18.10
  -6   6   0   25.30    8.70
  -6   6   0   28.60   12.40
  -6   6   0   14.80    5.80
  -6   6   0   26.60   14.60
  -6   6   0   26.10   11.20
  -6   6   0   38.30   13.60
  -6   6   0   29.70   13.70
  -6   6   0   23.70    5.50
  -6   6   0   20.30   13.30
  -6   6   0    7.30    8.40
   5  -6   0  148.49   22.90
   5  -6   0  150.68   21.20
   5  -6   0  116.89   20.80
   5  -6   0  158.08   26.60
   5  -6   0  111.69   19.50
   5  -6   0  158.38   22.60
   5  -6   0  111.19   19.20
   5  -6   0  174.98   15.80
   5  -6   0  160.38   23.20
  -5   6   0  161.68   24.90
  -5   6   0  132.89   21.20
  -5   6   0  156.38   22.70
  -5   6   0  147.29   11.40
  -5   6   0  126.39   18.80
  -5   6   0  170.88   14.50
  -5   6   0  160.08   11.50
  -5   6   0  174.78   31.30
  -5   6   0  150.38    9.90
  -5   6   0  175.78   23.60
  -5   6   0  160.98   26.90
  -5   6   0  163.08   22.20
   4  -6   0  173.88   21.40
   4  -6   0  166.68   22.40
   4  -6   0  167.68   22.40
   4  -6   0  181.38   21.70
   4  -6   0  208.78   37.00
   4  -6   0  163.48   20.90
   4  -6   0  208.18   25.20
   4  -6   0  191.18   26.80
   4  -6   0  152.28   22.30
   4  -6   0  176.88   10.40
   4  -6   0  183.28   13.50
  -4   6   0  166.98   21.00
  -4   6   0  163.58   13.80
  -4   6   0  209.78   22.80
  -4   6   0  153.18   20.20
  -4   6   0  160.38   21.00
  -4   6   0  149.69   23.10
  -4   6   0  180.08    9.70
  -4   6   0  198.38   25.10
  -4   6   0  168.98   13.90
  -4   6   0  125.89   18.70
  -4   6   0  201.68   27.80
  -4   6   0  154.88   24.80
  -4   6   0  162.38   21.70
   3  -6   0   -4.50    7.80
   3  -6   0    2.80    3.60
   3  -6   0   16.50   10.80
   3  -6   0    7.90    4.80
   3  -6   0    7.30    7.10
   3  -6   0   -6.10    7.30
   3  -6   0   17.60    9.40
   3  -6   0    0.70    7.80
   3  -6   0   -3.10    7.80
   3  -6   0    7.50    8.70
   3  -6   0   -2.30    6.60
  -3   6   0    1.90    5.30
  -3   6   0    6.70    8.60
  -3   6   0    6.30   10.60
  -3   6   0    5.30    5.60
  -3   6   0   -3.20    7.40
  -3   6   0   -2.40    7.60
  -3   6   0   -4.00    8.50
  -3   6   0    2.20    2.80
  -3   6   0    4.60    7.60
  -3   6   0   16.10    8.20
  -3   6   0    7.40   10.00
  -3   6   0   -3.00    7.00
  -3   6   0    4.60    7.70
   2  -6   0  265.37   28.20
   2  -6   0  196.08   21.90
   2  -6   0  249.48   23.10
   2  -6   0  269.87   14.40
   2  -6   0  291.27   26.90
   2  -6   0  199.98   23.80
   2  -6   0  234.78   19.70
   2  -6   0  200.48   22.20
   2  -6   0  281.07   27.60
  -2   6   0  215.38   18.80
  -2   6   0  274.47   26.00
  -2   6   0  262.67   27.20
  -2   6   0  249.48   28.50
  -2   6   0  185.98   21.10
  -2   6   0  234.88   24.90
  -2   6   0  247.38   18.80
  -2   6   0  266.17   25.80
  -2   6   0  244.78   10.40
  -2   6   0  301.27   32.10
  -2   6   0  268.57   15.00
  -2   6   0  230.48   25.60
  -2   6   0  240.98   23.30
   1  -6   0 1051.79   50.29
   1  -6   0 1099.29   46.80
   1  -6   0 1138.19   55.89
   1  -6   0 1043.10   54.49
   1  -6   0 1008.00   39.90
   1  -6   0  994.60   53.69
   1  -6   0 1075.99   38.70
   1  -6   0 1100.99   50.29
  -1   6   0 1054.99   41.30
  -1   6   0  979.40   47.20
  -1   6   0 1002.10   51.09
  -1   6   0 1070.69   54.49
  -1   6   0  990.40   50.09
  -1   6   0 1085.49   60.89
  -1   6   0  990.20   50.09
  -1   6   0 1063.19   35.10
  -1   6   0 1047.40   49.00
  -1   6   0 1057.49   47.40
  -1   6   0 1004.00   52.39
  -1   6   0 1018.00   39.50
  -1   6   0 1033.20   50.49
   0  -6   0   26.60    8.90
   0  -6   0   22.60    5.00
   0  -6   0   29.60    9.70
   0  -6   0   29.50    8.70
   0  -6   0   29.70    8.90
   0  -6   0   42.30    8.60
   0  -6   0   30.10    6.10
   0  -6   0   25.20   10.00
   0  -6   0   24.10   10.00
   0  -6   0   23.40    7.60
   0  -6   0   28.30   11.00
   0  -6   0   16.20    8.50
   0  -6   0   27.90    5.50
   0   6   0   32.00    9.30
   0   6   0   31.60   10.30
   0   6   0   43.80    6.90
   0   6   0   26.10    9.50
   0   6   0   29.10    2.00
   0   6   0   24.10   10.70
   0   6   0   30.40    7.90
   0   6   0   17.70    8.30
   0   6   0   25.60   10.30
   0   6   0   35.70   12.30
   0   6   0   37.50   11.10
   0   6   0   28.10    8.00
   0   6   0   34.80    9.80
  -1  -6   0  152.08   19.40
  -1  -6   0   87.79   14.40
  -1  -6   0  152.78   18.20
  -1  -6   0  109.79   14.80
  -1  -6   0  108.69    8.20
  -1  -6   0  100.99   14.90
  -1  -6   0  126.59   14.60
  -1  -6   0  135.79   20.40
  -1  -6   0  112.39   11.40
  -1  -6   0  114.49   12.60
  -1  -6   0  106.19    8.90
  -1  -6   0  102.19   14.00
   1   6   0  120.99   15.40
   1   6   0  124.39   11.80
   1   6   0  108.59   14.40
   1   6   0  116.59   14.80
   1   6   0  101.49   14.40
   1   6   0  105.69    8.10
   1   6   0   84.99   13.70
   1   6   0  116.19   15.80
   1   6   0  109.29   16.80
   1   6   0  100.89   18.00
   1   6   0  143.29   17.50
  -2  -6   0   81.19   15.50
  -2  -6   0   77.49   11.90
  -2  -6   0   81.59    8.20
  -2  -6   0   95.29   16.40
  -2  -6   0   67.19   13.40
  -2  -6   0   72.19   11.90
  -2  -6   0   99.39    9.50
  -2  -6   0   70.69   12.50
  -2  -6   0  105.49   11.00
  -2  -6   0   93.69   12.40
  -2  -6   0   95.89    9.40
  -2  -6   0   77.39    6.50
  -2  -6   0   83.99   11.30
  -2  -6   0   98.19   10.90
   2   6   0   56.89   12.00
   2   6   0  102.59   13.20
   2   6   0   98.49   15.00
   2   6   0   76.69   12.40
   2   6   0   81.29    8.80
   2   6   0   97.59   14.50
   2   6   0   68.69   14.70
   2   6   0   86.49    7.70
   2   6   0   93.19   15.20
   2   6   0   58.09   11.70
   2   6   0  111.69   19.10
  -3  -6   0  224.38   20.20
  -3  -6   0  246.88    8.40
  -3  -6   0  214.18   14.10
  -3  -6   0  242.28   20.50
  -3  -6   0  233.78   15.20
  -3  -6   0  217.48   14.50
  -3  -6   0  257.67   17.90
  -3  -6   0  218.78   14.60
  -3  -6   0  187.48   22.00
  -3  -6   0  255.07   15.50
  -3  -6   0  252.57   18.10
  -3  -6   0  225.58   10.90
  -3  -6   0  250.57   28.40
  -3  -6   0  216.38   18.00
  -3  -6   0  270.47   19.20
  -3  -6   0  245.88   12.30
   3   6   0  234.08   21.20
   3   6   0  233.18   12.60
   3   6   0  225.78   17.10
   3   6   0  234.08   10.60
   3   6   0  233.68   29.30
   3   6   0  232.78   15.10
   3   6   0  239.48   18.90
   3   6   0  227.98   18.50
   3   6   0  232.58   24.00
   3   6   0  242.98   19.50
   3   6   0  298.47   35.30
  -4  -6   0  704.73   30.70
  -4  -6   0  700.93   28.40
  -4  -6   0  666.13   34.60
  -4  -6   0  690.53   35.70
  -4  -6   0  680.93   42.30
  -4  -6   0  692.43   24.70
  -4  -6   0  687.63   33.40
  -4  -6   0  676.03   26.80
  -4  -6   0  753.92   32.60
  -4  -6   0  661.23   41.50
  -4  -6   0  682.63   31.30
  -4  -6   0  666.13   37.80
  -4  -6   0  664.13   23.60
  -4  -6   0  676.63   32.60
   4   6   0  691.93   33.70
   4   6   0  668.73   36.30
   4   6   0  664.63   26.20
   4   6   0  600.54   38.90
   4   6   0  645.04   30.20
   4   6   0  687.63   31.90
   4   6   0  664.53   33.70
   4   6   0  686.93   24.00
   4   6   0  704.43   33.30
   4   6   0  684.63   34.40
   4   6   0  678.73   41.40
  -5  -6   0  462.25   24.00
  -5  -6   0  468.55   19.50
  -5  -6   0  443.96   31.30
  -5  -6   0  447.46   22.20
  -5  -6   0  457.75   30.20
  -5  -6   0  449.26   24.90
  -5  -6   0  453.45   16.80
  -5  -6   0  377.66   34.40
  -5  -6   0  427.16   24.40
  -5  -6   0  422.26   20.60
   5   6   0  412.86   24.60
   5   6   0  437.36   26.90
   5   6   0  450.55   25.70
   5   6   0  424.36   35.00
   5   6   0  428.26   24.00
   5   6   0  414.56   32.50
   5   6   0  455.05   25.20
   5   6   0  440.76   23.30
   5   6   0  429.36   24.30
   5   6   0  455.15   19.20
  -6  -6   0   -6.20    9.40
  -6  -6   0   10.20    5.50
  -6  -6   0    8.70    4.40
  -6  -6   0    5.50    7.00
  -6  -6   0   -1.40   12.70
  -6  -6   0    4.50    2.90
  -6  -6   0    8.40   10.20
   6   6   0    6.00    9.90
   6   6   0    9.10    5.20
   6   6   0    7.40    4.30
   6   6   0    9.30    4.50
   6   6   0   11.90    6.20
   6   6   0    4.90    6.30
   6   6   0   10.10    7.00
   6   6   0    4.30    6.30
   6   6   0    3.30    6.40
   6   6   0   12.70    7.40
  -7  -6   0   19.10    5.20
  -7  -6   0   15.00    3.90
  -7  -6   0    1.60   10.30
  -7  -6   0    9.70    5.70
  -7  -6   0   14.30   11.30
  -7  -6   0    4.30    6.90
   7   6   0   15.50    5.90
   7   6   0   27.20   13.60
   7   6   0   14.30    5.20
   7   6   0   13.90    6.50
   7   6   0   25.40    7.20
   7   6   0    9.10    6.40
   7   6   0   25.90    8.90
   7   6   0   10.50    6.60
   7   6   0    1.60   10.40
   7   6   0   11.40    5.30
  -8  -6   0   48.30   19.10
  -8  -6   0   61.29    6.80
  -8  -6   0   60.09   19.00
  -8  -6   0   57.39    8.90
  -8  -6   0   48.50   11.40
  -8  -6   0   36.10   16.20
   8   6   0   52.29   16.20
   8   6   0   62.39   17.50
   8   6   0   49.70    9.00
   8   6   0   37.00    8.10
   8   6   0   47.20    7.20
   8   6   0   53.89    6.90
   8   6   0   61.39   13.50
   8   6   0   46.20    8.80
  -9  -6   0  341.47   42.60
  -9  -6   0  328.57   34.90
  -9  -6   0  370.76   49.30
  -9  -6   0  301.57   41.30
  -9  -6   0  332.07   24.80
  -9  -6   0  346.97   19.60
  -9  -6   0  333.77   16.40
   9   6   0  359.16   20.10
   9   6   0  329.97   27.80
   9   6   0  266.37   35.10
   9   6   0  325.87   19.20
   9   6   0  330.17   21.00
   9   6   0  336.57   29.20
   9   6   0  389.56   34.40
 -10  -6   0  226.78   40.20
 -10  -6   0  269.67   17.50
 -10  -6   0  259.57   23.10
 -10  -6   0  245.28   31.60
 -10  -6   0  288.07   42.50
 -10  -6   0  320.47   42.70
 -10  -6   0  276.97   15.10
  10   6   0  285.47   31.20
  10   6   0  267.47   36.40
  10   6   0  242.28   16.80
  10   6   0  300.27   34.00
  10   6   0  257.37   17.00
  10   6   0  265.17   29.00
  10   6   0  271.57   29.80
 -11  -6   0   72.89   21.00
 -11  -6   0   40.70   23.00
 -11  -6   0   53.09    9.70
 -11  -6   0   77.99   15.60
 -11  -6   0   50.59    8.00
  11   6   0   63.69   10.00
  11   6   0   59.79    9.70
  11   6   0   47.00   15.80
  11   6   0   35.90   17.30
  11   6   0   66.19   19.20
  11   6   0   53.39   12.10
 -12  -6   0   -4.80    5.90
 -12  -6   0    2.20    5.80
 -12  -6   0    8.20    9.50
 -12  -6   0  -14.00   16.40
 -12  -6   0    7.60   20.80
 -12  -6   0   -1.50   13.00
  12   6   0   -7.10   10.10
  12   6   0    5.50   16.90
  12   6   0    0.30   13.50
  12   6   0   31.30   17.20
  10  -7   0    2.90   14.20
  10  -7   0    1.20   12.40
  10  -7   0    3.80   13.00
  10  -7   0   -9.60   15.50
  10  -7   0   -2.30    9.90
 -10   7   0   17.90   27.50
 -10   7   0    2.60    6.30
 -10   7   0    5.70    8.10
 -10   7   0    2.90   14.50
 -10   7   0    0.10    9.30
 -10   7   0    0.20    8.70
 -10   7   0   40.30   24.80
   9  -7   0  138.19   36.50
   9  -7   0  163.08   31.00
   9  -7   0  179.98   29.80
   9  -7   0  116.69   15.80
   9  -7   0  144.89   26.40
   9  -7   0  107.79   23.40
   9  -7   0  111.69   23.70
  -9   7   0  143.89   13.60
  -9   7   0  158.28   28.60
  -9   7   0  151.98   36.00
  -9   7   0  132.29   18.20
  -9   7   0  157.78   34.10
  -9   7   0  122.59   13.10
  -9   7   0  107.79   23.90
  -9   7   0  113.89   19.60
  -9   7   0   98.69   16.50
  -9   7   0  125.39   35.30
   8  -7   0   97.89   23.40
   8  -7   0  103.19   23.30
   8  -7   0  148.49   28.30
   8  -7   0  121.39   23.30
   8  -7   0   94.79   21.60
   8  -7   0  143.09   21.40
  -8   7   0  102.79   17.10
  -8   7   0  121.79   11.90
  -8   7   0  110.49   22.10
  -8   7   0  152.08   28.30
  -8   7   0  157.28   19.10
  -8   7   0  120.39   33.60
  -8   7   0   91.39   14.20
  -8   7   0  128.99   13.10
  -8   7   0  112.29   18.60
   7  -7   0  131.19   24.10
   7  -7   0  154.98   16.80
   7  -7   0  179.78   28.20
   7  -7   0  130.09   23.40
   7  -7   0  137.89   31.30
   7  -7   0  156.08   35.70
   7  -7   0  157.88   25.90
   7  -7   0  151.48   31.20
  -7   7   0  154.78   17.40
  -7   7   0  158.18   11.90
  -7   7   0  139.59   24.00
  -7   7   0  154.08   22.40
  -7   7   0  143.59   21.00
  -7   7   0  129.49   30.70
  -7   7   0  140.19   23.80
  -7   7   0  161.08   14.50
  -7   7   0  138.69   25.10
   6  -7   0  218.38   27.40
   6  -7   0  331.17   37.20
   6  -7   0  247.28   31.30
   6  -7   0  241.68   39.50
   6  -7   0  257.87   33.60
   6  -7   0  248.78   30.90
   6  -7   0  293.97   35.50
   6  -7   0  229.68   17.70
  -6   7   0  261.47   14.50
  -6   7   0  249.97   30.60
  -6   7   0  329.37   35.20
  -6   7   0  274.27   28.30
  -6   7   0  273.47   19.80
  -6   7   0  303.77   31.10
  -6   7   0  259.67   37.40
  -6   7   0  244.98   16.00
  -6   7   0  254.07   33.10
   5  -7   0  296.67   38.20
   5  -7   0  351.96   32.00
   5  -7   0  322.97   33.80
   5  -7   0  261.57   33.50
   5  -7   0  327.87   33.60
   5  -7   0  314.97   19.20
   5  -7   0  296.67   29.40
   5  -7   0  278.47   31.70
   5  -7   0  287.47   33.50
   5  -7   0  235.88   29.90
  -5   7   0  353.46   34.30
  -5   7   0  342.07   29.30
  -5   7   0  292.07   17.20
  -5   7   0  348.37   27.90
  -5   7   0  310.17   32.70
  -5   7   0  365.06   29.40
  -5   7   0  301.57   38.00
  -5   7   0  288.57   20.10
  -5   7   0  387.26   32.50
  -5   7   0  304.57   15.30
  -5   7   0  374.66   44.20
  -5   7   0  263.77   32.80
  -5   7   0  333.37   19.30
   4  -7   0   88.09   21.90
   4  -7   0  109.69   18.10
   4  -7   0  118.89   27.10
   4  -7   0  107.09   21.00
   4  -7   0  107.59   19.40
   4  -7   0  124.59   20.70
   4  -7   0  113.29   19.80
   4  -7   0  115.09   21.20
   4  -7   0  114.99    9.30
   4  -7   0  135.59   13.60
   4  -7   0   99.79   22.30
  -4   7   0   98.69   21.90
  -4   7   0  152.98   23.00
  -4   7   0  143.49   22.30
  -4   7   0  137.89   20.20
  -4   7   0  163.68   27.90
  -4   7   0  107.59    8.20
  -4   7   0  137.29   25.90
  -4   7   0  116.69   14.00
  -4   7   0  118.29   14.50
  -4   7   0  136.29   20.80
  -4   7   0  114.89   20.80
  -4   7   0  145.79   23.10
   3  -7   0  861.21   51.89
   3  -7   0  917.51   46.00
   3  -7   0  830.12   49.50
   3  -7   0  770.02   46.40
   3  -7   0  793.62   51.49
   3  -7   0  834.72   49.10
   3  -7   0  853.01   32.50
   3  -7   0  833.62   46.10
   3  -7   0  839.12   47.40
  -3   7   0  910.81   45.90
  -3   7   0  833.92   47.50
  -3   7   0  836.52   36.00
  -3   7   0  829.42   49.60
  -3   7   0  837.42   44.20
  -3   7   0  888.51   47.00
  -3   7   0  762.82   51.39
  -3   7   0  793.42   48.00
  -3   7   0  836.72   30.60
  -3   7   0  781.52   48.00
  -3   7   0  840.62   52.59
  -3   7   0  896.51   41.50
  -3   7   0  820.02   48.00
   2  -7   0  188.38   24.80
   2  -7   0  248.78   21.40
   2  -7   0  240.78   14.00
   2  -7   0  248.18   26.30
   2  -7   0  254.37   27.10
   2  -7   0  274.87   15.60
   2  -7   0  264.77   31.30
   2  -7   0  293.87   25.10
   2  -7   0  213.38   24.00
  -2   7   0  235.68   27.90
  -2   7   0  302.97   22.70
  -2   7   0  190.18   25.10
  -2   7   0  288.37   29.40
  -2   7   0  266.17   27.00
  -2   7   0  251.37   24.90
  -2   7   0  257.57   11.00
  -2   7   0  345.07   36.80
  -2   7   0  259.77   29.30
  -2   7   0  245.18   16.00
  -2   7   0  285.17   21.70
  -2   7   0  273.97   29.60
  -2   7   0  251.67   26.50
   1  -7   0  507.75   29.60
   1  -7   0  468.75   27.50
   1  -7   0  444.76   32.70
   1  -7   0  420.26   30.30
   1  -7   0  495.65   35.90
   1  -7   0  473.25   20.40
   1  -7   0  439.86   21.40
   1  -7   0  443.66   31.10
   1  -7   0  527.85   32.60
   1  -7   0  448.36   35.10
  -1   7   0  450.75   16.40
  -1   7   0  466.95   27.20
  -1   7   0  487.95   23.80
  -1   7   0  498.15   30.00
  -1   7   0  469.65   36.00
  -1   7   0  413.06   30.40
  -1   7   0  376.06   30.70
  -1   7   0  428.26   34.60
  -1   7   0  422.76   32.50
  -1   7   0  425.56   31.70
  -1   7   0  483.25   21.90
  -1   7   0  513.85   33.90
   0  -7   0  511.45   31.10
   0  -7   0  440.56   20.40
   0  -7   0  401.36   32.20
   0  -7   0  472.45   30.10
   0  -7   0  438.16   26.40
   0  -7   0  468.85   27.00
   0  -7   0  470.85   21.50
   0  -7   0  421.06   34.90
   0  -7   0  468.85   20.00
   0  -7   0  382.06   31.80
   0  -7   0  474.05   25.90
   0  -7   0  439.16   28.80
   0   7   0  413.76   31.50
   0   7   0  497.95   28.50
   0   7   0  467.35   20.70
   0   7   0  436.76   30.90
   0   7   0  421.96   33.10
   0   7   0  383.86   27.00
   0   7   0  393.76   32.40
   0   7   0  439.56   30.60
   0   7   0  449.76   29.90
   0   7   0  495.05   26.30
  -1  -7   0  241.18   13.20
  -1  -7   0  230.38   22.00
  -1  -7   0  255.97   17.10
  -1  -7   0  239.98   20.60
  -1  -7   0  259.47   24.60
  -1  -7   0  278.77   14.80
  -1  -7   0  242.48   13.10
  -1  -7   0  243.98   21.30
  -1  -7   0  209.38   23.60
  -1  -7   0  246.38   17.90
  -1  -7   0  289.57   31.40
  -1  -7   0  262.97   21.40
   1   7   0  206.48   23.20
   1   7   0  298.97   31.70
   1   7   0  261.97   13.70
   1   7   0  276.07   25.80
   1   7   0  268.57   25.30
   1   7   0  232.68   24.30
   1   7   0  257.27   17.10
   1   7   0  210.18   24.00
   1   7   0  265.07   20.70
   1   7   0  287.17   24.40
   1   7   0  289.67   21.40
  -2  -7   0  194.58   11.70
  -2  -7   0  201.58   22.20
  -2  -7   0  174.38   20.30
  -2  -7   0  190.58   23.90
  -2  -7   0  202.38   22.40
  -2  -7   0  211.88   20.40
  -2  -7   0  204.88   11.20
  -2  -7   0  196.48   16.70
  -2  -7   0  236.48   18.90
  -2  -7   0  204.38   13.80
  -2  -7   0  192.48   12.80
  -2  -7   0  175.78   20.30
  -2  -7   0  186.68   14.00
  -2  -7   0  224.38   15.60
   2   7   0  266.17   21.50
   2   7   0  189.38   13.70
   2   7   0  265.77   30.00
   2   7   0  275.47   23.30
   2   7   0  227.78   20.70
   2   7   0  210.08   11.50
   2   7   0  227.68   23.50
   2   7   0  184.18   19.20
   2   7   0  168.18   22.00
   2   7   0  184.08   21.90
  -3  -7   0  176.78   11.20
  -3  -7   0  183.28   20.30
  -3  -7   0  154.68   12.80
  -3  -7   0  200.18   17.40
  -3  -7   0  211.28   25.40
  -3  -7   0  181.98   14.10
  -3  -7   0  173.28   20.60
  -3  -7   0  179.68   23.50
  -3  -7   0  183.18   25.30
  -3  -7   0  166.48   18.90
  -3  -7   0  174.58   15.00
  -3  -7   0  171.18    9.90
  -3  -7   0  185.38   12.50
  -3  -7   0  204.88   15.20
   3   7   0  203.08   25.70
   3   7   0  169.98    9.60
   3   7   0  172.38   18.00
   3   7   0  197.98   19.10
   3   7   0  149.79   22.40
   3   7   0  153.78   19.10
   3   7   0  239.58   23.00
   3   7   0  234.38   23.60
   3   7   0  205.88   23.40
   3   7   0  184.08   11.90
   3   7   0  213.78   25.40
  -4  -7   0  273.17   23.00
  -4  -7   0  304.77   12.90
  -4  -7   0  279.27   21.30
  -4  -7   0  297.97   14.50
  -4  -7   0  293.27   18.20
  -4  -7   0  327.47   29.70
  -4  -7   0  285.37   10.30
  -4  -7   0  301.17   22.00
  -4  -7   0  331.87   26.70
  -4  -7   0  304.07   16.60
  -4  -7   0  297.67   23.00
  -4  -7   0  276.67   18.40
  -4  -7   0  283.67   14.30
  -4  -7   0  295.47   20.70
  -4  -7   0  252.57   28.50
   4   7   0  305.07   21.00
   4   7   0  319.77   24.20
   4   7   0  292.47   18.50
   4   7   0  322.07   23.20
   4   7   0  334.47   36.40
   4   7   0  298.97   25.20
   4   7   0  305.27   12.80
   4   7   0  308.97   23.20
   4   7   0  287.87   22.20
   4   7   0  293.27   14.70
   4   7   0  306.67   27.30
   4   7   0  279.87   31.70
  -5  -7   0 1210.48   57.49
  -5  -7   0 1263.87   67.29
  -5  -7   0 1208.18   48.00
  -5  -7   0 1248.48   42.40
  -5  -7   0 1257.87   51.39
  -5  -7   0 1258.27   46.30
  -5  -7   0 1300.37   61.79
  -5  -7   0 1260.67   55.19
  -5  -7   0 1244.98   42.80
  -5  -7   0 1216.28   42.90
  -5  -7   0 1324.27   52.09
  -5  -7   0 1273.77   52.29
  -5  -7   0 1263.77   52.09
  -5  -7   0 1234.88   65.99
  -5  -7   0 1296.77   53.49
   5   7   0 1252.87   44.50
   5   7   0 1327.97   51.59
   5   7   0 1203.08   65.19
   5   7   0 1260.57   55.09
   5   7   0 1229.88   52.19
   5   7   0 1237.38   42.10
   5   7   0 1286.07   55.79
   5   7   0 1220.28   57.29
   5   7   0 1229.68   53.89
   5   7   0 1204.78   54.69
   5   7   0 1249.18   65.49
  -6  -7   0  951.90   59.49
  -6  -7   0  989.80   43.70
  -6  -7   0  994.60   40.20
  -6  -7   0  985.30   38.00
  -6  -7   0 1046.80   42.90
  -6  -7   0  994.50   34.90
  -6  -7   0  984.20   43.20
  -6  -7   0  975.20   51.79
  -6  -7   0  985.50   39.70
  -6  -7   0  972.60   41.50
  -6  -7   0 1067.99   55.39
   6   7   0 1064.29   48.80
   6   7   0 1047.80   37.20
   6   7   0 1011.20   37.10
   6   7   0  987.50   57.99
   6   7   0 1016.80   57.29
   6   7   0  964.30   45.30
   6   7   0 1003.80   43.60
   6   7   0 1092.09   47.40
   6   7   0 1043.20   46.20
   6   7   0  908.21   45.30
   6   7   0  944.31   44.40
  -7  -7   0   37.60   15.40
  -7  -7   0   44.90   15.00
  -7  -7   0   32.30    6.60
  -7  -7   0   27.90    9.10
  -7  -7   0   47.70   19.90
  -7  -7   0   34.00    4.70
  -7  -7   0   23.40    7.40
   7   7   0   28.60    9.50
   7   7   0   28.20    9.50
   7   7   0   27.40   14.70
   7   7   0   36.40   10.30
   7   7   0   31.70    5.70
   7   7   0   30.40    8.40
   7   7   0   34.30    9.40
   7   7   0   36.80    9.50
   7   7   0   40.60    5.90
   7   7   0   22.40    7.00
  -8  -7   0   86.79   10.90
  -8  -7   0   84.79   19.80
  -8  -7   0   95.89   14.50
  -8  -7   0   70.59   21.20
  -8  -7   0  106.09    7.70
  -8  -7   0   73.99   19.60
   8   7   0  104.29   14.10
   8   7   0   96.29   15.60
   8   7   0   94.79   12.20
   8   7   0  133.79   15.20
   8   7   0  113.59    9.80
   8   7   0  110.39   10.50
   8   7   0  110.89   23.20
  -9  -7   0  165.48   20.90
  -9  -7   0  143.19   25.80
  -9  -7   0  116.99   26.30
  -9  -7   0  168.38   10.40
  -9  -7   0  139.89   14.00
  -9  -7   0  152.28   28.40
   9   7   0  146.29   12.20
   9   7   0  104.39   21.90
   9   7   0  149.39   12.40
   9   7   0  130.69   14.90
   9   7   0  189.68   23.00
   9   7   0  182.38   17.50
   9   7   0  144.49   26.80
 -10  -7   0  196.68   23.00
 -10  -7   0  245.88   34.50
 -10  -7   0  267.87   14.30
 -10  -7   0  255.77   35.90
 -10  -7   0  272.47   18.10
 -10  -7   0  230.98   39.30
  10   7   0  226.18   19.00
  10   7   0  260.97   36.30
  10   7   0  292.87   33.10
  10   7   0  247.98   18.60
  10   7   0  254.77   17.60
  10   7   0  268.97   29.30
 -11  -7   0  159.48   15.50
 -11  -7   0  129.29   19.20
 -11  -7   0  147.39   11.50
 -11  -7   0  160.88   29.80
 -11  -7   0  135.69   31.30
  11   7   0  169.08   33.80
  11   7   0  176.28   17.20
  11   7   0  159.58   25.20
  11   7   0  159.38   16.50
  11   7   0  180.38   29.60
  11   7   0  134.09   23.80
  11   7   0  168.58   16.90
 -12  -7   0   11.50   20.70
 -12  -7   0   39.50    9.50
 -12  -7   0   46.80   19.00
 -12  -7   0   40.70    7.90
 -12  -7   0   19.20   11.90
  12   7   0   17.90   18.50
  12   7   0   47.70   24.50
  12   7   0   48.50   21.50
  12   7   0   18.90   18.20
  10  -8   0   93.49   17.20
  10  -8   0  116.69   28.60
  10  -8   0   70.19   23.00
  10  -8   0  138.39   32.90
  10  -8   0  146.69   28.50
 -10   8   0  106.39   17.40
 -10   8   0  102.79   18.30
 -10   8   0   85.99   14.30
 -10   8   0   99.99   46.70
 -10   8   0   98.19   12.80
 -10   8   0   90.19   26.60
 -10   8   0   46.60   27.70
   9  -8   0   -4.30   12.10
   9  -8   0  -11.70   10.60
   9  -8   0   -3.10   14.10
   9  -8   0   -1.20   12.10
   9  -8   0   16.20   10.70
  -9   8   0   -7.40   11.50
  -9   8   0    8.30    6.90
  -9   8   0   10.50   22.30
  -9   8   0   -2.70    8.60
  -9   8   0   -1.00    8.20
  -9   8   0   16.50   10.50
  -9   8   0   14.60    8.10
  -9   8   0   15.50   16.00
  -9   8   0   26.10   27.50
   8  -8   0  320.17   38.80
   8  -8   0  210.08   31.00
   8  -8   0  321.67   45.40
   8  -8   0  310.17   38.20
   8  -8   0  293.87   40.10
   8  -8   0  339.97   42.70
   8  -8   0  289.07   21.80
  -8   8   0  366.16   54.29
  -8   8   0  318.07   17.50
  -8   8   0  282.37   30.20
  -8   8   0  310.27   23.30
  -8   8   0  287.77   23.30
  -8   8   0  244.18   32.70
  -8   8   0  269.57   37.50
  -8   8   0  232.18   17.90
   7  -8   0  214.88   32.10
   7  -8   0  232.18   31.70
   7  -8   0  213.98   30.80
   7  -8   0  219.18   33.70
   7  -8   0  235.78   39.10
   7  -8   0  242.08   19.10
  -7   8   0  270.77   35.10
  -7   8   0  242.78   17.00
  -7   8   0  246.48   34.20
  -7   8   0  263.97   30.50
  -7   8   0  273.47   44.20
  -7   8   0  277.27   19.20
  -7   8   0  217.68   26.70
   6  -8   0  308.77   36.30
   6  -8   0  274.47   32.80
   6  -8   0  301.77   42.60
   6  -8   0  328.47   36.50
   6  -8   0  430.86   35.80
   6  -8   0  317.07   21.10
  -6   8   0  349.37   17.30
  -6   8   0  393.06   48.00
  -6   8   0  309.37   19.20
  -6   8   0  364.46   36.80
  -6   8   0  436.36   33.50
  -6   8   0  332.57   23.10
  -6   8   0  365.26   40.00
  -6   8   0  385.36   56.39
   5  -8   0  541.55   38.80
   5  -8   0  500.75   41.10
   5  -8   0  600.04   44.30
   5  -8   0  479.05   26.70
   5  -8   0  548.05   40.80
   5  -8   0  509.05   39.80
  -5   8   0  528.55   28.20
  -5   8   0  535.15   38.40
  -5   8   0  513.55   28.30
  -5   8   0  504.95   24.80
  -5   8   0  530.35   45.60
  -5   8   0  473.45   38.20
  -5   8   0  476.35   39.60
  -5   8   0  543.55   45.70
  -5   8   0  554.24   22.20
  -5   8   0  481.85   40.00
   4  -8   0  187.48   15.80
   4  -8   0  240.48   37.40
   4  -8   0  243.38   32.70
   4  -8   0  196.08   28.90
   4  -8   0  183.88   29.00
   4  -8   0  171.68   24.50
   4  -8   0  244.28   28.20
   4  -8   0  199.98   27.70
   4  -8   0  218.38   13.10
  -4   8   0  147.69   23.20
  -4   8   0  201.98   28.70
  -4   8   0  209.48   31.40
  -4   8   0  216.38   26.20
  -4   8   0  183.18   26.20
  -4   8   0  148.79   15.50
  -4   8   0  215.88   26.90
  -4   8   0  228.08   27.30
  -4   8   0  186.48   24.10
  -4   8   0  180.78   11.30
  -4   8   0  208.18   18.70
  -4   8   0  168.88   27.50
   3  -8   0   26.10   11.30
   3  -8   0   15.30   12.10
   3  -8   0   26.60   13.60
   3  -8   0   17.90    6.00
   3  -8   0   12.30   12.70
   3  -8   0    4.80   11.10
   3  -8   0    4.90    6.10
   3  -8   0   20.40   14.10
   3  -8   0   18.50   11.80
   3  -8   0    5.90   10.90
  -3   8   0   24.20   10.80
  -3   8   0   22.10   14.00
  -3   8   0    9.40   12.80
  -3   8   0   21.80   15.90
  -3   8   0   12.00   12.70
  -3   8   0   20.80   11.60
  -3   8   0    1.30   11.80
  -3   8   0   14.90   10.90
  -3   8   0   15.60    3.90
  -3   8   0    6.70    7.80
  -3   8   0   30.30   16.90
  -3   8   0   12.40   10.10
  -3   8   0   14.00    6.90
   2  -8   0  876.11   51.19
   2  -8   0  807.92   47.60
   2  -8   0  861.71   33.30
   2  -8   0  841.62   54.19
   2  -8   0  859.41   35.70
   2  -8   0  859.81   48.40
   2  -8   0  740.13   48.60
   2  -8   0  792.32   43.50
  -2   8   0  768.02   53.19
  -2   8   0  859.91   55.29
  -2   8   0  927.61   45.70
  -2   8   0  886.31   30.80
  -2   8   0  870.31   52.59
  -2   8   0  871.61   37.20
  -2   8   0  896.41   52.29
  -2   8   0 1037.10   59.89
  -2   8   0  817.82   46.60
  -2   8   0  821.02   49.70
  -2   8   0  841.82   50.19
  -2   8   0  863.71   48.90
   1  -8   0  341.77   18.70
   1  -8   0  292.37   17.50
   1  -8   0  329.97   32.30
   1  -8   0  311.17   16.70
   1  -8   0  441.26   46.40
   1  -8   0  308.17   24.80
   1  -8   0  323.27   27.70
   1  -8   0  315.17   24.00
   1  -8   0  364.66   30.10
   1  -8   0  371.76   28.60
   1  -8   0  305.17   29.20
   1  -8   0  373.46   39.80
  -1   8   0  325.77   28.70
  -1   8   0  269.67   29.00
  -1   8   0  297.07   22.90
  -1   8   0  513.35   59.29
  -1   8   0  281.27   30.40
  -1   8   0  363.06   38.50
  -1   8   0  308.27   25.90
  -1   8   0  301.57   30.90
  -1   8   0  294.17   19.70
  -1   8   0  343.27   32.50
  -1   8   0  312.47   11.70
  -1   8   0  315.57   26.20
   0  -8   0  944.71   49.90
   0  -8   0  935.71   44.40
   0  -8   0 1108.89   50.59
   0  -8   0 1041.40   39.00
   0  -8   0  977.30   45.80
   0  -8   0 1033.90   57.69
   0  -8   0  927.91   37.30
   0  -8   0  976.10   56.49
   0  -8   0  987.30   52.79
   0  -8   0  912.51   49.70
   0  -8   0  903.21   52.09
   0  -8   0  923.71   38.90
   0  -8   0  992.40   46.50
   0   8   0  974.80   56.99
   0   8   0  916.51   48.10
   0   8   0  980.30   52.29
   0   8   0  944.01   50.39
   0   8   0  836.42   48.40
   0   8   0  985.60   44.20
   0   8   0  978.90   44.30
   0   8   0  994.60   56.99
   0   8   0  979.10   54.29
   0   8   0  958.50   38.10
   0   8   0  953.00   51.99
  -1  -8   0 1027.70   53.69
  -1  -8   0 1050.09   51.69
  -1  -8   0 1031.90   40.90
  -1  -8   0  824.52   47.10
  -1  -8   0 1051.59   39.50
  -1  -8   0 1083.59   51.49
  -1  -8   0 1070.29   45.10
  -1  -8   0 1029.40   53.89
  -1  -8   0  923.81   55.39
  -1  -8   0 1019.90   39.20
  -1  -8   0 1083.59   51.09
  -1  -8   0 1012.30   45.90
   1   8   0 1041.60   54.19
   1   8   0 1043.30   56.79
   1   8   0 1032.10   53.59
   1   8   0 1003.10   57.19
   1   8   0 1038.10   59.09
   1   8   0 1021.90   39.70
   1   8   0  948.71   51.09
   1   8   0 1073.89   44.90
   1   8   0  990.40   53.79
   1   8   0 1145.19   51.89
   1   8   0 1078.59   54.89
   1   8   0  941.31   48.30
  -2  -8   0  319.37   19.30
  -2  -8   0  343.27   36.70
  -2  -8   0  313.07   28.10
  -2  -8   0  306.97   16.40
  -2  -8   0  321.37   18.00
  -2  -8   0  317.87   19.80
  -2  -8   0  328.37   16.00
  -2  -8   0  333.57   21.10
  -2  -8   0  283.67   27.70
  -2  -8   0  286.67   25.60
  -2  -8   0  309.37   26.30
  -2  -8   0  321.37   23.30
  -2  -8   0  291.37   24.70
  -2  -8   0  332.07   24.30
   2   8   0  396.46   38.60
   2   8   0  342.67   34.10
   2   8   0  341.37   27.80
   2   8   0  355.36   31.00
   2   8   0  376.06   31.30
   2   8   0  344.97   25.60
   2   8   0  314.37   37.30
   2   8   0  322.77   29.10
   2   8   0  320.27   19.60
   2   8   0  358.96   28.80
   2   8   0  333.87   16.50
  -3  -8   0 1241.08   52.09
  -3  -8   0 1321.87   65.09
  -3  -8   0 1267.47   63.59
  -3  -8   0 1322.67   48.30
  -3  -8   0 1275.97   60.09
  -3  -8   0 1247.18   67.59
  -3  -8   0 1274.27   60.49
  -3  -8   0 1342.57   50.29
  -3  -8   0 1323.37   58.79
  -3  -8   0 1238.08   52.39
  -3  -8   0 1178.98   60.69
  -3  -8   0 1298.47   54.79
  -3  -8   0 1371.06   47.30
  -3  -8   0 1338.17   56.09
  -3  -8   0 1282.37   53.99
   3   8   0 1272.07   48.50
   3   8   0 1326.67   68.39
   3   8   0 1325.87   60.49
   3   8   0 1250.27   60.69
   3   8   0 1294.27   45.60
   3   8   0 1136.59   63.29
   3   8   0 1113.69   61.59
   3   8   0 1288.27   57.19
   3   8   0 1320.87   60.89
   3   8   0 1308.77   59.09
   3   8   0 1286.47   64.69
   3   8   0 1217.08   59.49
  -4  -8   0  260.47   12.80
  -4  -8   0  272.07   16.50
  -4  -8   0  238.38   15.70
  -4  -8   0  299.97   23.90
  -4  -8   0  254.87   15.10
  -4  -8   0  265.87   24.40
  -4  -8   0  275.47   23.10
  -4  -8   0  263.97   16.30
  -4  -8   0  239.88   29.30
  -4  -8   0  280.37   21.70
  -4  -8   0  268.37   28.10
  -4  -8   0  271.97   18.50
  -4  -8   0  285.67   23.20
  -4  -8   0  295.67   21.90
  -4  -8   0  256.77   30.90
   4   8   0  201.88   28.60
   4   8   0  285.47   27.50
   4   8   0  327.07   33.30
   4   8   0  273.07   13.80
   4   8   0  251.67   23.10
   4   8   0  269.67   26.20
   4   8   0  267.77   14.30
   4   8   0  266.87   31.10
   4   8   0  244.48   27.50
   4   8   0  281.47   26.30
   4   8   0  286.07   22.00
   4   8   0  323.57   28.10
  -5  -8   0  340.67   17.50
  -5  -8   0  329.97   21.10
  -5  -8   0  338.47   30.50
  -5  -8   0  353.06   24.50
  -5  -8   0  363.66   21.90
  -5  -8   0  326.47   13.90
  -5  -8   0  339.77   36.90
  -5  -8   0  358.16   23.40
  -5  -8   0  296.97   35.40
  -5  -8   0  276.07   22.30
  -5  -8   0  338.67   25.90
  -5  -8   0  356.56   27.00
  -5  -8   0  301.57   18.60
   5   8   0  409.76   36.40
   5   8   0  338.47   31.20
   5   8   0  366.76   38.50
   5   8   0  356.76   26.20
   5   8   0  410.46   28.50
   5   8   0  376.66   27.10
   5   8   0  313.77   27.90
   5   8   0  325.77   13.50
   5   8   0  296.27   20.30
   5   8   0  350.76   23.90
   5   8   0  355.66   14.70
   5   8   0  308.97   24.90
  -6  -8   0  512.45   38.30
  -6  -8   0  476.85   24.70
  -6  -8   0  504.65   23.10
  -6  -8   0  490.75   43.00
  -6  -8   0  538.35   28.60
  -6  -8   0  501.15   18.40
  -6  -8   0  485.25   27.40
  -6  -8   0  529.05   35.40
   6   8   0  529.75   31.20
   6   8   0  526.45   31.20
   6   8   0  428.96   31.70
   6   8   0  494.85   40.20
   6   8   0  503.45   31.60
   6   8   0  507.25   28.60
   6   8   0  509.85   27.40
   6   8   0  436.26   39.70
  -7  -8   0  141.49   14.30
  -7  -8   0  105.49   26.40
  -7  -8   0  114.59    7.20
  -7  -8   0  130.29   11.90
  -7  -8   0  104.29   20.40
  -7  -8   0  128.09   16.00
  -7  -8   0  136.99   23.10
   7   8   0  125.99   18.40
   7   8   0  123.79   15.60
   7   8   0  121.99   17.20
   7   8   0  126.49   16.10
   7   8   0  117.79   24.00
   7   8   0  127.09   17.70
   7   8   0   99.39   23.20
   7   8   0  111.39   14.10
   7   8   0  123.89   16.60
  -8  -8   0  134.89   17.50
  -8  -8   0  134.19   13.80
  -8  -8   0  128.39   29.80
  -8  -8   0  117.19    8.00
  -8  -8   0  167.78   28.50
  -8  -8   0  132.39   24.60
  -8  -8   0  122.49   11.30
   8   8   0  137.99   16.00
   8   8   0  143.89   17.50
   8   8   0  131.99   24.80
   8   8   0  125.49   14.10
   8   8   0  118.19   17.00
   8   8   0  121.79   16.60
   8   8   0  133.29   15.60
   8   8   0  104.29   24.00
   8   8   0  138.89   19.30
  -9  -8   0   50.99   19.80
  -9  -8   0   83.49   14.70
  -9  -8   0   75.59   21.20
  -9  -8   0   83.89   11.90
  -9  -8   0   80.79   21.10
  -9  -8   0   94.89    8.20
   9   8   0   85.19   11.10
   9   8   0   85.19   15.70
   9   8   0   94.79   10.90
   9   8   0  100.99   15.50
   9   8   0  113.39   25.80
   9   8   0  106.39   16.10
   9   8   0   29.70   16.90
 -10  -8   0  125.29   26.40
 -10  -8   0  119.49    9.50
 -10  -8   0  115.69   14.50
 -10  -8   0  140.79   19.30
 -10  -8   0  141.79   27.40
  10   8   0  196.98   33.80
  10   8   0  142.09   20.80
  10   8   0   67.39   21.00
  10   8   0  122.69   17.10
  10   8   0  118.79   16.50
 -11  -8   0  200.78   40.10
 -11  -8   0  211.98   34.40
 -11  -8   0  169.18   16.80
 -11  -8   0  209.58   24.90
 -11  -8   0  192.18   12.50
  11   8   0  155.98   29.40
  11   8   0  201.18   27.80
  11   8   0  193.18   21.80
  11   8   0  241.08   39.10
  11   8   0  199.98   30.50
 -12  -8   0  213.38   17.80
 -12  -8   0  211.58   14.10
 -12  -8   0  196.98   25.00
 -12  -8   0  209.78   44.90
  12   8   0  222.18   39.50
  12   8   0  162.28   31.00
  12   8   0  211.48   30.50
  12   8   0  226.38   35.90
   9  -9   0  185.38   53.39
   9  -9   0  196.88   34.30
   9  -9   0  207.88   38.50
   9  -9   0  107.89   38.80
  -9   9   0  179.58   21.80
  -9   9   0  151.68   46.50
  -9   9   0  181.58   17.80
  -9   9   0  183.58   24.50
  -9   9   0  124.89   27.50
  -9   9   0  179.88   16.80
  -9   9   0  190.68   24.60
   8  -9   0   28.30   17.10
   8  -9   0   22.20   15.50
   8  -9   0   40.80   18.10
   8  -9   0   51.49   18.70
   8  -9   0    4.60   18.40
   8  -9   0   73.09   14.10
  -8   9   0   55.79   11.10
  -8   9   0   40.30   11.70
  -8   9   0   42.70   12.20
  -8   9   0   23.50   17.10
  -8   9   0   47.40    9.10
  -8   9   0   43.20   16.20
  -8   9   0   26.10   26.40
  -8   9   0   30.30   16.60
   7  -9   0  200.18   30.00
   7  -9   0  163.08   31.70
   7  -9   0  171.48   29.10
   7  -9   0  190.98   31.70
   7  -9   0  171.48   19.20
   7  -9   0  146.59   28.10
  -7   9   0  193.38   32.10
  -7   9   0  190.88   13.20
  -7   9   0  180.88   27.70
  -7   9   0  138.09   33.80
  -7   9   0  190.58   15.70
  -7   9   0  184.98   35.60
  -7   9   0  248.48   25.00
   6  -9   0  178.98   30.80
   6  -9   0  227.98   33.50
   6  -9   0  209.58   32.20
   6  -9   0  237.78   19.10
   6  -9   0  279.17   34.20
  -6   9   0  239.38   16.50
  -6   9   0  275.37   36.10
  -6   9   0  245.98   36.50
  -6   9   0  242.48   39.20
  -6   9   0  221.78   14.90
  -6   9   0  223.08   13.20
  -6   9   0  234.38   31.80
  -6   9   0  175.08   19.10
   5  -9   0  207.78   32.10
   5  -9   0  193.58   30.40
   5  -9   0  214.18   17.60
   5  -9   0  271.07   32.10
  -5   9   0  205.98   35.00
  -5   9   0  203.08   18.50
  -5   9   0  214.98   18.40
  -5   9   0  211.78   11.80
  -5   9   0  153.78   30.70
  -5   9   0  213.38   31.50
  -5   9   0  198.18   15.20
  -5   9   0  211.68   29.50
   4  -9   0  294.07   43.20
   4  -9   0  269.47   32.80
   4  -9   0  318.97   20.70
   4  -9   0  378.76   42.20
   4  -9   0  343.97   39.00
   4  -9   0  581.54   68.19
  -4   9   0  332.47   42.60
  -4   9   0  347.27   15.50
  -4   9   0  373.06   44.90
  -4   9   0  337.67   39.70
  -4   9   0  358.26   29.30
  -4   9   0  298.57   36.10
  -4   9   0  360.46   22.80
  -4   9   0  422.16   41.80
   3  -9   0  278.97   16.10
   3  -9   0  211.78   33.60
   3  -9   0  280.57   38.00
   3  -9   0  369.46   40.40
   3  -9   0  256.97   17.90
   3  -9   0  325.87   32.10
   3  -9   0  259.27   32.20
  -3   9   0  270.67   18.90
  -3   9   0  256.57   34.30
  -3   9   0  273.17   35.60
  -3   9   0  264.17   30.80
  -3   9   0  190.18   34.40
  -3   9   0  388.36   53.99
  -3   9   0  245.38   25.60
  -3   9   0  268.37   29.60
  -3   9   0  251.57   11.80
   2  -9   0   36.90    7.30
   2  -9   0   40.40    8.80
   2  -9   0   32.10   14.60
   2  -9   0   37.90   14.10
   2  -9   0   66.09   17.60
   2  -9   0   65.99   11.10
   2  -9   0   77.99   16.00
   2  -9   0   19.30   11.90
   2  -9   0   93.89   20.60
   2  -9   0   77.09   20.50
   2  -9   0   34.00   14.20
  -2   9   0   37.40    9.00
  -2   9   0   18.50   12.60
  -2   9   0   32.80   12.70
  -2   9   0   56.39   17.10
  -2   9   0   38.00   16.90
  -2   9   0   43.90   13.90
  -2   9   0   46.90   13.60
  -2   9   0   49.90   13.50
  -2   9   0   53.19   16.90
  -2   9   0   64.79   18.90
  -2   9   0   50.59    4.40
  -2   9   0   53.89   20.00
  -2   9   0   29.20   15.10
   1  -9   0  551.34   42.50
   1  -9   0  666.63   37.60
   1  -9   0  663.83   45.10
   1  -9   0  619.94   42.30
   1  -9   0  700.33   41.80
   1  -9   0  619.94   38.30
   1  -9   0  599.34   29.70
   1  -9   0  626.24   47.00
   1  -9   0  682.33   28.40
   1  -9   0  693.03   49.30
   1  -9   0  645.34   43.20
   1  -9   0  700.13   30.30
  -1   9   0  672.93   43.20
  -1   9   0  655.33   45.80
  -1   9   0  633.34   36.70
  -1   9   0  602.04   43.30
  -1   9   0  665.73   41.10
  -1   9   0  668.13   30.10
  -1   9   0  632.44   22.20
  -1   9   0  644.94   41.20
  -1   9   0  648.14   48.30
  -1   9   0  690.63   46.50
  -1   9   0  633.24   48.70
  -1   9   0  589.94   42.80
   0  -9   0  655.33   44.70
   0  -9   0  689.33   48.60
   0  -9   0  718.93   31.40
   0  -9   0  632.84   47.40
   0  -9   0  624.54   41.80
   0  -9   0  743.83   37.60
   0  -9   0  656.23   44.20
   0  -9   0  697.13   29.40
   0  -9   0  667.13   41.00
   0  -9   0  666.03   42.30
   0  -9   0  668.43   38.00
   0   9   0  707.43   46.10
   0   9   0  683.63   44.80
   0   9   0  729.93   42.70
   0   9   0  768.12   45.60
   0   9   0  611.24   43.20
   0   9   0  800.52   52.79
   0   9   0  713.83   43.90
   0   9   0  660.03   30.40
   0   9   0  671.93   36.30
   0   9   0  693.73   47.10
   0   9   0  688.83   49.20
  -1  -9   0  433.16   30.90
  -1  -9   0  414.76   25.00
  -1  -9   0  387.36   29.80
  -1  -9   0  356.06   31.30
  -1  -9   0  345.37   19.20
  -1  -9   0  396.76   30.90
  -1  -9   0  399.36   35.60
  -1  -9   0  385.66   29.00
  -1  -9   0  348.67   20.70
  -1  -9   0  424.46   37.10
  -1  -9   0  376.96   19.40
  -1  -9   0  413.26   26.40
   1   9   0  367.16   31.90
   1   9   0  390.56   32.20
   1   9   0  369.66   32.30
   1   9   0  394.86   19.80
   1   9   0  298.97   32.50
   1   9   0  462.55   39.10
   1   9   0  400.56   32.00
   1   9   0  378.86   27.90
   1   9   0  387.06   34.10
   1   9   0  383.46   29.60
   1   9   0  361.96   23.50
   1   9   0  394.96   42.70
  -2  -9   0  523.45   24.00
  -2  -9   0  529.55   25.70
  -2  -9   0  486.55   28.60
  -2  -9   0  507.95   36.40
  -2  -9   0  549.25   23.70
  -2  -9   0  514.65   37.10
  -2  -9   0  466.15   35.90
  -2  -9   0  487.35   32.70
  -2  -9   0  495.85   32.10
  -2  -9   0  541.95   27.80
  -2  -9   0  517.05   34.60
  -2  -9   0  495.05   38.60
  -2  -9   0  526.15   28.10
  -2  -9   0  555.24   42.60
   2   9   0  517.35   37.20
   2   9   0  529.25   42.80
   2   9   0  503.75   42.60
   2   9   0  520.15   40.90
   2   9   0  526.75   39.30
   2   9   0  470.95   36.30
   2   9   0  604.44   35.70
   2   9   0  555.44   41.20
   2   9   0  439.06   38.00
   2   9   0  528.15   23.50
   2   9   0  558.84   27.80
  -3  -9   0  107.19   18.80
  -3  -9   0  136.19   17.50
  -3  -9   0  134.59   15.10
  -3  -9   0  121.49   19.10
  -3  -9   0  110.89   11.50
  -3  -9   0  137.99   24.40
  -3  -9   0  146.69   10.50
  -3  -9   0  161.98   26.50
  -3  -9   0  125.99   13.60
  -3  -9   0  116.69   22.90
  -3  -9   0  187.68   20.20
  -3  -9   0  129.39   14.70
  -3  -9   0  181.18   26.00
  -3  -9   0  125.89   16.30
  -3  -9   0  114.69   21.10
   3   9   0  129.49   21.70
   3   9   0  118.49   20.50
   3   9   0  134.09   25.70
   3   9   0  118.19   21.70
   3   9   0  107.39   17.50
   3   9   0  180.38   26.20
   3   9   0  101.49   21.30
   3   9   0  169.88   29.40
   3   9   0  127.69    9.80
   3   9   0  116.09   20.80
   3   9   0  143.29   13.50
   3   9   0  123.59   17.80
  -4  -9   0  140.39   24.80
  -4  -9   0  206.68   27.70
  -4  -9   0  216.18   22.80
  -4  -9   0  176.78   30.60
  -4  -9   0  195.28   11.30
  -4  -9   0  200.58   16.10
  -4  -9   0  235.28   29.00
  -4  -9   0  187.58   13.60
  -4  -9   0  180.98   15.50
  -4  -9   0  173.88   21.20
  -4  -9   0  192.18   25.60
  -4  -9   0  173.68   16.10
  -4  -9   0  215.48   25.50
  -4  -9   0  195.58   14.80
  -4  -9   0  187.68   15.30
   4   9   0  180.88   25.90
   4   9   0  172.48   26.50
   4   9   0  208.38   28.60
   4   9   0  179.18   10.60
   4   9   0  241.98   28.90
   4   9   0  207.28   25.00
   4   9   0  179.38   20.90
   4   9   0  225.28   28.20
   4   9   0  221.98   25.10
   4   9   0  169.48   26.50
   4   9   0  192.58   24.40
   4   9   0  203.78   12.40
  -5  -9   0    9.90    3.60
  -5  -9   0    9.90    8.20
  -5  -9   0    2.70   10.70
  -5  -9   0  -15.80   12.60
  -5  -9   0   -7.80    7.00
  -5  -9   0    4.80   11.60
  -5  -9   0   10.70    9.20
  -5  -9   0   10.20    7.60
  -5  -9   0    3.10    5.70
  -5  -9   0   12.30    7.00
  -5  -9   0    7.80    8.10
  -5  -9   0    4.70    5.90
   5   9   0   22.50   15.50
   5   9   0   11.40    9.80
   5   9   0   -6.70    8.50
   5   9   0   -4.40    8.70
   5   9   0    6.80    9.40
   5   9   0   -4.20   11.50
   5   9   0    6.60    3.20
   5   9   0   -6.10    5.80
   5   9   0    0.50    6.70
   5   9   0    3.50   10.60
  -6  -9   0  110.79   11.50
  -6  -9   0  120.49   20.50
  -6  -9   0  115.09   17.90
  -6  -9   0  103.19   14.60
  -6  -9   0  127.89   15.80
  -6  -9   0   98.49   15.60
  -6  -9   0   66.29   21.30
  -6  -9   0  104.89   12.60
  -6  -9   0   96.59   21.40
   6   9   0  120.19   16.70
   6   9   0  112.79   23.90
   6   9   0  105.69   17.80
   6   9   0  122.89   14.10
   6   9   0  109.69   17.90
   6   9   0  107.29   22.10
   6   9   0  121.59   20.80
   6   9   0  118.99   18.60
   6   9   0  116.39   18.00
  -7  -9   0  199.38   17.40
  -7  -9   0  204.88    9.00
  -7  -9   0  228.58   17.00
  -7  -9   0  206.18   14.50
  -7  -9   0  211.68   16.30
  -7  -9   0  222.18   27.90
  -7  -9   0  221.18   14.20
  -7  -9   0  258.47   32.10
  -7  -9   0  203.88   21.00
  -7  -9   0  174.38   32.30
   7   9   0  236.78   24.90
   7   9   0  176.88   28.40
   7   9   0  194.78   29.90
   7   9   0  235.38   25.20
   7   9   0  228.98   19.80
   7   9   0  212.98   17.70
   7   9   0  221.08   23.90
   7   9   0  237.08   27.00
   7   9   0  249.08   26.20
  -8  -9   0   31.50   21.30
  -8  -9   0   30.80   15.20
  -8  -9   0   46.60   11.70
  -8  -9   0   33.70   16.20
  -8  -9   0   42.30    4.90
  -8  -9   0   41.40    9.30
   8   9   0   25.90   10.90
   8   9   0   52.99   12.40
   8   9   0   41.30   12.50
   8   9   0   34.30    9.60
   8   9   0   20.90   11.10
   8   9   0   27.70   10.00
   8   9   0   25.10   15.30
   8   9   0   35.70   18.30
   8   9   0   26.60    9.50
  -9  -9   0    2.90   12.60
  -9  -9   0   11.80    8.70
  -9  -9   0    7.60   19.20
  -9  -9   0   26.80   16.00
  -9  -9   0    4.50    7.10
  -9  -9   0    7.50    3.50
   9   9   0   -1.20    9.50
   9   9   0   -4.40    6.90
   9   9   0    2.10   12.40
   9   9   0    2.60    8.40
   9   9   0   -6.00    5.80
   9   9   0   -7.30   11.70
   9   9   0    2.20    8.60
 -10  -9   0   91.99   30.00
 -10  -9   0   36.70   11.50
 -10  -9   0   42.60   21.90
 -10  -9   0   32.20    9.10
 -10  -9   0   43.40    6.20
 -10  -9   0   49.40   18.70
  10   9   0   68.29   22.30
  10   9   0   74.59   16.80
  10   9   0   22.90   18.00
  10   9   0   59.09   14.80
  10   9   0   50.29   13.90
 -11  -9   0   20.80    9.00
 -11  -9   0  -12.00   17.50
 -11  -9   0  -19.30   12.70
 -11  -9   0   20.80    5.60
  11   9   0    1.50   16.90
  11   9   0   17.40   15.80
  11   9   0   -1.70   15.80
  11   9   0    9.80   17.00
  11   9   0    7.80   19.20
   8 -10   0  227.98   24.10
   8 -10   0  221.38   54.99
   8 -10   0  193.08   33.60
   8 -10   0  206.48   34.90
   8 -10   0  203.88   34.10
  -8  10   0  200.78   34.20
  -8  10   0  234.48   26.80
  -8  10   0  247.88   33.40
  -8  10   0  198.18   47.90
  -8  10   0  160.88   20.50
  -8  10   0  232.88   18.40
  -8  10   0  240.78   18.70
  -8  10   0  202.48   37.40
   7 -10   0    0.70    8.50
   7 -10   0  -14.00   13.00
   7 -10   0   31.20   23.10
   7 -10   0   17.10   15.60
   7 -10   0   -2.40   13.10
  -7  10   0   14.20   14.60
  -7  10   0    1.80    8.60
  -7  10   0    1.70    7.20
  -7  10   0    5.00   14.50
  -7  10   0  -10.60    6.00
  -7  10   0   -0.90   15.40
  -7  10   0   25.00   26.40
   6 -10   0  118.49   25.90
   6 -10   0  139.19   16.50
   6 -10   0  271.37   59.29
   6 -10   0  140.89   27.00
   6 -10   0  107.99   22.80
   6 -10   0  158.88   27.90
  -6  10   0  136.09   28.40
  -6  10   0  181.38   21.20
  -6  10   0  178.28   17.00
  -6  10   0  187.68   38.00
  -6  10   0  185.28   11.90
  -6  10   0  142.69   26.80
  -6  10   0  160.98   14.50
  -6  10   0  114.79   29.40
   5 -10   0  170.28   25.70
   5 -10   0  154.48   18.10
   5 -10   0  205.48   33.00
   5 -10   0  155.68   26.70
   5 -10   0  223.68   36.80
  -5  10   0  210.68   31.50
  -5  10   0  119.69   24.80
  -5  10   0  178.08   21.10
  -5  10   0  155.88   15.60
  -5  10   0  153.88   28.80
  -5  10   0  161.78   10.40
  -5  10   0  175.58   32.80
  -5  10   0  191.88   21.00
   4 -10   0  231.58   39.60
   4 -10   0  217.28   31.00
   4 -10   0  253.37   19.10
   4 -10   0  314.57   43.10
   4 -10   0  266.87   31.70
  -4  10   0  243.38   35.80
  -4  10   0  238.58   11.80
  -4  10   0  217.88   25.30
  -4  10   0  294.97   37.30
  -4  10   0  258.07   40.90
  -4  10   0  166.48   28.50
  -4  10   0  249.88   19.80
   3 -10   0  653.83   29.10
   3 -10   0  665.93   32.30
   3 -10   0  698.33   46.90
   3 -10   0  626.94   31.30
   3 -10   0  693.93   50.59
   3 -10   0  643.24   49.70
   3 -10   0  660.83   49.99
   3 -10   0  540.45   45.00
  -3  10   0  665.23   53.69
  -3  10   0  645.24   24.20
  -3  10   0  648.54   48.70
  -3  10   0  651.53   32.80
  -3  10   0  749.33   49.20
  -3  10   0  667.13   41.10
  -3  10   0  627.14   53.59
  -3  10   0  584.44   47.30
  -3  10   0  568.64   45.50
   2 -10   0  143.99   16.10
   2 -10   0  151.28   22.30
   2 -10   0   87.69   20.80
   2 -10   0  139.39   21.10
   2 -10   0  119.89   11.80
   2 -10   0  125.49   22.50
   2 -10   0  112.19   23.50
   2 -10   0  136.09   25.70
   2 -10   0  137.39   14.30
  -2  10   0   83.79   19.80
  -2  10   0  122.09    6.50
  -2  10   0  163.38   28.10
  -2  10   0  144.29   27.70
  -2  10   0  133.59   19.90
  -2  10   0  150.38   22.10
  -2  10   0  142.79   14.50
  -2  10   0  148.89   25.40
  -2  10   0  108.59   27.20
   1 -10   0  168.08   14.60
   1 -10   0  213.88   23.70
   1 -10   0  145.29   25.20
   1 -10   0  172.68   13.90
   1 -10   0  179.98   28.30
   1 -10   0  169.48   28.60
   1 -10   0  195.78   42.80
   1 -10   0  178.58   22.70
  -1  10   0  139.89   29.60
  -1  10   0  181.68   15.30
  -1  10   0  129.49   18.40
  -1  10   0  147.59   22.80
  -1  10   0  210.18   32.50
  -1  10   0  227.38   32.80
  -1  10   0  188.08   25.10
  -1  10   0  166.88   27.30
  -1  10   0  216.98   29.00
   0 -10   0  116.19   18.10
   0 -10   0  106.19   11.20
   0 -10   0  123.69   25.00
   0 -10   0  115.19   21.70
   0 -10   0  130.89   13.40
   0 -10   0  151.28   23.60
   0 -10   0  151.88   18.50
   0 -10   0  141.39   25.80
   0 -10   0  111.19   15.20
   0 -10   0  134.59   20.80
   0  10   0  111.59   22.90
   0  10   0  124.49   22.30
   0  10   0  120.89   17.30
   0  10   0  133.89   28.00
   0  10   0  147.09   28.00
   0  10   0  123.69   20.50
  -1 -10   0   60.89   15.90
  -1 -10   0   79.09   16.50
  -1 -10   0   80.39   14.70
  -1 -10   0   51.19   15.30
  -1 -10   0   62.79   17.30
  -1 -10   0   53.69    8.80
  -1 -10   0   66.79    9.60
  -1 -10   0   69.99   17.00
  -1 -10   0   94.39   14.70
  -1 -10   0   44.30    8.40
   1  10   0   42.00   15.60
   1  10   0   84.19   13.80
   1  10   0   64.59    9.70
   1  10   0   69.59   17.40
   1  10   0   35.40   13.50
   1  10   0   99.99   21.00
   1  10   0   74.19   18.80
  -2 -10   0  140.89   23.10
  -2 -10   0  175.68   24.90
  -2 -10   0  161.68   14.90
  -2 -10   0  194.98   23.60
  -2 -10   0  187.58   24.80
  -2 -10   0  164.88   18.60
  -2 -10   0  172.08   18.50
  -2 -10   0  140.79   19.90
  -2 -10   0  167.78   19.30
  -2 -10   0  134.29   11.70
  -2 -10   0  142.29   15.90
  -2 -10   0  117.59   13.20
   2  10   0  183.38   17.80
   2  10   0  156.68   12.20
   2  10   0  147.59   22.00
   2  10   0  189.98   28.60
   2  10   0  100.69   24.20
   2  10   0  202.18   30.40
   2  10   0  124.19   23.30
   2  10   0  164.58   24.80
  -3 -10   0  336.17   20.10
  -3 -10   0  448.26   34.20
  -3 -10   0  413.46   27.70
  -3 -10   0  381.96   25.30
  -3 -10   0  460.55   29.50
  -3 -10   0  404.26   24.90
  -3 -10   0  291.17   32.10
  -3 -10   0  400.46   19.70
  -3 -10   0  421.56   32.20
  -3 -10   0  419.46   36.60
  -3 -10   0  415.16   27.60
   3  10   0  460.65   43.40
   3  10   0  390.96   38.40
   3  10   0  396.96   37.00
   3  10   0  412.66   35.10
   3  10   0  424.56   19.80
   3  10   0  426.56   22.70
   3  10   0  511.15   45.30
   3  10   0  373.56   31.60
   3  10   0  404.26   33.50
   3  10   0  388.86   30.60
   3  10   0  346.17   41.30
  -4 -10   0    0.70   14.00
  -4 -10   0   15.70    8.30
  -4 -10   0   -6.40    5.90
  -4 -10   0   18.70   10.30
  -4 -10   0    6.80    4.40
  -4 -10   0    4.20    6.10
  -4 -10   0    3.80   11.20
  -4 -10   0   11.90    7.00
  -4 -10   0   16.20    8.20
  -4 -10   0   15.50   10.20
  -4 -10   0   -0.70    6.30
  -4 -10   0   22.90   10.60
   4  10   0   13.90    4.80
   4  10   0   -6.90    8.40
   4  10   0    9.90    4.60
   4  10   0    6.20   10.20
   4  10   0    4.90    8.40
   4  10   0    1.20   12.20
   4  10   0    6.90   11.20
   4  10   0   11.30    9.00
   4  10   0   10.10   11.00
   4  10   0   40.70   17.80
  -5 -10   0  126.69   12.50
  -5 -10   0  135.09   20.70
  -5 -10   0  135.59   16.60
  -5 -10   0  151.48    9.70
  -5 -10   0  166.68   16.90
  -5 -10   0  128.69   22.70
  -5 -10   0  167.08   21.30
  -5 -10   0  105.39   22.90
  -5 -10   0  154.68   16.50
  -5 -10   0  178.68   21.90
   5  10   0  140.69   26.70
   5  10   0  146.09   21.70
   5  10   0  128.39   25.90
   5  10   0  178.28   23.70
   5  10   0  138.59    8.50
   5  10   0  135.79   19.40
   5  10   0  167.88   23.00
   5  10   0  128.09   24.80
   5  10   0  142.19   22.60
  -6 -10   0    5.00    6.90
  -6 -10   0    7.00    8.70
  -6 -10   0    0.40    6.60
  -6 -10   0  -14.90    9.20
  -6 -10   0    5.10    7.50
  -6 -10   0    9.60    3.10
  -6 -10   0    4.40   15.40
  -6 -10   0   14.80    7.00
  -6 -10   0   -5.70    8.70
   6  10   0    1.90    9.10
   6  10   0   -8.30   10.90
   6  10   0    0.00   13.00
   6  10   0   18.80   11.30
   6  10   0   -7.90    8.60
   6  10   0  -13.50    7.80
   6  10   0    7.90   10.70
   6  10   0    4.20    8.00
  -7 -10   0   13.10   12.10
  -7 -10   0   13.10    7.80
  -7 -10   0   51.29   23.50
  -7 -10   0   17.30    8.40
  -7 -10   0   22.50    7.60
  -7 -10   0   19.20    8.70
  -7 -10   0   13.70    8.60
  -7 -10   0   13.00   13.40
  -7 -10   0   15.10    7.80
   7  10   0   40.40   18.40
   7  10   0   14.90    9.90
   7  10   0    3.80    9.90
   7  10   0    7.60    8.90
   7  10   0   -5.00    8.50
   7  10   0   33.90   14.20
   7  10   0   14.50    7.30
   7  10   0   22.30   12.10
   7  10   0    4.40   11.50
  -8 -10   0  257.57   22.00
  -8 -10   0  209.18   40.30
  -8 -10   0  273.17   10.80
  -8 -10   0  293.07   20.10
  -8 -10   0  259.37   32.40
  -8 -10   0  268.27   35.40
   8  10   0  272.77   20.60
   8  10   0  261.67   24.80
   8  10   0  284.57   42.70
   8  10   0  306.97   47.00
   8  10   0  305.87   30.50
   8  10   0  253.17   26.40
   8  10   0  254.47   29.60
   8  10   0  312.07   24.10
   8  10   0  314.17   28.10
  -9 -10   0   70.19   14.20
  -9 -10   0   75.59    5.70
  -9 -10   0   76.99   27.60
  -9 -10   0  129.59   33.30
  -9 -10   0  112.69   23.70
  -9 -10   0   91.59   14.30
   9  10   0   89.49   15.00
   9  10   0   56.69   21.50
   9  10   0   83.39   15.00
   9  10   0   86.69   16.40
   9  10   0   72.09   23.00
   9  10   0   90.09   14.30
   9  10   0   78.89   18.60
   9  10   0   77.49   13.60
 -10 -10   0    3.80    3.20
 -10 -10   0   -0.20    7.30
 -10 -10   0   -0.70   14.40
 -10 -10   0    2.60    8.60
 -10 -10   0    1.80   14.20
  10  10   0    2.30    7.40
  10  10   0  -20.70   13.60
  10  10   0    2.00   15.50
  10  10   0    8.60   17.50
  10  10   0   -1.30   11.30
 -11 -10   0    4.60    3.70
 -11 -10   0   -8.40   19.00
 -11 -10   0   -0.20    7.90
 -11 -10   0   -0.10   14.60
 -11 -10   0    6.80    9.80
  11  10   0  -13.90   18.10
  11  10   0    4.30   19.70
  11  10   0   20.60   19.80
  11  10   0   -1.30   18.20
   7 -11   0   38.30   14.90
   7 -11   0   66.79   22.90
   7 -11   0   48.80   25.80
   7 -11   0   10.60   19.30
   7 -11   0   33.40   11.80
   7 -11   0   57.89   38.10
  -7  11   0   38.70   12.80
  -7  11   0   37.50   10.60
  -7  11   0    0.30   13.90
  -7  11   0   61.39   22.20
  -7  11   0    4.90   32.00
  -7  11   0   40.00   22.50
  -7  11   0   30.10    9.60
   6 -11   0   13.80    9.90
   6 -11   0   -3.50   11.40
   6 -11   0   15.10   17.70
   6 -11   0    4.70    9.70
   6 -11   0    9.10   13.10
   6 -11   0    1.50   14.40
  -6  11   0   12.00    6.90
  -6  11   0    5.40    7.10
  -6  11   0  -10.70   10.90
  -6  11   0   14.10   12.90
  -6  11   0  -10.10   13.00
  -6  11   0   32.30   17.60
  -6  11   0    7.50   22.40
   5 -11   0   70.29   21.20
   5 -11   0   67.89   11.80
   5 -11   0   53.79   19.40
   5 -11   0   57.99   11.80
   5 -11   0   74.89   20.70
   5 -11   0   57.19   20.50
  -5  11   0   58.99   27.00
  -5  11   0   87.69   13.50
  -5  11   0   50.89   12.10
  -5  11   0   89.59   25.20
  -5  11   0   63.49   15.00
  -5  11   0   50.09   21.00
  -5  11   0   72.79    7.60
  -5  11   0   87.49   29.20
   4 -11   0  145.29   17.10
   4 -11   0  162.78   18.30
   4 -11   0  126.49   25.60
   4 -11   0  150.18   29.30
   4 -11   0  162.28   25.90
   4 -11   0  149.39   28.60
  -4  11   0   74.89   20.10
  -4  11   0  110.09   19.00
  -4  11   0   75.79   23.20
  -4  11   0  104.39   12.40
  -4  11   0  116.19    7.90
  -4  11   0  136.89   31.80
  -4  11   0  134.89   26.50
  -4  11   0  106.29   16.40
  -4  11   0  138.19   29.60
   3 -11   0   87.49   21.60
   3 -11   0   98.79   14.10
   3 -11   0   72.49   21.00
   3 -11   0  102.99   23.80
   3 -11   0   73.29   12.50
   3 -11   0   85.09   18.90
  -3  11   0   97.89    6.40
  -3  11   0  123.19   26.10
  -3  11   0   93.99   24.60
  -3  11   0  115.09   24.40
  -3  11   0   60.29   21.30
  -3  11   0   95.19   19.00
   2 -11   0  216.38   31.30
   2 -11   0  245.88   31.20
   2 -11   0  199.88   17.30
   2 -11   0  213.38   30.70
   2 -11   0  241.08   18.20
   2 -11   0  215.28   17.60
   2 -11   0  204.88   26.50
  -2  11   0  249.88   18.60
  -2  11   0  204.78    8.80
  -2  11   0  312.27   36.00
  -2  11   0  172.88   25.70
  -2  11   0  216.88   28.70
  -2  11   0  221.68   39.00
  -2  11   0  281.47   43.80
  -2  11   0  221.58   33.30
  -2  11   0  160.08   28.90
   1 -11   0  201.78   15.70
   1 -11   0  211.98   17.10
   1 -11   0  199.68   28.00
   1 -11   0  225.28   17.00
   1 -11   0  219.28   26.10
   1 -11   0  208.78   29.40
   1 -11   0  162.68   27.00
  -1  11   0  121.09   32.60
  -1  11   0  166.38   26.00
  -1  11   0  247.78   41.20
  -1  11   0  213.18   16.90
  -1  11   0  223.08   27.80
  -1  11   0  183.98   26.40
  -1  11   0  178.48   30.20
  -1  11   0  218.98   24.30
   0 -11   0   46.90   11.90
   0 -11   0   44.70    9.40
   0 -11   0   43.80    9.40
   0 -11   0   34.50   14.30
   0 -11   0   26.40   11.70
   0 -11   0   37.70    9.90
   0 -11   0   77.29   20.90
   0  11   0   38.90   17.10
   0  11   0   62.29   16.30
   0  11   0   46.70    9.60
   0  11   0   64.19   13.20
   0  11   0   31.10   20.10
   0  11   0   31.00   18.50
   0  11   0   30.30   13.60
  -1 -11   0    8.00   11.50
  -1 -11   0   27.30    9.10
  -1 -11   0   10.60    8.40
  -1 -11   0   12.20   11.90
  -1 -11   0   31.40   10.90
  -1 -11   0   10.60    8.90
  -1 -11   0   -1.00    9.20
  -1 -11   0   24.50    9.10
  -1 -11   0   24.20   13.30
  -1 -11   0   15.50    6.50
   1  11   0    7.40   11.10
   1  11   0   12.10   13.70
   1  11   0   12.10    6.80
   1  11   0   19.10   11.80
   1  11   0   22.80   15.50
   1  11   0   37.60   18.40
   1  11   0   22.30   11.80
   1  11   0    5.00   12.70
   1  11   0   16.20    8.70
  -2 -11   0   21.90    9.90
  -2 -11   0   47.40   15.90
  -2 -11   0   15.10    9.20
  -2 -11   0   18.90   12.50
  -2 -11   0   18.40   13.10
  -2 -11   0   29.50    7.80
  -2 -11   0    3.50    9.60
  -2 -11   0    9.40   11.60
  -2 -11   0   29.90    9.60
  -2 -11   0   18.60   10.00
   2  11   0   24.70    7.10
   2  11   0   11.40   11.70
   2  11   0   25.10   14.40
   2  11   0   50.69   17.50
   2  11   0   30.50   14.10
   2  11   0   34.40    9.70
   2  11   0   30.10   17.20
   2  11   0   42.20   16.70
   2  11   0    8.10   12.40
   2  11   0   25.60   14.90
  -3 -11   0   31.50   10.90
  -3 -11   0   12.60    7.80
  -3 -11   0    7.10    8.70
  -3 -11   0   34.40   14.30
  -3 -11   0   16.20    8.70
  -3 -11   0   27.60   12.80
  -3 -11   0   28.70   14.50
  -3 -11   0   23.30    8.70
  -3 -11   0   31.80    8.70
  -3 -11   0   19.10   10.10
   3  11   0   20.10   10.70
   3  11   0   24.20   17.60
   3  11   0    8.50   14.00
   3  11   0   25.90   15.00
   3  11   0   33.80    7.10
   3  11   0   51.39   14.60
   3  11   0   30.10   15.10
   3  11   0   20.90   13.70
   3  11   0   14.20   13.90
   3  11   0   18.80    7.60
  -4 -11   0  321.77   17.60
  -4 -11   0  353.56   26.90
  -4 -11   0  347.77   26.90
  -4 -11   0  276.17   35.20
  -4 -11   0  354.46   22.10
  -4 -11   0  361.06   20.80
  -4 -11   0  372.46   32.70
  -4 -11   0  358.26   23.90
  -4 -11   0  439.36   44.60
  -4 -11   0  333.27   23.90
  -4 -11   0  367.86   23.00
   4  11   0  293.97   30.50
   4  11   0  389.06   34.10
   4  11   0  399.96   44.20
   4  11   0  339.77   18.00
   4  11   0  308.17   35.40
   4  11   0  336.27   37.60
   4  11   0  329.07   16.80
  -5 -11   0   -7.80    7.70
  -5 -11   0    0.70   14.80
  -5 -11   0    4.10    7.20
  -5 -11   0    2.40    4.00
  -5 -11   0    2.00    6.80
  -5 -11   0    5.30    7.50
  -5 -11   0   -1.30    8.20
  -5 -11   0    3.60    8.60
  -5 -11   0    0.60    5.80
  -5 -11   0   -0.60   12.30
   5  11   0    4.30   11.00
   5  11   0   16.10   10.40
   5  11   0    8.20    4.10
   5  11   0  -12.10   12.70
   5  11   0   -8.20   10.20
   5  11   0   -9.10    9.10
   5  11   0    0.90    9.10
  -6 -11   0   14.40   10.00
  -6 -11   0    2.90    7.10
  -6 -11   0   -2.60    8.60
  -6 -11   0    2.30    3.10
  -6 -11   0   -2.20    6.00
  -6 -11   0   -4.40    7.10
  -6 -11   0   -1.00   12.40
  -6 -11   0  -14.90   13.30
  -6 -11   0   19.00    9.80
   6  11   0   -9.90    9.90
   6  11   0   -4.20    9.50
   6  11   0   -4.50    7.90
   6  11   0    7.50   19.30
   6  11   0    2.30   10.80
   6  11   0   -0.20   12.60
   6  11   0   -4.70    7.40
  -7 -11   0   -6.60   25.30
  -7 -11   0    0.90    7.60
  -7 -11   0   13.40   11.20
  -7 -11   0   -0.10    6.00
  -7 -11   0   -7.50    6.80
  -7 -11   0   -1.00   13.60
  -7 -11   0    8.80    8.10
  -7 -11   0    1.80    8.10
   7  11   0    3.30   13.90
   7  11   0    1.70   12.60
   7  11   0   13.10   11.20
   7  11   0   13.40   14.40
   7  11   0   -4.10    9.90
   7  11   0   -4.80    7.90
   7  11   0   10.50   11.00
  -8 -11   0   31.10   17.80
  -8 -11   0   -5.50   18.70
  -8 -11   0    7.50    8.50
  -8 -11   0    1.70   12.00
  -8 -11   0   12.30    8.70
   8  11   0   32.60   12.90
   8  11   0    9.90   12.00
   8  11   0   24.10   12.40
   8  11   0    8.80   15.40
   8  11   0   -9.30   10.70
   8  11   0   16.10   18.00
   8  11   0    1.10   10.10
  -9 -11   0   72.39   15.00
  -9 -11   0   59.49   19.80
  -9 -11   0  140.89   30.80
  -9 -11   0  120.59   35.40
  -9 -11   0   88.99   14.70
   9  11   0  129.49   39.40
   9  11   0   77.59   24.20
   9  11   0   83.09   17.60
   9  11   0   99.89   18.90
   9  11   0   86.59   18.50
   9  11   0   90.39   17.60
   9  11   0  112.79   31.10
 -10 -11   0   98.59   15.50
 -10 -11   0   82.39   29.50
 -10 -11   0   94.89   25.40
 -10 -11   0   84.19   19.00
  10  11   0  103.39   30.40
  10  11   0   60.59   13.80
   6 -12   0   95.89   23.60
   6 -12   0   30.60   19.20
   6 -12   0   31.50   20.60
   6 -12   0   64.69   14.20
   6 -12   0   45.20   17.20
   6 -12   0   27.50   20.70
  -6  12   0   87.09   33.40
  -6  12   0   73.59   24.70
  -6  12   0  110.79   39.60
  -6  12   0   39.90   22.20
  -6  12   0   75.99   10.40
  -6  12   0   58.59   15.80
  -6  12   0   78.79   13.00
  -6  12   0   54.09   12.20
   5 -12   0   22.90   18.50
   5 -12   0   -8.90   10.70
   5 -12   0   48.00   18.30
   5 -12   0   -2.40    7.40
   5 -12   0   18.70   10.80
   5 -12   0   26.90   19.60
  -5  12   0  -11.60   15.00
  -5  12   0   21.90    6.60
  -5  12   0    6.20    6.70
  -5  12   0   -6.60   21.30
  -5  12   0    2.20   15.80
  -5  12   0    9.50    8.40
  -5  12   0   15.70   11.40
  -5  12   0   12.60   15.80
   4 -12   0    1.50   14.50
   4 -12   0   10.90   11.40
   4 -12   0    4.30    8.00
   4 -12   0   10.20    9.10
   4 -12   0    1.50   13.10
   4 -12   0    1.20   12.80
  -4  12   0    5.80   15.60
  -4  12   0   -0.50   14.50
  -4  12   0   -4.80    9.30
  -4  12   0   40.60   22.60
  -4  12   0    1.40    3.80
  -4  12   0    1.60    7.80
  -4  12   0   11.50   17.10
  -4  12   0   -0.70    8.40
   3 -12   0   12.30   15.70
   3 -12   0    9.30   15.00
   3 -12   0   -2.20    9.50
   3 -12   0   -9.60   10.70
   3 -12   0   -0.70    7.20
   3 -12   0    1.90    7.80
  -3  12   0    0.50   16.60
  -3  12   0    1.40   10.00
  -3  12   0   16.50   17.40
  -3  12   0   -4.40   12.60
  -3  12   0    6.50    8.50
  -3  12   0   35.00   17.90
  -3  12   0   20.60   18.00
   2 -12   0   12.10    8.80
   2 -12   0   11.60    7.60
   2 -12   0    4.40   14.40
   2 -12   0   -1.90    9.10
   2 -12   0   16.30   14.20
   2 -12   0  -14.30   10.50
  -2  12   0   13.00   16.40
  -2  12   0   -5.00   13.80
  -2  12   0   -1.20    9.20
  -2  12   0  -24.70    9.30
  -2  12   0    0.20    7.60
  -2  12   0  -12.10   12.20
  -2  12   0   -6.70   13.90
   1 -12   0   22.40   13.60
   1 -12   0   44.00   14.90
   1 -12   0   41.90   17.40
   1 -12   0   51.99   16.90
   1 -12   0   38.20   18.40
   1 -12   0   39.70   10.20
   1 -12   0   22.90    9.50
   1 -12   0   33.50    9.60
  -1  12   0   51.09   19.70
  -1  12   0   47.40   18.00
  -1  12   0   32.20   17.40
  -1  12   0   28.00   14.80
  -1  12   0   36.80   15.80
  -1  12   0   31.40   17.60
  -1  12   0   26.80    9.10
  -1  12   0    5.90   13.60
   0 -12   0  235.18   34.10
   0 -12   0  249.97   26.30
   0 -12   0  224.18   17.90
   0 -12   0  287.17   19.00
   0 -12   0  267.17   35.90
   0 -12   0  260.37   32.20
   0  12   0  240.48   34.90
   0  12   0  209.88   24.50
   0  12   0  293.27   45.00
   0  12   0  250.87   19.00
   0  12   0  306.57   45.30
   0  12   0  228.98   35.20
   0  12   0  290.77   37.40
   0  12   0  289.77   34.20
  -1 -12   0    2.20    7.80
  -1 -12   0   12.20   11.70
  -1 -12   0   14.70    7.80
  -1 -12   0    0.20   11.30
  -1 -12   0   -3.30    6.80
  -1 -12   0    4.20    5.90
  -1 -12   0  -13.80    7.80
  -1 -12   0   -1.60    8.70
  -1 -12   0    0.80    7.80
   1  12   0    6.60   13.30
   1  12   0    8.60    7.40
   1  12   0   -4.60    9.80
   1  12   0    3.00   14.00
   1  12   0   -9.70   13.40
   1  12   0   -0.20   14.70
   1  12   0   11.30    7.90
  -2 -12   0    1.70    5.80
  -2 -12   0    6.90    6.70
  -2 -12   0    4.60    8.10
  -2 -12   0  -18.80    8.20
  -2 -12   0    8.20   11.60
  -2 -12   0   -1.90   10.20
  -2 -12   0   -3.30    7.10
  -2 -12   0   -5.80    6.90
  -2 -12   0   -9.50    9.30
  -2 -12   0    6.70    6.50
  -2 -12   0   -2.70    8.00
   2  12   0  -18.20    9.30
   2  12   0    0.10   10.10
   2  12   0   -0.20   10.70
   2  12   0  -11.30   10.90
   2  12   0    1.90   12.80
   2  12   0    0.40    9.60
   2  12   0   16.90   12.50
   2  12   0    8.30   11.50
   2  12   0   -6.10    5.80
   2  12   0    4.10    6.60
  -3 -12   0  -10.00    6.70
  -3 -12   0    2.80    5.70
  -3 -12   0    5.30    7.80
  -3 -12   0  -11.70   11.40
  -3 -12   0    9.10    9.20
  -3 -12   0   -5.30   10.00
  -3 -12   0   14.00    8.30
  -3 -12   0   -4.20    7.00
  -3 -12   0    6.20   14.80
  -3 -12   0    3.80    8.30
  -3 -12   0   20.60   10.60
  -3 -12   0    4.10   12.60
   3  12   0   -2.50    8.40
   3  12   0    7.70   19.60
   3  12   0   -1.50   11.50
   3  12   0    6.30    5.90
   3  12   0   -3.20   10.90
   3  12   0    0.10   11.10
   3  12   0    1.30   10.40
   3  12   0    4.50   12.40
   3  12   0   -0.30    5.50
  -4 -12   0    1.40    6.90
  -4 -12   0   24.50   10.80
  -4 -12   0   29.00   14.80
  -4 -12   0   15.60   15.90
  -4 -12   0   -1.70    7.60
  -4 -12   0    7.90    7.70
  -4 -12   0    8.50    5.60
  -4 -12   0   -1.70    7.40
  -4 -12   0   11.50   17.00
  -4 -12   0   12.60    9.00
   4  12   0   -1.70   11.50
   4  12   0   10.10   12.10
   4  12   0   -6.10   11.80
   4  12   0    6.40   13.90
   4  12   0   15.20    5.90
   4  12   0    4.90   11.00
   4  12   0    9.30   14.10
   4  12   0   -1.60   10.00
  -5 -12   0  311.47   20.00
  -5 -12   0  316.57   22.10
  -5 -12   0  266.97   22.90
  -5 -12   0  307.47   20.50
  -5 -12   0  366.96   44.80
  -5 -12   0  305.57   32.70
  -5 -12   0  254.47   34.00
  -5 -12   0  341.97   32.30
  -5 -12   0  354.06   27.00
  -5 -12   0  304.37   16.50
   5  12   0  338.87   44.20
   5  12   0  332.97   34.40
   5  12   0  275.47   39.20
   5  12   0  296.27   44.30
   5  12   0  323.97   36.90
   5  12   0  317.57   15.60
   5  12   0  304.77   38.20
  -6 -12   0   45.30    6.20
  -6 -12   0   38.00    9.70
  -6 -12   0   61.59   17.40
  -6 -12   0   31.60   21.20
  -6 -12   0   13.70   20.20
  -6 -12   0   49.10   13.70
  -6 -12   0   57.99   12.20
  -6 -12   0   47.70   12.90
  -6 -12   0   39.90   14.20
   6  12   0   45.10   19.00
   6  12   0   28.00   17.10
   6  12   0   41.00   18.70
   6  12   0   43.10   15.10
   6  12   0   31.20   17.90
   6  12   0   30.70   14.40
  -7 -12   0    9.50   19.10
  -7 -12   0    6.50   10.60
  -7 -12   0   18.20   10.60
  -7 -12   0   16.20    9.30
  -7 -12   0   32.40   18.70
  -7 -12   0   26.70   10.30
  -7 -12   0   18.30   18.90
   7  12   0   17.10   16.10
   7  12   0   25.10   14.20
   7  12   0   11.10   13.20
   7  12   0   14.00   13.70
   7  12   0   30.00   19.30
   7  12   0   20.00   13.70
  -8 -12   0   -8.30   13.00
  -8 -12   0  -11.20   19.10
  -8 -12   0  -12.20    6.90
  -8 -12   0    4.50    8.60
  -8 -12   0   -8.50    9.60
   8  12   0  -11.30   11.40
   8  12   0  -10.30   13.90
   8  12   0   -5.80   12.20
   8  12   0   -6.10   14.10
  -9 -12   0   57.19   14.60
  -9 -12   0   22.70    9.90
  -9 -12   0   12.50   13.50
  -9 -12   0   44.90   21.20
  -9 -12   0    8.80   25.50
   9  12   0   15.70   16.10
   9  12   0   11.00   21.40
   9  12   0   28.40   21.10
   9  12   0   12.40   15.90
   5 -13   0  160.78   29.20
   5 -13   0  124.19   32.30
   5 -13   0  172.78   36.70
   5 -13   0  138.19   20.70
   5 -13   0  171.38   31.70
   5 -13   0  128.09   18.60
  -5  13   0  158.48   42.50
  -5  13   0  142.29   21.90
  -5  13   0  118.59   50.39
  -5  13   0  189.58   45.30
  -5  13   0  192.58   37.80
  -5  13   0  158.08   11.90
  -5  13   0  183.28   24.40
  -5  13   0  142.59   17.20
   4 -13   0   72.79   14.30
   4 -13   0   33.70   19.50
   4 -13   0   82.99   35.70
   4 -13   0   45.80   12.00
   4 -13   0   80.79   26.60
   4 -13   0   30.80   16.20
  -4  13   0   76.09   18.50
  -4  13   0   81.59    8.40
  -4  13   0   95.29   33.30
  -4  13   0   85.39   28.80
  -4  13   0   59.89   15.10
  -4  13   0   75.59   13.20
  -4  13   0   31.00   34.90
  -4  13   0   51.79   22.50
  -4  13   0   69.69   23.70
   3 -13   0    3.90   11.70
   3 -13   0    7.30   14.60
   3 -13   0   12.80    9.00
   3 -13   0    0.80   15.20
   3 -13   0   17.70   10.30
   3 -13   0    2.20   16.30
  -3  13   0    5.50   17.50
  -3  13   0   12.60   22.80
  -3  13   0    2.10   15.20
  -3  13   0    0.70    6.60
  -3  13   0    9.50   12.80
  -3  13   0   25.40   22.20
  -3  13   0  -15.30    8.90
  -3  13   0   15.90   17.70
   2 -13   0   32.70   10.90
   2 -13   0   23.10   16.30
   2 -13   0    9.10   14.90
   2 -13   0   39.70   18.30
   2 -13   0    7.60    7.40
   2 -13   0   19.20   12.60
  -2  13   0   20.70   18.70
  -2  13   0    1.20   14.50
  -2  13   0    7.90   16.30
  -2  13   0   19.50   19.30
  -2  13   0    6.70    9.80
  -2  13   0   29.80   18.40
   1 -13   0   -3.60    7.50
   1 -13   0  -12.30    9.70
   1 -13   0  -11.50   13.50
   1 -13   0    1.70   13.90
   1 -13   0    4.20    7.10
   1 -13   0   19.10   11.30
  -1  13   0   18.00   19.60
  -1  13   0   -0.80   14.20
  -1  13   0   14.60   18.70
  -1  13   0    7.60   12.70
  -1  13   0   10.50   16.40
  -1  13   0    2.40   16.70
  -1  13   0   -0.30    8.90
   0 -13   0   32.70   13.00
   0 -13   0   35.80   10.10
   0 -13   0   28.80   18.50
   0 -13   0   20.00   13.00
   0 -13   0   46.20   16.90
   0 -13   0   28.50   10.80
   0 -13   0   39.40   10.40
   0  13   0   65.79   22.50
   0  13   0   20.40   14.80
   0  13   0   48.20   21.80
   0  13   0   27.70   16.70
   0  13   0   31.30   18.40
   0  13   0   65.39   19.00
   0  13   0   26.00   15.80
   0  13   0   34.80   11.00
  -1 -13   0  125.69   27.20
  -1 -13   0  149.88   20.80
  -1 -13   0  145.89   24.20
  -1 -13   0  151.58   24.10
  -1 -13   0  142.79   19.90
  -1 -13   0  142.19   15.70
  -1 -13   0  118.69   15.80
  -1 -13   0  146.09   16.80
   1  13   0  161.48   36.70
   1  13   0  134.29   32.00
   1  13   0  149.79   28.70
   1  13   0  119.29   27.50
   1  13   0  129.99   28.40
   1  13   0  127.39   18.60
   1  13   0  129.39   24.80
   1  13   0  135.59   16.10
  -2 -13   0   21.30    8.40
  -2 -13   0   14.20   10.00
  -2 -13   0   51.19   11.70
  -2 -13   0   22.50   14.50
  -2 -13   0   29.10   13.80
  -2 -13   0   38.70   11.70
  -2 -13   0   22.90   10.80
  -2 -13   0   23.20    9.30
  -2 -13   0   27.30    9.70
  -2 -13   0   30.30   16.50
   2  13   0   27.50   16.60
   2  13   0   53.79   20.40
   2  13   0   13.10   15.40
   2  13   0   30.90    9.90
   2  13   0   34.60   10.10
   2  13   0   20.60   14.70
   2  13   0   53.49   19.90
   2  13   0   -1.30   15.50
  -3 -13   0   -3.00    7.70
  -3 -13   0   -7.50    6.50
  -3 -13   0  -14.70    7.80
  -3 -13   0    3.90    7.90
  -3 -13   0   -7.30    6.00
  -3 -13   0    2.50    7.40
  -3 -13   0   17.50   14.50
  -3 -13   0   -5.30   14.10
  -3 -13   0   -3.90    5.00
  -3 -13   0    1.70    9.80
   3  13   0   -1.90   12.30
   3  13   0   13.80   13.40
   3  13   0    0.60   13.50
   3  13   0   -5.30    6.60
   3  13   0    2.20   13.90
   3  13   0   13.80   15.40
   3  13   0   -4.30   12.90
  -4 -13   0   25.20   14.70
  -4 -13   0   30.10   10.40
  -4 -13   0   17.10    9.80
  -4 -13   0   21.10   16.80
  -4 -13   0   29.60    7.40
  -4 -13   0   31.90   22.60
  -4 -13   0   19.50   10.30
  -4 -13   0   24.70   10.10
  -4 -13   0   19.80   14.10
  -4 -13   0   19.70   10.60
  -4 -13   0   27.50   10.70
   4  13   0   43.20   19.10
   4  13   0   14.70   13.40
   4  13   0   10.00   16.30
   4  13   0   17.70   12.80
   4  13   0   25.60    7.80
   4  13   0   28.60   16.50
   4  13   0   15.80   12.80
   4  13   0   16.20   14.60
  -5 -13   0   -1.20   11.10
  -5 -13   0   11.00   10.00
  -5 -13   0   -0.80   13.20
  -5 -13   0    4.60    7.70
  -5 -13   0   22.20   14.50
  -5 -13   0    8.00    9.10
  -5 -13   0   27.10   22.60
  -5 -13   0   15.40    6.10
  -5 -13   0    8.90    5.70
  -5 -13   0   11.90    9.30
   5  13   0   12.10    6.30
   5  13   0   -2.50   14.10
   5  13   0   19.90   18.50
   5  13   0    5.10   10.90
   5  13   0   21.50   17.90
   5  13   0   18.10   14.80
   5  13   0    3.10   14.50
   5  13   0   12.00   14.90
  -6 -13   0   72.79   27.60
  -6 -13   0   84.79   15.00
  -6 -13   0   62.89    7.60
  -6 -13   0   45.20   16.60
  -6 -13   0   69.49   22.20
  -6 -13   0   79.19   16.50
  -6 -13   0  105.49   16.90
   6  13   0   62.59   20.90
   6  13   0   28.90   20.10
   6  13   0   30.50   16.10
   6  13   0   73.39   23.20
   6  13   0   45.70   20.20
   6  13   0   70.79   23.90
  -7 -13   0   68.89   15.20
  -7 -13   0   65.59   16.20
  -7 -13   0   56.29   22.70
  -7 -13   0   53.59   13.30
  -7 -13   0   39.70   26.30
   7  13   0   41.60   20.60
   7  13   0   43.10   24.20
   7  13   0   34.00   18.80
  -8 -13   0   17.10   10.80
  -8 -13   0   21.40   13.50
  -8 -13   0   -1.00   18.60
  -8 -13   0  -48.60   21.40
  -8 -13   0   11.80   10.40
   8  13   0    6.10   17.10
   8  13   0   39.00   24.10
   8  13   0   24.30   17.50
   8  13   0   11.40   21.60
   3 -14   0   97.29   29.00
   3 -14   0   69.79   25.90
   3 -14   0   87.69   24.50
   3 -14   0   89.09   15.80
   3 -14   0   99.79   18.60
   3 -14   0   74.79   20.30
  -3  14   0   78.59   13.60
  -3  14   0  107.69   34.50
  -3  14   0   93.59   21.40
  -3  14   0  105.19   23.20
  -3  14   0   98.99   28.30
  -3  14   0   96.89   33.60
  -3  14   0   42.50   23.50
   2 -14   0   -0.20   10.50
   2 -14   0    5.40   15.20
   2 -14   0   -7.80   12.50
   2 -14   0   11.50    8.90
   2 -14   0   20.00   11.40
  -2  14   0   -6.10   23.90
  -2  14   0   11.60   20.30
  -2  14   0   20.20   15.40
  -2  14   0   -2.10   17.20
  -2  14   0    7.50   12.80
  -2  14   0   -4.40   10.90
  -2  14   0   -6.10   15.20
   1 -14   0   33.90   10.90
   1 -14   0   28.00   12.30
   1 -14   0   30.60   19.10
   1 -14   0   54.49   16.70
   1 -14   0   60.59   20.60
  -1  14   0    2.90   14.40
  -1  14   0   54.19   15.20
  -1  14   0   19.40   21.20
  -1  14   0   35.00   20.80
  -1  14   0   22.40   22.60
  -1  14   0   15.90   17.30
  -1  14   0   37.10   17.10
   0 -14   0   39.70   18.80
   0 -14   0   27.30   12.30
   0 -14   0   40.40   10.70
   0 -14   0   27.80   19.90
   0 -14   0   48.60   13.80
   0 -14   0   27.00   10.20
   0 -14   0   28.50   16.10
   0  14   0   52.79   23.80
   0  14   0   30.60   22.20
   0  14   0   10.80   15.40
   0  14   0   41.30   13.70
   0  14   0   37.70   19.90
   0  14   0   25.50   16.70
   0  14   0   24.90   19.00
  -1 -14   0   23.90   17.20
  -1 -14   0   14.30    9.60
  -1 -14   0   15.30    8.70
  -1 -14   0    0.60   14.40
  -1 -14   0    3.20    8.50
  -1 -14   0   10.00    9.30
  -1 -14   0    7.70   13.40
   1  14   0   -0.10   15.40
   1  14   0   18.90   19.30
   1  14   0    4.50   16.20
   1  14   0   20.90   16.10
   1  14   0   15.70   18.00
   1  14   0   -1.30   10.80
   1  14   0   25.70   18.70
  -2 -14   0  185.48   26.60
  -2 -14   0  158.78   29.50
  -2 -14   0  177.88   21.40
  -2 -14   0  183.68   32.30
  -2 -14   0  182.28   20.70
  -2 -14   0  177.08   22.20
  -2 -14   0  216.78   17.50
  -2 -14   0  219.08   35.40
   2  14   0  237.88   21.30
   2  14   0  141.29   30.80
   2  14   0  198.18   35.20
   2  14   0  129.29   29.30
   2  14   0  147.69   35.50
   2  14   0  140.69   32.70
  -3 -14   0  142.09   15.20
  -3 -14   0  151.28   29.20
  -3 -14   0  118.09   15.80
  -3 -14   0  164.18   20.90
  -3 -14   0  154.38   22.60
  -3 -14   0  148.19   29.00
  -3 -14   0  219.28   44.20
  -3 -14   0  196.78   20.90
   3  14   0  173.58   32.50
   3  14   0  141.29   34.40
   3  14   0  179.78   18.10
   3  14   0   95.29   24.10
   3  14   0  155.38   30.40
   3  14   0  196.78   35.90
  -4 -14   0   67.59   23.10
  -4 -14   0   43.80   11.30
  -4 -14   0   31.40   21.40
  -4 -14   0   57.79   13.30
  -4 -14   0   48.80    9.40
  -4 -14   0   56.19   12.90
  -4 -14   0   54.69   14.00
   4  14   0   64.69   23.30
   4  14   0   36.50   21.40
   4  14   0   34.10   21.30
   4  14   0   20.30   17.30
   4  14   0   57.59   12.20
   4  14   0   63.29   22.30
  -5 -14   0   65.19   13.90
  -5 -14   0   65.99   20.30
  -5 -14   0   79.99   16.40
  -5 -14   0   92.59   10.90
  -5 -14   0   59.49   13.30
  -5 -14   0   74.79   26.00
   5  14   0   82.39   24.80
   5  14   0   91.69   30.30
   5  14   0   29.70   23.90
   5  14   0   74.19   37.00
   5  14   0   77.69   10.70
  -6 -14   0   -3.70    9.40
  -6 -14   0  -31.40   24.10
  -6 -14   0  -23.50   12.60
  -6 -14   0    2.70    4.60
  -6 -14   0   -4.20    9.30
   6  14   0   20.90   22.60
   6  14   0   -1.50   19.20
   6  14   0   -9.50   16.00
   6  14   0  -14.80   13.20
   6  14   0  -15.40   11.00
  -1 -15   0    9.00   18.80
  -1 -15   0   11.10    9.00
  -1 -15   0   42.60   14.30
  -1 -15   0   46.80   23.50
  -1 -15   0   35.20   12.40
  -1 -15   0   22.60   21.10
  -1 -15   0   17.20   10.90
  -1 -15   0   32.90   17.30
  -1 -15   0   12.60   10.20
   1  15   0   22.30   19.00
   1  15   0   40.00   22.90
   1  15   0   58.09   26.20
   1  15   0   25.60   17.80
   1  15   0    5.90   18.20
  -2 -15   0   21.00   12.20
  -2 -15   0    9.50    8.50
  -2 -15   0   33.90   16.10
  -2 -15   0    8.00    8.30
  -2 -15   0   25.10   18.90
  -2 -15   0   -9.10   17.90
   2  15   0   59.69   19.10
   2  15   0   38.70   24.40
   2  15   0   15.10   18.70
   2  15   0    9.30   17.80
   2  15   0    2.50   17.90
  -3 -15   0  128.79   17.40
  -3 -15   0  123.89   29.00
   6  14  -1   47.60   24.10
   6  14  -1  119.39   34.90
  -6 -14   1   80.89   16.10
   5  14  -1   19.20   16.90
   5  14  -1   38.00   21.10
   5  14  -1   45.80   11.00
   5  14  -1   40.30   22.30
   5  14  -1   -5.20   16.10
   5  14  -1   30.70   20.30
  -5 -14   1   13.30   10.10
  -5 -14   1  -15.70   24.70
  -5 -14   1   38.30   18.40
  -5 -14   1   16.50   17.50
  -5 -14   1    8.20   10.70
  -5 -14   1   28.80    7.20
   4  14  -1  214.88   42.40
   4  14  -1  266.77   42.50
   4  14  -1  179.58   46.00
   4  14  -1  206.08   18.60
   4  14  -1  280.97   59.29
   4  14  -1  144.39   31.80
  -4 -14   1  207.48   15.20
  -4 -14   1  159.98   20.20
  -4 -14   1  165.28   19.60
  -4 -14   1  210.18   34.50
  -4 -14   1  245.78   36.50
   3  14  -1   64.99   25.70
   3  14  -1  181.68   39.40
   3  14  -1  161.88   34.30
   3  14  -1  109.29   26.70
   3  14  -1  110.59   26.80
   3  14  -1  152.28   17.50
  -3 -14   1  115.19   17.20
  -3 -14   1  142.09   22.10
  -3 -14   1  174.28   16.30
  -3 -14   1  180.38   30.80
  -3 -14   1  134.79   30.80
  -3 -14   1  136.69   39.60
  -3 -14   1  108.39   30.80
   2  14  -1   64.19   14.80
   2  14  -1   31.90   22.00
   2  14  -1   43.10   19.40
   2  14  -1   42.10   20.20
   2  14  -1   61.79   24.90
   2  14  -1   32.80   21.40
  -2 -14   1   55.79   11.60
  -2 -14   1   52.99   13.00
  -2 -14   1   42.70   13.70
  -2 -14   1   63.19   11.70
  -2 -14   1   34.00   18.50
  -2 -14   1   71.79   19.20
  -2 -14   1   42.20   19.50
   1  14  -1   15.10   17.50
   1  14  -1   40.80   19.90
   1  14  -1   43.50   21.60
   1  14  -1   18.70   18.90
   1  14  -1    7.70   13.30
   1  14  -1   30.00   14.20
  -1 -14   1    6.10   15.90
  -1 -14   1   43.40   12.90
  -1 -14   1   26.10   10.80
  -1 -14   1   35.20   10.50
  -1 -14   1   43.00   11.30
  -1 -14   1   12.00   13.70
  -1 -14   1   12.30   10.30
  -1 -14   1    8.70   14.30
   0  14  -1   77.39   27.90
   0  14  -1   91.59   26.20
   0  14  -1   69.39   28.50
   0  14  -1   57.29   15.60
   0  14  -1   70.99   23.40
   0  14  -1   83.39   29.70
   0  14  -1   51.19   23.10
   0 -14   1   63.79   24.40
   0 -14   1   76.49   21.50
   0 -14   1   92.69   18.40
   0 -14   1   53.49   21.60
   0 -14   1   73.79   13.50
   0 -14   1   50.19   12.50
   0 -14   1   87.69   17.80
  -1  14  -1   45.00   22.20
  -1  14  -1  194.98   37.10
  -1  14  -1   74.29   24.80
  -1  14  -1   91.69   24.10
  -1  14  -1  123.89   15.70
  -1  14  -1   86.19   18.00
   1 -14   1  160.38   51.89
   1 -14   1  104.39   29.30
   1 -14   1   65.09   20.90
   1 -14   1  117.19   21.30
   1 -14   1   91.19   16.00
   1 -14   1  112.39   16.10
  -2  14  -1  104.99   27.60
  -2  14  -1  137.89   16.70
  -2  14  -1  151.28   26.70
  -2  14  -1  123.59   39.40
  -2  14  -1  148.09   23.30
  -2  14  -1  122.19   30.10
  -2  14  -1  102.69   30.50
  -2  14  -1  115.89   34.30
   2 -14   1  132.19   23.70
   2 -14   1  118.39   17.20
   2 -14   1  122.99   30.90
   2 -14   1  104.59   38.30
   2 -14   1  143.79   18.90
  -3  14  -1  103.59   27.10
  -3  14  -1   98.19   14.50
  -3  14  -1  105.39   34.70
  -3  14  -1   79.99   20.60
  -3  14  -1  135.79   41.80
  -3  14  -1   84.69   18.50
  -3  14  -1   90.99   37.10
  -3  14  -1   42.20   23.60
   3 -14   1   96.29   21.70
   3 -14   1  119.19   20.40
   3 -14   1   67.29   25.10
   3 -14   1   86.59   25.50
   3 -14   1  134.19   35.80
   7  13  -1   56.29   21.40
   7  13  -1   21.90   15.80
   7  13  -1   32.50   26.00
   7  13  -1   57.09   23.30
   7  13  -1   60.89   22.50
  -7 -13   1   94.59   19.70
  -7 -13   1   65.09   14.00
  -7 -13   1   65.29   24.20
  -7 -13   1   57.79   43.10
   6  13  -1   -9.00   11.60
   6  13  -1  -11.70   15.80
   6  13  -1   -6.30   13.50
   6  13  -1   -9.10   10.60
   6  13  -1    7.10   18.10
  -6 -13   1   -0.60    3.70
  -6 -13   1   -0.40    7.40
  -6 -13   1   24.70   24.40
  -6 -13   1    3.10    8.70
  -6 -13   1    4.70    9.10
  -6 -13   1   -3.10    9.90
   5  13  -1  178.88   28.60
   5  13  -1  174.48   32.40
   5  13  -1  201.98   31.30
   5  13  -1  195.38   49.50
   5  13  -1  176.18   35.00
   5  13  -1  199.48   35.80
   5  13  -1  199.48   14.10
  -5 -13   1  154.88   36.30
  -5 -13   1  186.38   22.40
  -5 -13   1  285.17   42.00
  -5 -13   1  172.38   16.50
  -5 -13   1  219.58   27.30
  -5 -13   1  191.38   27.80
  -5 -13   1  193.78   19.80
   4  13  -1  126.09   26.00
   4  13  -1  120.29   24.00
   4  13  -1   73.49   22.10
   4  13  -1  117.89   24.90
   4  13  -1  119.09   27.00
   4  13  -1  153.58   34.60
   4  13  -1  128.59   26.40
   4  13  -1  128.59   13.40
  -4 -13   1  130.69   18.20
  -4 -13   1  107.99   16.50
  -4 -13   1  117.09   27.50
  -4 -13   1  133.09   17.70
  -4 -13   1  141.39   13.30
  -4 -13   1  155.08   32.10
  -4 -13   1  113.39   25.60
  -4 -13   1  129.49   15.50
  -4 -13   1  114.69   16.80
  -4 -13   1  111.79   17.90
  -4 -13   1  122.49   24.20
   3  13  -1   96.79   27.00
   3  13  -1   71.59   20.70
   3  13  -1  106.59   23.80
   3  13  -1  123.79   14.10
   3  13  -1  123.49   28.60
   3  13  -1  115.79   26.90
   3  13  -1  107.09   25.90
  -3 -13   1  109.69   17.90
  -3 -13   1  112.99   24.90
  -3 -13   1  123.09   14.80
  -3 -13   1  162.98   14.70
  -3 -13   1   65.89   12.50
  -3 -13   1  142.89   27.60
  -3 -13   1  124.49   28.10
  -3 -13   1  128.79   25.30
  -3 -13   1  129.19   21.50
  -3 -13   1   74.09   14.90
  -3 -13   1   95.09   21.60
   2  13  -1  160.48   29.20
   2  13  -1  130.19   27.40
   2  13  -1  158.58   26.90
   2  13  -1   97.19   24.10
   2  13  -1  123.09   30.70
   2  13  -1  136.79   27.00
   2  13  -1  163.98   16.80
  -2 -13   1  203.78   33.10
  -2 -13   1  154.28   28.20
  -2 -13   1  155.28   17.40
  -2 -13   1   86.99   22.90
  -2 -13   1  135.59   14.90
  -2 -13   1  155.78   21.60
  -2 -13   1  143.09   20.30
   1  13  -1   22.80   16.20
   1  13  -1   20.50    9.70
   1  13  -1   16.50   13.80
   1  13  -1   22.50   16.90
   1  13  -1   12.70   14.80
   1  13  -1   22.60   16.80
   1  13  -1   19.20   20.20
  -1 -13   1   14.80    9.00
  -1 -13   1   26.20    8.70
  -1 -13   1    3.20   10.10
  -1 -13   1   33.40   10.60
  -1 -13   1   36.10   10.50
  -1 -13   1   14.00   13.60
  -1 -13   1   15.60   18.60
  -1 -13   1    5.30   13.00
  -1 -13   1   21.40   11.40
   0  13  -1   -1.90   13.10
   0  13  -1    1.40   15.20
   0  13  -1   12.50   16.60
   0  13  -1   17.50   10.40
   0  13  -1    0.10   11.50
   0  13  -1   31.50   19.70
   0  13  -1   16.90   15.30
   0  13  -1   -2.00   12.80
   0 -13   1    2.00    7.40
   0 -13   1    6.40    7.60
   0 -13   1   24.90   11.70
   0 -13   1    5.80   13.30
   0 -13   1    9.90    9.50
   0 -13   1   11.90   16.30
   0 -13   1   16.60   13.40
  -1  13  -1   60.69   23.00
  -1  13  -1   52.59   13.10
  -1  13  -1   18.80   16.60
  -1  13  -1   21.70   18.60
  -1  13  -1   38.90   20.40
  -1  13  -1   57.09   18.60
  -1  13  -1   27.40   14.90
   1 -13   1   24.10   16.10
   1 -13   1   25.10   15.40
   1 -13   1   20.40    8.80
   1 -13   1   27.00    9.20
   1 -13   1   15.90   10.80
   1 -13   1   19.50   16.70
  -2  13  -1   34.00    9.40
  -2  13  -1   30.80   19.40
  -2  13  -1    7.90   12.00
  -2  13  -1   24.70   11.20
  -2  13  -1   51.79   25.00
  -2  13  -1   24.10   19.60
  -2  13  -1   21.40   19.30
  -2  13  -1   33.70   19.70
   2 -13   1    8.10   16.10
   2 -13   1   -2.50   13.10
   2 -13   1   51.79   21.90
   2 -13   1   27.60   10.10
   2 -13   1   11.40    9.30
   2 -13   1   35.00   13.80
  -3  13  -1   50.99   14.30
  -3  13  -1   30.90   18.80
  -3  13  -1   35.70   21.40
  -3  13  -1   65.19   12.30
  -3  13  -1   30.00   18.60
  -3  13  -1   39.50   16.40
  -3  13  -1   16.30   14.30
   3 -13   1   49.30   17.50
   3 -13   1   23.80   17.30
   3 -13   1   58.59   23.10
   3 -13   1   32.80   13.60
   3 -13   1   41.50   19.90
  -4  13  -1  233.98   29.80
  -4  13  -1  222.58   42.00
  -4  13  -1  184.18   32.80
  -4  13  -1  144.99   32.10
  -4  13  -1  206.78   19.10
  -4  13  -1  224.68   45.40
  -4  13  -1  230.28   37.50
  -4  13  -1  210.78   42.60
   4 -13   1  168.68   27.30
   4 -13   1  200.78   35.20
   4 -13   1  193.78   21.20
   4 -13   1  268.97   26.60
   4 -13   1  264.07   42.30
  -5  13  -1   34.60   21.40
  -5  13  -1   45.50   31.80
  -5  13  -1    4.30   20.00
  -5  13  -1   88.99   40.60
  -5  13  -1   25.50    6.90
  -5  13  -1   24.50   12.30
  -5  13  -1   33.40   10.60
  -5  13  -1   18.80   13.50
   5 -13   1   15.00   15.00
   5 -13   1   10.20   19.10
   5 -13   1   27.40   12.30
   5 -13   1   28.00   16.50
   5 -13   1    4.80   16.60
   5 -13   1   18.90   16.70
   9  12  -1  233.18   39.80
   9  12  -1  207.48   30.40
   9  12  -1  283.27   44.10
   9  12  -1  187.98   34.10
   9  12  -1  192.48   26.00
  -9 -12   1  239.08   26.50
  -9 -12   1  226.08   22.70
  -9 -12   1  112.29   28.80
  -9 -12   1  151.38   38.90
   8  12  -1   65.39   22.60
   8  12  -1   91.69   21.30
   8  12  -1   41.60   20.00
   8  12  -1   55.59   25.80
   8  12  -1   72.89   21.30
  -8 -12   1   89.59   43.90
  -8 -12   1   74.89   15.60
  -8 -12   1   61.59   12.70
   7  12  -1  107.99   21.60
   7  12  -1   79.59   25.70
   7  12  -1   67.59   22.80
   7  12  -1  123.09   28.20
   7  12  -1   92.59   21.20
   7  12  -1   84.99   22.90
  -7 -12   1   82.09   13.70
  -7 -12   1   48.10   20.10
  -7 -12   1   79.79   16.50
  -7 -12   1   76.99   15.60
  -7 -12   1   80.49   21.00
  -7 -12   1   96.09   28.60
   6  12  -1   60.69   17.70
   6  12  -1   30.80   14.60
   6  12  -1  112.69   25.10
   6  12  -1   57.19   21.00
   6  12  -1   44.90   19.40
   6  12  -1   80.79   22.60
  -6 -12   1   73.09   13.30
  -6 -12   1   57.39   16.10
  -6 -12   1   63.09   14.50
  -6 -12   1   66.19   25.90
  -6 -12   1   55.79   13.70
  -6 -12   1   64.19   20.50
  -6 -12   1   68.09   16.90
  -6 -12   1   71.49    7.00
   5  12  -1    0.10   13.90
   5  12  -1   -7.50   10.10
   5  12  -1  -11.40   13.60
   5  12  -1  -15.30   11.50
   5  12  -1    1.80    4.80
   5  12  -1  -17.10    8.10
   5  12  -1    6.90   13.20
   5  12  -1   18.60   13.70
  -5 -12   1   -3.10    9.00
  -5 -12   1   -6.30    8.90
  -5 -12   1   30.30   22.10
  -5 -12   1   26.70   17.50
  -5 -12   1   -4.30    7.10
  -5 -12   1    4.40    8.40
  -5 -12   1    9.40    7.30
  -5 -12   1    8.60    8.00
  -5 -12   1    5.60    4.80
   4  12  -1   86.89   20.10
   4  12  -1   91.99   26.00
   4  12  -1   58.69   19.40
   4  12  -1   82.29   10.00
   4  12  -1   54.99   21.00
   4  12  -1   62.79   20.00
   4  12  -1   57.59   16.40
   4  12  -1   85.19   22.70
  -4 -12   1   94.39   21.90
  -4 -12   1   64.39   11.40
  -4 -12   1   84.59   25.80
  -4 -12   1   78.69   15.10
  -4 -12   1   72.19   11.80
  -4 -12   1   71.99   13.70
  -4 -12   1   83.19   13.40
  -4 -12   1   56.29   12.80
  -4 -12   1   73.69   22.60
  -4 -12   1   44.80   12.00
  -4 -12   1   74.49    9.30
   3  12  -1   74.09   21.00
   3  12  -1  140.69   32.10
   3  12  -1  118.69   26.10
   3  12  -1   79.29   17.80
   3  12  -1  111.59   26.70
   3  12  -1  132.49   26.40
   3  12  -1  108.19   24.40
   3  12  -1  107.89   12.40
  -3 -12   1   97.39   11.70
  -3 -12   1  106.49   16.40
  -3 -12   1   83.29   15.40
  -3 -12   1  105.09   14.90
  -3 -12   1  117.59   20.00
  -3 -12   1   75.79   19.40
  -3 -12   1   85.79   13.50
  -3 -12   1   77.89   21.80
  -3 -12   1  117.89   14.50
  -3 -12   1   82.69   16.50
  -3 -12   1  101.49   20.90
  -3 -12   1  134.89   26.90
   2  12  -1  138.49   27.30
   2  12  -1  117.99   29.70
   2  12  -1   91.69   24.90
   2  12  -1  127.79   26.20
   2  12  -1   99.69   22.30
   2  12  -1   97.29   23.60
   2  12  -1   89.49   20.80
   2  12  -1  121.09   13.70
  -2 -12   1  121.39   16.00
  -2 -12   1  144.59   15.20
  -2 -12   1  113.89   22.40
  -2 -12   1  108.69   20.80
  -2 -12   1   94.79   13.70
  -2 -12   1   95.49   16.00
  -2 -12   1  105.29   12.60
  -2 -12   1   92.59   18.80
  -2 -12   1  137.39   24.90
  -2 -12   1   95.89   17.00
   1  12  -1  278.67   22.90
   1  12  -1  241.58   37.60
   1  12  -1  332.77   36.20
   1  12  -1  295.27   20.00
   1  12  -1  255.07   35.80
   1  12  -1  334.87   48.10
   1  12  -1  359.16   42.10
   1  12  -1  271.57   36.60
  -1 -12   1  226.98   29.50
  -1 -12   1  333.57   22.20
  -1 -12   1  282.27   30.10
  -1 -12   1  314.67   24.90
  -1 -12   1  358.86   43.50
  -1 -12   1  288.87   23.70
  -1 -12   1  304.97   19.60
  -1 -12   1  312.57   20.60
  -1 -12   1  330.17   38.40
   0  12  -1  107.69   30.50
   0  12  -1   85.39   21.00
   0  12  -1   48.30   18.20
   0  12  -1   87.79   24.10
   0  12  -1   80.19   12.60
   0  12  -1   61.49   14.40
   0  12  -1  122.89   31.20
   0 -12   1   91.69   12.50
   0 -12   1   82.49   12.60
   0 -12   1   92.09   19.90
   0 -12   1   60.89   16.20
   0 -12   1   72.99   15.30
   0 -12   1   75.59   21.40
   0 -12   1   74.39   21.50
  -1  12  -1    6.10   11.10
  -1  12  -1   30.30   17.00
  -1  12  -1   -1.50   13.60
  -1  12  -1    3.20   10.30
  -1  12  -1    5.90   15.80
  -1  12  -1    0.00    7.10
  -1  12  -1   -5.60   10.40
  -1  12  -1   10.00   15.10
   1 -12   1    8.40   12.10
   1 -12   1   26.30   12.20
   1 -12   1    7.50    6.70
   1 -12   1   15.50   15.10
   1 -12   1   -6.90   11.90
   1 -12   1    9.80    8.00
  -2  12  -1  111.69   22.40
  -2  12  -1   57.09   23.30
  -2  12  -1   84.99   14.80
  -2  12  -1   58.29   20.40
  -2  12  -1   50.99   20.10
  -2  12  -1   92.29   23.80
  -2  12  -1  104.39   30.40
   2 -12   1   87.99   13.40
   2 -12   1  102.09   25.70
   2 -12   1   89.49   21.60
   2 -12   1   94.79   26.60
   2 -12   1   79.29   13.80
   2 -12   1   81.89   17.60
  -3  12  -1  142.69   33.70
  -3  12  -1  162.58   35.30
  -3  12  -1  100.49   22.80
  -3  12  -1  112.79   16.40
  -3  12  -1   67.19   23.50
  -3  12  -1   77.29   22.60
  -3  12  -1  148.79   31.40
  -3  12  -1  111.19   13.40
   3 -12   1   96.89   25.70
   3 -12   1  117.19   16.10
   3 -12   1   90.09   19.40
   3 -12   1  102.99   17.90
   3 -12   1   93.89   25.90
   3 -12   1  140.79   27.30
  -4  12  -1   87.29    7.10
  -4  12  -1  106.79   28.60
  -4  12  -1   75.69   27.80
  -4  12  -1   54.19   21.40
  -4  12  -1   68.69   15.60
  -4  12  -1   55.19   23.90
  -4  12  -1   85.99   12.20
  -4  12  -1  107.69   31.30
  -4  12  -1   60.59   16.20
   4 -12   1   91.09   26.70
   4 -12   1   74.69   23.30
   4 -12   1   88.49   23.20
   4 -12   1   73.79   14.10
   4 -12   1   96.69   21.20
   4 -12   1   88.99   14.30
  -5  12  -1  288.87   24.60
  -5  12  -1  273.67   49.00
  -5  12  -1  277.97   28.60
  -5  12  -1  225.18   39.70
  -5  12  -1  241.08   42.00
  -5  12  -1  263.37   14.30
  -5  12  -1  228.78   18.90
  -5  12  -1  232.88   37.60
   5 -12   1  268.07   22.00
   5 -12   1  189.68   34.80
   5 -12   1  228.68   37.70
   5 -12   1  216.08   32.20
   5 -12   1  190.48   20.20
   5 -12   1  183.58   31.90
  -6  12  -1    7.40    7.90
  -6  12  -1    4.70    7.80
  -6  12  -1    9.90   11.80
  -6  12  -1    6.60    8.00
  -6  12  -1   13.80   18.20
  -6  12  -1   16.40   33.40
  -6  12  -1    8.00   18.70
  -6  12  -1   23.90   19.10
   6 -12   1   24.10   15.70
   6 -12   1   11.00   17.80
   6 -12   1   23.80   18.20
   6 -12   1   19.00   10.50
   6 -12   1   14.10   15.30
   6 -12   1   32.20   18.20
  10  11  -1   32.50   25.90
  10  11  -1   68.69   16.50
  10  11  -1   58.59   25.00
  10  11  -1   75.29   27.00
 -10 -11   1   70.29   13.20
 -10 -11   1   53.09   22.60
 -10 -11   1   60.29   30.30
 -10 -11   1   63.89   15.80
   9  11  -1   28.60   19.90
   9  11  -1   50.79   21.20
   9  11  -1   57.59   16.10
   9  11  -1   33.50   15.50
   9  11  -1  103.99   29.60
   9  11  -1   65.09   15.70
  -9 -11   1   -5.20   41.30
  -9 -11   1   52.59   13.90
  -9 -11   1   65.39   13.30
  -9 -11   1   63.89   23.30
   8  11  -1  113.69   24.00
   8  11  -1  110.19   22.20
   8  11  -1  103.29   19.20
   8  11  -1   99.79   27.90
   8  11  -1  108.89   20.60
   8  11  -1  108.99   19.50
   8  11  -1   77.99   23.80
  -8 -11   1  109.99   15.60
  -8 -11   1  116.79   21.50
  -8 -11   1  103.29   17.60
  -8 -11   1  111.09   31.00
  -8 -11   1   97.79   25.10
   7  11  -1  240.98   38.40
   7  11  -1  226.78   26.30
   7  11  -1  241.48   40.80
   7  11  -1  266.37   35.40
   7  11  -1  290.07   34.00
   7  11  -1  251.47   29.50
   7  11  -1  262.97   33.20
  -7 -11   1  247.18   36.90
  -7 -11   1  228.48   47.60
  -7 -11   1  244.68   27.20
  -7 -11   1  230.48   24.00
  -7 -11   1  246.08   21.40
  -7 -11   1  249.18   19.80
   6  11  -1  273.97   31.40
   6  11  -1  211.28   30.10
   6  11  -1  297.47   29.90
   6  11  -1  229.58   30.70
   6  11  -1  200.58   32.20
   6  11  -1  225.58   29.20
   6  11  -1  193.68   33.20
   6  11  -1  238.68   10.60
  -6 -11   1  272.77   36.10
  -6 -11   1  195.98   33.40
  -6 -11   1  214.68   18.60
  -6 -11   1  246.98   28.20
  -6 -11   1  279.67   27.20
  -6 -11   1  259.17   22.10
  -6 -11   1  232.68   11.20
  -6 -11   1  240.08   22.90
   5  11  -1  432.16   33.20
   5  11  -1  397.16   35.10
   5  11  -1  407.16   49.00
   5  11  -1  459.45   38.40
   5  11  -1  438.66   36.50
   5  11  -1  484.05   41.10
   5  11  -1  425.86   46.40
   5  11  -1  446.86   19.40
  -5 -11   1  453.25   29.40
  -5 -11   1  439.86   35.00
  -5 -11   1  457.75   28.00
  -5 -11   1  440.36   44.90
  -5 -11   1  432.06   33.20
  -5 -11   1  459.65   24.50
  -5 -11   1  403.36   45.90
  -5 -11   1  440.46   28.80
  -5 -11   1  490.95   26.80
  -5 -11   1  449.46   20.00
   4  11  -1   13.00   15.10
   4  11  -1   12.90   13.30
   4  11  -1    1.10    9.90
   4  11  -1   -9.40    7.20
   4  11  -1  -18.50   10.80
   4  11  -1    7.10   11.40
   4  11  -1    6.30    5.20
   4  11  -1   -9.80   10.40
  -4 -11   1    4.60   13.70
  -4 -11   1   -8.10    6.20
  -4 -11   1    3.70    8.00
  -4 -11   1   -2.10    8.90
  -4 -11   1   -1.70    6.50
  -4 -11   1   -9.60   12.30
  -4 -11   1    1.90    7.00
  -4 -11   1    9.60    4.90
  -4 -11   1   -5.70    6.00
  -4 -11   1   -1.10    7.50
  -4 -11   1    6.60    6.60
   3  11  -1   69.89   17.20
   3  11  -1   93.19   23.90
   3  11  -1   64.39    9.30
   3  11  -1   57.59   18.70
   3  11  -1   54.09   21.90
   3  11  -1   72.49   17.50
  -3 -11   1   58.49   18.00
  -3 -11   1   45.30    8.80
  -3 -11   1   72.69   17.40
  -3 -11   1   72.49   15.80
  -3 -11   1   41.70   15.20
  -3 -11   1   39.10   12.20
  -3 -11   1   83.39   14.60
  -3 -11   1   54.39   12.40
  -3 -11   1   61.09   12.60
  -3 -11   1   23.40   15.70
  -3 -11   1   50.19    9.30
   2  11  -1  225.88   31.30
   2  11  -1  202.28   29.00
   2  11  -1  261.37   34.50
   2  11  -1  246.38   16.30
   2  11  -1  264.87   33.60
   2  11  -1  251.87   18.90
  -2 -11   1  245.58   18.50
  -2 -11   1  228.78   31.60
  -2 -11   1  262.57   20.60
  -2 -11   1  262.07   16.20
  -2 -11   1  240.28   29.90
  -2 -11   1  254.57   27.30
  -2 -11   1  260.77   30.90
  -2 -11   1  217.18   18.30
  -2 -11   1  245.68   17.30
  -2 -11   1  286.17   23.90
  -2 -11   1  242.78   21.00
   1  11  -1   85.89   11.40
   1  11  -1   76.29   31.50
   1  11  -1   94.19   21.30
   1  11  -1  102.29   22.80
   1  11  -1   70.59   16.00
   1  11  -1   81.39   20.80
   1  11  -1   67.49   17.10
   1  11  -1   63.29   12.20
  -1 -11   1   84.99   18.70
  -1 -11   1   62.29   17.30
  -1 -11   1   87.79   11.30
  -1 -11   1   85.39   12.20
  -1 -11   1   84.39   18.60
  -1 -11   1  102.19   15.50
  -1 -11   1   63.89   14.40
  -1 -11   1   90.19   14.40
  -1 -11   1   84.69   11.50
  -1 -11   1   93.59   20.00
   0  11  -1  284.27   33.20
   0  11  -1  182.18   30.50
   0  11  -1  266.27   36.20
   0  11  -1  213.08   55.49
   0  11  -1  275.77   26.10
   0  11  -1  233.18   53.69
   0  11  -1  257.27   17.90
   0 -11   1  254.07   25.40
   0 -11   1  261.27   28.80
   0 -11   1  254.07   26.00
   0 -11   1  252.57   18.80
   0 -11   1  239.48   17.30
   0 -11   1  222.38   28.60
   0 -11   1  288.57   40.20
  -1  11  -1   44.90   23.70
  -1  11  -1   46.50   29.50
  -1  11  -1   40.10   16.40
  -1  11  -1   66.59   14.40
  -1  11  -1   30.70   18.70
  -1  11  -1   62.19   11.40
  -1  11  -1   22.30   15.50
  -1  11  -1   65.79   17.00
   1 -11   1   58.89   14.10
   1 -11   1   43.60    9.90
   1 -11   1   64.09   11.30
   1 -11   1   56.89   15.50
   1 -11   1   59.29   18.40
   1 -11   1   45.40   19.90
   1 -11   1   74.39   19.50
  -2  11  -1    6.10   14.60
  -2  11  -1   11.60   15.50
  -2  11  -1  -14.70   12.70
  -2  11  -1   17.90   15.00
  -2  11  -1   20.30   12.40
  -2  11  -1   17.40    8.80
  -2  11  -1   11.30   13.90
  -2  11  -1   19.70   12.40
   2 -11   1   31.80   17.30
   2 -11   1   19.80   13.00
   2 -11   1   18.30    7.90
   2 -11   1   24.50    9.10
   2 -11   1   22.10   15.70
   2 -11   1   19.60   11.00
  -3  11  -1  164.68   29.40
  -3  11  -1  234.68   28.00
  -3  11  -1  260.47   37.50
  -3  11  -1  172.28   32.30
  -3  11  -1  190.78    9.20
  -3  11  -1  214.68   41.00
  -3  11  -1  210.88   32.30
   3 -11   1  193.68   16.90
   3 -11   1  142.39   25.40
   3 -11   1  149.99   28.70
   3 -11   1  188.58   29.20
   3 -11   1  186.68   26.30
   3 -11   1  205.98   17.70
  -4  11  -1   80.89   11.40
  -4  11  -1   88.59   24.00
  -4  11  -1   76.29   26.60
  -4  11  -1   71.29   13.50
  -4  11  -1  105.49   27.30
  -4  11  -1  100.19   27.50
  -4  11  -1   74.69   22.10
  -4  11  -1   93.79    7.10
  -4  11  -1   99.09   18.20
   4 -11   1   76.19   12.70
   4 -11   1   89.39   20.40
   4 -11   1   49.60   17.50
   4 -11   1   68.99   21.90
   4 -11   1  106.89   23.60
   4 -11   1   85.99   12.70
  -5  11  -1  133.49   32.20
  -5  11  -1  161.58   36.40
  -5  11  -1  122.39   10.00
  -5  11  -1  126.59   27.00
  -5  11  -1  126.49   17.70
  -5  11  -1  123.49   15.10
  -5  11  -1   95.39   30.10
  -5  11  -1  109.39   25.90
   5 -11   1  173.48   30.40
   5 -11   1  105.09   15.20
   5 -11   1  120.49   16.40
   5 -11   1  141.29   30.60
   5 -11   1  118.69   22.90
   5 -11   1  131.29   29.80
  -6  11  -1  149.59   20.70
  -6  11  -1  155.88   37.80
  -6  11  -1  119.29   12.40
  -6  11  -1   94.69   25.70
  -6  11  -1   95.99   29.60
  -6  11  -1  128.39   27.30
  -6  11  -1  126.69   14.80
  -6  11  -1  100.99   12.80
   6 -11   1  113.09   28.10
   6 -11   1  133.89   16.50
   6 -11   1   91.79   24.00
   6 -11   1   57.59   21.50
   6 -11   1  121.79   25.00
  -7  11  -1   49.30   11.90
  -7  11  -1   76.49   30.30
  -7  11  -1   93.29   38.50
  -7  11  -1   68.79   24.80
  -7  11  -1   73.89   16.30
  -7  11  -1   51.59   10.20
  -7  11  -1   76.59   23.60
   7 -11   1   62.89   17.70
   7 -11   1   29.20   19.90
   7 -11   1   39.00   12.30
   7 -11   1   64.59   21.20
   7 -11   1   65.39   30.50
  10  10  -1   91.19   13.80
  10  10  -1   96.49   30.40
  10  10  -1   67.49   17.70
  10  10  -1   56.79   23.10
  10  10  -1  101.69   23.60
 -10 -10   1   93.79   24.90
 -10 -10   1  101.39   14.70
 -10 -10   1   77.29   29.20
 -10 -10   1   89.49    7.00
   9  10  -1   35.80   12.20
   9  10  -1   59.19   14.20
   9  10  -1   84.99   25.00
   9  10  -1   51.29   16.80
   9  10  -1   29.80   11.50
   9  10  -1   35.10   15.00
   9  10  -1   30.60   12.70
   9  10  -1   13.60   16.90
  -9 -10   1   57.99   14.50
  -9 -10   1   25.90   16.50
  -9 -10   1   42.60   10.60
  -9 -10   1   70.89   21.00
  -9 -10   1   35.00    4.40
  -9 -10   1   -2.00   20.20
   8  10  -1    4.50   12.20
   8  10  -1   49.40   14.50
   8  10  -1   60.39   24.60
   8  10  -1   33.90   12.00
   8  10  -1   23.50   19.40
   8  10  -1   42.40   13.60
   8  10  -1   30.60   15.80
  -8 -10   1   34.30    3.60
  -8 -10   1   22.00   12.60
  -8 -10   1   26.40   10.80
  -8 -10   1   53.39   20.70
  -8 -10   1   45.70   23.70
  -8 -10   1   11.60    8.10
   7  10  -1   98.09   17.00
   7  10  -1  116.99   21.30
   7  10  -1   81.69   14.10
   7  10  -1   79.79   17.10
   7  10  -1   98.19   24.00
   7  10  -1   88.89   19.20
   7  10  -1   91.59   24.30
   7  10  -1   84.69   17.30
  -7 -10   1   87.09   12.70
  -7 -10   1  112.99   20.20
  -7 -10   1   81.49   12.20
  -7 -10   1   98.69   14.90
  -7 -10   1   59.29   23.20
  -7 -10   1   74.89   14.60
  -7 -10   1   89.79   22.90
   6  10  -1  167.48   23.60
   6  10  -1   80.59   22.10
   6  10  -1  121.39   20.10
   6  10  -1  124.89   18.50
   6  10  -1  160.18   26.20
   6  10  -1  120.09    6.60
   6  10  -1  135.89   22.80
  -6 -10   1  145.09   20.20
  -6 -10   1  141.09   20.00
  -6 -10   1  128.69   16.40
  -6 -10   1  107.49    7.70
  -6 -10   1   88.09   21.00
  -6 -10   1   86.29   23.70
  -6 -10   1  118.69   14.50
  -6 -10   1  133.79   17.80
  -6 -10   1  143.79   19.10
  -6 -10   1  122.19   12.50
   5  10  -1  208.78   32.70
   5  10  -1  249.58   28.70
   5  10  -1  226.38   40.40
   5  10  -1  233.68   46.30
   5  10  -1  224.28   11.90
   5  10  -1  242.78   25.20
   5  10  -1  237.48   30.50
   5  10  -1  227.48   29.10
  -5 -10   1  243.78   12.40
  -5 -10   1  248.78   18.10
  -5 -10   1  235.58   20.20
  -5 -10   1  266.37   25.40
  -5 -10   1  241.88   16.50
  -5 -10   1  175.48   26.90
  -5 -10   1  265.87   21.70
  -5 -10   1  245.68   22.30
  -5 -10   1  229.38   24.80
  -5 -10   1  210.38   34.10
   4  10  -1  616.64   37.50
   4  10  -1  486.85   38.80
   4  10  -1  561.54   40.50
   4  10  -1  551.84   23.60
   4  10  -1  620.84   46.20
   4  10  -1  568.64   40.10
   4  10  -1  495.85   41.50
   4  10  -1  545.45   47.20
  -4 -10   1  556.54   42.60
  -4 -10   1  517.55   31.00
  -4 -10   1  513.45   40.80
  -4 -10   1  563.54   31.40
  -4 -10   1  557.64   31.20
  -4 -10   1  542.95   29.70
  -4 -10   1  517.45   23.30
  -4 -10   1  536.35   44.50
  -4 -10   1  582.14   29.90
  -4 -10   1  516.85   27.70
  -4 -10   1  555.54   38.50
  -4 -10   1  589.14   26.70
   3  10  -1    1.30   11.00
   3  10  -1    3.80    4.60
   3  10  -1   -6.40   12.10
   3  10  -1    1.10   10.90
   3  10  -1    0.50    8.60
   3  10  -1   -1.50   11.60
   3  10  -1   28.40   14.10
   3  10  -1    3.90    8.70
   3  10  -1    2.20    4.70
  -3 -10   1    1.30   11.00
  -3 -10   1    6.20    7.80
  -3 -10   1    5.80    9.40
  -3 -10   1    5.40    6.90
  -3 -10   1   14.50    8.50
  -3 -10   1   11.30    9.10
  -3 -10   1    0.40    4.40
  -3 -10   1   24.70   15.90
  -3 -10   1   -4.10    7.80
  -3 -10   1    6.10    8.50
  -3 -10   1    1.80    6.20
  -3 -10   1    1.20    6.20
   2  10  -1   29.00    8.00
   2  10  -1   25.70   15.30
   2  10  -1   13.80   14.00
   2  10  -1   15.50    9.30
   2  10  -1    9.80   10.50
   2  10  -1   14.20   15.40
   2  10  -1   35.30    7.60
   2  10  -1   18.80   13.20
   2  10  -1   18.80   15.50
  -2 -10   1   20.20   14.60
  -2 -10   1   43.40   13.30
  -2 -10   1   21.70   13.80
  -2 -10   1   26.60    9.30
  -2 -10   1   15.80    8.80
  -2 -10   1   21.70    9.80
  -2 -10   1   18.90    9.60
  -2 -10   1   44.70   13.90
  -2 -10   1   26.90    7.00
  -2 -10   1   22.40    7.60
  -2 -10   1   37.50    8.90
  -2 -10   1   27.10   12.30
   1  10  -1   69.49   16.00
   1  10  -1   40.40   15.50
   1  10  -1  104.19   14.50
   1  10  -1   50.79   18.90
   1  10  -1   66.99   10.10
   1  10  -1   57.09   16.20
   1  10  -1   72.89   20.50
   1  10  -1   52.79   17.10
   1  10  -1   50.69   16.80
  -1 -10   1   55.79   12.60
  -1 -10   1   48.00   15.70
  -1 -10   1   72.49   16.60
  -1 -10   1   61.59   16.60
  -1 -10   1   61.79   16.60
  -1 -10   1   46.40   12.80
  -1 -10   1   42.70    8.00
  -1 -10   1   54.69   13.00
  -1 -10   1   44.10   14.10
  -1 -10   1   57.99    9.10
   0  10  -1  235.08   28.60
   0  10  -1  235.88   20.70
   0  10  -1  279.57   32.90
   0  10  -1  239.48   16.70
   0  10  -1  227.08   34.50
   0  10  -1  260.97   33.30
   0  10  -1  275.97   31.40
   0  10  -1  199.08   32.00
   0 -10   1  214.18   27.00
   0 -10   1  210.98   35.00
   0 -10   1  300.17   25.50
   0 -10   1  285.27   32.50
   0 -10   1  211.78   15.20
   0 -10   1  262.27   28.80
   0 -10   1  233.28   20.70
   0 -10   1  226.18   15.90
   0 -10   1  245.18   33.30
   0 -10   1  174.08   20.10
  -1  10  -1  441.76   30.10
  -1  10  -1  484.75   39.30
  -1  10  -1  427.06   41.40
  -1  10  -1  386.66   33.40
  -1  10  -1  339.77   39.80
  -1  10  -1  464.95   45.80
  -1  10  -1  459.45   35.40
  -1  10  -1  417.06   23.70
   1 -10   1  513.75   36.80
   1 -10   1  445.06   23.00
   1 -10   1  450.45   31.20
   1 -10   1  439.06   33.70
   1 -10   1  494.15   24.80
   1 -10   1  397.26   24.00
   1 -10   1  519.25   38.90
   1 -10   1  382.66   41.00
   1 -10   1  483.05   40.30
  -2  10  -1  106.99   23.10
  -2  10  -1  124.09   27.10
  -2  10  -1  127.89   15.00
  -2  10  -1   75.29   18.20
  -2  10  -1   94.59   25.10
  -2  10  -1   55.89   20.20
  -2  10  -1  104.59    5.60
  -2  10  -1  128.19   23.90
  -2  10  -1  100.19   22.80
  -2  10  -1   80.89   17.00
   2 -10   1  133.69   20.30
   2 -10   1  111.89   14.10
   2 -10   1  142.09   15.50
   2 -10   1  110.49   20.90
   2 -10   1  114.19   22.90
   2 -10   1   96.79   11.00
   2 -10   1   58.29   19.40
   2 -10   1  143.09   26.60
  -3  10  -1    0.20    7.10
  -3  10  -1    0.40    9.50
  -3  10  -1   10.80   15.90
  -3  10  -1    4.00    2.90
  -3  10  -1   -4.00   12.90
  -3  10  -1    6.50   14.20
  -3  10  -1   -1.70   11.00
  -3  10  -1   10.70   14.10
   3 -10   1   -0.50   12.60
   3 -10   1    2.70   12.50
   3 -10   1    8.40    7.60
   3 -10   1    5.10   12.20
   3 -10   1    5.30    7.30
   3 -10   1   -8.60    9.80
  -4  10  -1    0.80   16.60
  -4  10  -1   -1.00    6.90
  -4  10  -1   11.60    3.80
  -4  10  -1   -0.30   11.40
  -4  10  -1    8.40    7.70
  -4  10  -1    4.20   13.70
  -4  10  -1    5.10   13.30
  -4  10  -1    0.70   13.10
  -4  10  -1   12.10    6.90
   4 -10   1    2.90   10.40
   4 -10   1    2.00    7.10
   4 -10   1   11.40   14.80
   4 -10   1   17.10   14.10
   4 -10   1    5.30    7.00
  -5  10  -1   21.30   16.70
  -5  10  -1   45.30   22.70
  -5  10  -1   32.00   17.50
  -5  10  -1   29.50   16.90
  -5  10  -1   27.70    5.00
  -5  10  -1   20.30    9.40
  -5  10  -1   34.70   17.10
  -5  10  -1   17.00    7.40
   5 -10   1   19.80    8.20
   5 -10   1   24.00    9.10
   5 -10   1   21.80   13.80
   5 -10   1   33.20   17.00
   5 -10   1   25.10   14.30
   5 -10   1   29.40   18.30
  -6  10  -1  142.19   28.80
  -6  10  -1  154.68   30.00
  -6  10  -1  142.09   26.60
  -6  10  -1  175.08   16.80
  -6  10  -1  166.28   11.00
  -6  10  -1  146.19   34.80
  -6  10  -1  143.19   14.60
  -6  10  -1  109.19   16.20
   6 -10   1   93.69   21.70
   6 -10   1  158.68   18.90
   6 -10   1  153.98   33.50
   6 -10   1  120.09   38.40
   6 -10   1  124.99   14.10
   6 -10   1  129.99   27.40
  -7  10  -1  135.69   32.40
  -7  10  -1  155.98   38.50
  -7  10  -1  155.08   27.70
  -7  10  -1  168.38   21.10
  -7  10  -1  169.68   13.40
  -7  10  -1  174.88   17.00
   7 -10   1  137.19   28.40
   7 -10   1  181.68   19.40
   7 -10   1  144.59   26.70
   7 -10   1  165.18   31.00
   7 -10   1  191.38   46.20
   7 -10   1  130.99   17.20
  -8  10  -1   13.10   10.70
  -8  10  -1    9.00   10.20
  -8  10  -1   24.10   18.70
  -8  10  -1   18.90   18.30
  -8  10  -1  -17.50   11.10
  -8  10  -1   -3.30    8.40
  -8  10  -1   -6.60   27.50
  -8  10  -1   -2.00    7.10
   8 -10   1  -12.40   12.70
   8 -10   1  -15.60   12.60
   8 -10   1    0.30   15.20
   8 -10   1   19.80   10.80
   8 -10   1    7.30   14.30
  11   9  -1  164.38   24.50
  11   9  -1  131.49   33.00
  11   9  -1  102.89   23.40
  11   9  -1  102.79   28.40
 -11  -9   1  124.89   16.00
 -11  -9   1  138.39   20.70
 -11  -9   1   90.89   31.60
 -11  -9   1  175.48   33.80
  10   9  -1  111.09   26.70
  10   9  -1   85.09   18.80
  10   9  -1   60.99   15.80
  10   9  -1   65.59   25.20
 -10  -9   1   43.70   23.90
 -10  -9   1   77.99    7.90
 -10  -9   1   68.49   12.80
 -10  -9   1   75.29   22.70
 -10  -9   1   68.19   15.90
   9   9  -1   98.79   17.20
   9   9  -1   77.99   17.20
   9   9  -1  116.69   18.80
   9   9  -1   81.69   24.90
   9   9  -1  103.99   15.10
   9   9  -1   91.29   14.30
   9   9  -1   91.59   13.50
   9   9  -1   68.49   22.00
  -9  -9   1  110.89   24.00
  -9  -9   1   97.29    7.30
  -9  -9   1   68.49   11.70
  -9  -9   1   54.99   19.90
  -9  -9   1   67.99   14.40
   8   9  -1  200.48   20.40
   8   9  -1  199.08   27.80
   8   9  -1  231.58   25.70
   8   9  -1  205.18   25.90
   8   9  -1  160.38   29.00
   8   9  -1  235.88   23.50
   8   9  -1  212.48   34.40
   8   9  -1  202.08   22.30
  -8  -9   1  204.88    9.90
  -8  -9   1  294.47   37.40
  -8  -9   1  161.18   16.40
  -8  -9   1  224.38   23.50
  -8  -9   1  210.18   28.40
  -8  -9   1  212.58   37.70
   7   9  -1    5.90   15.70
   7   9  -1   31.60   12.90
   7   9  -1   35.90   19.70
   7   9  -1   31.00   10.60
   7   9  -1   65.09   21.60
   7   9  -1   40.10   10.90
   7   9  -1   46.00   12.40
  -7  -9   1   20.90    9.80
  -7  -9   1   49.80    4.40
  -7  -9   1   32.20    9.20
  -7  -9   1   37.40   16.00
  -7  -9   1   46.20    9.60
  -7  -9   1   22.40   12.80
  -7  -9   1   39.40    7.80
  -7  -9   1   41.20   19.40
   6   9  -1  156.88   28.70
   6   9  -1  122.59    6.50
   6   9  -1  181.48   32.70
   6   9  -1  117.99   19.00
   6   9  -1  150.18   29.20
   6   9  -1  120.59   26.70
   6   9  -1  144.29   17.90
   6   9  -1  151.98   21.70
   6   9  -1  130.69   20.20
   6   9  -1  148.59   23.40
   6   9  -1  151.78   17.10
  -6  -9   1  136.09   18.10
  -6  -9   1  130.39   16.40
  -6  -9   1  137.79   23.50
  -6  -9   1  139.89    5.90
  -6  -9   1  126.09   19.60
  -6  -9   1  148.09   12.50
  -6  -9   1  151.48   18.20
  -6  -9   1  132.59   14.90
  -6  -9   1  145.29   17.50
  -6  -9   1   96.49   25.20
   5   9  -1  186.08   24.90
   5   9  -1  158.38   22.30
   5   9  -1  185.78   23.80
   5   9  -1  220.68   22.40
   5   9  -1  192.68   27.30
   5   9  -1  212.48   24.40
   5   9  -1  166.38   26.50
   5   9  -1  204.98   17.50
   5   9  -1  187.98   10.10
  -5  -9   1  165.98   20.10
  -5  -9   1  135.69   22.70
  -5  -9   1  180.98   19.00
  -5  -9   1  197.48   30.50
  -5  -9   1  228.38   26.90
  -5  -9   1  207.58   22.50
  -5  -9   1  187.28   14.00
  -5  -9   1  210.98   10.30
  -5  -9   1  216.58   24.40
  -5  -9   1  192.98   31.00
  -5  -9   1  176.68   15.20
   4   9  -1  134.29   24.20
   4   9  -1  128.49   21.40
   4   9  -1  123.69   20.90
   4   9  -1  153.38   22.10
   4   9  -1  166.18   26.50
   4   9  -1  127.79    9.30
   4   9  -1  156.88   19.40
   4   9  -1  149.88   26.60
   4   9  -1  147.19   29.30
  -4  -9   1  125.19    9.10
  -4  -9   1  125.39   19.50
  -4  -9   1  123.99   16.30
  -4  -9   1  135.29   14.50
  -4  -9   1   94.29   11.30
  -4  -9   1  150.78   19.50
  -4  -9   1  150.68   17.10
  -4  -9   1  127.79   24.50
  -4  -9   1  168.28   36.50
  -4  -9   1  145.49   17.60
  -4  -9   1  142.09   14.50
  -4  -9   1  124.09   21.00
  -4  -9   1   97.59   10.90
  -4  -9   1  133.09   21.60
   3   9  -1  425.86   29.70
   3   9  -1  406.76   19.40
   3   9  -1  367.76   18.00
   3   9  -1  395.76   32.30
   3   9  -1  311.77   35.20
   3   9  -1  411.56   35.70
   3   9  -1  395.86   34.90
   3   9  -1  363.46   31.90
   3   9  -1  351.96   31.00
   3   9  -1  349.47   33.20
   3   9  -1  336.57   29.40
   3   9  -1  405.46   31.30
  -3  -9   1  389.76   29.40
  -3  -9   1  359.46   19.90
  -3  -9   1  445.36   36.40
  -3  -9   1  408.96   34.40
  -3  -9   1  401.86   31.30
  -3  -9   1  402.86   26.20
  -3  -9   1  367.76   23.70
  -3  -9   1  404.36   26.70
  -3  -9   1  408.26   24.90
  -3  -9   1  383.16   31.00
  -3  -9   1  407.76   18.70
   2   9  -1    1.80   10.10
   2   9  -1    0.30    9.50
   2   9  -1   -6.60   12.20
   2   9  -1   -8.00    8.10
   2   9  -1    7.80   11.30
   2   9  -1    9.40   11.70
   2   9  -1   -1.00    4.90
   2   9  -1   10.60   12.20
   2   9  -1    3.20    8.60
   2   9  -1    7.90    7.80
   2   9  -1    2.20    5.50
  -2  -9   1   -4.60    9.10
  -2  -9   1    2.70    6.90
  -2  -9   1    1.20    7.80
  -2  -9   1    4.40   11.70
  -2  -9   1   -8.10    7.70
  -2  -9   1    3.30    5.30
  -2  -9   1    5.10    7.10
  -2  -9   1    8.40    7.60
  -2  -9   1   -7.10    4.00
  -2  -9   1   10.50   11.60
  -2  -9   1   12.60   10.20
  -2  -9   1   26.60   14.10
  -2  -9   1    3.20    8.20
  -2  -9   1    1.70    5.50
  -2  -9   1    1.40    4.80
   1   9  -1    6.60   10.70
   1   9  -1   18.80    7.30
   1   9  -1   25.90   14.20
   1   9  -1   24.30   13.80
   1   9  -1   29.10   14.30
   1   9  -1   34.90   13.90
   1   9  -1   17.00   11.30
   1   9  -1    9.10   12.40
   1   9  -1   24.10    7.00
   1   9  -1   14.60    9.30
   1   9  -1   25.40   13.60
   1   9  -1   35.30   11.90
  -1  -9   1   28.60   12.20
  -1  -9   1   16.70   10.60
  -1  -9   1   15.60    6.70
  -1  -9   1   32.20   12.20
  -1  -9   1   47.20   17.10
  -1  -9   1   22.40   10.90
  -1  -9   1   28.00    8.60
  -1  -9   1   31.70   14.10
  -1  -9   1   13.10    6.30
  -1  -9   1   11.70   10.10
  -1  -9   1   32.70    6.80
  -1  -9   1   40.70   10.80
   0   9  -1  244.88   29.70
   0   9  -1  233.58   20.40
   0   9  -1  305.77   39.20
   0   9  -1  278.97   17.10
   0   9  -1  314.57   26.70
   0   9  -1  355.76   39.20
   0   9  -1  278.17   29.80
   0   9  -1  301.77   33.80
   0   9  -1  276.57   34.20
   0   9  -1  221.28   30.30
   0   9  -1  280.37   31.30
   0  -9   1  243.48   29.80
   0  -9   1  304.67   24.60
   0  -9   1  292.57   24.30
   0  -9   1  359.06   34.30
   0  -9   1  222.88   16.40
   0  -9   1  357.36   42.30
   0  -9   1  271.37   29.80
   0  -9   1  277.87   21.90
   0  -9   1  262.57   16.30
   0  -9   1  411.06   44.50
  -1   9  -1  300.07   51.39
  -1   9  -1  299.97   39.50
  -1   9  -1  341.97   38.00
  -1   9  -1  352.96   25.90
  -1   9  -1  302.87   34.70
  -1   9  -1  362.26   34.40
  -1   9  -1  332.97   34.80
  -1   9  -1  363.46   30.00
  -1   9  -1  379.96   38.40
  -1   9  -1  382.96   35.30
   1  -9   1  378.46   34.30
   1  -9   1  301.77   33.80
   1  -9   1  369.76   35.50
   1  -9   1  350.06   19.90
   1  -9   1  374.46   26.80
   1  -9   1  433.16   49.10
   1  -9   1  304.47   19.50
   1  -9   1  346.37   18.70
   1  -9   1  407.46   42.40
   1  -9   1  317.37   32.50
   1  -9   1  367.06   28.70
   1  -9   1  382.06   42.00
  -2   9  -1  158.38   22.50
  -2   9  -1  144.29   27.30
  -2   9  -1  144.59   20.10
  -2   9  -1  134.79    7.10
  -2   9  -1  147.49   25.20
  -2   9  -1  162.98   26.20
  -2   9  -1  167.98   14.50
  -2   9  -1  132.09   22.60
  -2   9  -1  182.88   32.70
  -2   9  -1  149.19   22.50
  -2   9  -1  156.28   30.10
  -2   9  -1  137.09   24.20
   2  -9   1  115.89   22.40
   2  -9   1  143.29   13.90
   2  -9   1  170.58   14.80
   2  -9   1  136.49   21.20
   2  -9   1  122.99   21.90
   2  -9   1  128.29   13.50
   2  -9   1  111.19   28.80
   2  -9   1  157.68   25.90
   2  -9   1  142.69   20.20
   2  -9   1  100.59   20.20
   2  -9   1  154.88   24.30
   2  -9   1   75.39   19.00
  -3   9  -1  123.19   18.70
  -3   9  -1  119.89   14.50
  -3   9  -1  144.59   20.80
  -3   9  -1  132.49   21.80
  -3   9  -1  119.89   26.30
  -3   9  -1  112.49   24.50
  -3   9  -1  123.59    7.30
  -3   9  -1  106.59   22.70
  -3   9  -1  133.29   40.30
  -3   9  -1  162.48   28.20
   3  -9   1  160.58   22.20
   3  -9   1  140.49   14.40
   3  -9   1  110.89   21.70
   3  -9   1  109.89   21.10
   3  -9   1  113.69   21.10
   3  -9   1  152.38   29.30
   3  -9   1  102.99   12.60
   3  -9   1  100.29   22.70
   3  -9   1   94.59   19.20
  -4   9  -1    5.60   14.50
  -4   9  -1   14.00   12.80
  -4   9  -1   -1.60   10.60
  -4   9  -1   15.00    6.60
  -4   9  -1    1.40   12.70
  -4   9  -1    9.70    8.00
  -4   9  -1   -9.10   14.00
  -4   9  -1    1.90    3.40
   4  -9   1    1.90   11.80
   4  -9   1    4.70   11.20
   4  -9   1  -11.30    9.30
   4  -9   1    5.60    7.00
   4  -9   1    2.60   13.60
  -5   9  -1   67.59   23.70
  -5   9  -1   26.20   14.40
  -5   9  -1   80.89   24.70
  -5   9  -1   53.39    6.60
  -5   9  -1   63.09   10.40
  -5   9  -1   54.69   11.70
  -5   9  -1   51.79   11.20
  -5   9  -1   38.60   17.90
   5  -9   1   51.19   19.20
   5  -9   1   54.69   16.30
   5  -9   1   56.29   17.30
   5  -9   1   43.90   17.60
   5  -9   1   22.60   19.00
   5  -9   1   73.49   12.40
  -6   9  -1   11.30    8.30
  -6   9  -1   -8.20   15.90
  -6   9  -1   -6.50   11.70
  -6   9  -1    0.20    6.00
  -6   9  -1  -20.10    9.40
  -6   9  -1   -1.50    3.60
  -6   9  -1    2.20    4.70
  -6   9  -1   10.70   16.10
   6  -9   1   -5.30   12.20
   6  -9   1    5.70   12.10
   6  -9   1    2.30   10.80
   6  -9   1    6.60   12.30
   6  -9   1   -5.90    6.50
   6  -9   1    9.80   14.90
  -7   9  -1   -5.70    5.90
  -7   9  -1  -13.80   17.60
  -7   9  -1    4.00   12.70
  -7   9  -1    5.40    5.30
  -7   9  -1   -1.20    7.00
  -7   9  -1    1.90   14.00
  -7   9  -1   -9.60   12.20
   7  -9   1    2.40    7.90
   7  -9   1    3.80   12.40
   7  -9   1    0.80   11.60
   7  -9   1    1.90   14.40
   7  -9   1   -8.00   10.80
  -8   9  -1   94.29   15.40
  -8   9  -1  100.99   15.80
  -8   9  -1  108.89   24.30
  -8   9  -1  104.49   21.70
  -8   9  -1  122.19   36.50
  -8   9  -1   90.89   13.00
  -8   9  -1   74.09   22.90
  -8   9  -1  116.29   12.20
   8  -9   1  143.99   36.80
   8  -9   1   99.39   25.10
   8  -9   1  106.29   25.80
   8  -9   1   69.59   13.90
   8  -9   1  119.99   27.10
  -9   9  -1   77.09   16.60
  -9   9  -1   29.50   18.80
  -9   9  -1   88.49   13.70
  -9   9  -1   77.69   12.90
  -9   9  -1   51.69   33.20
  -9   9  -1   80.49   16.80
  -9   9  -1   94.29   40.60
  -9   9  -1   71.09   18.00
   9  -9   1   46.70   28.70
   9  -9   1   54.19   22.40
   9  -9   1   89.89   30.90
   9  -9   1  139.09   37.80
   9  -9   1   95.09   17.20
  11   8  -1   15.00   17.80
  11   8  -1   23.40   17.00
  11   8  -1   13.90   13.90
  11   8  -1   15.60   19.50
 -11  -8   1    8.00    5.30
 -11  -8   1    6.50    8.10
 -11  -8   1    3.60   10.90
 -11  -8   1   -9.40   13.30
  10   8  -1   26.70   13.50
  10   8  -1   49.99   13.00
  10   8  -1   31.10   14.50
  10   8  -1   37.90   18.50
  10   8  -1   16.80   15.80
 -10  -8   1   38.20   22.30
 -10  -8   1   29.30   11.60
 -10  -8   1   25.20    5.60
 -10  -8   1   69.19   21.60
 -10  -8   1   26.50    9.50
   9   8  -1   86.09   19.70
   9   8  -1  107.59   12.30
   9   8  -1  119.49   25.90
   9   8  -1  125.09   19.90
   9   8  -1  115.59   13.40
   9   8  -1  124.19   24.40
   9   8  -1   85.09   15.00
  -9  -8   1  107.19    8.40
  -9  -8   1  131.59   15.30
  -9  -8   1  127.99   25.50
  -9  -8   1   98.09   16.40
  -9  -8   1  120.49   25.10
  -9  -8   1  119.49   29.90
   8   8  -1  118.09   26.50
   8   8  -1  136.29   17.90
   8   8  -1  133.19   16.20
   8   8  -1  150.98   19.40
   8   8  -1  144.29   28.20
   8   8  -1  123.39   22.50
   8   8  -1  140.09   18.20
   8   8  -1  146.89   17.20
   8   8  -1  109.59   14.10
  -8  -8   1  111.69   16.60
  -8  -8   1  127.79   14.20
  -8  -8   1  125.19   23.50
  -8  -8   1  205.98   36.30
  -8  -8   1  126.19   24.80
   7   8  -1   80.29   12.80
   7   8  -1   87.99   14.90
   7   8  -1   75.99   13.50
   7   8  -1   50.99   21.60
   7   8  -1   75.99   19.50
   7   8  -1   68.19   14.00
   7   8  -1   91.99   15.50
   7   8  -1   60.89   16.20
   7   8  -1   78.59   15.70
   7   8  -1  114.99   18.30
  -7  -8   1   95.39   19.60
  -7  -8   1   80.99   20.20
  -7  -8   1   68.19   21.30
  -7  -8   1   78.99    6.40
  -7  -8   1   82.79   14.70
  -7  -8   1   57.99    9.90
   6   8  -1    5.80    7.10
   6   8  -1   12.80    9.30
   6   8  -1   -0.80    6.50
   6   8  -1   12.00    9.60
   6   8  -1    9.20    2.30
   6   8  -1    2.40   15.30
   6   8  -1    6.60    7.10
   6   8  -1   -4.20    7.90
  -6  -8   1   16.10    7.30
  -6  -8   1    5.50    5.90
  -6  -8   1    4.90   10.70
  -6  -8   1   33.50   17.00
  -6  -8   1   25.10    8.40
  -6  -8   1    8.80    7.50
  -6  -8   1    7.00    2.70
  -6  -8   1   13.40    8.50
  -6  -8   1   10.50   10.20
  -6  -8   1    2.50    6.50
   5   8  -1   20.30   10.40
   5   8  -1   24.80   10.10
   5   8  -1   14.00    8.80
   5   8  -1    4.60    9.20
   5   8  -1   21.00   15.40
   5   8  -1   17.50    8.00
   5   8  -1    2.60    9.80
   5   8  -1   18.20   10.20
   5   8  -1   11.00    3.50
   5   8  -1   21.80    8.40
  -5  -8   1    5.00   11.10
  -5  -8   1   17.90    6.90
  -5  -8   1    3.20   10.40
  -5  -8   1    8.50    7.60
  -5  -8   1    5.10    6.90
  -5  -8   1   15.90    2.20
  -5  -8   1   16.70   10.30
  -5  -8   1   10.90    7.60
  -5  -8   1   14.80    5.90
  -5  -8   1   22.80   16.10
  -5  -8   1   14.00    8.90
  -5  -8   1   13.30    8.50
  -5  -8   1   11.10    7.80
   4   8  -1   37.70   16.20
   4   8  -1   11.20    7.50
   4   8  -1   -1.00    6.40
   4   8  -1   12.10    8.70
   4   8  -1   -3.10   10.30
   4   8  -1    0.60    3.40
   4   8  -1    8.20    9.80
   4   8  -1    0.90    8.70
   4   8  -1    3.10    9.60
   4   8  -1   14.50    7.60
   4   8  -1   -7.30    7.80
  -4  -8   1    8.10    7.00
  -4  -8   1    7.60    6.10
  -4  -8   1    7.00    5.30
  -4  -8   1    0.20    8.40
  -4  -8   1    1.10    9.70
  -4  -8   1    5.30    3.70
  -4  -8   1    4.30    8.00
  -4  -8   1    0.70    6.90
  -4  -8   1    3.90    6.90
  -4  -8   1   10.10    5.50
  -4  -8   1    6.00    8.00
  -4  -8   1    1.70    7.10
  -4  -8   1    8.00   13.50
  -4  -8   1   -0.50    9.50
  -4  -8   1   -1.30    4.90
   3   8  -1   31.30   11.50
   3   8  -1   29.10   12.90
   3   8  -1   26.60   10.20
   3   8  -1   27.20   10.10
   3   8  -1   48.10   17.20
   3   8  -1   21.60   10.60
   3   8  -1   14.30   11.80
   3   8  -1   30.40   12.00
   3   8  -1   40.50    6.20
   3   8  -1   24.90    5.50
  -3  -8   1   24.20    5.40
  -3  -8   1   38.10    9.40
  -3  -8   1   21.80    8.60
  -3  -8   1   25.90    8.90
  -3  -8   1   25.80   10.40
  -3  -8   1   25.10    6.40
  -3  -8   1   46.40   13.30
  -3  -8   1   27.10    8.50
  -3  -8   1   25.80    9.90
  -3  -8   1   25.90    9.30
  -3  -8   1   20.50   13.00
  -3  -8   1   29.00    7.40
  -3  -8   1   64.49   18.70
   2   8  -1  455.55   31.80
   2   8  -1  445.56   32.40
   2   8  -1  429.06   34.80
   2   8  -1  473.15   33.60
   2   8  -1  459.25   38.00
   2   8  -1  472.35   36.30
   2   8  -1  442.36   22.80
   2   8  -1  458.15   20.50
   2   8  -1  472.15   30.10
  -2  -8   1  427.26   29.70
  -2  -8   1  401.36   31.60
  -2  -8   1  421.66   20.50
  -2  -8   1  452.75   32.20
  -2  -8   1  447.36   25.00
  -2  -8   1  430.46   28.90
  -2  -8   1  428.26   19.80
  -2  -8   1  414.96   24.10
  -2  -8   1  438.86   36.40
  -2  -8   1  458.15   26.70
  -2  -8   1  443.06   22.60
  -2  -8   1  450.45   34.80
  -2  -8   1  483.55   22.70
  -2  -8   1  469.05   28.60
  -2  -8   1  439.36   32.20
   1   8  -1  255.87   28.00
   1   8  -1  239.68   30.10
   1   8  -1  250.67   27.70
   1   8  -1  313.97   36.10
   1   8  -1  243.08   14.40
   1   8  -1  254.77   17.70
   1   8  -1  221.78   26.20
   1   8  -1  244.68   21.60
   1   8  -1  267.07   33.10
   1   8  -1  188.38   23.80
   1   8  -1  278.37   29.00
   1   8  -1  258.17   26.40
  -1  -8   1  240.38   30.00
  -1  -8   1  315.37   26.90
  -1  -8   1  214.08   23.30
  -1  -8   1  289.47   24.50
  -1  -8   1  236.08   14.20
  -1  -8   1  224.08   24.80
  -1  -8   1  241.08   15.40
  -1  -8   1  226.58   13.80
  -1  -8   1  306.27   30.60
  -1  -8   1  226.68   17.20
  -1  -8   1  182.78   25.20
  -1  -8   1  225.78   19.30
   0   8  -1    5.70    9.10
   0   8  -1   22.40   13.70
   0   8  -1    9.80    9.20
   0   8  -1   -5.70    8.70
   0   8  -1    9.30    5.60
   0   8  -1   12.10    8.40
   0   8  -1    6.80    7.80
   0   8  -1   17.10    7.30
   0   8  -1    7.60   10.40
   0   8  -1   11.80   10.10
   0   8  -1   15.40   11.90
   0   8  -1   18.30   10.50
   0  -8   1   40.00   13.10
   0  -8   1   10.70    9.80
   0  -8   1   16.00    7.60
   0  -8   1   15.30   10.10
   0  -8   1   20.50    9.90
   0  -8   1   19.70    9.00
   0  -8   1   18.90   10.20
   0  -8   1   20.80    6.50
   0  -8   1   24.20   12.20
   0  -8   1   21.40    6.00
   0  -8   1    0.60    8.40
   0  -8   1   10.30    9.40
   0  -8   1   16.00    5.50
  -1   8  -1   66.29   16.80
  -1   8  -1   62.59   13.70
  -1   8  -1   49.20   15.10
  -1   8  -1  107.59   16.00
  -1   8  -1   63.89    3.70
  -1   8  -1   59.09   16.80
  -1   8  -1   47.30   13.60
  -1   8  -1   52.39   14.40
  -1   8  -1   47.60   14.00
  -1   8  -1   44.50   13.00
  -1   8  -1   78.99   20.10
   1  -8   1   81.09   20.80
   1  -8   1   48.60   12.60
   1  -8   1   45.80   14.00
   1  -8   1   67.39    8.90
   1  -8   1   66.29   13.70
   1  -8   1   80.09   17.00
   1  -8   1   88.69   11.20
   1  -8   1   40.40   13.50
   1  -8   1   55.49   14.80
   1  -8   1   79.69   14.10
   1  -8   1   59.49    7.90
   1  -8   1   57.59   16.30
  -2   8  -1   -2.60    6.70
  -2   8  -1    2.60    8.10
  -2   8  -1   -8.30   11.40
  -2   8  -1    2.30    7.90
  -2   8  -1    7.60   11.60
  -2   8  -1    3.50    9.10
  -2   8  -1    4.90   10.70
  -2   8  -1   17.30   13.00
  -2   8  -1   -0.30   12.10
  -2   8  -1   -2.20   10.40
  -2   8  -1    3.10    2.40
  -2   8  -1   -1.30    5.50
   2  -8   1    7.30   12.10
   2  -8   1   22.00   11.80
   2  -8   1    3.40    5.50
   2  -8   1   11.90   18.20
   2  -8   1    7.30   10.70
   2  -8   1   -0.20    9.50
   2  -8   1   -1.20    8.90
   2  -8   1    6.10   10.50
   2  -8   1    7.60   12.00
   2  -8   1    4.70    5.80
   2  -8   1    1.60    8.60
  -3   8  -1  139.79   27.80
  -3   8  -1  123.09   19.70
  -3   8  -1  168.88   28.20
  -3   8  -1  196.68   25.50
  -3   8  -1  144.29   24.90
  -3   8  -1  115.19   19.50
  -3   8  -1  128.89   18.30
  -3   8  -1  117.99   23.10
  -3   8  -1  120.39   22.70
  -3   8  -1  101.79   15.90
  -3   8  -1  127.59   14.10
  -3   8  -1  168.08   25.40
  -3   8  -1  133.29    8.50
   3  -8   1  109.59   20.80
   3  -8   1  129.09   23.30
   3  -8   1  117.59   27.10
   3  -8   1  139.09   22.30
   3  -8   1  169.88   32.60
   3  -8   1  191.28   33.60
   3  -8   1  123.09   22.00
   3  -8   1  149.09   11.20
   3  -8   1  127.39   18.60
   3  -8   1  124.09   13.70
  -4   8  -1  281.07   34.00
  -4   8  -1  296.87   38.40
  -4   8  -1  302.77   20.10
  -4   8  -1  315.17   34.20
  -4   8  -1  271.37   37.30
  -4   8  -1  323.77   28.00
  -4   8  -1  273.57   14.50
  -4   8  -1  286.97   22.10
  -4   8  -1  355.76   33.80
  -4   8  -1  395.06   42.90
  -4   8  -1  282.37   31.40
  -4   8  -1  260.27   31.90
   4  -8   1  237.38   29.70
   4  -8   1  264.67   34.90
   4  -8   1  304.97   31.70
   4  -8   1  291.97   36.10
   4  -8   1  262.57   32.60
   4  -8   1  276.27   18.50
   4  -8   1  307.27   32.10
  -5   8  -1   63.09   17.70
  -5   8  -1   61.69   18.20
  -5   8  -1   80.69   22.80
  -5   8  -1  102.19   25.70
  -5   8  -1   66.59   17.50
  -5   8  -1   85.19    7.70
  -5   8  -1   79.79   12.00
  -5   8  -1   62.39   17.50
  -5   8  -1   64.89    8.90
  -5   8  -1   62.09   11.80
  -5   8  -1   26.40   18.40
   5  -8   1   64.99   19.20
   5  -8   1   72.39   20.20
   5  -8   1   82.59   20.10
   5  -8   1   82.59   23.80
   5  -8   1  102.59   21.20
   5  -8   1   74.79   17.10
   5  -8   1   94.39   13.60
  -6   8  -1   48.10   15.00
  -6   8  -1   75.29   29.20
  -6   8  -1   45.40    7.00
  -6   8  -1   12.70   14.00
  -6   8  -1   38.50   10.30
  -6   8  -1   50.69   17.20
  -6   8  -1   46.20   15.60
  -6   8  -1   59.89   10.10
   6  -8   1   57.79   18.20
   6  -8   1   60.69   18.30
   6  -8   1   16.30   14.70
   6  -8   1   30.20   17.30
   6  -8   1   54.99   30.40
   6  -8   1   42.90   16.90
   6  -8   1   35.20    9.30
   6  -8   1   46.00   16.70
  -7   8  -1   19.90    8.80
  -7   8  -1   25.60   21.20
  -7   8  -1    7.40   13.20
  -7   8  -1    0.40   12.20
  -7   8  -1    2.70    6.60
  -7   8  -1   17.40    6.80
  -7   8  -1   24.60   12.70
   7  -8   1   22.80   15.90
   7  -8   1    5.00   13.20
   7  -8   1    3.80    7.20
   7  -8   1   17.00   14.60
   7  -8   1    6.20   10.60
   7  -8   1    9.60   15.50
   7  -8   1    7.10   11.50
  -8   8  -1   13.40   12.80
  -8   8  -1    4.90   12.40
  -8   8  -1   10.20   21.20
  -8   8  -1    6.20    6.40
  -8   8  -1   -0.70    7.90
  -8   8  -1   -0.30   11.00
  -8   8  -1    6.80    6.00
  -8   8  -1    7.20    8.30
  -8   8  -1   -3.30   11.00
   8  -8   1    7.00   14.40
   8  -8   1    6.10    7.90
   8  -8   1    2.30   13.70
   8  -8   1   -7.60   10.90
   8  -8   1    7.60   12.90
   8  -8   1   39.30   19.10
   8  -8   1   16.30   14.20
  -9   8  -1  106.19   36.20
  -9   8  -1  128.89   26.20
  -9   8  -1  157.28   19.30
  -9   8  -1  134.29   19.70
  -9   8  -1  186.08   16.80
  -9   8  -1  119.89   26.00
  -9   8  -1  186.78   41.80
  -9   8  -1  165.48   14.50
  -9   8  -1  171.18   20.40
   9  -8   1  238.68   37.80
   9  -8   1  138.29   18.10
   9  -8   1  168.18   30.80
   9  -8   1  173.28   29.60
 -10   8  -1  205.48   52.49
 -10   8  -1  138.49   20.00
 -10   8  -1  154.58   17.20
 -10   8  -1   74.29   42.00
 -10   8  -1   85.09   24.70
 -10   8  -1  119.89   19.90
 -10   8  -1  167.08   17.20
  10  -8   1  110.99   26.30
  10  -8   1  158.88   21.30
  10  -8   1  160.78   32.20
  10  -8   1  140.89   30.00
  10  -8   1   97.39   25.20
  12   7  -1   35.30   21.10
  12   7  -1   48.40   25.00
  12   7  -1   52.19   20.60
  12   7  -1   38.40   21.30
 -12  -7   1   46.70    8.30
 -12  -7   1   33.80   18.20
 -12  -7   1   31.60   25.00
 -12  -7   1   54.49   16.00
 -12  -7   1   47.20   10.50
  11   7  -1   30.20    7.10
  11   7  -1   42.40   17.30
  11   7  -1   27.00   11.50
  11   7  -1   37.00   15.40
  11   7  -1   33.80    8.10
  11   7  -1   22.00   17.10
  11   7  -1   11.50   13.90
  11   7  -1   36.60   16.10
 -11  -7   1   25.40   20.60
 -11  -7   1   17.40    8.00
 -11  -7   1   47.00    7.70
 -11  -7   1   21.30   11.40
 -11  -7   1   42.90   18.20
  10   7  -1   11.70    8.90
  10   7  -1   -0.90   10.90
  10   7  -1    9.10    5.00
  10   7  -1   -2.10    9.90
  10   7  -1    1.10    4.50
  10   7  -1    7.90   14.60
  10   7  -1   -8.10   10.50
  10   7  -1    9.50    7.70
  10   7  -1   20.40   12.30
 -10  -7   1   31.30   16.20
 -10  -7   1    3.60    6.40
 -10  -7   1   15.80    9.70
 -10  -7   1  -13.40   15.70
 -10  -7   1    1.30    4.20
   9   7  -1   39.90   17.70
   9   7  -1    1.00    6.20
   9   7  -1   19.50   14.30
   9   7  -1   12.20    8.50
   9   7  -1   -9.80    7.70
   9   7  -1    9.70    5.50
   9   7  -1   10.80    5.50
  -9  -7   1  -13.70   13.40
  -9  -7   1    4.70    4.00
  -9  -7   1  -13.20    9.80
  -9  -7   1  -17.50    6.30
  -9  -7   1   -1.40   13.30
   8   7  -1   19.60   11.00
   8   7  -1   11.60    7.40
   8   7  -1    7.60    7.00
   8   7  -1   16.80    8.60
   8   7  -1   10.60    6.00
   8   7  -1   14.50   12.30
   8   7  -1   22.10    9.50
   8   7  -1   15.90    7.00
   8   7  -1    8.80    7.60
  -8  -7   1    0.30   10.80
  -8  -7   1    5.10    8.00
  -8  -7   1   21.10    7.40
  -8  -7   1   24.80   18.60
  -8  -7   1    8.70   12.10
  -8  -7   1   17.80    4.40
   7   7  -1    0.80    9.30
   7   7  -1    8.60    6.70
   7   7  -1    9.00    7.60
   7   7  -1   15.50    8.80
   7   7  -1    4.10    6.90
   7   7  -1   14.40   12.20
   7   7  -1   21.30    7.50
   7   7  -1   -0.70    8.10
  -7  -7   1    1.40   16.20
  -7  -7   1   13.10   11.90
  -7  -7   1    8.50    6.20
  -7  -7   1    9.70    7.90
  -7  -7   1    0.60    9.90
  -7  -7   1   13.90    3.80
   6   7  -1  363.66   25.80
   6   7  -1  318.37   23.60
   6   7  -1  278.77   21.60
   6   7  -1  281.17   29.50
   6   7  -1  349.67   24.00
   6   7  -1  308.37   22.20
   6   7  -1  286.47   22.10
   6   7  -1  287.87   11.40
   6   7  -1  324.47   20.90
  -6  -7   1  298.97   19.10
  -6  -7   1  300.47   17.70
  -6  -7   1  313.97   21.40
  -6  -7   1  281.17   15.70
  -6  -7   1  369.86   28.40
  -6  -7   1  308.97   12.80
  -6  -7   1  279.47   20.20
  -6  -7   1  333.87   34.40
  -6  -7   1  292.57   18.20
   5   7  -1  422.36   27.20
   5   7  -1  386.96   35.30
   5   7  -1  470.45   28.40
   5   7  -1  418.06   25.30
   5   7  -1  440.56   28.50
   5   7  -1  444.36   25.70
   5   7  -1  443.36   33.40
   5   7  -1  417.46   16.70
   5   7  -1  470.85   28.50
   5   7  -1  428.96   30.50
  -5  -7   1  439.66   19.90
  -5  -7   1  391.96   45.50
  -5  -7   1  447.36   26.50
  -5  -7   1  436.66   28.80
  -5  -7   1  441.56   24.60
  -5  -7   1  388.56   24.50
  -5  -7   1  423.76   15.50
  -5  -7   1  416.16   24.00
  -5  -7   1  445.06   32.90
  -5  -7   1  412.06   25.50
  -5  -7   1  418.06   15.70
  -5  -7   1  407.96   27.20
  -5  -7   1  403.76   21.20
   4   7  -1   34.60   13.80
   4   7  -1   28.90    8.70
   4   7  -1   18.20    9.40
   4   7  -1   32.90   13.00
   4   7  -1   24.90    4.70
   4   7  -1   17.10    9.80
   4   7  -1   13.00    8.50
   4   7  -1   23.50    7.90
   4   7  -1   25.80   11.60
   4   7  -1   16.70    8.20
   4   7  -1   21.30    9.90
  -4  -7   1    7.10    4.40
  -4  -7   1    4.70    6.90
  -4  -7   1    9.30    9.10
  -4  -7   1   16.20   13.30
  -4  -7   1   15.00    9.10
  -4  -7   1   21.30    7.60
  -4  -7   1   19.00    7.90
  -4  -7   1    3.90    4.80
  -4  -7   1   17.20    3.60
  -4  -7   1   23.60    5.30
  -4  -7   1   15.80    8.50
  -4  -7   1    9.30    4.80
  -4  -7   1   11.90    7.50
  -4  -7   1   15.50    8.50
   3   7  -1  206.98   20.50
   3   7  -1  237.68   12.00
   3   7  -1  292.97   33.10
   3   7  -1  236.68   12.40
   3   7  -1  239.48   24.80
   3   7  -1  240.48   21.40
   3   7  -1  257.37   24.70
   3   7  -1  253.47   28.00
   3   7  -1  271.17   28.20
   3   7  -1  258.17   29.00
   3   7  -1  245.28   17.90
   3   7  -1  259.77   21.60
  -3  -7   1  243.98   16.50
  -3  -7   1  189.88   26.20
  -3  -7   1  257.57   14.60
  -3  -7   1  207.68   14.10
  -3  -7   1  240.68   11.40
  -3  -7   1  237.98   17.50
  -3  -7   1  193.88   16.40
  -3  -7   1  202.58   25.00
  -3  -7   1  225.88   17.60
  -3  -7   1  230.38   20.40
  -3  -7   1  188.08   21.60
  -3  -7   1  244.68   16.90
  -3  -7   1  230.58   23.00
  -3  -7   1  207.68   22.90
   2   7  -1  366.66   29.60
   2   7  -1  374.66   18.90
   2   7  -1  402.96   28.10
   2   7  -1  385.56   25.50
   2   7  -1  389.26   27.20
   2   7  -1  390.66   32.40
   2   7  -1  373.06   27.50
   2   7  -1  380.16   27.80
   2   7  -1  392.16   30.50
   2   7  -1  383.16   17.20
  -2  -7   1  387.26   31.60
  -2  -7   1  391.06   19.40
  -2  -7   1  359.76   23.70
  -2  -7   1  364.56   22.60
  -2  -7   1  392.06   21.30
  -2  -7   1  408.66   28.30
  -2  -7   1  379.16   25.70
  -2  -7   1  397.46   30.00
  -2  -7   1  408.16   22.00
  -2  -7   1  360.46   26.70
  -2  -7   1  362.16   18.90
  -2  -7   1  388.96   29.40
  -2  -7   1  372.96   17.00
   1   7  -1  401.46   29.10
   1   7  -1  354.46   28.20
   1   7  -1  383.36   18.10
   1   7  -1  355.86   27.70
   1   7  -1  350.36   30.10
   1   7  -1  444.26   29.10
   1   7  -1  391.96   25.70
   1   7  -1  435.16   21.80
   1   7  -1  417.06   31.30
   1   7  -1  399.76   26.20
   1   7  -1  373.26   31.60
  -1  -7   1  382.86   30.50
  -1  -7   1  346.27   23.40
  -1  -7   1  404.56   29.10
  -1  -7   1  372.96   31.20
  -1  -7   1  414.46   26.80
  -1  -7   1  380.66   21.30
  -1  -7   1  390.96   27.20
  -1  -7   1  388.26   26.80
  -1  -7   1  406.06   18.30
  -1  -7   1  403.76   18.50
  -1  -7   1  405.96   28.80
  -1  -7   1  435.96   19.80
  -1  -7   1  404.76   27.10
   0   7  -1  873.01   39.00
   0   7  -1  933.41   51.49
   0   7  -1  755.32   44.40
   0   7  -1  836.42   47.60
   0   7  -1  852.91   45.00
   0   7  -1  887.01   43.80
   0   7  -1  880.11   34.20
   0   7  -1  785.22   48.40
   0   7  -1  861.01   39.80
   0   7  -1  921.81   48.10
   0  -7   1  878.91   34.00
   0  -7   1  878.41   42.70
   0  -7   1  879.21   35.40
   0  -7   1  797.22   43.80
   0  -7   1  921.21   51.49
   0  -7   1  892.51   45.50
   0  -7   1  842.92   46.80
   0  -7   1  906.91   42.00
   0  -7   1  923.71   40.30
   0  -7   1  915.51   34.90
   0  -7   1  840.62   49.60
   0  -7   1  893.31   45.40
  -1   7  -1  101.19   18.40
  -1   7  -1   54.09   13.60
  -1   7  -1   65.09   17.10
  -1   7  -1   78.29    9.70
  -1   7  -1   59.49   12.90
  -1   7  -1   64.89    4.00
  -1   7  -1   82.99   12.80
  -1   7  -1   57.09   12.60
  -1   7  -1  118.19   22.60
  -1   7  -1   69.69   15.20
  -1   7  -1   60.69   14.10
  -1   7  -1   73.39   18.00
   1  -7   1   53.89    7.50
   1  -7   1   61.69    7.70
   1  -7   1   80.49   16.50
   1  -7   1   60.39   13.40
   1  -7   1   71.79   12.20
   1  -7   1   48.50   12.20
   1  -7   1   65.39   11.30
   1  -7   1   76.19    8.20
   1  -7   1   67.39   14.70
   1  -7   1   40.80   13.40
   1  -7   1   63.59   12.70
   1  -7   1   56.09   14.10
  -2   7  -1  374.76   29.80
  -2   7  -1  344.07   29.90
  -2   7  -1  343.77   28.00
  -2   7  -1  349.67   24.90
  -2   7  -1  347.67   29.80
  -2   7  -1  360.66   13.90
  -2   7  -1  366.56   27.20
  -2   7  -1  346.17   24.90
  -2   7  -1  347.07   37.10
  -2   7  -1  357.96   19.50
  -2   7  -1  333.77   28.70
   2  -7   1  360.86   25.30
   2  -7   1  265.97   26.40
   2  -7   1  322.17   26.50
   2  -7   1  336.67   29.30
   2  -7   1  403.46   29.40
   2  -7   1  277.97   30.60
   2  -7   1  306.27   17.50
   2  -7   1  338.17   27.90
   2  -7   1  345.17   17.20
  -3   7  -1   30.90   13.80
  -3   7  -1   57.49   10.00
  -3   7  -1   57.19   15.00
  -3   7  -1   61.09    5.70
  -3   7  -1   79.99   17.70
  -3   7  -1   57.69   15.30
  -3   7  -1   39.30   13.50
  -3   7  -1   77.89   19.90
  -3   7  -1   65.09   14.60
  -3   7  -1   55.69   11.30
  -3   7  -1   74.69   17.70
  -3   7  -1   68.49   14.20
  -3   7  -1   84.39   27.10
   3  -7   1   54.49    7.10
   3  -7   1   64.19   17.40
   3  -7   1   61.69   18.90
   3  -7   1   39.10   13.60
   3  -7   1   52.99   13.60
   3  -7   1   49.40   10.30
   3  -7   1   59.49   16.60
   3  -7   1   38.00   11.10
   3  -7   1   49.30   15.30
   3  -7   1   32.30   12.90
   3  -7   1   51.69   14.40
   3  -7   1   55.09   15.80
  -4   7  -1  169.78   27.60
  -4   7  -1  134.99   15.50
  -4   7  -1  169.68   28.80
  -4   7  -1  108.09   12.40
  -4   7  -1   93.59   18.30
  -4   7  -1  109.29   17.60
  -4   7  -1  108.69   20.50
  -4   7  -1  102.99   18.80
  -4   7  -1  124.39   29.30
  -4   7  -1  130.39    8.40
  -4   7  -1  208.88   29.50
  -4   7  -1  139.79   22.70
   4  -7   1  149.09   26.40
   4  -7   1  103.69   20.30
   4  -7   1   98.99   21.20
   4  -7   1   91.99   16.60
   4  -7   1  127.29   22.10
   4  -7   1  110.29   18.60
   4  -7   1  108.99   19.30
   4  -7   1  130.99   14.20
   4  -7   1  139.09   22.90
  -5   7  -1  538.65   28.40
  -5   7  -1  589.54   52.19
  -5   7  -1  554.34   46.00
  -5   7  -1  536.65   36.50
  -5   7  -1  530.35   36.20
  -5   7  -1  595.54   41.20
  -5   7  -1  517.85   26.50
  -5   7  -1  576.94   22.80
  -5   7  -1  561.64   38.80
  -5   7  -1  415.16   40.40
  -5   7  -1  575.64   25.30
   5  -7   1  574.44   41.40
   5  -7   1  498.25   26.50
   5  -7   1  602.54   41.90
   5  -7   1  513.65   39.40
   5  -7   1  613.44   46.10
   5  -7   1  503.75   38.40
   5  -7   1  553.74   38.40
   5  -7   1  563.74   38.20
   5  -7   1  488.45   41.10
  -6   7  -1  489.45   53.99
  -6   7  -1  421.76   24.70
  -6   7  -1  384.66   20.60
  -6   7  -1  393.86   18.60
  -6   7  -1  301.57   34.40
  -6   7  -1  396.66   39.80
  -6   7  -1  447.46   32.80
  -6   7  -1  408.26   33.30
  -6   7  -1  389.66   46.80
   6  -7   1  348.97   36.90
   6  -7   1  406.76   39.00
   6  -7   1  350.76   44.70
   6  -7   1  372.16   34.70
   6  -7   1  411.86   34.10
   6  -7   1  399.96   57.69
   6  -7   1  385.96   34.80
   6  -7   1  339.57   21.70
  -7   7  -1   71.39   16.10
  -7   7  -1   53.69    9.20
  -7   7  -1   83.49   17.30
  -7   7  -1   63.79    8.30
  -7   7  -1   50.89   22.50
  -7   7  -1   65.79   17.70
  -7   7  -1   61.29   12.40
  -7   7  -1   54.19   17.10
  -7   7  -1   81.29   22.50
   7  -7   1   33.10   16.60
   7  -7   1   25.30   14.00
   7  -7   1   66.09   11.90
   7  -7   1   60.99   18.80
   7  -7   1   36.10   15.60
   7  -7   1   56.09   17.30
   7  -7   1   55.19   19.90
   7  -7   1   52.59   18.20
  -8   7  -1   85.79   22.90
  -8   7  -1   64.29   17.90
  -8   7  -1   60.49    8.80
  -8   7  -1   77.49   11.20
  -8   7  -1   40.40   10.30
  -8   7  -1   49.00   14.00
  -8   7  -1   87.79   28.70
  -8   7  -1   84.19   17.20
  -8   7  -1   94.09   15.10
   8  -7   1   87.59   23.90
   8  -7   1   66.09   19.30
   8  -7   1   59.29   18.30
   8  -7   1   72.39   13.00
   8  -7   1   43.40   19.20
   8  -7   1   84.19   21.70
   8  -7   1   88.99   23.20
   8  -7   1   67.19   21.80
  -9   7  -1   -6.30    7.90
  -9   7  -1  -27.40   17.30
  -9   7  -1    0.20    7.60
  -9   7  -1   -2.10    8.90
  -9   7  -1   -3.60    5.50
  -9   7  -1   -2.40    5.50
  -9   7  -1    1.80    7.60
  -9   7  -1    5.50   12.80
  -9   7  -1   -3.50   16.70
   9  -7   1   -9.60   11.90
   9  -7   1   -4.40   15.20
   9  -7   1    4.20    8.60
   9  -7   1  -10.50   10.40
   9  -7   1   12.40   13.00
   9  -7   1   -7.20   11.00
   9  -7   1   18.80   14.90
 -10   7  -1  227.68   36.90
 -10   7  -1  229.38   22.80
 -10   7  -1  163.28   44.90
 -10   7  -1  168.38   38.40
 -10   7  -1  149.79   19.40
 -10   7  -1  222.48   17.00
 -10   7  -1  168.78   16.10
  10  -7   1  168.68   30.60
  10  -7   1  233.38   35.00
  10  -7   1  269.47   36.10
  10  -7   1  241.78   24.30
  10  -7   1  237.78   34.70
 -11   7  -1  169.78   18.80
 -11   7  -1  133.99   43.90
  12   6  -1   18.70   18.90
  12   6  -1   48.80   21.10
  12   6  -1   47.10   13.40
  12   6  -1   36.10   21.70
  12   6  -1   34.00   17.60
  12   6  -1   19.00   10.90
 -12  -6   1   46.70    8.50
 -12  -6   1   38.80   24.40
 -12  -6   1   58.99   30.80
 -12  -6   1   53.29   10.50
 -12  -6   1   54.49   15.50
 -12  -6   1   15.00   16.90
  11   6  -1  187.08   27.60
  11   6  -1  174.78   22.80
  11   6  -1  145.69   32.00
  11   6  -1  202.88   25.50
  11   6  -1  133.79   15.40
  11   6  -1  148.79   23.60
  11   6  -1  149.99   31.60
  11   6  -1  158.38   16.00
 -11  -6   1  169.88   29.00
 -11  -6   1  157.98   34.50
 -11  -6   1  166.78   37.80
 -11  -6   1  145.89   12.10
 -11  -6   1  173.58   23.00
 -11  -6   1  170.18   15.00
  10   6  -1  212.28   32.70
  10   6  -1  245.18   18.20
  10   6  -1  219.08   30.50
  10   6  -1  289.57   26.30
  10   6  -1  227.08   17.50
  10   6  -1  215.78   17.40
  10   6  -1  223.88   28.70
 -10  -6   1  155.78   31.70
 -10  -6   1  199.98   35.40
 -10  -6   1  260.37   23.00
 -10  -6   1  186.08   28.60
 -10  -6   1  225.78   13.60
   9   6  -1   10.60   12.40
   9   6  -1   -6.10    8.40
   9   6  -1    9.90    9.10
   9   6  -1    9.70    5.70
   9   6  -1    4.10    6.00
  -9  -6   1   -2.50    5.60
  -9  -6   1    3.40    4.30
  -9  -6   1   10.50   15.00
  -9  -6   1    3.90   11.10
  -9  -6   1   13.90    9.30
  -9  -6   1   -7.30   14.80
  -9  -6   1    6.40   14.70
   8   6  -1    6.20   11.00
   8   6  -1    9.50    5.20
   8   6  -1   12.60    6.60
   8   6  -1   11.30    5.90
   8   6  -1   -4.30    5.70
   8   6  -1   13.40    8.70
  -8  -6   1    0.90   12.20
  -8  -6   1   15.20    9.10
  -8  -6   1   15.70   12.90
  -8  -6   1    9.40    4.30
  -8  -6   1    7.30    5.70
  -8  -6   1   -3.30   16.00
  -8  -6   1   -1.40   13.90
   7   6  -1   -5.70    5.40
   7   6  -1   18.40    7.70
   7   6  -1   -2.00    3.40
   7   6  -1   -1.00    5.90
   7   6  -1   -1.30    5.10
   7   6  -1    6.10    4.10
   7   6  -1    0.30    4.90
   7   6  -1    1.00    5.70
   7   6  -1   16.70   13.00
  -7  -6   1    2.30    5.40
  -7  -6   1   15.10   15.60
  -7  -6   1   12.60   11.70
  -7  -6   1    7.70    3.70
  -7  -6   1   -1.30    6.50
  -7  -6   1   14.70   11.10
   6   6  -1  358.56   20.60
   6   6  -1  376.26   23.00
   6   6  -1  358.86   22.40
   6   6  -1  361.66   15.30
   6   6  -1  337.87   13.30
   6   6  -1  364.66   15.30
   6   6  -1  375.76   24.80
   6   6  -1  354.36   22.20
   6   6  -1  411.96   46.30
   6   6  -1  337.37   22.10
   6   6  -1  380.66   24.50
  -6  -6   1  378.76   15.10
  -6  -6   1  333.57   29.00
  -6  -6   1  372.86   40.00
  -6  -6   1  354.56   22.50
  -6  -6   1  357.36   28.60
  -6  -6   1  338.27   18.60
  -6  -6   1  344.77   16.70
   5   6  -1  910.91   40.20
   5   6  -1  821.82   37.80
   5   6  -1  910.61   42.90
   5   6  -1  835.42   30.00
   5   6  -1  928.21   40.70
   5   6  -1  801.62   39.40
   5   6  -1  833.52   40.30
   5   6  -1  829.62   49.99
  -5  -6   1  933.11   52.69
  -5  -6   1  803.12   37.20
  -5  -6   1  868.51   33.10
  -5  -6   1  893.71   41.00
  -5  -6   1  866.01   30.50
  -5  -6   1  882.81   36.70
  -5  -6   1  867.81   35.00
  -5  -6   1  824.52   43.30
  -5  -6   1  899.81   46.80
  -5  -6   1  851.91   41.40
   4   6  -1   29.30   12.90
   4   6  -1   12.70    8.80
   4   6  -1   34.00    9.30
   4   6  -1   23.50    7.20
   4   6  -1   31.10    9.90
   4   6  -1   32.40    8.90
   4   6  -1   23.50    3.70
   4   6  -1   22.50    9.50
   4   6  -1   10.50    6.50
   4   6  -1   24.30    7.30
   4   6  -1   16.60   10.90
  -4  -6   1   24.70    3.30
  -4  -6   1   23.80    7.10
  -4  -6   1   26.50    8.10
  -4  -6   1   28.70   11.90
  -4  -6   1   19.10    5.40
  -4  -6   1   23.60    5.60
  -4  -6   1   21.90    2.70
  -4  -6   1   20.60    9.80
  -4  -6   1   27.20   12.10
  -4  -6   1   25.70    7.70
  -4  -6   1   26.00    7.00
  -4  -6   1   25.60    7.30
  -4  -6   1   15.30    8.00
  -4  -6   1   24.90    9.10
   3   6  -1   11.60    6.00
   3   6  -1    3.10    7.30
   3   6  -1   17.10    3.60
   3   6  -1   13.50    9.90
   3   6  -1   32.90    9.70
   3   6  -1   14.60    8.90
   3   6  -1   17.00    8.80
   3   6  -1   20.30    7.70
   3   6  -1   20.70    8.00
   3   6  -1   11.50   10.20
   3   6  -1   20.30    6.60
   3   6  -1   18.10    8.00
   3   6  -1   17.10    3.50
  -3  -6   1   22.70   10.30
  -3  -6   1   17.80    1.80
  -3  -6   1   22.40    6.70
  -3  -6   1   27.20   11.50
  -3  -6   1   11.40    6.10
  -3  -6   1   17.00    4.90
  -3  -6   1   18.20    9.30
  -3  -6   1   15.30    3.20
  -3  -6   1   11.30    5.90
  -3  -6   1   16.70    7.80
  -3  -6   1   15.00    5.70
  -3  -6   1   20.10    4.60
  -3  -6   1   12.30    5.40
  -3  -6   1   -3.20    8.40
  -3  -6   1   22.10    7.30
  -3  -6   1   18.60    7.90
   2   6  -1 1610.84   68.59
   2   6  -1 1629.34   68.19
   2   6  -1 1580.94   66.89
   2   6  -1 1701.73   72.19
   2   6  -1 1668.93   56.69
   2   6  -1 1636.84   66.69
   2   6  -1 1625.14   58.09
   2   6  -1 1486.55   71.29
   2   6  -1 1579.04   64.89
   2   6  -1 1685.53   74.39
   2   6  -1 1621.64   62.89
   2   6  -1 1622.14   71.49
  -2  -6   1 1621.44   62.09
  -2  -6   1 1658.73   70.39
  -2  -6   1 1656.23   71.49
  -2  -6   1 1643.84   58.99
  -2  -6   1 1696.83   64.59
  -2  -6   1 1636.74   61.59
  -2  -6   1 1614.74   64.79
  -2  -6   1 1575.94   67.89
  -2  -6   1 1699.03   57.99
  -2  -6   1 1598.34   63.49
  -2  -6   1 1644.84   57.09
  -2  -6   1 1702.13   66.49
  -2  -6   1 1596.64   73.79
  -2  -6   1 1669.63   68.79
   1   6  -1   47.30   10.70
   1   6  -1   45.40   11.20
   1   6  -1   36.00    9.60
   1   6  -1   48.30   10.50
   1   6  -1   62.09   12.90
   1   6  -1   35.00    9.50
   1   6  -1   39.30    7.10
   1   6  -1   38.90    5.50
   1   6  -1   32.20   11.20
  -1  -6   1   34.40    8.80
  -1  -6   1   45.50    6.10
  -1  -6   1   60.99   14.70
  -1  -6   1   49.90    7.70
  -1  -6   1   73.79   15.10
  -1  -6   1   38.40    8.70
  -1  -6   1   35.30   10.40
  -1  -6   1   50.39    6.50
  -1  -6   1   50.09   10.80
  -1  -6   1   46.20   10.10
  -1  -6   1   47.80   11.90
  -1  -6   1   59.69    7.60
  -1  -6   1   39.50   11.10
   0   6  -1  956.30   41.90
   0   6  -1  948.91   44.90
   0   6  -1  981.90   37.00
   0   6  -1  983.10   46.70
   0   6  -1  953.70   40.70
   0   6  -1  925.11   47.60
   0   6  -1 1041.00   50.19
   0  -6   1  960.40   45.70
   0  -6   1 1039.20   44.40
   0  -6   1  998.60   37.50
   0  -6   1  951.80   40.90
   0  -6   1  858.81   44.90
   0  -6   1  966.30   50.79
   0  -6   1 1002.60   46.80
   0  -6   1  976.90   48.50
   0  -6   1  997.50   36.80
   0  -6   1 1014.10   48.60
   0  -6   1  932.61   42.60
   0  -6   1  979.70   36.30
   0  -6   1  981.30   51.09
  -1   6  -1 1438.16   60.59
  -1   6  -1 1406.66   67.39
  -1   6  -1 1344.97   64.49
  -1   6  -1 1449.06   65.09
  -1   6  -1 1430.36   64.49
  -1   6  -1 1355.96   60.39
  -1   6  -1 1445.26   62.79
  -1   6  -1 1383.86   52.09
  -1   6  -1 1458.15   47.70
  -1   6  -1 1447.36   64.09
  -1   6  -1 1517.45   62.29
   1  -6   1 1410.26   67.09
   1  -6   1 1319.27   62.19
   1  -6   1 1430.86   55.29
   1  -6   1 1364.16   64.29
   1  -6   1 1504.95   52.99
   1  -6   1 1486.85   52.99
   1  -6   1 1441.76   52.49
   1  -6   1 1451.05   58.79
   1  -6   1 1433.06   62.99
   1  -6   1 1398.56   64.79
   1  -6   1 1477.05   65.79
   1  -6   1 1513.65   63.09
  -2   6  -1  204.68   22.30
  -2   6  -1  172.28   18.60
  -2   6  -1  160.88   11.80
  -2   6  -1  130.59   16.50
  -2   6  -1  128.09   18.60
  -2   6  -1  159.98   17.10
  -2   6  -1  148.19   20.00
  -2   6  -1  161.48   21.20
  -2   6  -1  138.59   24.00
  -2   6  -1  120.69   20.40
  -2   6  -1  146.09    7.20
  -2   6  -1  159.78   19.70
   2  -6   1  197.88   22.50
   2  -6   1  179.98   19.00
   2  -6   1  148.29   11.20
   2  -6   1  169.58   23.80
   2  -6   1  127.59   18.40
   2  -6   1  177.68   20.50
   2  -6   1  251.67   31.40
   2  -6   1  129.79   18.60
   2  -6   1  210.28   25.00
  -3   6  -1   77.89   15.90
  -3   6  -1   51.69   12.40
  -3   6  -1   70.39   13.80
  -3   6  -1   82.89   18.60
  -3   6  -1   71.39   11.20
  -3   6  -1   66.79   12.90
  -3   6  -1   72.49    9.40
  -3   6  -1   99.39   20.30
  -3   6  -1   70.49    5.80
  -3   6  -1   77.19   14.80
  -3   6  -1   84.99   14.70
  -3   6  -1   71.19   16.90
  -3   6  -1   71.29   14.70
   3  -6   1   71.99   15.10
   3  -6   1   68.29   14.20
   3  -6   1   62.59   15.40
   3  -6   1   50.39   14.70
   3  -6   1   77.49   18.90
   3  -6   1   58.19   12.40
   3  -6   1   83.29   16.60
   3  -6   1   93.89   17.30
   3  -6   1   93.89   17.50
   3  -6   1   90.89   10.20
   3  -6   1   56.29   12.70
  -4   6  -1   29.50   12.70
  -4   6  -1   43.30    8.60
  -4   6  -1   11.50   10.10
  -4   6  -1   29.80    4.60
  -4   6  -1   29.10   11.00
  -4   6  -1   41.50   12.10
  -4   6  -1   35.40   11.90
  -4   6  -1   21.60    8.80
  -4   6  -1   25.40    7.10
  -4   6  -1   32.80    6.60
  -4   6  -1   27.30   11.90
  -4   6  -1   26.40   14.60
  -4   6  -1   28.80   13.00
  -4   6  -1   45.80   12.80
   4  -6   1   32.90    7.10
   4  -6   1   36.60   11.50
   4  -6   1   14.20   11.50
   4  -6   1   34.90   12.80
   4  -6   1   47.40   16.30
   4  -6   1   42.60   13.90
   4  -6   1   11.00   11.00
   4  -6   1   34.60   11.80
   4  -6   1   32.50   11.50
   4  -6   1   22.80   12.00
  -5   6  -1  274.77   15.40
  -5   6  -1  234.68   27.70
  -5   6  -1  299.97   28.70
  -5   6  -1  319.27   32.20
  -5   6  -1  264.17   18.30
  -5   6  -1  271.87   15.10
  -5   6  -1  195.68   22.30
  -5   6  -1  264.87   35.60
  -5   6  -1  294.07   13.90
  -5   6  -1  255.97   27.80
  -5   6  -1  291.27   29.50
  -5   6  -1  295.97   28.70
  -5   6  -1  277.17   36.40
   5  -6   1  308.57   17.80
   5  -6   1  289.27   30.20
   5  -6   1  222.68   26.40
   5  -6   1  290.97   29.50
   5  -6   1  237.38   28.70
   5  -6   1  220.48   27.00
   5  -6   1  295.17   31.40
   5  -6   1  293.27   28.20
   5  -6   1  403.46   43.00
  -6   6  -1  867.01   37.40
  -6   6  -1  745.53   47.10
  -6   6  -1  801.32   32.90
  -6   6  -1  831.72   54.89
  -6   6  -1  798.02   47.90
  -6   6  -1  675.53   41.80
  -6   6  -1  746.63   56.49
  -6   6  -1  748.63   44.10
  -6   6  -1  831.52   54.99
  -6   6  -1  891.91   54.49
  -6   6  -1  796.42   31.40
   6  -6   1  780.82   52.59
   6  -6   1  830.12   48.50
   6  -6   1  721.53   45.90
   6  -6   1  844.42   48.30
   6  -6   1  799.92   49.60
   6  -6   1  820.52   50.19
   6  -6   1  750.22   47.30
   6  -6   1  726.23   50.89
   6  -6   1  861.01   50.19
   6  -6   1  824.62   35.60
  -7   6  -1  182.78   18.60
  -7   6  -1  173.88   29.60
  -7   6  -1  152.68   11.60
  -7   6  -1  193.88   22.40
  -7   6  -1  170.48   32.70
  -7   6  -1  224.78   24.10
  -7   6  -1  172.08   25.00
  -7   6  -1  129.69   23.10
  -7   6  -1  185.48   13.50
   7  -6   1  189.68   29.90
   7  -6   1  154.98   28.60
   7  -6   1  225.08   29.20
   7  -6   1  175.18   25.50
   7  -6   1  190.28   27.50
   7  -6   1  181.08   26.70
   7  -6   1  191.68   15.70
   7  -6   1  170.48   25.20
   7  -6   1  167.48   24.80
  -8   6  -1   90.89   15.20
  -8   6  -1  127.29   16.90
  -8   6  -1  103.49   11.40
  -8   6  -1   82.39    9.70
  -8   6  -1  131.79   30.40
  -8   6  -1   81.89   14.20
  -8   6  -1  112.89   24.80
  -8   6  -1   97.69   14.50
  -8   6  -1  122.59   30.50
  -8   6  -1  115.49   21.80
   8  -6   1  118.69   21.80
   8  -6   1   84.49   19.50
   8  -6   1   98.39   22.00
   8  -6   1   80.09   19.20
   8  -6   1   90.69   12.60
   8  -6   1  103.69   20.60
   8  -6   1  100.89   22.10
   8  -6   1   87.09   20.40
  -9   6  -1  126.59   24.40
  -9   6  -1  131.99   13.50
  -9   6  -1  136.69   13.90
  -9   6  -1  123.09   22.10
  -9   6  -1  124.39   16.50
  -9   6  -1  118.59   31.10
  -9   6  -1  132.29   16.60
  -9   6  -1  102.89   11.90
  -9   6  -1  145.29   13.60
  -9   6  -1  112.99   31.30
   9  -6   1  103.69   23.10
   9  -6   1  119.09   35.50
   9  -6   1  127.89   23.10
   9  -6   1  121.29   14.70
   9  -6   1  114.29   22.70
   9  -6   1  189.38   33.70
   9  -6   1  123.99   24.30
   9  -6   1   93.99   34.10
 -10   6  -1   17.30   13.30
 -10   6  -1    8.70    7.00
 -10   6  -1   -2.40    6.50
 -10   6  -1   -4.70   10.10
 -10   6  -1  -39.60   18.80
 -10   6  -1   13.30    9.50
 -10   6  -1   15.50    8.80
  10  -6   1   14.40   13.20
  10  -6   1   38.20   18.00
  10  -6   1   -1.10   11.80
  10  -6   1    4.60   12.60
  10  -6   1   -4.00   10.10
  10  -6   1   12.90   18.30
  10  -6   1   15.40   16.00
 -11   6  -1  101.29   32.70
 -11   6  -1   69.39   25.00
 -11   6  -1   95.59   12.80
 -11   6  -1   86.29   19.60
 -11   6  -1  132.49   47.60
 -11   6  -1   96.69   15.60
 -11   6  -1   74.39   15.50
  11  -6   1   96.79   26.00
  11  -6   1   87.79   23.40
  11  -6   1   63.89   29.10
  11  -6   1   69.59   35.90
  11  -6   1  107.49   18.80
  11  -6   1   82.39   24.10
  12   5  -1    1.50   11.90
  12   5  -1   14.20   18.50
  12   5  -1    8.80   15.60
  12   5  -1  -10.80    7.80
  12   5  -1   -1.00   11.40
  12   5  -1  -14.20   13.10
 -12  -5   1   -9.90   16.20
 -12  -5   1   11.60   15.60
 -12  -5   1    0.00    6.60
 -12  -5   1  -16.00   13.70
 -12  -5   1   -6.40    5.50
 -12  -5   1   15.50   11.20
  11   5  -1   27.90   17.30
  11   5  -1    8.90   13.40
  11   5  -1    8.60    6.60
  11   5  -1    6.10    9.40
  11   5  -1    5.10    7.00
  11   5  -1   20.90   10.50
  11   5  -1   -0.90   12.00
 -11  -5   1    3.30    9.60
 -11  -5   1   17.70   13.60
 -11  -5   1   41.10   31.40
 -11  -5   1   14.50   18.80
 -11  -5   1    9.60    6.10
 -11  -5   1    5.60    6.40
  10   5  -1  136.19   13.20
  10   5  -1  142.89   28.10
  10   5  -1  130.59   16.50
  10   5  -1   96.79   20.00
  10   5  -1   97.19   20.80
  10   5  -1  136.09   13.00
  10   5  -1  131.99   20.00
 -10  -5   1   83.39   20.00
 -10  -5   1  160.58   21.10
 -10  -5   1  115.89   29.20
 -10  -5   1  133.09   10.90
 -10  -5   1  120.29   12.90
 -10  -5   1  121.49   26.80
   9   5  -1   68.29    9.40
   9   5  -1  106.19   19.00
   9   5  -1   48.50   13.10
   9   5  -1   89.29   19.10
   9   5  -1   86.79   10.40
   9   5  -1   50.39   18.20
   9   5  -1   62.89   11.00
  -9  -5   1   77.99   18.10
  -9  -5   1   87.09   15.10
  -9  -5   1   65.19    8.20
  -9  -5   1   47.40   21.50
  -9  -5   1   78.29   10.40
  -9  -5   1   30.50   18.10
   8   5  -1   98.79   20.30
   8   5  -1  105.39   12.40
   8   5  -1  127.79   12.30
   8   5  -1  127.29   12.40
   8   5  -1  116.19   18.30
  -8  -5   1  112.89   26.30
  -8  -5   1  126.29    9.40
  -8  -5   1  119.99   23.60
  -8  -5   1  124.89   12.40
  -8  -5   1  110.09   19.50
  -8  -5   1  138.39   17.60
  -8  -5   1   68.29   23.70
   7   5  -1   17.10    6.20
   7   5  -1   28.50    7.10
   7   5  -1   11.00    5.00
   7   5  -1   30.10   13.80
   7   5  -1   10.30    6.00
   7   5  -1    7.20    5.50
   7   5  -1   23.10   10.50
  -7  -5   1   13.40    5.90
  -7  -5   1   24.60   12.20
  -7  -5   1   13.30   13.70
  -7  -5   1   11.30   16.60
  -7  -5   1   13.70   10.50
  -7  -5   1   18.70    8.10
  -7  -5   1   17.90    5.20
   6   5  -1  215.58   29.40
   6   5  -1  127.19   12.60
   6   5  -1  126.39   16.60
   6   5  -1  134.49   12.20
   6   5  -1  145.29   20.00
   6   5  -1  121.69   12.90
   6   5  -1  122.49   11.60
   6   5  -1  126.39    9.90
   6   5  -1  147.49   13.40
   6   5  -1  130.69   14.10
  -6  -5   1  107.69   22.40
  -6  -5   1  123.39   10.40
  -6  -5   1   93.49   12.70
  -6  -5   1  105.39    8.10
  -6  -5   1   83.09   19.50
  -6  -5   1  128.89   18.10
  -6  -5   1  136.99   21.00
   5   5  -1  109.79   11.40
   5   5  -1  108.99   11.90
   5   5  -1  137.29   24.10
   5   5  -1  102.59   13.90
   5   5  -1   84.29   10.70
   5   5  -1  109.99   13.90
   5   5  -1   91.39    6.90
   5   5  -1   85.99   11.40
   5   5  -1   95.69    7.10
   5   5  -1   97.99   14.80
   5   5  -1   83.39   11.40
   5   5  -1   73.09   14.90
  -5  -5   1  103.09   10.10
  -5  -5   1   97.89   14.00
  -5  -5   1  108.69   10.00
  -5  -5   1   87.99    6.10
  -5  -5   1  124.29   17.70
  -5  -5   1  112.69   12.90
  -5  -5   1  100.39    9.50
  -5  -5   1   93.09    7.60
  -5  -5   1   89.19   18.60
  -5  -5   1  104.79    9.10
  -5  -5   1  102.99   17.00
   4   5  -1 1642.44   62.59
   4   5  -1 1555.04   64.29
   4   5  -1 1596.94   62.09
   4   5  -1 1598.24   53.69
   4   5  -1 1538.65   60.09
   4   5  -1 1604.24   61.19
   4   5  -1 1596.64   53.69
   4   5  -1 1586.54   61.39
   4   5  -1 1533.35   62.29
  -4  -5   1 1559.14   71.49
  -4  -5   1 1542.95   56.29
  -4  -5   1 1525.55   59.39
  -4  -5   1 1624.24   64.49
  -4  -5   1 1634.44   62.49
  -4  -5   1 1609.94   58.89
  -4  -5   1 1575.14   61.79
  -4  -5   1 1574.54   51.99
  -4  -5   1 1522.95   52.79
  -4  -5   1 1581.14   60.49
  -4  -5   1 1588.34   66.39
  -4  -5   1 1525.15   70.69
  -4  -5   1 1514.55   59.59
  -4  -5   1 1588.54   54.89
   3   5  -1  631.64   39.10
   3   5  -1  604.24   29.40
   3   5  -1  695.13   31.80
   3   5  -1  651.33   38.00
   3   5  -1  658.93   32.40
   3   5  -1  645.04   23.10
   3   5  -1  655.63   29.80
   3   5  -1  645.34   23.40
   3   5  -1  610.74   35.40
   3   5  -1  596.34   36.10
   3   5  -1  639.64   31.70
   3   5  -1  620.34   33.80
   3   5  -1  613.94   30.50
   3   5  -1  643.14   39.30
  -3  -5   1  631.74   28.20
  -3  -5   1  627.44   25.90
  -3  -5   1  659.93   33.20
  -3  -5   1  637.74   31.00
  -3  -5   1  630.34   24.60
  -3  -5   1  663.03   37.70
  -3  -5   1  624.54   29.60
  -3  -5   1  646.64   38.30
  -3  -5   1  666.63   29.90
  -3  -5   1  626.24   26.20
  -3  -5   1  641.64   31.10
  -3  -5   1  627.94   33.60
  -3  -5   1  621.54   22.80
  -3  -5   1  628.44   26.50
  -3  -5   1  629.64   30.40
  -3  -5   1  653.23   22.40
   2   5  -1  435.46   26.40
   2   5  -1  409.86   33.80
   2   5  -1  404.86   29.30
   2   5  -1  442.26   17.60
   2   5  -1  441.76   25.50
   2   5  -1  423.46   18.20
   2   5  -1  451.85   25.40
   2   5  -1  425.66   23.70
   2   5  -1  481.75   26.80
   2   5  -1  472.05   28.70
   2   5  -1  436.16   22.80
   2   5  -1  438.56   27.60
  -2  -5   1  443.96   23.60
  -2  -5   1  418.06   22.80
  -2  -5   1  420.16   28.40
  -2  -5   1  471.35   22.60
  -2  -5   1  480.85   18.70
  -2  -5   1  419.26   25.30
  -2  -5   1  462.25   21.80
  -2  -5   1  390.96   26.90
  -2  -5   1  417.96   23.60
  -2  -5   1  460.05   18.40
  -2  -5   1  429.36   29.70
  -2  -5   1  450.45   18.60
  -2  -5   1  426.96   25.70
  -2  -5   1  438.16   19.50
   1   5  -1  317.67   21.80
   1   5  -1  316.37   21.00
   1   5  -1  280.47   25.40
   1   5  -1  331.37   22.90
   1   5  -1  341.27   16.80
   1   5  -1  321.67   23.50
   1   5  -1  342.47   22.90
   1   5  -1  341.77   14.80
   1   5  -1  308.77   24.60
   1   5  -1  314.37   22.70
  -1  -5   1  310.97   22.60
  -1  -5   1  334.87   19.80
  -1  -5   1  336.37   15.70
  -1  -5   1  320.07   14.80
  -1  -5   1  318.57   16.70
  -1  -5   1  329.07   21.30
  -1  -5   1  310.27   24.60
  -1  -5   1  321.27   25.70
  -1  -5   1  339.97   14.60
  -1  -5   1  325.67   22.60
  -1  -5   1  348.07   22.10
  -1  -5   1  308.67   21.40
   0   5  -1    4.80    4.10
   0   5  -1   -1.10    8.10
   0   5  -1   12.80    8.30
   0   5  -1    2.40    6.10
   0   5  -1    6.30    6.80
   0   5  -1    3.50    8.60
   0   5  -1  -16.00   15.40
   0   5  -1    1.00    6.90
   0   5  -1   13.30    9.00
   0   5  -1    5.10    8.90
   0   5  -1    4.20    5.50
   0  -5   1   10.30    8.20
   0  -5   1    0.90    6.20
   0  -5   1    4.30    8.50
   0  -5   1    5.00    4.20
   0  -5   1    3.10    4.20
   0  -5   1    3.10    6.20
   0  -5   1    2.80    7.10
   0  -5   1    3.70    7.40
   0  -5   1   -3.00    7.70
   0  -5   1    8.60    9.80
   0  -5   1    9.80    5.70
   0  -5   1    9.70    4.70
   0  -5   1   11.30    9.70
  -1   5  -1  446.56   15.50
  -1   5  -1  420.86   30.70
  -1   5  -1  424.36   28.70
  -1   5  -1  453.15   27.60
  -1   5  -1  428.06   28.70
  -1   5  -1  419.66   27.50
  -1   5  -1  428.56   25.90
  -1   5  -1  377.06   26.90
  -1   5  -1  429.86   19.50
  -1   5  -1  453.85   24.30
  -1   5  -1  396.86   29.40
   1  -5   1  407.46   27.40
   1  -5   1  419.16   25.30
   1  -5   1  411.96   26.80
   1  -5   1  438.86   17.80
   1  -5   1  332.67   27.90
   1  -5   1  449.06   19.20
   1  -5   1  482.25   35.70
   1  -5   1  408.76   20.90
   1  -5   1  459.15   27.70
   1  -5   1  403.86   28.50
   1  -5   1  444.46   29.30
   1  -5   1  441.26   26.60
   1  -5   1  413.46   23.70
  -2   5  -1  938.21   45.90
  -2   5  -1 1039.80   45.70
  -2   5  -1  976.40   43.90
  -2   5  -1  980.00   50.89
  -2   5  -1  958.80   37.90
  -2   5  -1  892.21   46.60
  -2   5  -1  985.60   47.30
  -2   5  -1 1035.70   48.80
  -2   5  -1 1018.70   42.70
  -2   5  -1  968.50   34.00
  -2   5  -1 1014.00   51.19
  -2   5  -1 1013.50   48.80
   2  -5   1 1010.90   48.60
   2  -5   1 1005.10   46.30
   2  -5   1  890.11   48.00
   2  -5   1 1174.28   65.69
   2  -5   1  969.40   49.50
   2  -5   1  963.00   37.50
   2  -5   1  987.70   47.30
   2  -5   1  998.50   35.80
   2  -5   1 1004.80   44.20
   2  -5   1  995.90   46.90
   2  -5   1  937.31   48.00
  -3   5  -1  348.37   26.00
  -3   5  -1  296.87   34.50
  -3   5  -1  324.07   22.90
  -3   5  -1  286.67   23.70
  -3   5  -1  292.17   26.30
  -3   5  -1  344.77   23.20
  -3   5  -1  305.17   18.50
  -3   5  -1  333.57   17.40
  -3   5  -1  321.47   24.10
  -3   5  -1  338.77   28.20
  -3   5  -1  336.97   13.60
  -3   5  -1  322.87   24.70
   3  -5   1  318.37   27.30
   3  -5   1  312.77   26.30
   3  -5   1  362.16   25.50
   3  -5   1  319.37   14.30
   3  -5   1  322.27   24.70
   3  -5   1  310.47   16.50
   3  -5   1  319.47   25.00
   3  -5   1  357.86   26.50
   3  -5   1  316.37   24.50
   3  -5   1  288.57   24.20
   3  -5   1  333.67   23.80
  -4   5  -1  409.76   27.00
  -4   5  -1  377.56   17.80
  -4   5  -1  390.46   19.70
  -4   5  -1  354.66   39.40
  -4   5  -1  380.96   20.30
  -4   5  -1  405.76   16.60
  -4   5  -1  418.16   28.20
  -4   5  -1  403.66   26.00
  -4   5  -1  380.86   26.80
  -4   5  -1  376.06   28.00
  -4   5  -1  426.96   29.60
  -4   5  -1  439.36   32.40
  -4   5  -1  415.26   31.90
  -4   5  -1  392.36   28.70
   4  -5   1  356.56   28.20
   4  -5   1  398.06   28.80
   4  -5   1  373.86   28.90
   4  -5   1  399.66   27.30
   4  -5   1  398.06   29.30
   4  -5   1  356.06   27.50
   4  -5   1  380.16   27.40
   4  -5   1  398.86   31.20
   4  -5   1  391.86   19.20
   4  -5   1  388.46   30.90
   4  -5   1  311.47   24.70
  -5   5  -1   48.40   13.40
  -5   5  -1   80.09   17.20
  -5   5  -1   66.69   13.70
  -5   5  -1   62.89   12.70
  -5   5  -1   62.39    9.10
  -5   5  -1   63.19   14.40
  -5   5  -1   67.39    7.10
  -5   5  -1   55.99   14.80
  -5   5  -1   72.99   13.80
  -5   5  -1   79.49   16.30
  -5   5  -1   49.50    7.10
  -5   5  -1   48.00   18.20
   5  -5   1   74.89   16.90
   5  -5   1   91.69   17.30
   5  -5   1   38.60   12.70
   5  -5   1   51.59    8.00
   5  -5   1   56.89   15.60
   5  -5   1   65.19   15.30
   5  -5   1   70.49   16.70
   5  -5   1   55.59   13.10
   5  -5   1   78.49   15.20
   5  -5   1   47.40   13.40
  -6   5  -1  109.99   10.60
  -6   5  -1  131.79   24.10
  -6   5  -1  107.89   13.00
  -6   5  -1   82.49   16.60
  -6   5  -1   88.39   24.50
  -6   5  -1  116.59   16.40
  -6   5  -1   95.19   16.90
  -6   5  -1   79.89   15.90
  -6   5  -1  119.79   16.70
  -6   5  -1  113.09   16.90
  -6   5  -1  105.79    9.40
  -6   5  -1  149.29   20.50
   6  -5   1  126.99   20.80
   6  -5   1   76.49   17.00
   6  -5   1   85.59   17.90
   6  -5   1  158.68   22.60
   6  -5   1   94.99   16.70
   6  -5   1   95.49   16.90
   6  -5   1  126.09   23.40
   6  -5   1  111.09   22.60
   6  -5   1  110.49   19.50
   6  -5   1   81.19   10.50
  -7   5  -1  740.63   43.80
  -7   5  -1  700.53   44.40
  -7   5  -1  623.04   44.50
  -7   5  -1  725.53   33.50
  -7   5  -1  680.83   28.40
  -7   5  -1  674.53   36.80
  -7   5  -1  693.23   55.99
  -7   5  -1  604.14   41.20
  -7   5  -1  693.83   29.30
   7  -5   1  631.34   42.10
   7  -5   1  661.03   43.10
   7  -5   1  670.93   31.00
   7  -5   1  671.03   46.60
   7  -5   1  647.04   41.80
   7  -5   1  607.64   45.10
   7  -5   1  699.33   43.50
   7  -5   1  723.33   44.60
  -8   5  -1  317.57   33.50
  -8   5  -1  293.77   41.20
  -8   5  -1  297.47   17.30
  -8   5  -1  319.67   36.00
  -8   5  -1  300.57   20.50
  -8   5  -1  302.87   20.40
  -8   5  -1  339.67   21.40
  -8   5  -1  334.47   17.60
  -8   5  -1  212.28   37.70
  -8   5  -1  283.17   20.60
  -8   5  -1  285.07   29.80
   8  -5   1  311.67   39.30
   8  -5   1  311.57   19.70
   8  -5   1  308.07   32.50
   8  -5   1  308.67   32.10
   8  -5   1  289.77   32.40
   8  -5   1  296.77   31.50
   8  -5   1  358.56   38.80
   8  -5   1  230.78   28.80
   8  -5   1  268.57   31.40
  -9   5  -1  174.98   18.20
  -9   5  -1  136.99   35.80
  -9   5  -1  119.49   22.20
  -9   5  -1  109.59   11.70
  -9   5  -1  167.98   13.30
  -9   5  -1  134.69   20.80
  -9   5  -1  167.38   36.20
  -9   5  -1  180.28   18.20
  -9   5  -1  119.79   21.30
   9  -5   1  125.99   26.10
   9  -5   1  159.58   16.00
   9  -5   1  121.39   24.20
   9  -5   1  162.18   25.70
   9  -5   1  123.29   21.70
   9  -5   1  153.98   26.50
   9  -5   1  144.29   28.60
   9  -5   1  122.49   22.00
 -10   5  -1  177.08   19.70
 -10   5  -1  173.68   22.90
 -10   5  -1  168.98   26.10
 -10   5  -1  176.28   14.30
 -10   5  -1  146.69   24.40
 -10   5  -1  178.48   18.60
 -10   5  -1  170.68   38.90
 -10   5  -1  212.88   15.40
 -10   5  -1  171.28   35.30
  10  -5   1  132.49   25.00
  10  -5   1  260.17   32.10
  10  -5   1  169.48   28.30
  10  -5   1  174.08   29.40
  10  -5   1  166.08   26.70
  10  -5   1  150.68   24.50
  10  -5   1  187.08   45.30
  10  -5   1  168.18   17.40
 -11   5  -1   19.00    9.90
 -11   5  -1   17.10    7.70
 -11   5  -1   -0.80   10.30
 -11   5  -1   18.00   26.60
 -11   5  -1    6.40    9.20
 -11   5  -1   16.90    7.90
 -11   5  -1   -0.80   18.40
  11  -5   1    1.70   12.00
  11  -5   1   -4.30   11.60
  11  -5   1   10.30   15.70
  11  -5   1   33.20   21.70
  11  -5   1   -3.20   14.40
  11  -5   1   31.90   12.70
 -12   5  -1   73.19   13.30
 -12   5  -1   85.19   34.30
 -12   5  -1   79.59   40.20
 -12   5  -1  100.19   16.60
 -12   5  -1   75.79   11.70
  12  -5   1  107.79   23.70
  12  -5   1   52.39   20.90
  12  -5   1  116.99   25.70
  12  -5   1   70.19   26.10
  12  -5   1   64.79   27.60
  13   4  -1  101.39   29.10
  13   4  -1   60.99   21.60
  13   4  -1   72.99   23.50
  13   4  -1   75.09   28.00
 -13  -4   1   41.70   29.40
 -13  -4   1   51.99   17.60
 -13  -4   1   46.30    9.90
  12   4  -1   23.90   13.90
  12   4  -1   13.80   15.80
  12   4  -1   11.20   16.40
  12   4  -1   36.30   10.80
  12   4  -1    9.50   19.90
 -12  -4   1   23.70   13.00
 -12  -4   1   52.69   24.00
 -12  -4   1    9.50    6.80
 -12  -4   1   11.20   20.90
  11   4  -1    1.60    5.80
  11   4  -1    3.70    8.50
  11   4  -1   -5.20    5.90
  11   4  -1    1.90   12.00
  11   4  -1   11.90   13.10
  11   4  -1   -7.40   13.00
  11   4  -1  -11.70   13.10
 -11  -4   1   13.50   17.60
 -11  -4   1    7.20   12.30
 -11  -4   1   -9.00    5.50
 -11  -4   1    0.70    9.00
 -11  -4   1   -3.10    5.10
 -11  -4   1  -21.90   12.00
  10   4  -1   41.50   14.90
  10   4  -1   51.69    8.10
  10   4  -1   38.60    7.70
  10   4  -1    4.00   10.40
  10   4  -1   36.70   16.10
  10   4  -1   46.80   12.00
 -10  -4   1   36.50   11.30
 -10  -4   1   44.10    8.70
 -10  -4   1   60.59    8.60
 -10  -4   1   39.10   22.50
 -10  -4   1   63.69   21.40
 -10  -4   1   14.40   11.80
   9   4  -1  585.54   26.30
   9   4  -1  560.04   25.60
   9   4  -1  658.93   46.10
   9   4  -1  647.54   35.60
   9   4  -1  541.55   38.70
   9   4  -1  573.64   32.10
   9   4  -1  540.95   38.40
  -9  -4   1  608.44   51.99
  -9  -4   1  567.54   26.40
  -9  -4   1  485.05   44.30
  -9  -4   1  589.54   33.70
  -9  -4   1  558.44   24.70
  -9  -4   1  586.84   25.40
   8   4  -1  542.75   24.30
   8   4  -1  515.25   28.90
   8   4  -1  498.05   39.80
   8   4  -1  550.44   23.80
   8   4  -1  534.85   32.50
   8   4  -1  573.84   36.40
  -8  -4   1  463.15   39.60
  -8  -4   1  506.55   30.50
  -8  -4   1  613.24   48.50
  -8  -4   1  526.85   22.80
  -8  -4   1  537.25   23.70
  -8  -4   1  578.44   37.80
  -8  -4   1  538.65   24.60
   7   4  -1  328.47   16.90
   7   4  -1  318.97   25.80
   7   4  -1  359.26   20.70
   7   4  -1  346.67   16.80
   7   4  -1  318.67   15.90
   7   4  -1  318.67   16.50
   7   4  -1  369.86   32.00
  -7  -4   1  274.47   34.40
  -7  -4   1  341.47   22.40
  -7  -4   1  339.67   28.10
  -7  -4   1  324.87   17.20
  -7  -4   1  321.77   30.40
  -7  -4   1  303.87   16.20
  -7  -4   1  346.57   15.50
  -7  -4   1  320.47   34.30
   6   4  -1    5.80    7.70
   6   4  -1    6.30    4.40
   6   4  -1    0.40    3.90
   6   4  -1    5.30    4.30
   6   4  -1   -3.60    4.60
   6   4  -1   -4.00    7.80
   6   4  -1    3.00    4.40
   6   4  -1    5.00    7.70
   6   4  -1   14.20    5.10
  -6  -4   1    3.20   11.70
  -6  -4   1   -0.70    3.10
  -6  -4   1   -1.80   10.40
  -6  -4   1    5.90    4.40
  -6  -4   1    8.00    8.50
  -6  -4   1    6.30    9.00
   5   4  -1    2.60   10.50
   5   4  -1   12.00    4.30
   5   4  -1    2.30    8.00
   5   4  -1   10.10    7.50
   5   4  -1   12.80    6.90
   5   4  -1    6.10    4.30
   5   4  -1    7.60    5.00
   5   4  -1    6.90    3.90
   5   4  -1   12.80    4.60
   5   4  -1    4.60    4.00
  -5  -4   1    7.40    5.90
  -5  -4   1   -0.10    6.50
  -5  -4   1    4.80    3.10
  -5  -4   1    5.20    7.60
  -5  -4   1    8.00    4.10
  -5  -4   1   -3.30    9.20
  -5  -4   1    0.20   11.20
  -5  -4   1   12.10    3.20
   4   4  -1  226.48   16.30
   4   4  -1  233.28   11.20
   4   4  -1  214.18   22.40
   4   4  -1  270.97   17.60
   4   4  -1  237.68   22.00
   4   4  -1  229.68   14.40
   4   4  -1  220.18   14.20
   4   4  -1  224.68   17.80
   4   4  -1  239.38   15.70
   4   4  -1  277.67   29.50
   4   4  -1  231.38   15.10
   4   4  -1  338.37   33.00
   4   4  -1  219.28   13.90
  -4  -4   1  216.18   13.50
  -4  -4   1  224.18   18.80
  -4  -4   1  244.28   25.60
  -4  -4   1  226.78   16.80
  -4  -4   1  237.98   15.10
  -4  -4   1  221.78   10.80
  -4  -4   1  228.78   19.20
  -4  -4   1  229.08    9.80
  -4  -4   1  236.98   15.20
  -4  -4   1  217.38   12.60
  -4  -4   1  217.58   12.10
  -4  -4   1  248.08   27.00
   3   4  -1 1275.17   43.10
   3   4  -1 1308.87   49.99
   3   4  -1 1192.78   50.09
   3   4  -1 1244.38   60.59
   3   4  -1 1281.17   57.29
   3   4  -1 1287.87   48.50
   3   4  -1 1331.07   49.50
   3   4  -1 1252.87   55.99
   3   4  -1 1222.78   48.90
   3   4  -1 1263.67   59.09
   3   4  -1 1229.58   51.89
   3   4  -1 1267.07   50.39
  -3  -4   1 1284.27   50.09
  -3  -4   1 1183.18   42.30
  -3  -4   1 1244.58   47.70
  -3  -4   1 1253.17   49.30
  -3  -4   1 1246.78   52.89
  -3  -4   1 1172.68   56.29
  -3  -4   1 1267.17   44.10
  -3  -4   1 1274.87   51.09
  -3  -4   1 1329.27   51.19
  -3  -4   1 1256.07   42.20
  -3  -4   1 1262.57   45.40
  -3  -4   1 1321.57   49.60
  -3  -4   1 1293.17   43.50
  -3  -4   1 1268.97   43.50
  -3  -4   1 1221.98   47.60
  -3  -4   1 1303.17   57.89
  -3  -4   1 1264.67   42.40
   2   4  -1  278.67   21.20
   2   4  -1  239.08   18.60
   2   4  -1  286.17   17.00
   2   4  -1  255.17   17.60
   2   4  -1  229.68   17.70
   2   4  -1  257.77   20.20
   2   4  -1  272.97   11.60
   2   4  -1  308.37   24.90
   2   4  -1  280.67   18.30
   2   4  -1  266.87   22.40
   2   4  -1  257.37   20.50
   2   4  -1  287.37   16.60
   2   4  -1  272.07   11.60
  -2  -4   1  273.67   16.60
  -2  -4   1  247.28   21.70
  -2  -4   1  247.08   19.20
  -2  -4   1  257.77   16.00
  -2  -4   1  280.97   22.50
  -2  -4   1  258.57    9.60
  -2  -4   1  261.77   12.40
  -2  -4   1  280.97   15.20
  -2  -4   1  270.57   18.50
  -2  -4   1  275.87   13.20
  -2  -4   1  265.97   17.80
  -2  -4   1  272.37   16.10
  -2  -4   1  271.37   11.00
   1   4  -1  217.68   19.00
   1   4  -1  251.77   20.20
   1   4  -1  233.38   18.50
   1   4  -1  280.47   16.30
   1   4  -1  272.97   11.90
   1   4  -1  234.68   20.60
   1   4  -1  274.27   18.60
   1   4  -1  255.87   18.40
   1   4  -1  286.17   18.20
   1   4  -1  285.57   17.40
   1   4  -1  265.07   18.70
   1   4  -1  256.37   14.80
  -1  -4   1  268.17   12.90
  -1  -4   1  215.48   18.50
  -1  -4   1  282.77   18.80
  -1  -4   1  272.27   17.20
  -1  -4   1  267.17   17.40
  -1  -4   1  253.07   14.10
  -1  -4   1  257.97   13.20
  -1  -4   1  253.27   15.80
  -1  -4   1  266.67   20.00
  -1  -4   1  291.17   21.60
  -1  -4   1  262.27   11.50
  -1  -4   1  255.47   12.00
  -1  -4   1  291.57   18.00
   0   4  -1  500.05   28.70
   0   4  -1  494.45   25.40
   0   4  -1  481.65   26.40
   0   4  -1  498.25   29.70
   0   4  -1  558.54   28.80
   0   4  -1  511.35   24.10
   0   4  -1  532.85   21.50
   0   4  -1  517.05   27.50
   0   4  -1  493.35   17.00
   0   4  -1  487.45   22.80
   0  -4   1  514.55   20.10
   0  -4   1  545.65   25.70
   0  -4   1  507.75   24.90
   0  -4   1  494.35   29.30
   0  -4   1  505.35   19.70
   0  -4   1  497.25   29.50
   0  -4   1  421.36   25.70
   0  -4   1  508.45   28.20
   0  -4   1  534.65   20.70
   0  -4   1  522.05   26.30
   0  -4   1  521.65   26.90
   0  -4   1  507.95   23.10
  -1   4  -1    7.50    7.40
  -1   4  -1   16.10    8.40
  -1   4  -1   13.70    7.90
  -1   4  -1    6.70    8.80
  -1   4  -1   10.60    7.10
  -1   4  -1   10.60    7.50
  -1   4  -1   11.50    6.60
  -1   4  -1    5.80    7.70
  -1   4  -1    8.10    8.90
   1  -4   1   12.80    7.90
   1  -4   1   43.30   21.30
   1  -4   1    3.90    7.80
   1  -4   1   13.90    5.40
   1  -4   1   26.20   16.80
   1  -4   1   12.10    4.10
   1  -4   1   22.60    9.20
   1  -4   1   17.40    8.00
   1  -4   1   10.80    4.70
   1  -4   1    9.90    5.80
   1  -4   1   15.10    7.80
   1  -4   1    2.70    8.50
  -2   4  -1  442.46   28.50
  -2   4  -1  441.36   23.00
  -2   4  -1  485.25   28.30
  -2   4  -1  466.75   27.00
  -2   4  -1  475.45   30.40
  -2   4  -1  502.15   26.60
  -2   4  -1  459.05   27.90
  -2   4  -1  434.76   27.70
  -2   4  -1  441.76   25.10
  -2   4  -1  459.55   20.40
  -2   4  -1  445.56   17.00
  -2   4  -1  433.66   29.70
   2  -4   1  442.26   25.20
   2  -4   1  434.16   27.80
   2  -4   1  402.46   28.80
   2  -4   1  429.66   28.80
   2  -4   1  427.96   19.20
   2  -4   1  483.45   27.50
   2  -4   1  460.65   26.50
   2  -4   1  439.16   26.80
   2  -4   1  420.46   17.40
   2  -4   1  429.86   27.30
  -3   4  -1  158.88   17.70
  -3   4  -1  166.88   18.40
  -3   4  -1  182.98   20.30
  -3   4  -1  176.48   20.30
  -3   4  -1  169.18   11.60
  -3   4  -1  158.88    8.30
  -3   4  -1  174.98   17.50
  -3   4  -1  159.08   20.50
  -3   4  -1  139.59   20.20
  -3   4  -1  159.68   17.00
  -3   4  -1  131.49   17.20
  -3   4  -1  158.88   11.60
  -3   4  -1  168.38   23.00
   3  -4   1  139.59    8.20
   3  -4   1  147.19   17.50
   3  -4   1  113.39   15.80
   3  -4   1  169.48   19.40
   3  -4   1  147.99   19.00
   3  -4   1  172.98   19.70
   3  -4   1  178.28   19.50
   3  -4   1  208.78   20.30
   3  -4   1  143.09   17.20
   3  -4   1  154.38   10.60
   3  -4   1  168.18   16.80
  -4   4  -1  604.94   32.60
  -4   4  -1  598.44   31.90
  -4   4  -1  667.93   42.80
  -4   4  -1  685.63   35.30
  -4   4  -1  608.24   24.90
  -4   4  -1  658.73   36.00
  -4   4  -1  624.84   37.70
  -4   4  -1  667.43   34.30
  -4   4  -1  654.73   24.90
  -4   4  -1  593.64   26.90
  -4   4  -1  669.03   25.40
  -4   4  -1  602.04   34.60
  -4   4  -1  607.24   34.80
   4  -4   1  640.24   34.90
   4  -4   1  644.94   38.40
   4  -4   1  664.33   35.50
   4  -4   1  627.54   37.60
   4  -4   1  608.24   35.70
   4  -4   1  636.14   34.90
   4  -4   1  669.73   26.90
   4  -4   1  619.04   35.50
   4  -4   1  605.14   36.80
   4  -4   1  595.24   35.10
  -5   4  -1  342.27   19.10
  -5   4  -1  360.96   26.10
  -5   4  -1  352.86   26.50
  -5   4  -1  371.46   24.60
  -5   4  -1  381.06   26.80
  -5   4  -1  370.46   29.30
  -5   4  -1  362.66   26.70
  -5   4  -1  366.86   16.90
  -5   4  -1  404.06   24.50
  -5   4  -1  404.46   24.20
  -5   4  -1  353.86   16.60
  -5   4  -1  375.76   34.80
   5  -4   1  396.86   27.80
   5  -4   1  310.37   25.00
   5  -4   1  398.76   30.00
   5  -4   1  341.17   24.80
   5  -4   1  365.06   31.30
   5  -4   1  356.56   26.60
   5  -4   1  345.87   27.00
   5  -4   1  360.16   26.90
   5  -4   1  365.26   18.50
   5  -4   1  361.66   28.90
  -6   4  -1   53.19    6.90
  -6   4  -1   43.50    8.20
  -6   4  -1   31.60    9.90
  -6   4  -1   63.59   14.00
  -6   4  -1   26.30   11.30
  -6   4  -1   37.10   10.30
  -6   4  -1   50.19   19.10
  -6   4  -1   60.09   14.40
  -6   4  -1   43.10    6.60
  -6   4  -1   36.30   11.70
  -6   4  -1   64.29   17.30
  -6   4  -1   55.29   11.50
   6  -4   1   43.80   11.90
   6  -4   1   40.00   12.60
   6  -4   1   33.20   13.40
   6  -4   1   43.30   11.70
   6  -4   1   41.30   12.70
   6  -4   1   52.29    8.20
   6  -4   1   37.10   13.60
   6  -4   1   72.09   15.20
   6  -4   1   63.89   14.70
   6  -4   1   64.59   14.30
  -7   4  -1   15.60    7.70
  -7   4  -1   17.00    5.60
  -7   4  -1   -1.70   16.50
  -7   4  -1   21.20   10.30
  -7   4  -1    2.20   14.50
  -7   4  -1   15.00   10.50
  -7   4  -1   14.40    6.70
  -7   4  -1   24.40   10.40
  -7   4  -1   32.80    8.60
  -7   4  -1   15.60    9.60
  -7   4  -1   24.00    7.60
  -7   4  -1   23.30    6.50
  -7   4  -1   13.40    7.20
   7  -4   1   13.10   11.10
   7  -4   1   -1.80    9.30
   7  -4   1   20.30   10.80
   7  -4   1   15.10    9.40
   7  -4   1   19.80   10.90
   7  -4   1   17.70   10.20
   7  -4   1   18.80    6.70
   7  -4   1   19.10   10.70
   7  -4   1   27.80   12.50
   7  -4   1   16.40   10.80
  -8   4  -1  632.04   30.00
  -8   4  -1  615.44   39.60
  -8   4  -1  569.24   39.60
  -8   4  -1  651.83   56.19
  -8   4  -1  648.84   38.70
  -8   4  -1  610.24   36.90
  -8   4  -1  567.54   30.10
  -8   4  -1  611.74   26.80
  -8   4  -1  624.24   26.90
  -8   4  -1  588.14   49.80
   8  -4   1  588.24   39.80
   8  -4   1  643.94   42.70
   8  -4   1  664.33   44.20
   8  -4   1  579.04   44.40
   8  -4   1  618.64   28.90
   8  -4   1  539.95   38.30
   8  -4   1  651.53   40.40
   8  -4   1  603.64   48.80
   8  -4   1  570.54   37.90
   8  -4   1  626.94   40.20
  -9   4  -1  192.28   38.50
  -9   4  -1  287.57   41.30
  -9   4  -1  226.88   17.10
  -9   4  -1  189.88   22.20
  -9   4  -1  200.18   14.00
  -9   4  -1  177.08   18.40
  -9   4  -1  199.28   14.30
  -9   4  -1  197.58   26.00
  -9   4  -1  209.28   25.90
   9  -4   1  161.78   26.80
   9  -4   1  236.98   28.60
   9  -4   1  179.58   26.00
   9  -4   1  210.38   26.80
   9  -4   1  207.48   16.10
   9  -4   1  263.77   30.50
   9  -4   1  187.98   33.50
   9  -4   1  199.38   33.30
   9  -4   1  214.68   26.20
 -10   4  -1  197.78   20.80
 -10   4  -1  178.88   24.80
 -10   4  -1  234.48   46.90
 -10   4  -1  215.58   17.30
 -10   4  -1  172.08   13.80
 -10   4  -1  187.88   21.40
 -10   4  -1  176.98   14.60
 -10   4  -1  135.29   32.40
  10  -4   1  178.18   17.40
  10  -4   1  161.28   24.70
  10  -4   1  222.48   30.60
  10  -4   1  163.78   26.20
  10  -4   1  178.78   25.20
  10  -4   1  139.09   25.70
  10  -4   1  139.69   22.40
 -11   4  -1   91.79   22.10
 -11   4  -1   77.99   10.60
 -11   4  -1   61.19   10.20
 -11   4  -1   67.79   16.90
 -11   4  -1  113.09   39.30
 -11   4  -1  112.29   16.20
 -11   4  -1   74.29   13.30
  11  -4   1   79.29   14.10
  11  -4   1   45.80   18.20
  11  -4   1   73.59   23.20
  11  -4   1  131.99   25.30
  11  -4   1  129.19   23.10
  11  -4   1   82.69   18.70
  11  -4   1   77.69   20.20
 -12   4  -1   24.90    9.50
 -12   4  -1   38.10    8.90
 -12   4  -1   54.29   50.99
 -12   4  -1   29.70   10.60
 -12   4  -1   43.70   42.90
 -12   4  -1   47.40   12.90
  12  -4   1   32.50   24.40
  12  -4   1   34.80   21.50
  12  -4   1   40.30   17.00
  12  -4   1   46.10   21.60
  12  -4   1  -20.90   16.40
  12  -4   1   49.80   16.80
  13   3  -1  238.98   39.20
  13   3  -1  265.17   44.20
  13   3  -1  204.48   30.30
  13   3  -1  244.08   29.20
 -13  -3   1  244.88   18.20
 -13  -3   1  199.28   44.00
 -13  -3   1  265.27   42.60
 -13  -3   1  274.37   31.80
  12   3  -1  222.68   19.70
  12   3  -1  208.68   21.00
  12   3  -1  222.38   35.30
  12   3  -1  200.58   25.70
  12   3  -1  217.78   27.60
  12   3  -1  164.88   32.20
 -12  -3   1  225.08   16.20
 -12  -3   1  220.38   26.10
 -12  -3   1  184.28   10.70
 -12  -3   1  204.28   41.50
 -12  -3   1  196.68   35.30
 -12  -3   1  213.28   14.40
  11   3  -1   34.50    8.20
  11   3  -1   25.40   11.80
  11   3  -1   16.60    9.60
  11   3  -1   22.60    8.30
  11   3  -1   37.30   13.60
  11   3  -1   51.09   25.90
  11   3  -1   12.00   15.10
 -11  -3   1    5.10   10.10
 -11  -3   1   50.99   25.00
 -11  -3   1   34.50   23.00
 -11  -3   1   18.20    6.60
 -11  -3   1  -12.30   15.60
 -11  -3   1   13.20    6.70
 -11  -3   1   16.20    3.60
  10   3  -1   -1.70   11.90
  10   3  -1   -3.00    7.00
  10   3  -1   -3.10    8.70
  10   3  -1    7.80    8.70
  10   3  -1    4.80    5.40
 -10  -3   1   -8.90    9.80
 -10  -3   1   -5.60    5.10
 -10  -3   1   -3.50    4.70
 -10  -3   1   21.40   19.60
 -10  -3   1    5.40    5.20
 -10  -3   1   16.60   18.90
 -10  -3   1   -5.50   13.10
 -10  -3   1    1.70    8.50
   9   3  -1   99.19   10.60
   9   3  -1  106.69   20.80
   9   3  -1   91.79   14.90
   9   3  -1   74.99    9.00
   9   3  -1   64.39   12.80
   9   3  -1   85.59   20.70
   9   3  -1   99.19   17.20
  -9  -3   1   58.79   19.60
  -9  -3   1  120.99   18.40
  -9  -3   1   39.50   20.60
  -9  -3   1   89.69    5.90
  -9  -3   1   83.19    9.50
  -9  -3   1  101.59   11.50
  -9  -3   1  111.19   29.00
  -9  -3   1   58.09   15.70
  -9  -3   1   92.09   10.00
   8   3  -1  543.55   23.50
   8   3  -1  518.15   22.80
   8   3  -1  574.14   31.20
   8   3  -1  517.95   30.30
   8   3  -1  501.95   39.20
   8   3  -1  503.35   36.20
  -8  -3   1  494.85   35.00
  -8  -3   1  523.05   30.10
  -8  -3   1  470.55   53.59
  -8  -3   1  598.64   49.40
  -8  -3   1  531.15   23.60
  -8  -3   1  495.95   22.20
  -8  -3   1  507.95   19.00
  -8  -3   1  481.55   40.30
  -8  -3   1  509.25   22.80
   7   3  -1 1285.47   54.69
   7   3  -1 1280.37   45.40
   7   3  -1 1171.58   58.99
   7   3  -1 1300.77   52.79
   7   3  -1 1231.18   45.60
  -7  -3   1 1256.47   46.00
  -7  -3   1 1218.98   70.99
  -7  -3   1 1281.27   48.80
  -7  -3   1 1204.68   52.69
  -7  -3   1 1227.48   58.39
  -7  -3   1 1181.68   63.79
  -7  -3   1 1278.17   64.59
  -7  -3   1 1278.77   42.50
  -7  -3   1 1217.88   68.39
  -7  -3   1 1238.58   45.20
   6   3  -1   75.49    7.30
   6   3  -1   91.49    7.10
   6   3  -1   69.29   14.70
   6   3  -1   90.69   14.50
   6   3  -1   64.49    9.60
   6   3  -1   73.09   15.60
   6   3  -1   83.39    6.70
   6   3  -1   98.59   14.90
  -6  -3   1   90.69   17.20
  -6  -3   1  103.49   15.90
  -6  -3   1   42.80   15.10
  -6  -3   1   88.29   20.90
  -6  -3   1   90.99   12.30
  -6  -3   1   87.49    7.70
  -6  -3   1   82.69    6.90
  -6  -3   1   79.19    4.70
  -6  -3   1  107.39   20.00
  -6  -3   1   78.69    8.30
   5   3  -1   84.19    9.00
   5   3  -1   58.59   12.80
   5   3  -1   78.59   12.60
   5   3  -1   85.39   18.70
   5   3  -1   96.89    9.10
   5   3  -1   80.89   13.50
   5   3  -1   78.79    8.00
   5   3  -1   84.69   14.70
   5   3  -1   78.09    6.80
   5   3  -1   66.29   16.50
   5   3  -1   92.89    9.60
   5   3  -1   82.69   12.10
   5   3  -1   81.59    6.80
   5   3  -1   89.89    7.90
  -5  -3   1   79.29    5.60
  -5  -3   1   98.69   18.00
  -5  -3   1   81.89    6.20
  -5  -3   1   78.39   10.70
  -5  -3   1   77.19   18.10
  -5  -3   1   79.89   17.80
  -5  -3   1   90.99   13.60
  -5  -3   1   88.39    9.10
  -5  -3   1   94.69   15.90
  -5  -3   1   94.29    8.20
  -5  -3   1   74.49    4.20
   4   3  -1   16.50    8.40
   4   3  -1   15.30    4.40
   4   3  -1   16.10    5.40
   4   3  -1   16.90    4.80
   4   3  -1   18.10    7.90
   4   3  -1    6.40    8.00
   4   3  -1   24.80    5.10
   4   3  -1   21.00   13.30
   4   3  -1    3.00    5.10
   4   3  -1   10.20    6.80
   4   3  -1   13.70    5.00
   4   3  -1   18.70    4.60
  -4  -3   1   12.90    8.60
  -4  -3   1   18.10   10.40
  -4  -3   1   14.20    7.70
  -4  -3   1   19.60    4.70
  -4  -3   1    8.30    4.20
  -4  -3   1   15.80    4.50
  -4  -3   1   19.90    3.50
  -4  -3   1   15.80    3.60
  -4  -3   1   20.60    3.80
  -4  -3   1   13.70    7.20
  -4  -3   1   17.20   11.10
  -4  -3   1   16.00    4.00
  -4  -3   1   14.20    6.20
  -4  -3   1   13.90    3.40
   3   3  -1  681.23   26.60
   3   3  -1  556.64   34.90
   3   3  -1  612.04   36.00
   3   3  -1  632.84   26.10
   3   3  -1  669.13   29.30
   3   3  -1  638.14   26.00
   3   3  -1  639.84   27.70
   3   3  -1  646.84   28.90
   3   3  -1  619.04   27.30
   3   3  -1  635.94   33.70
   3   3  -1  663.83   23.60
   3   3  -1  627.84   29.80
   3   3  -1  575.34   33.60
  -3  -3   1  653.83   30.90
  -3  -3   1  619.94   29.20
  -3  -3   1  647.54   36.70
  -3  -3   1  647.84   25.60
  -3  -3   1  630.44   34.90
  -3  -3   1  624.34   31.00
  -3  -3   1  645.44   22.70
  -3  -3   1  646.34   24.70
  -3  -3   1  692.53   27.60
  -3  -3   1  621.34   23.50
   2   3  -1 1469.45   54.59
   2   3  -1 1406.96   57.89
   2   3  -1 1392.66   54.49
   2   3  -1 1448.46   48.60
   2   3  -1 1472.65   59.69
   2   3  -1 1432.06   55.99
   2   3  -1 1448.56   53.09
   2   3  -1 1517.85   55.19
   2   3  -1 1498.55   54.09
   2   3  -1 1430.36   52.19
   2   3  -1 1527.95   60.89
   2   3  -1 1414.16   53.39
   2   3  -1 1526.05   53.79
  -2  -3   1 1426.36   49.10
  -2  -3   1 1472.95   50.99
  -2  -3   1 1484.75   50.09
  -2  -3   1 1459.25   54.59
  -2  -3   1 1438.96   53.99
  -2  -3   1 1499.45   54.79
  -2  -3   1 1496.45   48.90
  -2  -3   1 1480.95   51.89
  -2  -3   1 1479.35   54.39
  -2  -3   1 1440.76   48.70
  -2  -3   1 1472.95   55.99
  -2  -3   1 1500.05   52.79
  -2  -3   1 1437.26   59.99
  -2  -3   1 1519.75   53.49
  -2  -3   1 1452.25   59.19
   1   3  -1   17.30    2.90
   1   3  -1    8.60    4.80
   1   3  -1   14.90    5.80
   1   3  -1    6.40    5.10
   1   3  -1    2.60    4.90
   1   3  -1   14.80    5.60
   1   3  -1    6.80    4.90
   1   3  -1    8.10    2.60
   1   3  -1   10.60    4.30
   1   3  -1    4.30    4.50
   1   3  -1    9.20    4.10
   1   3  -1   12.80    5.50
  -1  -3   1    9.70    2.70
  -1  -3   1   13.20    2.40
  -1  -3   1   16.50    6.30
  -1  -3   1    9.10    2.40
  -1  -3   1    9.90    5.20
  -1  -3   1   14.70    4.60
  -1  -3   1   11.90    2.80
  -1  -3   1   23.80    5.70
  -1  -3   1   10.40    4.20
  -1  -3   1   13.40    5.90
  -1  -3   1    8.10    2.90
  -1  -3   1    9.50    6.20
  -1  -3   1   10.20    4.50
  -1  -3   1   12.50    3.80
  -1  -3   1    6.20    4.40
   0   3  -1 1378.76   51.49
   0   3  -1 1356.56   50.09
   0   3  -1 1339.97   44.60
   0   3  -1 1291.67   54.59
   0   3  -1 1356.26   54.09
   0   3  -1 1401.36   46.90
   0   3  -1 1369.56   54.99
   0   3  -1 1438.36   52.89
   0   3  -1 1361.76   52.19
   0   3  -1 1345.47   48.80
   0   3  -1 1325.27   52.99
   0  -3   1 1383.96   53.69
   0  -3   1 1377.16   55.39
   0  -3   1 1411.76   51.69
   0  -3   1 1392.56   52.99
   0  -3   1 1399.16   50.99
   0  -3   1 1377.26   52.59
   0  -3   1 1340.97   49.30
   0  -3   1 1343.97   53.79
   0  -3   1 1337.17   51.99
   0  -3   1 1407.66   46.90
   0  -3   1 1410.86   55.79
   0  -3   1 1364.06   47.50
   0  -3   1 1366.86   47.20
  -1   3  -1  142.49   18.40
  -1   3  -1  108.49    7.30
  -1   3  -1   90.79   10.60
  -1   3  -1  123.59   10.60
  -1   3  -1  113.19    9.80
  -1   3  -1  100.69   11.50
  -1   3  -1  130.59   12.90
  -1   3  -1  149.49   15.90
  -1   3  -1  129.69   13.20
   1  -3   1  124.89   11.90
   1  -3   1  116.79   12.10
   1  -3   1  121.89    7.80
   1  -3   1  114.09   12.40
   1  -3   1   91.59   11.60
   1  -3   1  117.29    7.00
   1  -3   1  119.59   10.10
   1  -3   1  123.79   13.90
   1  -3   1  115.19   11.50
   1  -3   1   88.99   11.10
   1  -3   1  118.09    6.40
   1  -3   1  154.08   18.80
  -2   3  -1  477.55   25.50
  -2   3  -1  449.16   16.60
  -2   3  -1  424.26   23.70
  -2   3  -1  515.75   26.50
  -2   3  -1  419.96   23.10
  -2   3  -1  439.36   27.00
  -2   3  -1  438.56   26.50
  -2   3  -1  461.45   23.70
  -2   3  -1  450.35   19.10
  -2   3  -1  452.65   25.30
  -2   3  -1  456.25   25.20
   2  -3   1  442.76   24.40
   2  -3   1  407.46   22.80
   2  -3   1  439.16   25.90
   2  -3   1  450.35   16.80
   2  -3   1  415.46   24.70
   2  -3   1  429.36   26.70
   2  -3   1  451.65   25.00
   2  -3   1  433.96   18.20
   2  -3   1  464.65   24.50
   2  -3   1  442.06   23.40
   2  -3   1  494.15   26.20
  -3   3  -1 2802.72  101.59
  -3   3  -1 2699.83  108.29
  -3   3  -1 2837.42   93.59
  -3   3  -1 2701.83   94.49
  -3   3  -1 2816.92  105.39
  -3   3  -1 2643.64  102.19
  -3   3  -1 2668.83  101.99
  -3   3  -1 2769.82   92.09
  -3   3  -1 2785.82   93.99
  -3   3  -1 2757.12   99.99
  -3   3  -1 2724.83  102.39
  -3   3  -1 2827.12  100.39
  -3   3  -1 2836.12  101.09
  -3   3  -1 2793.12  105.29
   3  -3   1 2658.43  108.19
   3  -3   1 2751.72   99.89
   3  -3   1 2725.83  103.09
   3  -3   1 2757.02  101.59
   3  -3   1 2671.23   92.39
   3  -3   1 2764.22  101.59
   3  -3   1 2611.94   99.89
   3  -3   1 2734.53  101.39
   3  -3   1 2715.43  102.39
   3  -3   1 2722.43   99.89
   3  -3   1 2742.63   99.19
  -4   3  -1  285.17   22.80
  -4   3  -1  251.67   18.30
  -4   3  -1  293.37   15.20
  -4   3  -1  282.87   18.70
  -4   3  -1  288.97   12.60
  -4   3  -1  271.07   20.90
  -4   3  -1  294.07   31.30
  -4   3  -1  262.37   20.10
  -4   3  -1  271.47   13.00
  -4   3  -1  268.27   20.60
  -4   3  -1  276.67   19.30
  -4   3  -1  270.47   20.70
   4  -3   1  296.47   21.70
   4  -3   1  303.07   21.70
   4  -3   1  260.47   20.50
   4  -3   1  284.07   14.60
   4  -3   1  324.47   23.90
   4  -3   1  318.17   24.30
   4  -3   1  289.47   22.10
   4  -3   1  276.27   21.00
   4  -3   1  291.97   28.90
   4  -3   1  276.37   19.70
  -5   3  -1  264.57   20.30
  -5   3  -1  284.87   15.60
  -5   3  -1  252.57   17.30
  -5   3  -1  326.67   37.40
  -5   3  -1  270.97   18.30
  -5   3  -1  278.57   21.90
  -5   3  -1  252.27   18.10
  -5   3  -1  264.97   12.80
  -5   3  -1  262.97   13.00
  -5   3  -1  257.67   22.40
   5  -3   1  283.97   23.30
   5  -3   1  272.47   14.40
   5  -3   1  224.98   18.40
   5  -3   1  226.58   19.70
   5  -3   1  235.58   20.40
   5  -3   1  288.67   22.10
   5  -3   1  237.28   22.00
   5  -3   1  223.08   20.10
   5  -3   1  289.67   22.20
   5  -3   1  267.47   20.60
  -6   3  -1  177.48   15.60
  -6   3  -1  204.18   31.70
  -6   3  -1  189.68   14.60
  -6   3  -1  175.08   10.90
  -6   3  -1  178.78   13.50
  -6   3  -1  225.98   19.30
  -6   3  -1  187.58   22.90
  -6   3  -1  174.08   26.40
  -6   3  -1  194.88   21.20
  -6   3  -1  181.18   12.80
  -6   3  -1  183.78   11.00
  -6   3  -1  178.88   13.90
  -6   3  -1  198.98   18.50
   6  -3   1  184.18   20.10
   6  -3   1  157.18   19.20
   6  -3   1  217.28   18.80
   6  -3   1  187.38   21.10
   6  -3   1  214.78   22.30
   6  -3   1  183.58   20.80
   6  -3   1  206.48   24.30
   6  -3   1  172.88   21.70
   6  -3   1  178.48   13.60
   6  -3   1  240.78   22.80
  -7   3  -1  229.08   13.30
  -7   3  -1  246.38   16.40
  -7   3  -1  229.28   20.30
  -7   3  -1  217.88   13.20
  -7   3  -1  251.87   12.80
  -7   3  -1  255.97   20.80
  -7   3  -1  213.78   24.70
  -7   3  -1  237.98   24.80
  -7   3  -1  231.58   12.40
  -7   3  -1  203.68   30.60
  -7   3  -1  214.68   15.20
  -7   3  -1  218.78   37.20
  -7   3  -1  222.08   18.10
   7  -3   1  233.18   23.20
   7  -3   1  237.98   26.80
   7  -3   1  203.08   22.80
   7  -3   1  206.58   24.60
   7  -3   1  228.08   25.40
   7  -3   1  224.48   14.50
   7  -3   1  251.57   25.90
   7  -3   1  202.28   21.90
   7  -3   1  226.38   29.20
  -8   3  -1   -6.00    6.50
  -8   3  -1    3.70    7.60
  -8   3  -1   -1.40    5.70
  -8   3  -1   -4.90    5.10
  -8   3  -1   -1.70    4.10
  -8   3  -1   -2.60    4.50
  -8   3  -1  -11.90    4.60
  -8   3  -1    3.00   24.60
  -8   3  -1    1.60    7.30
  -8   3  -1    3.50   17.30
   8  -3   1  -16.00    8.10
   8  -3   1   -1.90    9.50
   8  -3   1   -4.60    8.10
   8  -3   1   -3.60    9.30
   8  -3   1   -4.50    7.10
   8  -3   1   -7.60    8.10
   8  -3   1    7.00    9.10
   8  -3   1   -7.40    7.70
   8  -3   1    5.80    8.60
   8  -3   1    5.00    5.30
  -9   3  -1  185.28   19.40
  -9   3  -1  174.08   12.60
  -9   3  -1  180.78   13.50
  -9   3  -1  208.28   22.00
  -9   3  -1  201.08   15.60
  -9   3  -1  215.68   24.10
  -9   3  -1  174.48   37.40
  -9   3  -1  204.38   16.50
  -9   3  -1  147.69   30.30
  -9   3  -1  134.99   21.60
   9  -3   1  183.68   14.70
   9  -3   1  202.48   24.80
   9  -3   1  243.18   30.30
   9  -3   1  168.68   23.00
   9  -3   1  207.68   26.90
   9  -3   1  268.67   28.50
   9  -3   1  162.88   26.90
   9  -3   1  165.78   24.40
   9  -3   1  189.58   23.20
 -10   3  -1   56.79   10.80
 -10   3  -1   59.49   15.20
 -10   3  -1   75.49   11.60
 -10   3  -1   56.29   11.50
 -10   3  -1   50.89    8.40
 -10   3  -1   63.19    9.80
 -10   3  -1   54.79   27.50
 -10   3  -1   45.80   13.20
 -10   3  -1   77.69   27.50
  10  -3   1   68.49   17.00
  10  -3   1   42.00   13.60
  10  -3   1   49.00   15.60
  10  -3   1   61.39   17.00
  10  -3   1   47.80   14.10
  10  -3   1   74.19   11.40
  10  -3   1   77.49   17.40
 -11   3  -1   35.40    9.80
 -11   3  -1   57.29   12.00
 -11   3  -1   37.70   10.70
 -11   3  -1   49.20    9.00
 -11   3  -1   47.60   24.10
 -11   3  -1   57.89   10.10
  11  -3   1   33.10   13.50
  11  -3   1   50.49   11.20
  11  -3   1   61.69   17.20
  11  -3   1   50.49   17.70
  11  -3   1   28.70   16.60
  11  -3   1   44.00   14.80
  11  -3   1   57.09   16.40
 -12   3  -1  121.99   16.40
 -12   3  -1  115.19   12.60
 -12   3  -1  115.89   15.20
 -12   3  -1   78.29   12.60
 -12   3  -1   79.09   30.80
  12  -3   1   94.09   26.40
  12  -3   1   98.59   22.30
  12  -3   1  101.39   25.70
  12  -3   1  102.69   21.50
  12  -3   1  121.49   18.30
  12  -3   1  106.99   19.20
  12  -3   1  159.08   30.20
  12  -3   1  115.79   24.60
  13   2  -1   37.40   21.80
  13   2  -1   10.50   19.80
  13   2  -1   38.10   18.40
 -13  -2   1   22.90   12.60
 -13  -2   1   31.90    8.30
 -13  -2   1   36.40   27.10
 -13  -2   1   29.10   29.20
 -13  -2   1   15.50   18.10
 -13  -2   1   40.20    9.90
  12   2  -1  295.97   23.70
  12   2  -1  242.78   29.80
  12   2  -1  269.77   39.70
  12   2  -1  301.07   26.00
  12   2  -1  249.28   38.40
  12   2  -1  263.97   28.40
 -12  -2   1  341.17   19.90
 -12  -2   1  268.57   50.29
 -12  -2   1  284.77   17.50
 -12  -2   1  220.68   26.60
 -12  -2   1  307.37   44.10
 -12  -2   1  281.17   13.30
 -12  -2   1  277.37   47.60
  11   2  -1  196.58   32.50
  11   2  -1  221.68   18.20
  11   2  -1  180.28   22.30
  11   2  -1  212.98   32.90
  11   2  -1  190.78   18.90
  11   2  -1  213.28   23.80
  11   2  -1  208.98   19.10
 -11  -2   1  206.18   14.60
 -11  -2   1  240.68   35.90
 -11  -2   1  157.78   36.80
 -11  -2   1  230.38   25.60
 -11  -2   1  127.19   31.60
 -11  -2   1  234.48   15.60
 -11  -2   1  201.08   11.50
  10   2  -1   55.99    9.60
  10   2  -1   35.40   12.10
  10   2  -1   50.29   13.20
  10   2  -1   59.39   11.90
  10   2  -1   49.00    4.80
  10   2  -1   29.40   14.00
 -10  -2   1   51.39   14.20
 -10  -2   1   39.20    7.70
 -10  -2   1   52.89    5.70
 -10  -2   1   60.59    8.80
 -10  -2   1   35.40   18.20
 -10  -2   1   49.40   23.80
 -10  -2   1   30.80   20.40
   9   2  -1    0.60    2.30
   9   2  -1   -1.90    7.90
   9   2  -1   -0.80    5.80
   9   2  -1    1.40    5.10
   9   2  -1    4.60    5.70
   9   2  -1   12.10   10.70
   9   2  -1    1.00    7.90
  -9  -2   1    1.30    3.00
  -9  -2   1   14.90   15.90
  -9  -2   1   14.50   13.70
  -9  -2   1    0.30    4.80
  -9  -2   1    9.50    8.80
  -9  -2   1    0.50    5.10
  -9  -2   1    0.60    8.80
  -9  -2   1   -0.10   13.50
   8   2  -1   10.50    8.40
   8   2  -1    9.80    4.90
   8   2  -1    8.40    6.80
   8   2  -1   13.00    5.00
   8   2  -1    9.20    5.20
   8   2  -1   -6.50    8.70
   8   2  -1    7.00    2.50
   8   2  -1    7.50    4.80
  -8  -2   1   13.10    5.80
  -8  -2   1   11.10    5.30
  -8  -2   1   27.60   17.00
  -8  -2   1   10.40    8.80
  -8  -2   1    8.00    3.20
  -8  -2   1    0.20   13.30
  -8  -2   1   21.60   10.70
  -8  -2   1   -2.90   15.90
  -8  -2   1   10.60    4.90
   7   2  -1  618.84   25.60
   7   2  -1  615.14   31.30
   7   2  -1  604.64   21.90
   7   2  -1  601.74   32.50
   7   2  -1  683.33   39.40
   7   2  -1  606.14   25.10
   7   2  -1  607.64   25.90
   7   2  -1  647.64   25.70
  -7  -2   1  620.24   25.60
  -7  -2   1  567.34   44.50
  -7  -2   1  592.14   40.60
  -7  -2   1  612.94   25.70
  -7  -2   1  614.04   31.70
  -7  -2   1  635.44   36.30
  -7  -2   1  649.04   48.90
  -7  -2   1  597.34   24.80
  -7  -2   1  604.84   22.20
   6   2  -1 1139.09   39.20
   6   2  -1 1056.79   49.00
   6   2  -1 1046.50   37.70
   6   2  -1 1086.09   41.10
   6   2  -1 1087.39   46.20
   6   2  -1 1189.38   40.80
   6   2  -1 1112.59   46.30
   6   2  -1 1030.00   53.79
   6   2  -1 1099.09   37.00
   6   2  -1 1105.09   39.50
  -6  -2   1 1106.09   38.30
  -6  -2   1 1094.79   41.10
  -6  -2   1 1096.19   56.19
  -6  -2   1 1073.59   61.99
  -6  -2   1 1147.19   47.50
  -6  -2   1 1140.79   40.50
  -6  -2   1 1205.88   51.69
  -6  -2   1 1030.80   58.99
  -6  -2   1 1132.09   41.40
  -6  -2   1 1138.29   56.19
   5   2  -1  324.77   12.30
   5   2  -1  358.56   25.60
   5   2  -1  335.47   32.90
   5   2  -1  350.76   25.10
   5   2  -1  326.57   15.80
   5   2  -1  351.36   19.10
   5   2  -1  312.07   21.20
   5   2  -1  336.27   11.80
   5   2  -1  312.57   22.90
   5   2  -1  361.86   35.60
   5   2  -1  345.17   15.30
   5   2  -1  320.67   15.60
  -5  -2   1  337.27   14.60
  -5  -2   1  338.47   19.70
  -5  -2   1  389.46   23.50
  -5  -2   1  337.77   26.10
  -5  -2   1  345.67   29.90
  -5  -2   1  332.97   12.70
  -5  -2   1  370.26   27.40
  -5  -2   1  347.07   30.80
  -5  -2   1  336.47   15.50
   4   2  -1  572.04   25.30
   4   2  -1  592.64   23.90
   4   2  -1  584.14   36.70
   4   2  -1  629.54   23.10
   4   2  -1  532.25   31.20
   4   2  -1  503.85   36.70
   4   2  -1  589.54   24.30
   4   2  -1  577.14   32.60
   4   2  -1  611.54   29.30
   4   2  -1  591.84   30.50
  -4  -2   1  589.64   20.30
  -4  -2   1  580.44   22.90
  -4  -2   1  571.84   29.80
  -4  -2   1  591.64   26.60
  -4  -2   1  635.74   33.40
  -4  -2   1  580.74   34.30
  -4  -2   1  589.24   21.90
  -4  -2   1  581.04   37.50
  -4  -2   1  544.95   35.80
  -4  -2   1  590.84   23.00
   3   2  -1   83.29    6.80
   3   2  -1   93.29    6.80
   3   2  -1   94.89    5.90
   3   2  -1   84.49    9.80
   3   2  -1   84.49    6.00
   3   2  -1   77.59   10.60
   3   2  -1  111.99   12.80
   3   2  -1   72.19   11.60
   3   2  -1   93.19   11.00
   3   2  -1  137.99   17.80
   3   2  -1   98.29   16.00
   3   2  -1   89.19    8.20
   3   2  -1   92.49    7.70
  -3  -2   1  102.89   12.80
  -3  -2   1   80.49    6.80
  -3  -2   1   90.39    6.50
  -3  -2   1   78.79    6.20
  -3  -2   1  111.29   10.30
  -3  -2   1   93.49    5.70
  -3  -2   1   86.19    3.80
  -3  -2   1   76.49   13.90
  -3  -2   1   84.69    6.30
  -3  -2   1   92.89   10.80
  -3  -2   1   86.99    6.30
  -3  -2   1   47.60   10.20
  -3  -2   1   81.99    5.10
  -3  -2   1  126.49   17.70
   2   2  -1  144.19   14.90
   2   2  -1  153.78   10.70
   2   2  -1  146.69    8.70
   2   2  -1  152.58   12.10
   2   2  -1  171.68   10.70
   2   2  -1  165.28    7.00
   2   2  -1  147.49   13.10
   2   2  -1  165.58    8.90
   2   2  -1  126.79   12.90
   2   2  -1  147.09    9.10
   2   2  -1  172.38    9.90
   2   2  -1  164.38    9.00
   2   2  -1  149.69    9.70
   2   2  -1  181.28   17.30
  -2  -2   1  158.48    7.60
  -2  -2   1  178.68   15.20
  -2  -2   1  159.98    8.10
  -2  -2   1  155.38   13.90
  -2  -2   1  159.28    5.60
  -2  -2   1  160.98   11.30
  -2  -2   1  146.39   10.10
  -2  -2   1  170.28    9.80
  -2  -2   1  152.68    7.80
  -2  -2   1  166.38   11.20
  -2  -2   1  166.08    6.90
  -2  -2   1  167.58    8.90
  -2  -2   1  172.98   11.70
   1   2  -1 1453.25   50.79
   1   2  -1 1345.57   50.49
   1   2  -1 1461.55   50.79
   1   2  -1 1363.56   53.89
   1   2  -1 1430.86   50.29
   1   2  -1 1425.16   52.79
   1   2  -1 1364.16   52.49
   1   2  -1 1446.96   49.30
   1   2  -1 1444.86   46.80
   1   2  -1 1491.15   54.69
   1   2  -1 1399.56   51.39
   1   2  -1 1345.57   51.19
   1   2  -1 1403.86   52.59
  -1  -2   1 1403.26   47.80
  -1  -2   1 1377.26   46.90
  -1  -2   1 1393.36   47.30
  -1  -2   1 1397.16   46.70
  -1  -2   1 1396.16   52.79
  -1  -2   1 1416.36   46.60
  -1  -2   1 1408.86   51.09
  -1  -2   1 1433.56   51.29
  -1  -2   1 1430.96   48.80
  -1  -2   1 1445.16   49.90
  -1  -2   1 1419.76   49.99
  -1  -2   1 1384.76   54.09
  -1  -2   1 1468.15   50.69
  -1  -2   1 1452.05   52.39
  -1  -2   1 1317.87   46.20
  -1  -2   1 1411.86   49.10
   0   2  -1  169.18   12.90
   0   2  -1  143.39   11.00
   0   2  -1  145.39   11.10
   0   2  -1  152.58    7.50
   0   2  -1  164.58   10.60
   0   2  -1  178.08   12.90
   0   2  -1  153.18   10.50
   0   2  -1  153.98   10.00
   0   2  -1  140.69   11.40
   0   2  -1  164.08    7.70
   0   2  -1  182.78   12.50
   0   2  -1  144.49    8.50
   0   2  -1  147.49   11.70
   0  -2   1  151.68   11.20
   0  -2   1  137.09    8.40
   0  -2   1  150.68    7.30
   0  -2   1  138.59   10.60
   0  -2   1  147.89   11.70
   0  -2   1  159.78   10.40
   0  -2   1  171.18   12.10
   0  -2   1  148.19    7.20
   0  -2   1  137.69   11.80
   0  -2   1  140.39    6.80
   0  -2   1  124.29    9.90
   0  -2   1  157.78   12.60
   0  -2   1  164.78   10.60
   0  -2   1  153.88   11.00
  -1   2  -1   87.89    8.60
  -1   2  -1   76.59    8.80
  -1   2  -1   90.99    6.90
  -1   2  -1   71.39    9.70
  -1   2  -1   90.39    5.80
  -1   2  -1   86.79    4.00
  -1   2  -1   56.69    7.40
  -1   2  -1   90.59    9.80
  -1   2  -1   68.19    9.00
  -1   2  -1   69.19    7.20
  -1   2  -1   90.39    9.50
   1  -2   1   71.59    8.60
   1  -2   1   68.89    8.60
   1  -2   1   87.89    8.70
   1  -2   1   83.29    4.80
   1  -2   1   86.79    5.40
   1  -2   1   91.99    9.80
   1  -2   1   59.99    8.30
   1  -2   1  112.99    9.30
   1  -2   1   91.39    9.40
   1  -2   1   91.79   10.60
  -2   2  -1  872.81   31.90
  -2   2  -1  860.01   35.20
  -2   2  -1  851.91   40.20
  -2   2  -1  931.51   36.80
  -2   2  -1  871.11   29.80
  -2   2  -1  860.91   36.60
  -2   2  -1  846.12   34.80
  -2   2  -1  895.71   36.60
  -2   2  -1  848.62   35.50
  -2   2  -1  825.22   35.40
  -2   2  -1  879.11   37.90
  -2   2  -1  853.61   37.90
  -2   2  -1  861.81   31.40
   2  -2   1  842.12   35.70
   2  -2   1  903.51   36.90
   2  -2   1  875.81   35.10
   2  -2   1  866.31   35.50
   2  -2   1  835.72   37.80
   2  -2   1  841.42   37.10
   2  -2   1  861.31   35.50
   2  -2   1  881.61   37.00
   2  -2   1  853.11   36.60
   2  -2   1  872.91   36.40
  -3   2  -1   34.60    7.50
  -3   2  -1   38.00    8.10
  -3   2  -1   40.60    8.80
  -3   2  -1   50.59    9.50
  -3   2  -1   27.40    7.10
  -3   2  -1   32.80   12.60
  -3   2  -1   41.40    8.60
  -3   2  -1   53.79    9.80
  -3   2  -1   57.99    8.20
  -3   2  -1   46.30    4.70
  -3   2  -1   36.60    4.20
  -3   2  -1   65.39    7.20
   3  -2   1   37.10    8.30
   3  -2   1   40.40    9.60
   3  -2   1   42.50    9.20
   3  -2   1   15.70    7.20
   3  -2   1   29.60    7.70
   3  -2   1   26.10    7.10
   3  -2   1   44.70   10.10
   3  -2   1   47.10    5.10
   3  -2   1   48.00    5.90
   3  -2   1   39.50    8.10
   3  -2   1   36.50    7.70
   3  -2   1   29.00    8.20
  -4   2  -1 1289.27   46.90
  -4   2  -1 1245.08   48.80
  -4   2  -1 1219.38   61.09
  -4   2  -1 1216.78   56.39
  -4   2  -1 1276.97   51.59
  -4   2  -1 1318.97   52.09
  -4   2  -1 1290.77   53.89
  -4   2  -1 1305.97   46.10
  -4   2  -1 1164.78   51.89
  -4   2  -1 1214.98   48.10
  -4   2  -1 1234.38   43.80
   4  -2   1 1203.38   51.59
   4  -2   1 1182.38   55.39
   4  -2   1 1234.78   51.99
   4  -2   1 1232.28   51.29
   4  -2   1 1246.78   53.29
   4  -2   1 1275.17   50.59
   4  -2   1 1203.78   44.00
   4  -2   1 1226.28   54.09
   4  -2   1 1234.68   49.30
   4  -2   1 1183.78   50.79
   4  -2   1 1205.68   49.60
  -5   2  -1  430.66   25.70
  -5   2  -1  425.96   25.10
  -5   2  -1  411.26   21.40
  -5   2  -1  403.86   19.40
  -5   2  -1  381.96   18.60
  -5   2  -1  416.36   31.70
  -5   2  -1  362.66   24.80
  -5   2  -1  382.36   22.80
  -5   2  -1  378.56   22.80
  -5   2  -1  387.26   18.90
  -5   2  -1  382.66   16.60
  -5   2  -1  399.56   21.10
  -5   2  -1  400.56   34.10
  -5   2  -1  386.56   16.70
   5  -2   1  369.96   23.80
   5  -2   1  364.46   28.90
   5  -2   1  388.06   25.60
   5  -2   1  412.56   27.50
   5  -2   1  441.96   35.40
   5  -2   1  420.36   24.90
   5  -2   1  349.17   23.90
   5  -2   1  388.76   23.30
   5  -2   1  381.16   30.90
   5  -2   1  391.06   17.70
   5  -2   1  438.56   23.90
  -6   2  -1  173.68   18.70
  -6   2  -1  173.08   16.50
  -6   2  -1  219.28   32.20
  -6   2  -1  169.28   15.40
  -6   2  -1  153.58   23.90
  -6   2  -1  185.08   15.80
  -6   2  -1  153.18   11.80
  -6   2  -1  190.18   17.60
  -6   2  -1  159.28   13.30
  -6   2  -1  175.68   10.10
  -6   2  -1  186.18   11.90
  -6   2  -1  187.08   10.60
   6  -2   1  178.38   11.50
   6  -2   1  202.78   23.20
   6  -2   1  178.88   18.10
   6  -2   1  152.48   16.50
   6  -2   1  169.68   18.50
   6  -2   1  177.78   19.20
   6  -2   1  205.58   19.20
   6  -2   1  162.58   18.20
   6  -2   1  170.78   17.50
   6  -2   1  208.78   18.10
  -7   2  -1  683.03   38.00
  -7   2  -1  658.63   34.60
  -7   2  -1  687.43   27.70
  -7   2  -1  697.13   32.10
  -7   2  -1  700.73   28.30
  -7   2  -1  693.03   29.60
  -7   2  -1  731.83   34.50
  -7   2  -1  730.13   53.89
  -7   2  -1  690.13   48.40
  -7   2  -1  723.23   36.00
  -7   2  -1  764.12   31.00
  -7   2  -1  655.63   36.70
   7  -2   1  723.13   38.40
   7  -2   1  750.92   39.90
   7  -2   1  757.22   38.00
   7  -2   1  721.73   30.20
   7  -2   1  739.43   37.20
   7  -2   1  800.82   43.10
   7  -2   1  688.73   39.80
   7  -2   1  787.32   39.60
   7  -2   1  723.93   37.90
   7  -2   1  665.93   43.10
  -8   2  -1  370.36   26.10
  -8   2  -1  354.26   25.70
  -8   2  -1  353.26   20.30
  -8   2  -1  347.17   17.10
  -8   2  -1  348.07   19.30
  -8   2  -1  342.47   17.90
  -8   2  -1  382.66   23.70
  -8   2  -1  366.36   20.60
  -8   2  -1  346.47   21.90
  -8   2  -1  305.57   38.40
  -8   2  -1  361.46   26.90
   8  -2   1  356.36   25.50
   8  -2   1  339.77   26.00
   8  -2   1  372.06   26.50
   8  -2   1  358.06   27.90
   8  -2   1  352.66   26.40
   8  -2   1  320.47   26.10
   8  -2   1  362.46   32.20
   8  -2   1  300.97   30.40
   8  -2   1  397.26   19.30
  -9   2  -1   13.30    7.30
  -9   2  -1   13.50   16.80
  -9   2  -1   19.80    9.30
  -9   2  -1    4.00    9.00
  -9   2  -1   10.70    9.40
  -9   2  -1   18.60    8.20
  -9   2  -1   21.40    5.90
  -9   2  -1   14.00    7.30
  -9   2  -1   18.10    7.20
  -9   2  -1   -4.40   16.20
  -9   2  -1   21.70    6.80
   9  -2   1    5.90    8.40
   9  -2   1   15.20    9.60
   9  -2   1   21.70    6.80
   9  -2   1   19.70   10.70
   9  -2   1    8.00   10.00
   9  -2   1   11.80   10.30
   9  -2   1   16.70    9.90
   9  -2   1   21.10   10.90
   9  -2   1   21.30   12.80
   9  -2   1   14.80   13.40
 -10   2  -1  122.59   19.60
 -10   2  -1  134.89   10.90
 -10   2  -1   98.79   27.60
 -10   2  -1  108.39   11.80
 -10   2  -1  100.09   13.60
 -10   2  -1  127.19   36.50
 -10   2  -1  123.39   13.60
  10  -2   1  125.39   25.00
  10  -2   1   85.69   16.20
  10  -2   1  137.19   20.50
  10  -2   1  123.09   20.10
  10  -2   1  146.09   20.90
  10  -2   1  108.09   18.60
  10  -2   1  144.29   14.00
  10  -2   1   85.59   17.30
 -11   2  -1   51.69   25.80
 -11   2  -1   44.40    8.90
 -11   2  -1   42.40   10.10
 -11   2  -1   64.09   10.80
 -11   2  -1   17.20   23.20
 -11   2  -1   43.30    7.90
  11  -2   1   37.70   11.70
  11  -2   1   41.10   15.20
  11  -2   1   67.69   16.50
  11  -2   1   44.50   13.90
  11  -2   1   26.50   18.40
  11  -2   1   51.09   15.60
  11  -2   1   28.50   15.20
  11  -2   1   28.90    8.60
 -12   2  -1   42.00   25.70
 -12   2  -1   29.80   26.00
 -12   2  -1   -0.30    6.70
 -12   2  -1   25.60    9.80
 -12   2  -1    4.80    5.70
 -12   2  -1    2.60    7.60
  12  -2   1   -0.60    9.90
  12  -2   1   19.90   16.60
  12  -2   1    8.30   13.50
  12  -2   1    1.70   13.00
  12  -2   1   17.20   16.50
  12  -2   1    1.60   13.70
  12  -2   1   11.90   11.70
  12  -2   1    7.40    9.40
  12  -2   1  -17.70   12.40
 -13   2  -1  122.69   14.90
 -13   2  -1  131.69   16.70
 -13   2  -1   69.99   34.10
 -13   2  -1  100.99   15.10
 -13   2  -1   97.89   11.30
 -13   2  -1  134.89   40.50
  13  -2   1   68.99   25.90
  13  -2   1   92.99   23.00
  13  -2   1   94.99   23.00
  13  -2   1  134.49   22.10
  13  -2   1   67.39   18.50
  13  -2   1   99.99   28.30
  13   1  -1  -14.30   12.80
  13   1  -1   -1.20   15.80
  13   1  -1   19.40   21.30
  13   1  -1   20.20   19.20
 -13  -1   1   -2.90    6.90
 -13  -1   1   25.50   27.00
 -13  -1   1   -8.10   14.40
 -13  -1   1  -12.60   24.70
 -13  -1   1    5.40    4.40
 -13  -1   1   -8.30    7.40
  12   1  -1   37.10   13.10
  12   1  -1   59.89   11.20
  12   1  -1   53.59   17.70
  12   1  -1   54.89    7.10
  12   1  -1   31.40   14.50
  12   1  -1   37.10   10.00
  12   1  -1   95.99   26.80
 -12  -1   1   18.80   18.10
 -12  -1   1   65.99    7.10
 -12  -1   1   65.09   28.30
 -12  -1   1   42.10    9.20
 -12  -1   1   43.50   14.50
 -12  -1   1   51.49   10.00
 -12  -1   1   33.30   27.10
  11   1  -1  294.97   31.50
  11   1  -1  270.17   20.90
  11   1  -1  276.07   14.00
  11   1  -1  297.17   21.90
  11   1  -1  302.27   22.10
  11   1  -1  259.27   24.40
  11   1  -1  366.16   43.00
 -11  -1   1  282.37   13.40
 -11  -1   1  201.58   33.40
 -11  -1   1  197.98   39.10
 -11  -1   1  270.17   17.40
 -11  -1   1  258.07   17.30
 -11  -1   1  245.88   27.60
 -11  -1   1  294.37   51.09
  10   1  -1  179.48   14.40
  10   1  -1  193.98   10.70
  10   1  -1  188.98   18.80
  10   1  -1  203.48   16.90
  10   1  -1  181.48   23.10
  10   1  -1  178.18   14.40
  10   1  -1  177.48   18.70
  10   1  -1  177.18   29.80
  10   1  -1  159.68   18.90
  10   1  -1  184.18   17.20
 -10  -1   1  162.98   13.30
 -10  -1   1  182.88   13.80
 -10  -1   1  221.58   38.00
 -10  -1   1  166.28   20.90
 -10  -1   1  116.89   33.60
 -10  -1   1  168.58   27.20
 -10  -1   1  188.78   10.40
 -10  -1   1  163.88   13.30
   9   1  -1  143.49   22.70
   9   1  -1  108.89   13.10
   9   1  -1  140.89   13.60
   9   1  -1  134.59   19.00
   9   1  -1  105.29    7.90
   9   1  -1  111.79   14.60
   9   1  -1  109.69   12.40
   9   1  -1  110.99   15.10
   9   1  -1  106.09   14.40
   9   1  -1  146.39   25.90
  -9  -1   1  106.29    7.80
  -9  -1   1  110.39   23.00
  -9  -1   1  121.99   17.80
  -9  -1   1  105.79   26.30
  -9  -1   1   95.29    9.90
  -9  -1   1  120.59   11.60
  -9  -1   1   85.69   25.00
  -9  -1   1  130.69   12.20
   8   1  -1    7.20    6.20
   8   1  -1    2.70    5.00
   8   1  -1    6.40    5.60
   8   1  -1    8.70    5.40
   8   1  -1    8.50   10.60
   8   1  -1    1.90    3.10
   8   1  -1    4.30    5.50
   8   1  -1   -3.60    5.00
   8   1  -1   -5.20    7.40
  -8  -1   1    9.60   16.40
  -8  -1   1    5.30    3.20
  -8  -1   1    3.10    8.10
  -8  -1   1   -0.40    4.60
  -8  -1   1   -2.50    4.60
  -8  -1   1    7.60   12.60
  -8  -1   1   10.80   15.80
  -8  -1   1    2.50    4.70
   7   1  -1    5.10    5.10
   7   1  -1    6.00    5.90
   7   1  -1   -5.10    4.50
   7   1  -1    7.50    3.10
   7   1  -1    3.90    4.90
   7   1  -1    5.10    5.30
   7   1  -1   30.10   10.80
   7   1  -1   -0.60    8.30
   7   1  -1    7.20    5.40
  -7  -1   1   12.10    5.10
  -7  -1   1    1.70    8.00
  -7  -1   1    7.50    4.20
  -7  -1   1  -10.80    9.10
  -7  -1   1    6.30    7.40
  -7  -1   1   15.20   16.70
  -7  -1   1    3.00    4.50
  -7  -1   1    6.60    2.90
  -7  -1   1    2.50   12.60
  -7  -1   1    6.30    4.20
   6   1  -1  150.48   11.50
   6   1  -1  151.98   10.10
   6   1  -1  194.08   22.40
   6   1  -1  154.98   11.40
   6   1  -1  183.58   18.80
   6   1  -1  136.19   10.60
   6   1  -1  140.19    7.50
   6   1  -1  167.48   16.90
   6   1  -1  169.08   10.80
   6   1  -1  141.79   14.10
  -6  -1   1  151.58   10.00
  -6  -1   1  176.88   27.20
  -6  -1   1  159.08    9.50
  -6  -1   1  152.98   22.30
  -6  -1   1  122.79   21.10
  -6  -1   1  133.19    9.30
  -6  -1   1  176.98   22.40
  -6  -1   1  159.78    7.60
  -6  -1   1  156.38   17.60
   5   1  -1 1285.37   49.20
   5   1  -1 1280.87   44.80
   5   1  -1 1264.77   46.50
   5   1  -1 1261.47   42.80
   5   1  -1 1330.77   46.40
   5   1  -1 1280.17   47.20
   5   1  -1 1208.68   59.09
   5   1  -1 1315.47   44.80
   5   1  -1 1232.88   46.80
   5   1  -1 1231.48   51.89
   5   1  -1 1147.09   60.89
   5   1  -1 1195.68   63.29
   5   1  -1 1261.07   55.89
   5   1  -1 1166.88   59.59
  -5  -1   1 1274.17   45.60
  -5  -1   1 1282.77   42.80
  -5  -1   1 1223.88   58.19
  -5  -1   1 1156.18   62.69
  -5  -1   1 1265.27   49.90
  -5  -1   1 1194.28   60.39
  -5  -1   1 1272.77   56.79
  -5  -1   1 1327.97   47.10
  -5  -1   1 1256.57   44.60
  -5  -1   1 1241.58   44.90
  -5  -1   1 1278.47   52.79
   4   1  -1   72.09   17.40
   4   1  -1   68.19    6.70
   4   1  -1   53.19    4.00
   4   1  -1   70.89    7.80
   4   1  -1   67.39    9.40
   4   1  -1   56.79   10.60
   4   1  -1   62.09    4.60
   4   1  -1   60.99   12.80
   4   1  -1   66.79   10.60
   4   1  -1   64.59   14.50
   4   1  -1   68.09   12.40
   4   1  -1   66.49    5.30
   4   1  -1   67.89    8.50
   4   1  -1   55.69    5.10
   4   1  -1   67.39    7.40
   4   1  -1   57.29    7.40
  -4  -1   1   71.69    5.90
  -4  -1   1   87.89   11.40
  -4  -1   1   73.99    6.40
  -4  -1   1   52.79    4.10
  -4  -1   1   42.90   12.30
  -4  -1   1   69.79    6.70
  -4  -1   1   74.09    6.70
  -4  -1   1   48.60   13.50
  -4  -1   1   58.89   16.90
  -4  -1   1   76.49   14.70
  -4  -1   1   54.39    9.90
   3   1  -1  263.97   12.80
   3   1  -1  273.37    9.60
   3   1  -1  233.58   14.70
   3   1  -1  276.27   12.50
   3   1  -1  263.27   12.60
   3   1  -1  272.77   22.00
   3   1  -1  256.07    9.90
   3   1  -1  272.87   17.90
   3   1  -1  271.77   17.20
   3   1  -1  301.97   15.80
   3   1  -1  272.17   12.00
   3   1  -1  220.48   19.50
   3   1  -1  277.27   13.80
   3   1  -1  270.97   17.80
  -3  -1   1  268.67    9.70
  -3  -1   1  256.37   11.40
  -3  -1   1  216.48   19.90
  -3  -1   1  298.77   18.80
  -3  -1   1  262.47   20.50
  -3  -1   1  279.57   10.50
  -3  -1   1  263.57   13.80
  -3  -1   1  268.77   14.20
  -3  -1   1  267.67   11.50
  -3  -1   1  254.17   11.60
  -3  -1   1  283.17   15.90
  -3  -1   1  271.47   11.00
  -3  -1   1  275.97   10.70
  -3  -1   1  283.27   11.10
   2   1  -1  105.09    7.10
   2   1  -1  105.69    6.30
   2   1  -1  109.89   13.20
   2   1  -1   92.59    8.40
   2   1  -1   97.49    7.20
   2   1  -1  152.08   15.80
   2   1  -1  116.49    5.50
   2   1  -1   99.19    7.40
   2   1  -1   99.29    3.80
   2   1  -1  110.39    6.80
   2   1  -1   84.69    9.20
   2   1  -1   87.69    9.30
   2   1  -1  108.99    5.30
   2   1  -1  115.19   11.50
  -2  -1   1   87.69   12.30
  -2  -1   1  106.19    6.00
  -2  -1   1  103.29    6.40
  -2  -1   1  104.19    9.20
  -2  -1   1  106.19    6.80
  -2  -1   1   91.59    5.60
  -2  -1   1   92.89   12.30
  -2  -1   1  105.59   11.60
  -2  -1   1   95.59    4.90
  -2  -1   1   95.69    6.50
  -2  -1   1  109.59    7.80
  -2  -1   1  102.69    5.80
  -2  -1   1  114.49    8.90
  -2  -1   1  130.29   12.00
  -2  -1   1  101.49    3.90
   1   1  -1  487.95   18.40
   1   1  -1  473.65   19.70
   1   1  -1  494.35   19.10
   1   1  -1  473.55   19.50
   1   1  -1  513.05   18.40
   1   1  -1  486.85   22.30
   1   1  -1  481.55   21.10
   1   1  -1  455.05   18.80
   1   1  -1  498.55   16.20
   1   1  -1  461.75   18.20
   1   1  -1  485.45   19.10
   1   1  -1  478.75   18.30
  -1  -1   1  478.85   17.80
  -1  -1   1  493.75   16.10
  -1  -1   1  483.45   17.40
  -1  -1   1  478.45   17.20
  -1  -1   1  491.15   19.10
  -1  -1   1  449.95   19.60
  -1  -1   1  461.95   16.30
  -1  -1   1  468.35   22.10
  -1  -1   1  494.75   17.70
  -1  -1   1  462.35   21.10
  -1  -1   1  505.65   19.00
  -1  -1   1  504.45   18.40
  -1  -1   1  467.05   16.60
   0   1  -1 3047.40  161.18
   0   1  -1 2840.42  383.56
   0   1  -1 3172.18  155.28
   0  -1   1 2886.91  158.08
   0  -1   1 3236.78  153.28
   0  -1   1 3103.99  424.36
  -1   1  -1   24.10    2.50
  -1   1  -1   30.90    3.80
  -1   1  -1   29.80    5.40
  -1   1  -1   19.00    4.20
  -1   1  -1   20.30    3.20
  -1   1  -1   23.00    4.70
  -1   1  -1   16.80    1.80
  -1   1  -1   21.30    6.10
  -1   1  -1   28.20    5.20
  -1   1  -1   26.00    5.10
  -1   1  -1   25.80    5.30
  -1   1  -1   17.10    4.10
  -1   1  -1   20.20    4.50
  -1   1  -1   24.10    5.10
   1  -1   1   22.70    4.90
   1  -1   1   20.50    4.90
   1  -1   1   16.70    5.30
   1  -1   1   21.90    5.00
   1  -1   1   18.20    4.50
   1  -1   1   13.20    4.40
   1  -1   1   20.40    5.10
   1  -1   1   24.50    3.30
   1  -1   1   18.00    4.50
   1  -1   1   16.40    3.90
   1  -1   1   25.60    5.30
  -2   1  -1   31.90    5.00
  -2   1  -1   23.20    4.60
  -2   1  -1   37.20    6.60
  -2   1  -1   39.70    4.70
  -2   1  -1   40.10    5.70
  -2   1  -1   19.70    9.10
  -2   1  -1   41.40    3.50
  -2   1  -1   28.30    5.90
  -2   1  -1   25.70    3.60
  -2   1  -1   23.00    7.40
  -2   1  -1   38.50    6.50
  -2   1  -1   30.70    6.40
  -2   1  -1   31.00    4.30
  -2   1  -1   35.30    3.30
   2  -1   1   23.60    5.70
   2  -1   1   36.40    5.80
   2  -1   1   24.90    5.80
   2  -1   1   29.30    4.80
   2  -1   1   30.60    4.20
   2  -1   1   44.10    7.40
   2  -1   1   32.00    6.20
   2  -1   1   26.00    5.30
   2  -1   1   32.60    6.90
   2  -1   1   34.40    6.80
   2  -1   1   26.70    5.10
   2  -1   1   27.40    5.50
  -3   1  -1  265.37   13.90
  -3   1  -1  278.07   14.60
  -3   1  -1  279.77   12.50
  -3   1  -1  309.97   15.90
  -3   1  -1  244.78   16.30
  -3   1  -1  292.37   11.40
  -3   1  -1  318.67   20.60
  -3   1  -1  250.17   21.50
  -3   1  -1  283.67   13.70
  -3   1  -1  276.57   11.40
  -3   1  -1  274.67   12.70
  -3   1  -1  266.67   15.20
  -3   1  -1  263.37   16.30
  -3   1  -1  273.97   13.40
  -3   1  -1  279.67   16.60
   3  -1   1  262.27   14.00
   3  -1   1  260.97   19.20
   3  -1   1  265.57   14.80
   3  -1   1  290.37   16.60
   3  -1   1  237.28   14.20
   3  -1   1  268.87   16.50
   3  -1   1  265.07   15.10
   3  -1   1  252.07   16.30
   3  -1   1  278.87   17.60
   3  -1   1  275.17   14.40
   3  -1   1  312.17   16.10
   3  -1   1  284.37   21.90
  -4   1  -1    7.40    6.30
  -4   1  -1   12.40    6.30
  -4   1  -1   -0.60    3.50
  -4   1  -1    7.30    4.60
  -4   1  -1   11.10    7.00
  -4   1  -1    3.50    3.50
  -4   1  -1   -9.50    9.80
  -4   1  -1    4.30    5.80
  -4   1  -1   11.30    6.10
  -4   1  -1    8.20    3.50
  -4   1  -1    5.70   11.90
  -4   1  -1    4.10    5.30
  -4   1  -1  -13.70    9.20
  -4   1  -1    3.80    4.70
  -4   1  -1    3.80    3.70
   4  -1   1   -2.20    5.10
   4  -1   1   10.70    6.80
   4  -1   1    0.20    5.90
   4  -1   1    2.60    5.50
   4  -1   1    8.40    7.20
   4  -1   1    3.30    3.60
   4  -1   1    6.50    6.40
   4  -1   1    6.50    7.00
   4  -1   1   12.00   13.00
   4  -1   1   -1.60    5.70
   4  -1   1  -13.90    8.20
  -5   1  -1   13.80    6.40
  -5   1  -1    2.70    3.60
  -5   1  -1    2.30    4.80
  -5   1  -1   -2.70    3.40
  -5   1  -1    8.40    4.60
  -5   1  -1    5.40    4.50
  -5   1  -1    6.90    3.90
  -5   1  -1    4.50    5.10
  -5   1  -1   10.80   10.50
  -5   1  -1    8.60    6.10
  -5   1  -1   -1.20   11.10
  -5   1  -1   -0.20    4.60
   5  -1   1    0.00    5.30
   5  -1   1    4.90   10.00
   5  -1   1    8.20    6.10
   5  -1   1    2.50    4.90
   5  -1   1    8.40    6.30
   5  -1   1   10.10    6.30
   5  -1   1    8.50    7.40
   5  -1   1    3.00    5.60
   5  -1   1   11.90    6.70
   5  -1   1    9.80    3.80
   5  -1   1    5.90    5.60
   5  -1   1    4.80    6.00
   5  -1   1   -5.30   11.70
  -6   1  -1  267.77   30.90
  -6   1  -1  231.68   15.60
  -6   1  -1  266.17   17.40
  -6   1  -1  224.58   18.30
  -6   1  -1  228.38   12.80
  -6   1  -1  235.08   13.90
  -6   1  -1  186.78   29.30
  -6   1  -1  252.77   19.50
  -6   1  -1  232.78   12.90
  -6   1  -1  231.68   11.50
  -6   1  -1  274.37   14.10
  -6   1  -1  220.38   14.80
   6  -1   1  233.38   20.60
   6  -1   1  226.78   16.90
   6  -1   1  240.68   18.60
   6  -1   1  247.38   19.20
   6  -1   1  225.78   19.40
   6  -1   1  265.67   19.50
   6  -1   1  270.47   18.30
   6  -1   1  252.27   12.90
   6  -1   1  276.67   17.40
   6  -1   1  259.87   17.30
  -7   1  -1   90.39    8.60
  -7   1  -1   79.39   17.60
  -7   1  -1  105.09   12.80
  -7   1  -1  101.39   13.60
  -7   1  -1  101.39    8.70
  -7   1  -1   98.69    9.60
  -7   1  -1  108.89   10.70
  -7   1  -1  104.39   10.40
  -7   1  -1  100.49    9.60
  -7   1  -1   95.19   21.70
  -7   1  -1  106.29   16.40
  -7   1  -1  105.09   12.30
  -7   1  -1   77.29   21.90
   7  -1   1   89.49   12.40
   7  -1   1   89.59   16.50
   7  -1   1   75.39   13.40
   7  -1   1   84.39   14.00
   7  -1   1   90.89   12.60
   7  -1   1   92.89   13.20
   7  -1   1  110.59   14.00
   7  -1   1   84.89   12.70
   7  -1   1  108.09    9.80
  -8   1  -1   17.20    5.00
  -8   1  -1   24.10   11.30
  -8   1  -1    9.60    5.90
  -8   1  -1   12.60    5.80
  -8   1  -1   15.10    7.10
  -8   1  -1   22.60    5.60
  -8   1  -1   21.40   16.20
  -8   1  -1   -6.60   15.90
  -8   1  -1   28.10    7.00
  -8   1  -1   19.50    6.40
  -8   1  -1   21.80    4.90
   8  -1   1   18.20    8.90
   8  -1   1    8.70    8.20
   8  -1   1    2.30    7.40
   8  -1   1   23.30    8.80
   8  -1   1   16.80    9.10
   8  -1   1   21.50    8.80
   8  -1   1    5.70    9.50
   8  -1   1   23.10    9.00
   8  -1   1   17.00   11.20
   8  -1   1   16.90    5.40
  -9   1  -1   89.79   26.50
  -9   1  -1  130.09   12.40
  -9   1  -1  153.58   29.20
  -9   1  -1  106.89   11.00
  -9   1  -1  124.89    9.70
  -9   1  -1   93.79   18.20
  -9   1  -1  109.69   12.70
   9  -1   1  120.49   16.20
   9  -1   1  109.89   16.50
   9  -1   1  113.89   11.40
   9  -1   1  139.49   17.40
   9  -1   1   93.59   20.80
   9  -1   1  128.29   21.70
   9  -1   1  140.69   17.50
   9  -1   1  165.98   31.30
   9  -1   1  113.89   16.70
   9  -1   1  126.19   18.30
 -10   1  -1    4.80   18.80
 -10   1  -1   20.90   13.10
 -10   1  -1   27.30    5.70
 -10   1  -1   25.90    8.30
 -10   1  -1   40.50    8.50
 -10   1  -1   41.20   23.60
 -10   1  -1   27.90    8.50
  10  -1   1   39.60   16.90
  10  -1   1   36.50   10.70
  10  -1   1   39.30   11.20
  10  -1   1   20.20    9.50
  10  -1   1   33.90   14.40
  10  -1   1   16.60    9.30
  10  -1   1   40.70   16.70
  10  -1   1   26.90   11.90
  10  -1   1   33.00   12.30
  10  -1   1   19.00    9.60
 -11   1  -1   11.50   20.40
 -11   1  -1    9.20   12.40
 -11   1  -1   29.20   19.70
 -11   1  -1   -0.50    6.30
 -11   1  -1   10.10    6.90
 -11   1  -1    3.40    6.30
  11  -1   1   -0.90   13.20
  11  -1   1    8.00    6.80
  11  -1   1   16.90    9.00
  11  -1   1    8.90    9.20
  11  -1   1   35.20   15.00
  11  -1   1   -2.20   11.70
  11  -1   1    1.90    9.60
 -12   1  -1   25.30    9.10
 -12   1  -1   34.70   26.90
 -12   1  -1   22.70    6.30
 -12   1  -1   18.80    8.80
 -12   1  -1    9.90   20.70
  12  -1   1   35.10   10.30
  12  -1   1    4.60   13.40
  12  -1   1   16.10   11.90
  12  -1   1   23.30   11.00
  12  -1   1   13.10   12.80
  12  -1   1   20.50   12.00
  12  -1   1   10.10   13.00
  12  -1   1   25.70   18.50
  12  -1   1   16.80    9.80
 -13   1  -1   29.50    9.80
 -13   1  -1   20.90   25.70
 -13   1  -1    9.30    7.70
 -13   1  -1   15.10    9.20
 -13   1  -1   13.80    6.60
 -13   1  -1  -13.80   20.10
  13  -1   1   13.70   10.70
  13  -1   1   33.20   17.00
  13  -1   1   34.10   14.80
  13  -1   1   -2.40   18.50
  13  -1   1   19.20   13.90
  13  -1   1   14.00   16.60
  13  -1   1  -31.20   24.20
  13   0  -1   16.10    9.30
  13   0  -1    9.90   21.20
  13   0  -1   -1.70   16.40
  13   0  -1   16.90   17.30
 -13   0   1  -17.30   19.90
 -13   0   1    8.50    8.80
 -13   0   1   13.20    8.00
 -13   0   1    5.90   15.00
 -13   0   1   14.10   27.00
  12   0  -1    4.60    6.70
  12   0  -1  -10.40   11.40
  12   0  -1    9.70   16.10
  12   0  -1   -4.00   10.90
  12   0  -1    0.90    7.50
  12   0  -1    2.20   17.30
  12   0  -1    5.90    9.40
 -12   0   1    5.50    7.50
 -12   0   1  -14.10   18.10
 -12   0   1   11.20   14.80
 -12   0   1   12.10    7.50
 -12   0   1   11.60    7.20
 -12   0   1  -15.10   18.20
 -12   0   1    7.40    4.70
  11   0  -1   12.20    9.40
  11   0  -1   17.20    8.30
  11   0  -1   -5.80    8.40
  11   0  -1    8.50   13.90
  11   0  -1   11.20    8.40
  11   0  -1    2.70    5.20
  11   0  -1    2.40    9.20
 -11   0   1   -5.40   18.10
 -11   0   1   -7.00    5.70
 -11   0   1    2.40    4.50
 -11   0   1    0.20    6.00
 -11   0   1   14.00   18.50
 -11   0   1    2.80    6.50
 -11   0   1   -4.00   12.20
 -11   0   1   -2.30    9.40
  10   0  -1   32.40   15.70
  10   0  -1   63.89   12.10
  10   0  -1   59.39   12.90
  10   0  -1   53.59    7.40
  10   0  -1   46.80   10.50
  10   0  -1   62.59   11.90
  10   0  -1   34.30   10.00
  10   0  -1   39.10    8.20
  10   0  -1   37.10   10.80
  10   0  -1   39.60    8.70
  10   0  -1   34.90   17.80
 -10   0   1   30.80   15.50
 -10   0   1   22.50   18.60
 -10   0   1   29.90   11.90
 -10   0   1   48.50    9.00
 -10   0   1   60.79    9.90
 -10   0   1   45.10    8.80
 -10   0   1    9.80   22.10
 -10   0   1   47.70    6.30
   9   0  -1  290.67   20.90
   9   0  -1  322.07   21.80
   9   0  -1  300.57   19.90
   9   0  -1  320.27   21.40
   9   0  -1  254.57   26.40
   9   0  -1  313.97   21.50
   9   0  -1  267.77   20.90
   9   0  -1  306.27   21.00
   9   0  -1  298.47   15.10
   9   0  -1  315.47   19.30
   9   0  -1  337.27   35.80
   9   0  -1  262.17   21.50
  -9   0   1  288.57   13.90
  -9   0   1  255.87   37.80
  -9   0   1  290.47   16.70
  -9   0   1  299.67   17.50
  -9   0   1  261.87   22.90
  -9   0   1  319.07   34.00
  -9   0   1  209.28   38.20
  -9   0   1  296.87   17.60
   8   0  -1  383.36   23.60
   8   0  -1  378.66   23.10
   8   0  -1  353.86   35.70
   8   0  -1  355.76   22.60
   8   0  -1  375.96   16.90
   8   0  -1  330.97   24.50
   8   0  -1  403.66   28.90
   8   0  -1  391.86   22.90
   8   0  -1  412.16   23.20
   8   0  -1  305.07   20.50
   8   0  -1  365.16   22.70
  -8   0   1  368.36   16.00
  -8   0   1  362.66   18.10
  -8   0   1  355.36   24.90
  -8   0   1  414.16   32.30
  -8   0   1  354.26   18.90
  -8   0   1  334.67   39.90
  -8   0   1  342.57   45.60
  -8   0   1  360.86   19.10
   7   0  -1  816.62   47.80
   7   0  -1  806.22   41.80
   7   0  -1  805.62   38.20
   7   0  -1  905.11   37.00
   7   0  -1  860.91   38.00
   7   0  -1  840.42   37.30
   7   0  -1  833.52   37.30
   7   0  -1  844.72   31.50
   7   0  -1  851.11   37.50
   7   0  -1  806.62   42.30
   7   0  -1  850.01   38.00
  -7   0   1  840.32   32.70
  -7   0   1  834.32   30.60
  -7   0   1  856.81   46.00
  -7   0   1  795.62   56.39
  -7   0   1  826.02   39.50
  -7   0   1  819.62   33.40
  -7   0   1  837.32   53.79
  -7   0   1  864.01   33.90
   6   0  -1   62.89   15.50
   6   0  -1   78.49   10.20
   6   0  -1   72.29   10.10
   6   0  -1   75.69    9.50
   6   0  -1   68.89    6.40
   6   0  -1   58.29    8.40
   6   0  -1   46.90   12.00
   6   0  -1   72.69    9.80
   6   0  -1   67.09    9.20
  -6   0   1   57.29    7.10
  -6   0   1   55.19    7.20
  -6   0   1   57.79   12.70
  -6   0   1   64.99    8.00
  -6   0   1   59.39    5.80
  -6   0   1   66.59    7.70
  -6   0   1   61.99    5.20
  -6   0   1   75.19   19.20
  -6   0   1   74.69   11.70
  -6   0   1   67.19    5.80
  -6   0   1   66.89   19.20
   5   0  -1   98.09   15.70
   5   0  -1   73.49   18.80
   5   0  -1   81.69    6.20
   5   0  -1  105.79    9.80
   5   0  -1   82.59   11.00
   5   0  -1   79.39   11.10
   5   0  -1   96.59   10.10
   5   0  -1   98.79    9.80
   5   0  -1   99.59   22.00
   5   0  -1   61.19   14.00
   5   0  -1  100.79   11.20
   5   0  -1   92.89   10.00
   5   0  -1   90.49   12.20
  -5   0   1   84.99    5.50
  -5   0   1   91.09   16.80
  -5   0   1   82.49    6.90
  -5   0   1   90.39   15.00
  -5   0   1   91.89    7.70
  -5   0   1   89.29    9.20
  -5   0   1   59.69    9.30
  -5   0   1   88.89    7.80
  -5   0   1   57.79   17.90
  -5   0   1   84.89    7.40
  -5   0   1   80.19   11.60
  -5   0   1   82.09    8.40
   4   0  -1   39.60    7.20
   4   0  -1   46.20   14.80
   4   0  -1   24.50    6.80
   4   0  -1   40.80   14.10
   4   0  -1   40.60   12.60
   4   0  -1   35.60   10.20
   4   0  -1   36.80    6.80
   4   0  -1   32.10    6.10
   4   0  -1   33.20    6.40
   4   0  -1   25.80    8.20
   4   0  -1   30.60    5.90
   4   0  -1   32.80    6.70
   4   0  -1   31.70    4.20
   4   0  -1   41.30   16.30
  -4   0   1   33.70    5.60
  -4   0   1   36.80    7.60
  -4   0   1   26.10    5.50
  -4   0   1   31.70    4.70
  -4   0   1   41.40   15.00
  -4   0   1   31.30    5.30
  -4   0   1   37.50    5.20
  -4   0   1   35.20    5.40
  -4   0   1   29.20    3.50
  -4   0   1   30.60    7.90
  -4   0   1   36.80   14.50
  -4   0   1   31.40    7.80
  -4   0   1   27.90    9.70
   3   0  -1  209.58   12.20
   3   0  -1  191.18   16.10
   3   0  -1  201.48   10.80
   3   0  -1  196.58   10.40
   3   0  -1  203.98   19.70
   3   0  -1  203.58   14.20
   3   0  -1  216.18   13.10
   3   0  -1  200.78    8.90
   3   0  -1  217.48   11.50
   3   0  -1  223.08   11.60
   3   0  -1  222.18   19.70
   3   0  -1  196.38    8.40
   3   0  -1  199.98   10.20
   3   0  -1  203.38   12.80
   3   0  -1  191.28   11.30
  -3   0   1  198.88   10.30
  -3   0   1  162.78   18.60
  -3   0   1  195.18   10.70
  -3   0   1  199.78    7.90
  -3   0   1  213.38   13.00
  -3   0   1  200.78    9.30
  -3   0   1  217.28   12.30
  -3   0   1  223.48   13.10
  -3   0   1  241.08   22.20
  -3   0   1  185.78   14.60
  -3   0   1  204.38    9.70
  -3   0   1  190.08    9.80
  -3   0   1  188.68    9.30
  -3   0   1  206.68    8.90
   2   0  -1  358.46   21.30
   2   0  -1  420.06   19.90
   2   0  -1  370.56   16.50
   2   0  -1  365.06   15.20
   2   0  -1  405.66   16.70
   2   0  -1  361.06   22.50
   2   0  -1  415.86   16.20
   2   0  -1  381.36   15.00
   2   0  -1  369.96   13.60
   2   0  -1  398.06   16.30
   2   0  -1  389.26   16.90
   2   0  -1  353.86   19.80
   2   0  -1  379.16   16.80
   2   0  -1  364.96   15.10
   2   0  -1  391.36   17.20
  -2   0   1  385.06   14.40
  -2   0   1  385.76   21.70
  -2   0   1  372.06   16.90
  -2   0   1  377.76   15.40
  -2   0   1  399.06   15.70
  -2   0   1  358.86   22.20
  -2   0   1  368.16   14.30
  -2   0   1  379.16   18.90
  -2   0   1  385.86   15.90
  -2   0   1  383.26   14.70
  -2   0   1  410.16   16.80
  -2   0   1  390.16   16.90
  -2   0   1  386.36   14.00
  -2   0   1  374.66   13.20
  -2   0   1  349.77   13.50
   1   0  -1  974.60   33.70
   1   0  -1  993.80   34.30
   1   0  -1 1020.30   37.80
   1   0  -1 1011.90   35.40
   1   0  -1  974.20   34.40
   1   0  -1 1024.40   34.90
   1   0  -1 1005.70   36.70
   1   0  -1 1009.30   35.40
   1   0  -1 1013.80   33.20
   1   0  -1  970.40   35.00
   1   0  -1  983.40   38.20
   1   0  -1 1042.70   35.00
   1   0  -1 1017.20   34.60
   1   0  -1  995.70   34.70
  -1   0   1 1024.00   38.30
  -1   0   1 1017.60   34.50
  -1   0   1 1067.09   36.20
  -1   0   1 1010.60   34.10
  -1   0   1 1008.50   35.70
  -1   0   1 1015.90   35.80
  -1   0   1  990.70   34.60
  -1   0   1 1034.50   34.90
  -1   0   1 1029.70   34.30
  -1   0   1 1007.00   34.10
  -1   0   1 1028.70   33.80
  -1   0   1 1022.30   35.40
  -1   0   1  992.50   38.70
  -1   0   1  994.80   37.00
  -1   0   1  981.10   33.50
  -1   0   1 1024.20   35.40
  -1   0  -1  676.83   24.10
  -1   0  -1  728.03   25.60
  -1   0  -1  682.73   25.80
  -1   0  -1  692.73   23.40
  -1   0  -1  682.43   24.60
  -1   0  -1  653.03   23.10
  -1   0  -1  711.23   24.00
  -1   0  -1  715.63   23.90
  -1   0  -1  716.23   23.70
  -1   0  -1  678.13   26.20
  -1   0  -1  689.23   27.60
  -1   0  -1  708.33   24.10
   1   0   1  700.23   25.50
   1   0   1  688.33   25.10
   1   0   1  691.23   25.90
   1   0   1  703.73   24.10
   1   0   1  664.03   24.10
   1   0   1  680.63   23.50
   1   0   1  690.83   26.30
   1   0   1  700.93   24.20
   1   0   1  705.03   24.70
   1   0   1  701.43   24.20
   1   0   1  710.03   24.80
   1   0   1  719.13   25.60
   1   0   1  695.83   25.00
   1   0   1  688.83   24.10
  -2   0  -1  527.35   18.90
  -2   0  -1  525.85   27.10
  -2   0  -1  509.55   19.40
  -2   0  -1  532.95   22.80
  -2   0  -1  553.64   22.70
  -2   0  -1  524.85   20.10
  -2   0  -1  529.35   18.50
  -2   0  -1  537.55   19.30
  -2   0  -1  526.45   25.00
  -2   0  -1  542.25   20.20
  -2   0  -1  540.55   20.50
  -2   0  -1  539.25   22.70
  -2   0  -1  517.35   18.60
  -2   0  -1  534.25   24.70
   2   0   1  547.35   22.50
   2   0   1  548.15   20.60
   2   0   1  542.75   27.40
   2   0   1  538.55   19.80
   2   0   1  553.84   19.40
   2   0   1  549.74   21.20
   2   0   1  525.65   22.60
   2   0   1  521.95   22.80
   2   0   1  516.05   22.30
   2   0   1  546.35   19.70
   2   0   1  516.15   20.50
   2   0   1  506.85   24.60
   2   0   1  537.25   20.50
   2   0   1  524.55   19.40
   2   0   1  488.55   19.10
  -3   0  -1 1713.23   56.89
  -3   0  -1 1697.33   58.89
  -3   0  -1 1680.43   57.79
  -3   0  -1 1695.33   57.59
  -3   0  -1 1708.73   58.59
  -3   0  -1 1741.53   57.19
  -3   0  -1 1687.93   57.19
  -3   0  -1 1739.53   59.99
  -3   0  -1 1667.53   57.79
  -3   0  -1 1599.04   65.59
  -3   0  -1 1766.12   62.99
  -3   0  -1 1723.13   62.49
   3   0   1 1723.93   62.29
   3   0   1 1633.64   59.69
   3   0   1 1686.63   65.79
   3   0   1 1609.74   57.79
   3   0   1 1746.33   59.29
   3   0   1 1666.23   58.39
   3   0   1 1752.22   62.39
   3   0   1 1700.13   60.09
   3   0   1 1707.63   62.29
   3   0   1 1744.53   59.29
   3   0   1 1713.03   65.89
   3   0   1 1623.64   62.19
   3   0   1 1700.43   57.69
   3   0   1 1763.62   69.59
   3   0   1 1684.03   58.29
  -4   0  -1  904.41   36.20
  -4   0  -1  924.81   33.20
  -4   0  -1  926.41   48.80
  -4   0  -1  894.51   32.90
  -4   0  -1  908.41   32.50
  -4   0  -1  946.01   45.40
  -4   0  -1  915.81   34.30
  -4   0  -1  945.71   33.70
  -4   0  -1  898.81   33.30
  -4   0  -1  898.31   44.50
  -4   0  -1  914.01   32.00
  -4   0  -1  886.51   32.40
  -4   0  -1  903.11   38.80
  -4   0  -1  997.10   40.80
  -4   0  -1  890.51   35.00
   4   0   1  911.11   34.80
   4   0   1  881.61   47.40
   4   0   1  910.31   33.20
   4   0   1  877.81   33.60
   4   0   1  955.00   44.10
   4   0   1  871.31   33.60
   4   0   1  882.41   37.90
   4   0   1  836.82   38.50
   4   0   1  875.61   38.40
   4   0   1  845.02   33.20
   4   0   1  954.10   38.50
   4   0   1  912.01   34.70
  -5   0  -1  116.09    9.80
  -5   0  -1  129.29   11.80
  -5   0  -1   84.49   18.50
  -5   0  -1  126.59    8.10
  -5   0  -1  144.19    8.60
  -5   0  -1  119.29   18.10
  -5   0  -1  138.89   16.60
  -5   0  -1  122.99    9.30
  -5   0  -1   97.39   17.90
  -5   0  -1  133.59    8.80
  -5   0  -1  142.69   15.00
  -5   0  -1  118.79    7.30
  -5   0  -1  121.29    7.70
   5   0   1  124.19   11.50
   5   0   1  111.09    9.20
   5   0   1  135.49   10.20
   5   0   1  128.29   16.60
   5   0   1  151.08   24.90
   5   0   1  136.09   20.20
   5   0   1  131.19   10.40
   5   0   1  127.69   10.20
   5   0   1  109.69    7.70
   5   0   1  129.49   14.10
   5   0   1  139.09   15.00
   5   0   1  144.89   15.60
   5   0   1  117.39   10.50
  -6   0  -1   17.20    8.50
  -6   0  -1   28.80    4.90
  -6   0  -1   23.00    4.10
  -6   0  -1   21.10    4.50
  -6   0  -1   24.20    4.60
  -6   0  -1   18.20   12.80
  -6   0  -1   22.40    7.30
  -6   0  -1   17.60    4.90
  -6   0  -1   13.90   10.90
  -6   0  -1    4.10   12.60
  -6   0  -1   18.70    4.70
   6   0   1   26.30    4.40
   6   0   1   21.30    5.70
   6   0   1   19.40    6.60
   6   0   1   29.40    6.40
   6   0   1   39.00    8.90
   6   0   1   17.20    7.80
   6   0   1   25.80    6.40
   6   0   1   21.30    5.30
   6   0   1   28.20    7.00
   6   0   1   19.80    6.60
   6   0   1   17.60    7.50
   6   0   1   34.50    9.40
  -7   0  -1   -3.40    7.60
  -7   0  -1    7.20    4.30
  -7   0  -1   -8.10   11.60
  -7   0  -1    8.40    3.70
  -7   0  -1    7.30    4.70
  -7   0  -1    0.60    4.00
  -7   0  -1    0.20    6.00
  -7   0  -1    8.90   14.20
   7   0   1    4.80    6.00
   7   0   1    8.70    8.90
   7   0   1   16.50    8.10
   7   0   1    6.00    4.00
   7   0   1    7.40    6.00
   7   0   1   12.40    8.80
   7   0   1    2.60    4.30
   7   0   1    3.70    5.30
   7   0   1    7.30    5.60
   7   0   1   16.70    6.20
   7   0   1    1.40    5.10
  -8   0  -1   56.69   20.70
  -8   0  -1   38.60    7.00
  -8   0  -1   29.90   21.40
  -8   0  -1   44.60    7.90
  -8   0  -1   35.10    5.60
  -8   0  -1   42.20   10.40
  -8   0  -1   23.30   12.60
  -8   0  -1   40.60    7.50
   8   0   1   33.40    9.10
   8   0   1   29.70    7.00
   8   0   1   23.00    8.10
   8   0   1   29.00    8.20
   8   0   1   32.90   11.80
   8   0   1   30.20    8.50
   8   0   1   31.00    8.40
   8   0   1   26.80    6.50
   8   0   1   32.80    5.80
   8   0   1   29.30    8.80
   8   0   1   38.60   10.60
  -9   0  -1   88.59   18.60
  -9   0  -1   89.49   27.00
  -9   0  -1   92.49   10.60
  -9   0  -1   97.09   10.70
  -9   0  -1   84.59    8.30
  -9   0  -1   84.49   23.60
  -9   0  -1   81.69    9.70
  -9   0  -1   84.79   14.50
   9   0   1   68.69   11.90
   9   0   1   83.59    9.40
   9   0   1   51.09   10.80
   9   0   1   70.19   11.20
   9   0   1   78.59   12.20
   9   0   1   93.59   16.00
   9   0   1   83.89    9.10
   9   0   1   77.79   16.90
   9   0   1   87.29    9.10
   9   0   1   85.19   12.80
   9   0   1   99.99   12.90
   9   0   1   77.49   19.80
 -10   0  -1  263.57   46.60
 -10   0  -1  260.37   16.70
 -10   0  -1  295.47   33.60
 -10   0  -1  283.87   39.10
 -10   0  -1  287.27   19.50
 -10   0  -1  300.77   17.00
 -10   0  -1  306.77   15.30
  10   0   1  330.67   25.80
  10   0   1  292.57   29.10
  10   0   1  277.17   19.90
  10   0   1  299.87   15.80
  10   0   1  264.47   20.10
  10   0   1  241.88   21.40
  10   0   1  279.27   22.20
  10   0   1  313.27   31.70
  10   0   1  292.97   37.30
  10   0   1  304.67   20.10
 -11   0  -1  120.59   12.20
 -11   0  -1  112.49   13.30
 -11   0  -1  118.19   10.90
 -11   0  -1  107.99   12.00
 -11   0  -1   91.99   29.60
 -11   0  -1   87.89   20.40
 -11   0  -1   88.79   27.00
  11   0   1  116.79   11.50
  11   0   1  140.09   15.70
  11   0   1  103.29   17.00
  11   0   1   99.59   13.60
  11   0   1  197.38   32.40
  11   0   1  142.79   20.60
 -12   0  -1    8.00    7.40
 -12   0  -1    5.50   22.20
 -12   0  -1   -0.60    5.60
 -12   0  -1   17.70    5.60
 -12   0  -1   19.20    8.30
 -12   0  -1   13.70   14.10
  12   0   1    4.10   11.70
  12   0   1   13.80   12.00
  12   0   1   20.20    7.80
  12   0   1   13.30    8.70
  12   0   1   10.40   13.50
  12   0   1    2.10    7.40
  12   0   1    9.90   11.80
  12   0   1   27.90   18.10
 -13   0  -1   33.70   44.50
 -13   0  -1   -7.00    7.40
 -13   0  -1   -0.20   22.00
 -13   0  -1   -1.40    7.40
 -13   0  -1   -6.50    5.80
 -13   0  -1    3.90    5.30
  13   0   1   15.60   15.40
  13   0   1   -1.00   14.70
  13   0   1  -36.70   12.30
  13   0   1   15.00   10.70
  13   0   1   13.20   16.60
  13  -1  -1   33.40   12.20
  13  -1  -1   69.69   14.70
  13  -1  -1   61.39   21.30
  13  -1  -1   51.29   19.80
  13  -1  -1   37.50   23.80
  13  -1  -1   83.79   27.90
 -13   1   1   57.09   11.50
 -13   1   1   39.90   19.40
 -13   1   1   59.79    8.40
 -13   1   1   41.00   27.20
 -13   1   1   37.00   28.50
 -13   1   1   36.50   10.40
 -13   1   1   71.69   13.20
  12  -1  -1   24.10   14.60
  12  -1  -1   -4.10   14.50
  12  -1  -1   -1.40   12.40
  12  -1  -1   -2.20    9.40
  12  -1  -1   18.40   10.80
  12  -1  -1   11.00    8.80
  12  -1  -1    4.80   13.00
  12  -1  -1   -4.30   11.60
 -12   1   1    1.10   12.50
 -12   1   1    8.20   18.30
 -12   1   1   17.30    8.50
 -12   1   1   11.10    5.50
 -12   1   1   11.50    8.10
 -12   1   1    4.20   20.30
 -12   1   1   22.50    9.00
  11  -1  -1   95.39   11.20
  11  -1  -1   85.29   23.00
  11  -1  -1   69.19   19.60
  11  -1  -1   73.69   14.40
  11  -1  -1   70.19   14.00
  11  -1  -1   67.39   16.00
  11  -1  -1   91.09   14.40
  11  -1  -1   75.09   15.30
  11  -1  -1   83.79   16.30
  11  -1  -1   83.69   17.30
 -11   1   1   94.59   31.80
 -11   1   1   78.19   23.90
 -11   1   1  101.59   30.30
 -11   1   1   98.99   13.00
 -11   1   1   91.69    9.30
 -11   1   1   82.79   12.40
 -11   1   1   81.29   10.80
  10  -1  -1   17.40   10.00
  10  -1  -1    8.40    8.50
  10  -1  -1    8.30    7.90
  10  -1  -1   20.90   10.90
  10  -1  -1   11.90    6.00
  10  -1  -1   26.10   19.40
  10  -1  -1   20.30   13.60
  10  -1  -1   18.20    9.60
  10  -1  -1   -1.60    8.70
 -10   1   1  -19.40   12.70
 -10   1   1   11.50    4.80
 -10   1   1    9.40    6.60
 -10   1   1   -0.30    8.80
 -10   1   1   10.20    6.60
 -10   1   1   11.00   12.00
 -10   1   1   22.20   20.90
 -10   1   1   18.40    7.60
   9  -1  -1  169.18   11.90
   9  -1  -1  171.18   19.10
   9  -1  -1  140.39   18.80
   9  -1  -1  153.58   19.40
   9  -1  -1  183.78   19.60
   9  -1  -1  217.68   26.50
   9  -1  -1  177.08   19.00
   9  -1  -1  171.58   19.00
   9  -1  -1  176.28   20.80
   9  -1  -1  162.18   27.80
  -9   1   1  141.59   32.60
  -9   1   1  114.59   27.60
  -9   1   1  134.39   12.30
  -9   1   1  197.68   26.30
  -9   1   1  154.18   13.60
  -9   1   1  154.98   19.90
  -9   1   1  157.68   10.40
   8  -1  -1  376.06   23.30
   8  -1  -1  355.26   17.20
   8  -1  -1  325.27   17.60
   8  -1  -1  355.26   23.90
   8  -1  -1  328.67   17.00
   8  -1  -1  355.16   24.30
   8  -1  -1  340.07   23.40
   8  -1  -1  315.97   24.30
   8  -1  -1  349.96   37.20
   8  -1  -1  343.77   28.40
   8  -1  -1  325.67   23.50
   8  -1  -1  350.46   24.40
  -8   1   1  333.17   24.30
  -8   1   1  340.27   28.80
  -8   1   1  340.97   16.80
  -8   1   1  423.46   46.30
  -8   1   1  348.97   15.80
  -8   1   1  349.87   19.30
  -8   1   1  317.67   17.30
  -8   1   1  342.57   20.30
  -8   1   1  327.17   18.60
  -8   1   1  332.07   16.20
  -8   1   1  322.67   19.20
   7  -1  -1   34.30    6.10
   7  -1  -1   25.00    6.40
   7  -1  -1   27.90    8.90
   7  -1  -1   18.80    8.20
   7  -1  -1   37.30    9.30
   7  -1  -1   28.40   12.20
   7  -1  -1   35.90    9.70
   7  -1  -1   26.20    9.00
   7  -1  -1   34.80   11.90
   7  -1  -1   38.40    9.60
  -7   1   1   26.50    6.60
  -7   1   1   29.00   16.90
  -7   1   1   21.90    4.40
  -7   1   1   16.90    5.20
  -7   1   1   31.30    6.50
  -7   1   1   24.70    6.60
  -7   1   1   29.30   11.50
  -7   1   1   20.40    5.30
  -7   1   1   15.80   14.70
  -7   1   1   28.80    9.10
  -7   1   1   22.60    6.90
  -7   1   1   32.70    8.10
   6  -1  -1  340.37   25.20
   6  -1  -1  338.57   20.50
   6  -1  -1  350.76   21.60
   6  -1  -1  366.06   18.10
   6  -1  -1  323.87   23.60
   6  -1  -1  366.66   24.90
   6  -1  -1  367.16   23.10
   6  -1  -1  340.77   20.80
   6  -1  -1  343.27   15.70
   6  -1  -1  328.47   20.80
   6  -1  -1  331.87   20.60
  -6   1   1  329.87   17.40
  -6   1   1  358.76   19.80
  -6   1   1  306.87   33.00
  -6   1   1  343.07   21.20
  -6   1   1  314.97   23.80
  -6   1   1  343.37   20.30
  -6   1   1  355.46   15.90
  -6   1   1  335.07   17.00
  -6   1   1  343.47   23.90
  -6   1   1  340.07   14.60
  -6   1   1  408.96   43.30
  -6   1   1  342.37   17.20
  -6   1   1  337.67   18.40
   5  -1  -1 1339.67   55.19
   5  -1  -1 1362.76   54.59
   5  -1  -1 1379.16   50.29
   5  -1  -1 1219.78   61.49
   5  -1  -1 1438.66   53.29
   5  -1  -1 1375.66   55.79
   5  -1  -1 1342.07   57.09
   5  -1  -1 1459.05   54.39
   5  -1  -1 1292.87   53.09
   5  -1  -1 1331.67   67.79
   5  -1  -1 1337.27   53.59
   5  -1  -1 1380.16   52.89
   5  -1  -1 1371.96   48.00
  -5   1   1 1384.06   57.49
  -5   1   1 1354.96   50.09
  -5   1   1 1391.16   51.69
  -5   1   1 1364.76   57.79
  -5   1   1 1482.15   50.79
  -5   1   1 1363.16   53.69
  -5   1   1 1382.66   54.49
  -5   1   1 1389.86   55.29
  -5   1   1 1409.46   52.99
  -5   1   1 1373.16   66.29
  -5   1   1 1390.16   49.00
  -5   1   1 1422.76   48.00
  -5   1   1 1303.37   68.29
  -5   1   1 1385.16   53.79
   4  -1  -1   21.00    7.00
   4  -1  -1    5.10    5.30
   4  -1  -1   13.80    6.70
   4  -1  -1   20.30    6.90
   4  -1  -1   16.00    7.20
   4  -1  -1   18.60   14.20
   4  -1  -1   15.50    7.60
   4  -1  -1   17.80   10.70
   4  -1  -1   24.00    7.60
   4  -1  -1   16.80    7.70
   4  -1  -1   18.50    5.30
   4  -1  -1   10.40    6.40
  -4   1   1   11.90    3.80
  -4   1   1   12.40    6.00
  -4   1   1   10.70    5.90
  -4   1   1   14.60   13.10
  -4   1   1    6.20    7.00
  -4   1   1   13.60    4.80
  -4   1   1   15.20    6.00
  -4   1   1   10.10    3.60
  -4   1   1   11.40    6.40
  -4   1   1   14.40   12.80
  -4   1   1   16.90    5.80
  -4   1   1   11.00    3.30
  -4   1   1   13.20    7.10
  -4   1   1   13.80    4.90
  -4   1   1   15.80    7.20
  -4   1   1   10.80    3.50
   3  -1  -1  538.95   21.50
   3  -1  -1  501.95   30.90
   3  -1  -1  534.55   25.50
   3  -1  -1  535.25   19.90
   3  -1  -1  571.24   25.80
   3  -1  -1  524.05   23.70
   3  -1  -1  529.55   23.30
   3  -1  -1  549.05   24.70
   3  -1  -1  521.75   28.70
   3  -1  -1  495.35   23.40
   3  -1  -1  514.15   23.50
   3  -1  -1  544.45   24.30
   3  -1  -1  536.15   22.80
  -3   1   1  529.55   23.90
  -3   1   1  507.85   23.50
  -3   1   1  502.55   21.40
  -3   1   1  567.14   23.60
  -3   1   1  527.65   19.30
  -3   1   1  551.04   24.60
  -3   1   1  534.65   25.40
  -3   1   1  539.55   31.70
  -3   1   1  556.84   23.00
  -3   1   1  541.25   21.80
  -3   1   1  540.25   25.20
  -3   1   1  527.35   20.90
  -3   1   1  544.05   19.80
  -3   1   1  532.05   30.40
  -3   1   1  541.15   20.90
  -3   1   1  531.45   22.80
   2  -1  -1 6606.84  308.57
   2  -1  -1 6399.46  306.47
   2  -1  -1 6442.56  699.53
  -2   1   1 6712.03  319.17
  -2   1   1 6988.50  326.57
  -2   1   1 6994.70  610.44
   1  -1  -1  382.96   16.60
   1  -1  -1  361.46   14.70
   1  -1  -1  351.06   16.20
   1  -1  -1  390.76   16.40
   1  -1  -1  359.86   13.40
   1  -1  -1  362.46   16.50
   1  -1  -1  362.46   14.70
   1  -1  -1  360.76   17.40
   1  -1  -1  352.86   15.90
   1  -1  -1  373.46   18.40
   1  -1  -1  356.96   16.20
   1  -1  -1  385.96   15.40
  -1   1   1  358.86   16.30
  -1   1   1  355.06   15.80
  -1   1   1  361.56   12.90
  -1   1   1  384.06   15.20
  -1   1   1  365.76   16.20
  -1   1   1  367.26   14.60
  -1   1   1  345.27   15.90
  -1   1   1  387.96   17.50
  -1   1   1  347.67   18.00
  -1   1   1  378.66   14.90
  -1   1   1  364.86   13.70
  -1   1   1  363.76   15.90
  -1   1   1  349.87   16.30
   0  -1  -1 3589.74  170.68
   0   1   1 3483.85  179.08
   0   1   1 2888.31  360.86
   0   1   1 3007.20  152.68
  -1  -1  -1  423.76   15.20
  -1  -1  -1  449.46   18.70
  -1  -1  -1  467.35   15.80
  -1  -1  -1  459.45   15.80
  -1  -1  -1  457.25   18.30
  -1  -1  -1  471.15   17.80
  -1  -1  -1  449.56   15.50
  -1  -1  -1  471.05   15.60
  -1  -1  -1  463.55   19.30
  -1  -1  -1  447.86   16.90
  -1  -1  -1  451.55   18.80
  -1  -1  -1  456.25   18.40
  -1  -1  -1  452.65   18.90
  -1  -1  -1  461.75   16.60
  -1  -1  -1  450.65   16.60
   1   1   1  457.05   19.00
   1   1   1  471.05   16.80
   1   1   1  459.85   15.80
   1   1   1  448.36   19.00
   1   1   1  465.95   17.80
   1   1   1  460.95   16.10
   1   1   1  425.16   18.50
   1   1   1  486.05   16.90
   1   1   1  457.05   15.60
   1   1   1  462.55   17.20
   1   1   1  448.86   16.90
   1   1   1  465.45   18.60
   1   1   1  446.86   16.00
   1   1   1  454.55   19.20
   1   1   1  454.25   18.30
  -2  -1  -1  214.58   16.70
  -2  -1  -1  261.57    9.20
  -2  -1  -1  257.47   15.80
  -2  -1  -1  256.37    9.60
  -2  -1  -1  256.97    9.30
  -2  -1  -1  253.37   15.80
  -2  -1  -1  263.07    9.60
  -2  -1  -1  263.47   14.30
  -2  -1  -1  262.77   11.40
  -2  -1  -1  261.57    9.80
  -2  -1  -1  250.07   16.30
   2   1   1  252.47   15.60
   2   1   1  277.67   14.40
   2   1   1  243.38   13.20
   2   1   1  249.68    9.00
   2   1   1  248.18    9.50
   2   1   1  249.38    8.90
   2   1   1  228.08   17.20
   2   1   1  250.87   15.40
   2   1   1  250.97   11.10
   2   1   1  242.18   15.90
  -3  -1  -1   45.80    3.60
  -3  -1  -1   57.89   10.60
  -3  -1  -1   57.69   10.80
  -3  -1  -1   49.50    3.50
  -3  -1  -1   58.99    3.60
  -3  -1  -1   47.80    3.60
  -3  -1  -1   65.39    9.20
  -3  -1  -1   35.60    7.60
  -3  -1  -1   51.39    3.90
  -3  -1  -1   45.40    3.80
  -3  -1  -1   50.59    9.60
   3   1   1   56.29    8.60
   3   1   1   58.09    6.40
   3   1   1   45.40    3.60
   3   1   1   64.69   12.70
   3   1   1   44.20    8.40
   3   1   1   53.89    7.60
   3   1   1   42.10    6.70
   3   1   1   63.39   11.10
  -4  -1  -1   32.00    4.10
  -4  -1  -1   24.10    4.00
  -4  -1  -1   29.50   10.90
  -4  -1  -1   34.60    4.30
  -4  -1  -1   32.10    4.10
  -4  -1  -1   43.50    4.10
  -4  -1  -1   31.80    4.00
  -4  -1  -1   25.50    6.20
  -4  -1  -1   45.20   11.90
  -4  -1  -1   20.90   12.60
  -4  -1  -1   24.70   10.90
  -4  -1  -1   30.10    3.70
  -4  -1  -1   33.40    8.40
   4   1   1   28.00    9.10
   4   1   1   22.10   10.50
   4   1   1   28.90   13.10
   4   1   1   33.50    7.70
   4   1   1   28.30    4.10
   4   1   1   27.50    7.40
   4   1   1   23.70    7.40
   4   1   1   28.60    3.70
   4   1   1   37.90   12.50
  -5  -1  -1 1301.57   53.79
  -5  -1  -1 1188.98   62.79
  -5  -1  -1 1235.18   44.20
  -5  -1  -1 1311.17   49.10
  -5  -1  -1 1302.87   44.30
  -5  -1  -1 1275.67   43.50
  -5  -1  -1 1261.57   55.69
  -5  -1  -1 1239.98   58.69
  -5  -1  -1 1160.08   58.49
  -5  -1  -1 1272.37   44.00
  -5  -1  -1 1243.28   43.80
   5   1   1 1185.08   53.19
   5   1   1 1148.29   67.09
   5   1   1 1202.18   43.50
   5   1   1 1347.07   49.20
   5   1   1 1179.48   57.39
   5   1   1 1220.78   50.69
   5   1   1 1195.38   52.09
   5   1   1 1250.77   44.00
   5   1   1 1300.47   51.09
  -6  -1  -1  555.54   37.60
  -6  -1  -1  550.84   27.30
  -6  -1  -1  589.04   42.10
  -6  -1  -1  545.35   36.70
  -6  -1  -1  553.44   21.90
  -6  -1  -1  543.85   33.70
  -6  -1  -1  545.85   22.20
  -6  -1  -1  556.34   21.90
  -6  -1  -1  584.04   21.40
  -6  -1  -1  568.84   22.50
  -6  -1  -1  590.84   32.50
   6   1   1  557.14   37.70
   6   1   1  568.14   23.50
   6   1   1  541.05   23.00
   6   1   1  520.45   30.60
   6   1   1  582.24   24.00
   6   1   1  572.94   21.40
   6   1   1  513.65   32.00
   6   1   1  600.94   27.80
   6   1   1  543.15   30.20
   6   1   1  574.34   29.90
   6   1   1  572.54   21.90
   6   1   1  555.54   22.00
  -7  -1  -1  282.37   12.50
  -7  -1  -1  268.87   23.30
  -7  -1  -1  271.07   27.60
  -7  -1  -1  226.08   28.70
  -7  -1  -1  258.67   13.30
  -7  -1  -1  257.37   13.60
  -7  -1  -1  310.77   36.90
  -7  -1  -1  288.27   40.20
  -7  -1  -1  282.57   13.90
  -7  -1  -1  237.38   18.10
   7   1   1  252.47   14.40
   7   1   1  254.97   20.30
   7   1   1  268.77   14.90
   7   1   1  284.37   18.40
   7   1   1  278.77   12.90
   7   1   1  275.87   15.30
   7   1   1  305.77   22.80
   7   1   1  294.37   24.20
  -8  -1  -1   40.20   19.90
  -8  -1  -1   64.89    8.30
  -8  -1  -1   88.29   22.20
  -8  -1  -1   49.99   20.40
  -8  -1  -1   68.69    7.80
  -8  -1  -1   56.19    7.00
  -8  -1  -1   43.60   11.00
  -8  -1  -1   62.89   17.10
  -8  -1  -1   46.60    7.70
   8   1   1   57.59    8.60
   8   1   1   75.29    9.50
   8   1   1   56.69   13.30
   8   1   1   44.30   11.30
   8   1   1   51.49   14.10
   8   1   1   41.90    7.40
   8   1   1   44.10    9.20
   8   1   1   64.29    8.80
   8   1   1   58.69    6.50
  -9  -1  -1  176.78   19.90
  -9  -1  -1  109.79   25.30
  -9  -1  -1  150.18   11.50
  -9  -1  -1  124.39   22.30
  -9  -1  -1  123.89   29.20
  -9  -1  -1  129.49   10.60
  -9  -1  -1  165.88   12.00
  -9  -1  -1  150.08    9.80
   9   1   1  155.28   14.80
   9   1   1  160.58   19.60
   9   1   1  162.98   24.70
   9   1   1  139.19   15.10
   9   1   1  160.48   10.10
   9   1   1  133.39   12.00
   9   1   1  169.98   15.40
   9   1   1  127.69   19.40
   9   1   1  165.38   15.10
 -10  -1  -1  118.69   17.10
 -10  -1  -1   82.29   29.00
 -10  -1  -1  109.19   26.20
 -10  -1  -1  129.99   12.50
 -10  -1  -1  121.09   24.20
 -10  -1  -1  134.69    9.70
 -10  -1  -1  153.88   12.20
 -10  -1  -1  140.79   11.20
  10   1   1  135.19   14.60
  10   1   1  130.69   15.30
  10   1   1  134.69   15.10
  10   1   1  115.19   11.40
  10   1   1  141.09   12.30
  10   1   1  122.19    9.50
  10   1   1  121.19   21.00
  10   1   1  138.19   19.00
  10   1   1  108.99   23.50
  10   1   1  109.19   13.50
 -11  -1  -1  310.77   16.90
 -11  -1  -1  301.67   18.40
 -11  -1  -1  275.87   25.10
 -11  -1  -1  310.87   20.10
 -11  -1  -1  275.27   33.80
 -11  -1  -1  252.77   42.30
 -11  -1  -1  315.47   15.70
 -11  -1  -1  293.17   49.00
  11   1   1  292.47   22.00
  11   1   1  339.87   27.40
  11   1   1  309.77   22.80
  11   1   1  332.87   16.30
  11   1   1  338.97   42.60
  11   1   1  280.07   18.90
  11   1   1  349.37   36.00
  11   1   1  303.37   19.80
 -12  -1  -1  205.28   12.60
 -12  -1  -1  219.28   16.40
 -12  -1  -1  175.58   30.50
 -12  -1  -1  153.58   41.80
 -12  -1  -1  196.78   13.70
 -12  -1  -1  221.88   15.90
  12   1   1  188.08   21.90
  12   1   1  148.19   29.40
  12   1   1  195.48   13.20
  12   1   1  235.08   30.80
  12   1   1  243.88   26.20
  12   1   1  221.08   22.20
 -13  -1  -1   14.90    5.50
 -13  -1  -1   40.60   28.60
 -13  -1  -1   32.20   18.40
 -13  -1  -1   15.40    9.40
 -13  -1  -1   10.00    6.00
  13   1   1   14.60   15.00
  13   1   1   21.50   20.60
  13   1   1   15.90   19.10
  13   1   1    0.80   12.80
  13   1   1    6.40    7.70
  13   1   1   20.10   14.90
  12  -2  -1   78.59   19.50
  12  -2  -1   53.49   20.10
  12  -2  -1   46.60   14.20
  12  -2  -1   59.89   15.30
  12  -2  -1   75.19   13.80
  12  -2  -1   17.60   18.60
  12  -2  -1   67.19   19.50
 -12   2   1   75.79   12.20
 -12   2   1  105.89   34.00
 -12   2   1   80.09   19.80
 -12   2   1   88.99   13.50
 -12   2   1   53.89    8.20
 -12   2   1   67.79   13.10
 -12   2   1   64.59   34.50
  11  -2  -1   23.50    8.50
  11  -2  -1   40.90   13.10
  11  -2  -1    6.40   30.40
  11  -2  -1   32.10   13.60
  11  -2  -1   26.60   10.60
  11  -2  -1   30.70   13.80
  11  -2  -1   57.19   16.80
  11  -2  -1   62.49   16.30
  11  -2  -1   32.80   16.40
 -11   2   1   53.39   16.50
 -11   2   1   48.20    9.80
 -11   2   1   39.60   10.10
 -11   2   1   31.90    9.40
 -11   2   1   19.80   19.60
 -11   2   1   49.00    7.90
 -11   2   1   59.09   33.40
  10  -2  -1  246.08   37.20
  10  -2  -1  173.58   13.80
  10  -2  -1  199.38   24.10
  10  -2  -1  131.19   20.40
  10  -2  -1  187.18   23.10
  10  -2  -1  214.78   24.70
  10  -2  -1  202.38   26.00
  10  -2  -1  230.78   23.00
  10  -2  -1  165.38   20.90
 -10   2   1  177.08   16.80
 -10   2   1  152.38   31.40
 -10   2   1  143.59   35.70
 -10   2   1  194.58   25.20
 -10   2   1  187.48   14.50
 -10   2   1  200.48   12.50
 -10   2   1  168.48   16.50
   9  -2  -1  137.79   11.90
   9  -2  -1  173.28   21.70
   9  -2  -1  181.38   22.60
   9  -2  -1  159.48   18.80
   9  -2  -1  128.39   18.70
   9  -2  -1  152.28   19.90
   9  -2  -1  136.19   22.70
   9  -2  -1  154.68   21.80
   9  -2  -1  141.19   25.10
   9  -2  -1  135.89   24.50
  -9   2   1  141.89   21.60
  -9   2   1  117.29   30.60
  -9   2   1  158.38   10.80
  -9   2   1  160.58   14.40
  -9   2   1  130.29   16.40
  -9   2   1  168.18   15.70
  -9   2   1   79.99   24.70
  -9   2   1  134.09   12.90
  -9   2   1  147.39   16.10
  -9   2   1  114.59   13.20
   8  -2  -1    2.10    4.70
   8  -2  -1   -1.40    7.70
   8  -2  -1   -3.10    6.60
   8  -2  -1   10.20   13.60
   8  -2  -1    0.20   10.10
   8  -2  -1   -5.40    7.60
   8  -2  -1   -6.40    7.60
   8  -2  -1   10.90    8.20
   8  -2  -1    6.10    8.90
  -8   2   1    5.70    6.90
  -8   2   1   -0.80    6.50
  -8   2   1  -13.00   15.90
  -8   2   1   -2.30    5.80
  -8   2   1    0.40    5.70
  -8   2   1   -4.40    4.90
  -8   2   1   -6.20    4.70
  -8   2   1   -8.60    7.70
  -8   2   1    8.40    6.30
  -8   2   1   -3.50    7.90
  -8   2   1   -7.00   17.60
  -8   2   1    4.00    4.40
   7  -2  -1  132.19   16.60
   7  -2  -1  131.19   16.10
   7  -2  -1  134.29   10.60
   7  -2  -1  127.09   18.80
   7  -2  -1  154.38   18.60
   7  -2  -1  155.28   17.60
   7  -2  -1  143.69   24.00
   7  -2  -1  134.29   19.00
   7  -2  -1  128.09   17.20
   7  -2  -1  132.29   17.30
  -7   2   1  122.39   13.10
  -7   2   1  154.48   15.50
  -7   2   1  135.19   16.20
  -7   2   1  174.58   19.50
  -7   2   1  138.69   10.60
  -7   2   1  130.59   12.50
  -7   2   1  138.29   18.00
  -7   2   1  149.39   16.70
  -7   2   1  137.89   29.80
  -7   2   1  145.49   13.40
  -7   2   1  115.29   15.70
  -7   2   1  135.59   27.60
  -7   2   1  153.08   20.50
  -7   2   1  112.99    8.90
   6  -2  -1   19.10    9.60
   6  -2  -1   18.90    8.10
   6  -2  -1   30.40   12.90
   6  -2  -1   13.80    7.50
   6  -2  -1   12.40    7.00
   6  -2  -1   24.20    9.80
   6  -2  -1   11.60    7.20
   6  -2  -1   12.80    7.50
   6  -2  -1   18.50    4.90
   6  -2  -1    7.20    6.60
   6  -2  -1   24.20    9.00
  -6   2   1   16.50    7.90
  -6   2   1   22.90    6.10
  -6   2   1   16.30    5.00
  -6   2   1   22.40    6.60
  -6   2   1   17.60    6.40
  -6   2   1   21.20   13.60
  -6   2   1   19.20    7.00
  -6   2   1   18.80    7.70
  -6   2   1   23.20    8.80
  -6   2   1   16.40    4.10
  -6   2   1   18.20    7.10
  -6   2   1    5.50   13.90
  -6   2   1   14.40    7.30
  -6   2   1    9.80    6.30
   5  -2  -1  258.67   18.60
   5  -2  -1  252.77   13.10
   5  -2  -1  232.08   17.70
   5  -2  -1  231.48   17.80
   5  -2  -1  253.87   26.10
   5  -2  -1  309.77   34.20
   5  -2  -1  264.57   24.30
   5  -2  -1  266.07   19.60
   5  -2  -1  245.28   17.30
   5  -2  -1  259.57   11.80
   5  -2  -1  283.17   20.80
   5  -2  -1  265.97   19.30
   5  -2  -1  250.17   18.10
   5  -2  -1  249.78   23.40
  -5   2   1  244.88   14.00
  -5   2   1  238.98   13.80
  -5   2   1  206.98   25.10
  -5   2   1  260.47   20.20
  -5   2   1  269.17   14.30
  -5   2   1  254.37   13.80
  -5   2   1  214.28   27.60
  -5   2   1  254.87   16.00
  -5   2   1  265.67   12.50
  -5   2   1  227.68   16.50
  -5   2   1  248.58   17.30
  -5   2   1  256.47   11.70
  -5   2   1  266.87   17.50
  -5   2   1  244.38   19.20
  -5   2   1  230.98   17.40
   4  -2  -1  851.61   40.70
   4  -2  -1  863.71   44.40
   4  -2  -1  939.91   42.90
   4  -2  -1  880.01   32.00
   4  -2  -1  855.51   37.90
   4  -2  -1  873.91   39.90
   4  -2  -1  953.30   42.20
   4  -2  -1  881.11   38.70
   4  -2  -1  915.91   40.00
   4  -2  -1  890.01   38.90
   4  -2  -1  835.42   32.60
   4  -2  -1  903.41   49.00
   4  -2  -1  783.22   47.20
   4  -2  -1  888.71   37.90
  -4   2   1  889.51   37.10
  -4   2   1  863.51   36.10
  -4   2   1  892.81   41.20
  -4   2   1  883.71   31.60
  -4   2   1  901.31   36.80
  -4   2   1  853.91   31.90
  -4   2   1  870.11   48.50
  -4   2   1  893.81   33.90
  -4   2   1  888.71   33.90
  -4   2   1  812.82   40.40
  -4   2   1  863.81   35.70
  -4   2   1  881.41   37.50
  -4   2   1  963.10   39.50
  -4   2   1  856.11   36.70
   3  -2  -1   17.10    7.30
   3  -2  -1   23.20    8.60
   3  -2  -1   21.60    2.40
   3  -2  -1   30.90    7.70
   3  -2  -1   14.30    7.00
   3  -2  -1   20.20    7.00
   3  -2  -1   45.60   10.00
   3  -2  -1   17.10    8.10
   3  -2  -1   22.80   11.50
   3  -2  -1   11.80    9.20
   3  -2  -1   12.50    6.30
   3  -2  -1   17.70    3.90
   3  -2  -1   16.70    4.00
  -3   2   1   17.70    3.60
  -3   2   1   27.90    6.70
  -3   2   1   20.00    6.20
  -3   2   1   24.20    6.40
  -3   2   1   20.90    4.60
  -3   2   1   25.70    7.30
  -3   2   1   17.80    7.60
  -3   2   1   17.50    5.60
  -3   2   1   20.60    4.30
  -3   2   1   13.40   12.00
  -3   2   1   17.50    5.80
  -3   2   1   17.80    6.60
  -3   2   1   20.00    5.80
  -3   2   1   14.80    6.80
   2  -2  -1 1514.05   61.09
   2  -2  -1 1570.04   57.39
   2  -2  -1 1561.74   54.09
   2  -2  -1 1528.45   51.49
   2  -2  -1 1649.13   58.19
   2  -2  -1 1570.74   58.19
   2  -2  -1 1569.44   59.09
   2  -2  -1 1561.64   57.79
   2  -2  -1 1570.74   61.69
   2  -2  -1 1498.85   55.29
   2  -2  -1 1479.55   57.79
   2  -2  -1 1494.15   59.99
   2  -2  -1 1642.24   58.89
  -2   2   1 1565.44   57.69
  -2   2   1 1576.04   57.59
  -2   2   1 1510.65   58.59
  -2   2   1 1632.14   61.19
  -2   2   1 1572.04   54.89
  -2   2   1 1528.85   58.99
  -2   2   1 1561.74   58.99
  -2   2   1 1586.44   52.69
  -2   2   1 1608.54   54.29
  -2   2   1 1569.54   55.79
  -2   2   1 1554.84   62.49
  -2   2   1 1588.74   58.29
  -2   2   1 1550.54   57.59
   1  -2  -1    4.70    4.80
   1  -2  -1    5.70    5.10
   1  -2  -1    0.00    3.80
   1  -2  -1    5.00    5.30
   1  -2  -1    4.30    1.90
   1  -2  -1    4.30    2.70
   1  -2  -1    4.10    4.30
   1  -2  -1    3.30    3.50
   1  -2  -1    7.30    4.00
   1  -2  -1    5.50    5.20
   1  -2  -1    7.20    4.30
   1  -2  -1    5.50    3.80
   1  -2  -1   10.10    5.90
   1  -2  -1    6.70    4.40
  -1   2   1    3.60    4.70
  -1   2   1    7.40    5.90
  -1   2   1    2.50    4.40
  -1   2   1    4.30    3.00
  -1   2   1    9.00    1.90
  -1   2   1    1.00    4.50
  -1   2   1   11.70    5.70
  -1   2   1    3.10    4.00
  -1   2   1   -1.20    3.70
  -1   2   1    2.00    5.40
  -1   2   1    2.80    3.30
  -1   2   1    5.70    4.80
  -1   2   1   24.90    7.70
   0  -2  -1   26.60    5.40
   0  -2  -1   30.80    5.20
   0  -2  -1   22.70    5.20
   0  -2  -1   36.40    3.50
   0  -2  -1   51.89    8.00
   0  -2  -1   45.60    7.80
   0  -2  -1   24.00    5.00
   0  -2  -1   37.30    6.50
   0  -2  -1   24.70    5.00
   0  -2  -1   42.00    3.30
   0  -2  -1   40.80    7.10
   0   2   1   25.30    5.30
   0   2   1   31.00    5.80
   0   2   1   38.40    6.30
   0   2   1   53.29    9.40
   0   2   1   44.60    6.90
   0   2   1   21.00    4.40
   0   2   1   42.80    8.00
   0   2   1   41.30    3.90
   0   2   1   32.70    5.70
   0   2   1   43.10    5.90
   0   2   1   31.60    5.90
  -1  -2  -1 6900.01  300.17
  -1  -2  -1 7636.24  568.54
  -1  -2  -1 6528.15  294.77
   1   2   1 6728.93  300.77
   1   2   1 7324.77  551.74
   1   2   1 7182.98  306.37
  -2  -2  -1   70.09    3.60
  -2  -2  -1   79.29   10.50
  -2  -2  -1   72.09    4.00
  -2  -2  -1   69.89    3.80
  -2  -2  -1   86.99   11.80
  -2  -2  -1   74.29    4.60
  -2  -2  -1   71.99    5.70
  -2  -2  -1   60.69    9.30
  -2  -2  -1   72.69    8.90
  -2  -2  -1   77.59    5.50
  -2  -2  -1   73.49    6.30
  -2  -2  -1   71.19    5.50
  -2  -2  -1   69.29    8.50
  -2  -2  -1   67.09    8.10
  -2  -2  -1   78.19    3.70
  -2  -2  -1   74.19    4.20
   2   2   1   73.19    5.90
   2   2   1   96.09   11.60
   2   2   1   80.99   11.00
   2   2   1   66.49    6.50
   2   2   1   70.89    8.50
   2   2   1   93.49   10.00
   2   2   1   75.39    6.30
   2   2   1   68.19    3.50
   2   2   1   75.89    4.50
   2   2   1   96.09   11.80
   2   2   1   72.39    4.70
   2   2   1   69.29    5.10
   2   2   1   74.29    5.50
   2   2   1   82.09    9.30
  -3  -2  -1   38.20    3.40
  -3  -2  -1   26.80    7.70
  -3  -2  -1   38.70    3.10
  -3  -2  -1   39.80    3.40
  -3  -2  -1   25.10    8.10
  -3  -2  -1   33.10    2.80
  -3  -2  -1   36.20    2.20
  -3  -2  -1   29.50    3.50
  -3  -2  -1   28.20    5.20
  -3  -2  -1   33.50    3.00
  -3  -2  -1   27.60    7.40
  -3  -2  -1   23.20    8.30
   3   2   1   25.10    6.40
   3   2   1   27.60    2.20
   3   2   1   33.80    9.60
   3   2   1   37.00    3.20
   3   2   1   29.80    2.10
   3   2   1   33.40    2.80
   3   2   1   19.00    5.50
   3   2   1   28.30    6.60
   3   2   1   27.60    8.20
   3   2   1   30.90    3.20
   3   2   1   37.40    6.20
   3   2   1   34.70    9.00
   3   2   1   36.40    4.90
  -4  -2  -1  249.08   11.30
  -4  -2  -1  270.87   11.30
  -4  -2  -1  259.87   10.20
  -4  -2  -1  264.17   10.20
  -4  -2  -1  274.67   24.00
  -4  -2  -1  241.28   21.90
  -4  -2  -1  263.37   10.40
  -4  -2  -1  229.48   21.30
  -4  -2  -1  243.58   10.70
  -4  -2  -1  264.57   19.50
  -4  -2  -1  243.88   10.30
  -4  -2  -1  249.08   14.60
  -4  -2  -1  278.07   27.20
   4   2   1  233.98    9.90
   4   2   1  250.67   18.80
   4   2   1  322.57   30.20
   4   2   1  223.18   20.50
   4   2   1  240.78   18.20
   4   2   1  280.27   23.90
   4   2   1  230.38   16.80
   4   2   1  248.08   20.50
  -5  -2  -1   28.50    3.20
  -5  -2  -1   27.90   10.00
  -5  -2  -1   27.70   12.50
  -5  -2  -1   14.40    3.80
  -5  -2  -1   25.10    4.30
  -5  -2  -1   28.30    3.50
  -5  -2  -1   26.60    3.90
  -5  -2  -1   29.40    4.00
  -5  -2  -1    8.90   11.40
  -5  -2  -1   13.20    5.70
  -5  -2  -1   27.90    3.80
  -5  -2  -1   28.10   12.70
  -5  -2  -1   23.20   10.70
   5   2   1   23.20    8.50
   5   2   1   21.60    7.50
   5   2   1   17.90    9.60
   5   2   1   29.00    8.30
   5   2   1   23.80    4.40
   5   2   1   20.80   11.00
  -6  -2  -1  822.92   49.60
  -6  -2  -1  762.92   27.40
  -6  -2  -1  767.52   33.20
  -6  -2  -1  693.43   41.10
  -6  -2  -1  782.72   44.30
  -6  -2  -1  728.73   27.30
  -6  -2  -1  802.42   39.70
  -6  -2  -1  736.43   26.70
  -6  -2  -1  738.23   27.80
  -6  -2  -1  724.93   27.90
  -6  -2  -1  708.13   44.40
  -6  -2  -1  704.43   25.50
   6   2   1  736.13   44.80
   6   2   1  776.82   26.70
   6   2   1  700.53   40.00
   6   2   1  738.33   38.10
   6   2   1  784.22   39.40
   6   2   1  747.33   35.30
   6   2   1  725.73   36.60
   6   2   1  723.33   35.70
   6   2   1  756.32   42.70
  -7  -2  -1  748.13   36.00
  -7  -2  -1  864.91   49.70
  -7  -2  -1  792.82   30.60
  -7  -2  -1  815.02   50.79
  -7  -2  -1  795.52   29.70
  -7  -2  -1  833.52   43.00
  -7  -2  -1  769.42   30.30
  -7  -2  -1  789.22   30.30
  -7  -2  -1  706.93   51.99
  -7  -2  -1  799.62   46.10
   7   2   1  742.03   37.50
   7   2   1  806.92   39.10
   7   2   1  687.23   40.70
   7   2   1  770.02   37.70
  -8  -2  -1   30.30   18.20
  -8  -2  -1   72.59    7.90
  -8  -2  -1   91.09   13.90
  -8  -2  -1   87.89    8.80
  -8  -2  -1   80.29   17.40
  -8  -2  -1   84.19    9.10
  -8  -2  -1   45.70   18.60
  -8  -2  -1   86.59   20.00
  -8  -2  -1   74.09    6.70
  -8  -2  -1   62.09   18.90
  -8  -2  -1   89.29    8.30
   8   2   1   91.79   14.60
   8   2   1   78.09    6.40
   8   2   1   86.59   14.70
   8   2   1   75.29   13.00
   8   2   1   93.49    8.10
   8   2   1   65.59   16.30
   8   2   1   89.79    8.10
  -9  -2  -1   14.40    4.30
  -9  -2  -1   19.70   15.20
  -9  -2  -1   13.00    5.10
  -9  -2  -1    9.70    4.90
  -9  -2  -1    8.30    5.50
  -9  -2  -1   20.20   15.20
  -9  -2  -1   15.20   18.50
  -9  -2  -1   12.90   14.90
  -9  -2  -1   17.20    9.70
   9   2   1    0.40   10.60
   9   2   1   11.80    8.80
   9   2   1   19.00    8.60
   9   2   1   13.20    3.60
   9   2   1   15.90    9.60
   9   2   1   11.50    5.30
   9   2   1   18.70    5.70
 -10  -2  -1   24.60    9.90
 -10  -2  -1    6.70   15.70
 -10  -2  -1   16.00    4.50
 -10  -2  -1   16.80   20.40
 -10  -2  -1   18.60    5.50
 -10  -2  -1   27.20    8.20
 -10  -2  -1   16.90    5.60
 -10  -2  -1    8.10   12.60
  10   2   1   -7.10    9.00
  10   2   1   -0.30    7.60
  10   2   1   15.20    6.70
  10   2   1   15.40   10.00
  10   2   1   15.20    4.00
  10   2   1   27.90   10.90
 -11  -2  -1   35.70    5.70
 -11  -2  -1   37.60   21.50
 -11  -2  -1   24.90   22.90
 -11  -2  -1   48.70   13.90
 -11  -2  -1   36.00   17.10
 -11  -2  -1   30.30    7.40
 -11  -2  -1   29.60    6.40
  11   2   1   20.30   14.00
  11   2   1   17.40    9.70
  11   2   1   28.10   13.40
  11   2   1   38.60   11.70
  11   2   1   43.20    5.70
  11   2   1   47.60    9.30
  11   2   1   16.00    8.00
  11   2   1   17.40   11.20
  11   2   1   31.60   14.60
 -12  -2  -1  473.05   24.70
 -12  -2  -1  441.16   62.89
 -12  -2  -1  473.95   20.80
 -12  -2  -1  529.15   47.00
 -12  -2  -1  467.55   33.60
 -12  -2  -1  476.65   21.50
  12   2   1  534.35   46.40
  12   2   1  432.36   18.60
  12   2   1  523.85   45.00
  12   2   1  450.05   27.80
  12   2   1  434.36   36.90
  12   2   1  487.65   29.90
  12   2   1  479.85   33.60
  12   2   1  421.86   26.70
  12   2   1  439.56   28.50
 -13  -2  -1  151.18   31.00
 -13  -2  -1  118.99   40.30
 -13  -2  -1  151.38   10.40
 -13  -2  -1  138.79   15.20
  13   2   1  154.18   23.40
  13   2   1  131.59   18.50
  13   2   1  107.39   28.20
  13   2   1  108.19   23.00
  13   2   1  115.79   29.00
  12  -3  -1   72.99   22.80
  12  -3  -1   36.50   24.20
  12  -3  -1   58.79   38.90
  12  -3  -1  107.69   21.30
  12  -3  -1  139.69   18.30
  12  -3  -1   90.89   20.80
[truncated: 4,867,058 more chars]
