# Supplementary material for: Square‐Planar Ruthenium Alkylidyne Complexes Undergo Stepwise Rather Than Concerted [2 + 2] Cycloadditions with Alkynes
Source: Angew Chem Int Ed Engl. 2025 Nov 10;65(1):e19905. doi: 10.1002/anie.202519905 (PMC12759212; doi:10.1002/anie.202519905)
Supplement: Supplementary file 2 — Supporting information [file ANIE-65-e19905-s001.zip › 15071-Deposition.cif]

data_15071sadabs

_publ_requested_journal          'J.Am.Chem.Soc.'
_publ_section_title              
;
 A Practical Net Carbyne Donor Reagent: Exploration of the 
 Innate Reactivity of Ruthenium Carbynes and a Shortcut to Grubbs Catalysts 
;

loop_
_publ_author_name
_publ_author_address

'Mingxu Cui'
;     Max-Planck-Institut f\"ur Kohlenforschung
      Kaiser-Wilhelm-Platz 1
      45470 M\"ulheim an der Ruhr
      Germany
;
'Markus Leutzsch'
;     Max-Planck-Institut f\"ur Kohlenforschung
      Kaiser-Wilhelm-Platz 1
      45470 M\"ulheim an der Ruhr
      Germany
;
'Alois F\"urstner'
;     Max-Planck-Institut f\"ur Kohlenforschung
      Kaiser-Wilhelm-Platz 1
      45470 M\"ulheim an der Ruhr
      Germany
;

_audit_creation_date             2023-06-09
_audit_block_code                15071
_audit_creation_method           SHELXL-2018/3
_shelx_SHELXL_version_number     2018/3
_chemical_name_systematic        
;
IUPAC - Systematic Name
;
_chemical_name_common            ?
_chemical_melting_point          ?
_chemical_formula_moiety         'C30 H44 Cl4 N4 Ru2 Si2'
_chemical_formula_sum            'C30 H44 Cl4 N4 Ru2 Si2'
_chemical_formula_weight         860.81

loop_
_atom_type_symbol
_atom_type_description
_atom_type_scat_dispersion_real
_atom_type_scat_dispersion_imag
_atom_type_scat_source
C C 0.0033 0.0016 'International Tables Vol C Tables 4.2.6.8 and 6.1.1.4'
H H 0.0000 0.0000 'International Tables Vol C Tables 4.2.6.8 and 6.1.1.4'
Cl Cl 0.1484 0.1585 'International Tables Vol C Tables 4.2.6.8 and 6.1.1.4'
N N 0.0061 0.0033 'International Tables Vol C Tables 4.2.6.8 and 6.1.1.4'
Ru Ru -1.2594 0.8363 'International Tables Vol C Tables 4.2.6.8 and 6.1.1.4'
Si Si 0.0817 0.0704 'International Tables Vol C Tables 4.2.6.8 and 6.1.1.4'

_space_group_crystal_system      monoclinic
_space_group_IT_number           14
_space_group_name_H-M_alt        'P 21/c'
_space_group_name_Hall           '-P 2ybc'

_shelx_space_group_comment       
;
The symmetry employed for this shelxl refinement is uniquely defined
by the following loop, which should always be used as a source of
symmetry information in preference to the above space-group names.
They are only intended as comments.
;

loop_
_space_group_symop_operation_xyz
'x, y, z'
'-x, y+1/2, -z+1/2'
'-x, -y, -z'
'x, -y-1/2, z-1/2'

_cell_length_a                   16.2951(7)
_cell_length_b                   8.4477(4)
_cell_length_c                   16.0462(7)
_cell_angle_alpha                90
_cell_angle_beta                 119.177(2)
_cell_angle_gamma                90
_cell_volume                     1928.59(15)
_cell_formula_units_Z            2

_cell_measurement_temperature    100(2)
_cell_measurement_reflns_used    9900
_cell_measurement_theta_min      2.54
_cell_measurement_theta_max      31.57

_exptl_crystal_description       plate
_exptl_crystal_colour            green
_exptl_crystal_density_meas      ?
_exptl_crystal_density_method    ?
_exptl_crystal_density_diffrn    1.482

loop_
_exptl_crystal_face_index_h
_exptl_crystal_face_index_k
_exptl_crystal_face_index_l
_exptl_crystal_face_perp_dist
0.00 1.00 0.00 0.0350
0.00 -1.00 0.00 0.0500
1.00 0.00 0.00 0.0050
-1.00 0.00 0.00 0.0050
0.00 0.00 1.00 0.0150
0.00 0.00 -1.00 0.0100

_exptl_crystal_F_000             872
_exptl_transmission_factor_min   ?
_exptl_transmission_factor_max   ?
_exptl_crystal_size_max          0.102
_exptl_crystal_size_mid          0.044
_exptl_crystal_size_min          0.013
_exptl_crystal_recrystallization_method 
'Re-crystallisation from solvent:  DCE, acetonitrile, hexane'
_exptl_absorpt_coefficient_mu    1.147
_shelx_estimated_absorpt_T_min   0.892
_shelx_estimated_absorpt_T_max   0.985

_exptl_absorpt_correction_type   gaussian
_exptl_absorpt_correction_T_min  0.91456
_exptl_absorpt_correction_T_max  0.98929
_exptl_absorpt_process_details   'SADABS (Bruker AXS, 2012)'
_exptl_absorpt_special_details   ?

_exptl_special_details           
;
Crystal mounted on a MiTeGen loop using Perfluoropolyether PFO-XR75
;

_diffrn_ambient_temperature      100(2)
_diffrn_radiation_wavelength     0.71073
_diffrn_radiation_type           Mo-K\a
_diffrn_radiation_source         1\mS
_diffrn_radiation_monochromator  'Incoatec Helios mirrors'
_diffrn_measurement_device_type  'Bruker-AXS Kappa Mach3 APEX-II'
_diffrn_measurement_method       'CCD \f- and \w-scans'
_diffrn_detector_area_resol_mean 66.67
_diffrn_reflns_number            61950
_diffrn_reflns_av_unetI/netI     0.0270
_diffrn_reflns_av_R_equivalents  0.0453
_diffrn_reflns_limit_h_min       -23
_diffrn_reflns_limit_h_max       22
_diffrn_reflns_limit_k_min       -12
_diffrn_reflns_limit_k_max       12
_diffrn_reflns_limit_l_min       -22
_diffrn_reflns_limit_l_max       22
_diffrn_reflns_theta_min         1.431
_diffrn_reflns_theta_max         30.507
_diffrn_reflns_theta_full        25.242
_diffrn_measured_fraction_theta_max 0.995
_diffrn_measured_fraction_theta_full 0.992
_diffrn_reflns_Laue_measured_fraction_max 0.995
_diffrn_reflns_Laue_measured_fraction_full 0.992
_diffrn_reflns_point_group_measured_fraction_max 0.995
_diffrn_reflns_point_group_measured_fraction_full 0.992
_reflns_number_total             5861
_reflns_number_gt                5293
_reflns_threshold_expression     'I > 2\s(I)'
_reflns_Friedel_coverage         0.000
_reflns_Friedel_fraction_max     .
_reflns_Friedel_fraction_full    .

_reflns_special_details          
;
 Reflections were merged by SHELXL according to the crystal
 class for the calculation of statistics and refinement.
 
 _reflns_Friedel_fraction is defined as the number of unique
 Friedel pairs measured divided by the number that would be
 possible theoretically, ignoring centric projections and
 systematic absences. Completness statistics refer to single and
 composite reflections containing twin component 1 only.
;

_computing_data_collection       'APEX3 (Bruker AXS, 2005-2017)'
_computing_cell_refinement       'SAINT software (Bruker AXS, 2004)'
_computing_data_reduction        'SAINT software (Bruker AXS, 2004)'
_computing_structure_solution    'SHELXT (G. M. Sheldrick, 2015)'
_computing_structure_refinement  'SHELXL (G. M. Sheldrick, 2015)'
_computing_molecular_graphics    'DIAMOND (Crystal Impact GbR, 1997-2014)'
_computing_publication_material  ?


_refine_special_details          
;
 Refinement of F^2^ against ALL reflections.  The weighted R-factor wR and
 goodness of fit S are based on F^2^, conventional R-factors R are based
 on F, with F set to zero for negative F^2^. The threshold expression of
 F^2^ > 2sigma(F^2^) is used only for calculating R-factors(gt) etc. and is
 not relevant to the choice of reflections for refinement.  R-factors based
 on F^2^ are statistically about twice as large as those based on F, and R-
 factors based on ALL data will be even larger.

 The minimum and maximum estimated transmissions from the multi-scan
 scaling are 0.9005 and 1.0000 (SADABS).

-------------------------------------------------------------------------------

INTENSITY STATISTICS FOR DATASET # 1  15071sadabs.raw

Resolution   #Data #Theory %Complete Redundancy Mean I Mean I/s Rmerge  Rsigma

Inf - 2.88     105    105    100.0    14.50     47.45   87.99  0.0216  0.0075
2.88 - 1.90     241    246     98.0    16.02     41.14   88.22  0.0222  0.0081
1.90 - 1.48     350    356     98.3    16.53     27.98   77.72  0.0271  0.0094
1.48 - 1.29     343    348     98.6    16.59     18.89   63.20  0.0347  0.0113
1.29 - 1.16     365    369     98.9    16.33     15.90   55.25  0.0403  0.0132
1.16 - 1.08     325    325    100.0    15.07     14.30   48.63  0.0442  0.0154
1.08 - 1.01     387    388     99.7    11.42     12.70   36.56  0.0502  0.0213
1.01 - 0.96     334    339     98.5     9.65     10.95   29.06  0.0599  0.0271
0.96 - 0.92     332    333     99.7     8.63     10.07   24.82  0.0634  0.0316
0.92 - 0.88     400    400    100.0     7.86      9.21   21.68  0.0708  0.0365
0.88 - 0.85     332    332    100.0     7.36      8.32   18.73  0.0731  0.0415
0.85 - 0.82     396    397     99.7     7.20      7.11   16.42  0.0874  0.0495
0.82 - 0.80     296    296    100.0     7.00      6.34   14.83  0.1007  0.0557
0.80 - 0.78     316    317     99.7     6.66      7.43   16.04  0.0911  0.0526
0.78 - 0.76     368    368    100.0     6.63      6.28   13.19  0.1042  0.0606
0.76 - 0.74     403    403    100.0     6.39      5.88   11.85  0.1146  0.0670
0.74 - 0.72     447    447    100.0     6.17      5.20   10.56  0.1272  0.0779
0.72 - 0.71     221    221    100.0     5.98      4.96   10.33  0.1308  0.0825
0.71 - 0.70     268    268    100.0     6.01      5.11   10.01  0.1480  0.0847
0.70 - 0.68     553    554     99.8     5.55      3.90    7.84  0.1676  0.1098
0.68 - 0.67     112    187     59.9     2.03      4.02    5.79  0.1746  0.1573
------------------------------------------------------------------------------
0.77 - 0.67    2197   2273     96.7     5.73      5.00   10.04  0.1323  0.0844
Inf - 0.67    6894   6999     98.5     9.35     11.47   29.39  0.0463  0.0297

Merged [A],  lowest resolution = 14.23 Angstroms

-------------------------------------------------------------------------------

Highest peak        ?
Deepest hole        ?
;
_refine_ls_structure_factor_coef Fsqd
_refine_ls_matrix_type           full
_refine_ls_weighting_scheme      calc
_refine_ls_weighting_details     
'w=1/[\s^2^(Fo^2^)+5.4074P] where P=(Fo^2^+2Fc^2^)/3'

_atom_sites_solution_primary     dual
_atom_sites_solution_secondary   difmap
_atom_sites_solution_hydrogens   geom
_refine_ls_hydrogen_treatment    constr
_refine_ls_extinction_method     none
_refine_ls_extinction_coef       .
_refine_ls_number_reflns         5861
_refine_ls_number_parameters     197
_refine_ls_number_restraints     0
_refine_ls_R_factor_all          0.0395
_refine_ls_R_factor_gt           0.0318
_refine_ls_wR_factor_ref         0.0668
_refine_ls_wR_factor_gt          0.0634
_refine_ls_goodness_of_fit_ref   1.149
_refine_ls_restrained_S_all      1.149
_refine_ls_shift/su_max          0.001
_refine_ls_shift/su_mean         0.000

loop_
_atom_site_label
_atom_site_type_symbol
_atom_site_fract_x
_atom_site_fract_y
_atom_site_fract_z
_atom_site_U_iso_or_equiv
_atom_site_adp_type
_atom_site_occupancy
_atom_site_site_symmetry_order
_atom_site_calc_flag
_atom_site_refinement_flags_posn
_atom_site_refinement_flags_adp
_atom_site_refinement_flags_occupancy
_atom_site_disorder_assembly
_atom_site_disorder_group
Ru1 Ru 0.39207(2) 0.07812(2) 0.50482(2) 0.00918(5) Uani 1 1 d . . . . .
Cl1 Cl 0.39743(5) 0.25252(8) 0.62277(5) 0.01509(12) Uani 1 1 d . . . . .
Cl2 Cl 0.42141(4) -0.09683(7) 0.40561(5) 0.01261(11) Uani 1 1 d . . . . .
Si1 Si 0.18161(6) 0.16773(10) 0.32073(6) 0.01531(15) Uani 1 1 d . . . . .
N1 N 0.39483(17) 0.2635(3) 0.42702(16) 0.0133(4) Uani 1 1 d . . . . .
N2 N 0.39893(16) -0.1073(3) 0.58674(16) 0.0115(4) Uani 1 1 d . . . . .
C1 C 0.26104(17) 0.0612(3) 0.43720(19) 0.0114(4) Uani 1 1 d . . . . .
C2 C 0.20902(19) -0.0308(3) 0.47506(19) 0.0120(5) Uani 1 1 d . . . . .
C3 C 0.1860(2) 0.0374(4) 0.5398(2) 0.0194(6) Uani 1 1 d . . . . .
H3 H 0.206339 0.141985 0.562055 0.023 Uiso 1 1 calc R U . . .
C4 C 0.1336(2) -0.0458(4) 0.5724(2) 0.0231(6) Uani 1 1 d . . . . .
H4 H 0.117364 0.003988 0.615472 0.028 Uiso 1 1 calc R U . . .
C5 C 0.1045(2) -0.2004(4) 0.5433(2) 0.0194(6) Uani 1 1 d . . . . .
C6 C 0.1286(2) -0.2689(4) 0.4798(2) 0.0201(6) Uani 1 1 d . . . . .
H6 H 0.110089 -0.374906 0.459578 0.024 Uiso 1 1 calc R U . . .
C7 C 0.1793(2) -0.1858(4) 0.4450(2) 0.0177(6) Uani 1 1 d . . . . .
H7 H 0.193894 -0.234849 0.400557 0.021 Uiso 1 1 calc R U . . .
C8 C 0.0474(3) -0.2896(4) 0.5788(3) 0.0302(8) Uani 1 1 d . . . . .
H8B H -0.018549 -0.256708 0.542550 0.045 Uiso 1 1 calc R U . . .
H8C H 0.071495 -0.266505 0.646675 0.045 Uiso 1 1 calc R U . . .
H8A H 0.052086 -0.403510 0.570372 0.045 Uiso 1 1 calc R U . . .
C9 C 0.0600(2) 0.0873(4) 0.2715(2) 0.0245(7) Uani 1 1 d . . . . .
H9A H 0.059122 -0.023920 0.253761 0.037 Uiso 1 1 calc R U . . .
H9B H 0.016910 0.148361 0.214990 0.037 Uiso 1 1 calc R U . . .
H9C H 0.040042 0.095288 0.319958 0.037 Uiso 1 1 calc R U . . .
C10 C 0.1776(2) 0.3808(4) 0.3510(3) 0.0280(7) Uani 1 1 d . . . . .
H10A H 0.148450 0.389411 0.391720 0.042 Uiso 1 1 calc R U . . .
H10B H 0.140553 0.441226 0.292137 0.042 Uiso 1 1 calc R U . . .
H10C H 0.241627 0.423314 0.384910 0.042 Uiso 1 1 calc R U . . .
C11 C 0.2172(2) 0.1354(4) 0.2280(2) 0.0233(7) Uani 1 1 d . . . . .
H11A H 0.169335 0.179763 0.167099 0.035 Uiso 1 1 calc R U . . .
H11C H 0.223575 0.021673 0.220536 0.035 Uiso 1 1 calc R U . . .
H11B H 0.277569 0.187859 0.247493 0.035 Uiso 1 1 calc R U . . .
C12 C 0.40124(19) 0.3652(3) 0.3840(2) 0.0147(5) Uani 1 1 d . . . . .
C13 C 0.4045(2) 0.4939(3) 0.3256(2) 0.0230(7) Uani 1 1 d . . . . .
H13A H 0.394108 0.451749 0.264309 0.035 Uiso 1 1 calc R U . . .
H13B H 0.466147 0.545334 0.358620 0.035 Uiso 1 1 calc R U . . .
H13C H 0.355379 0.571268 0.314477 0.035 Uiso 1 1 calc R U . . .
C14 C 0.3932(2) -0.2136(3) 0.62716(19) 0.0130(5) Uani 1 1 d . . . . .
C15 C 0.3790(2) -0.3480(3) 0.6752(2) 0.0195(6) Uani 1 1 d . . . . .
H15A H 0.371415 -0.444388 0.638140 0.029 Uiso 1 1 calc R U . . .
H15B H 0.322367 -0.330745 0.680759 0.029 Uiso 1 1 calc R U . . .
H15C H 0.433494 -0.359410 0.738983 0.029 Uiso 1 1 calc R U . . .

loop_
_atom_site_aniso_label
_atom_site_aniso_U_11
_atom_site_aniso_U_22
_atom_site_aniso_U_33
_atom_site_aniso_U_23
_atom_site_aniso_U_13
_atom_site_aniso_U_12
Ru1 0.00921(8) 0.00771(8) 0.01070(9) 0.00023(8) 0.00491(7) 0.00017(8)
Cl1 0.0161(3) 0.0128(3) 0.0177(3) -0.0041(2) 0.0093(3) -0.0012(2)
Cl2 0.0110(3) 0.0138(3) 0.0126(3) -0.0030(2) 0.0054(2) -0.0003(2)
Si1 0.0120(3) 0.0177(4) 0.0137(4) 0.0017(3) 0.0043(3) 0.0021(3)
N1 0.0121(10) 0.0133(10) 0.0150(11) 0.0000(9) 0.0069(9) 0.0006(9)
N2 0.0106(10) 0.0122(10) 0.0120(10) -0.0005(8) 0.0058(9) 0.0013(8)
C1 0.0114(11) 0.0106(11) 0.0127(11) -0.0028(9) 0.0063(10) 0.0000(9)
C2 0.0099(11) 0.0149(11) 0.0112(12) 0.0014(9) 0.0051(10) 0.0002(9)
C3 0.0223(15) 0.0169(13) 0.0242(15) -0.0031(11) 0.0153(13) -0.0024(11)
C4 0.0277(16) 0.0226(15) 0.0291(17) -0.0020(13) 0.0217(14) -0.0019(12)
C5 0.0165(13) 0.0206(14) 0.0249(15) 0.0044(12) 0.0130(12) -0.0011(11)
C6 0.0198(14) 0.0177(14) 0.0226(15) -0.0009(11) 0.0101(12) -0.0043(11)
C7 0.0195(14) 0.0172(13) 0.0189(14) -0.0032(11) 0.0113(12) -0.0019(11)
C8 0.0310(18) 0.0267(17) 0.041(2) 0.0090(15) 0.0244(17) 0.0003(14)
C9 0.0139(13) 0.0361(18) 0.0197(14) -0.0009(14) 0.0051(11) -0.0001(13)
C10 0.0247(16) 0.0188(15) 0.0350(19) 0.0013(13) 0.0102(15) 0.0082(12)
C11 0.0205(15) 0.0336(17) 0.0145(14) 0.0024(12) 0.0075(12) -0.0032(13)
C12 0.0138(12) 0.0137(11) 0.0170(13) -0.0020(10) 0.0078(11) -0.0005(9)
C13 0.0296(17) 0.0149(13) 0.0271(16) 0.0067(12) 0.0158(14) -0.0008(12)
C14 0.0125(11) 0.0140(12) 0.0123(12) -0.0019(9) 0.0058(10) 0.0004(10)
C15 0.0254(16) 0.0160(13) 0.0201(14) 0.0041(11) 0.0134(13) 0.0001(11)

_geom_special_details            
;
 All esds (except the esd in the dihedral angle between two l.s. planes)
 are estimated using the full covariance matrix.  The cell esds are taken
 into account individually in the estimation of esds in distances, angles
 and torsion angles; correlations between esds in cell parameters are only
 used when they are defined by crystal symmetry.  An approximate (isotropic)
 treatment of cell esds is used for estimating esds involving l.s. planes.
;

loop_
_geom_bond_atom_site_label_1
_geom_bond_atom_site_label_2
_geom_bond_distance
_geom_bond_site_symmetry_2
_geom_bond_publ_flag
Ru1 C1 1.870(2) . ?
Ru1 N2 2.012(2) . ?
Ru1 N1 2.017(2) . ?
Ru1 Cl1 2.3662(7) . ?
Ru1 Cl2 2.3853(7) . ?
Ru1 Cl2 2.6587(6) 3_656 ?
Si1 C11 1.863(3) . ?
Si1 C9 1.868(3) . ?
Si1 C10 1.874(3) . ?
Si1 C1 1.902(3) . ?
N1 C12 1.138(4) . ?
N2 C14 1.138(3) . ?
C1 C2 1.481(4) . ?
C2 C3 1.390(4) . ?
C2 C7 1.398(4) . ?
C3 C4 1.390(4) . ?
C3 H3 0.9500 . ?
C4 C5 1.391(4) . ?
C4 H4 0.9500 . ?
C5 C6 1.384(4) . ?
C5 C8 1.509(4) . ?
C6 C7 1.392(4) . ?
C6 H6 0.9500 . ?
C7 H7 0.9500 . ?
C8 H8B 0.9800 . ?
C8 H8C 0.9800 . ?
C8 H8A 0.9800 . ?
C9 H9A 0.9800 . ?
C9 H9B 0.9800 . ?
C9 H9C 0.9800 . ?
C10 H10A 0.9800 . ?
C10 H10B 0.9800 . ?
C10 H10C 0.9800 . ?
C11 H11A 0.9800 . ?
C11 H11C 0.9800 . ?
C11 H11B 0.9800 . ?
C12 C13 1.453(4) . ?
C13 H13A 0.9800 . ?
C13 H13B 0.9800 . ?
C13 H13C 0.9800 . ?
C14 C15 1.453(4) . ?
C15 H15A 0.9800 . ?
C15 H15B 0.9800 . ?
C15 H15C 0.9800 . ?

loop_
_geom_angle_atom_site_label_1
_geom_angle_atom_site_label_2
_geom_angle_atom_site_label_3
_geom_angle
_geom_angle_site_symmetry_1
_geom_angle_site_symmetry_3
_geom_angle_publ_flag
C1 Ru1 N2 90.21(11) . . ?
C1 Ru1 N1 93.66(11) . . ?
N2 Ru1 N1 176.10(9) . . ?
C1 Ru1 Cl1 95.64(8) . . ?
N2 Ru1 Cl1 89.63(7) . . ?
N1 Ru1 Cl1 90.48(7) . . ?
C1 Ru1 Cl2 96.26(8) . . ?
N2 Ru1 Cl2 89.34(7) . . ?
N1 Ru1 Cl2 89.75(7) . . ?
Cl1 Ru1 Cl2 168.07(2) . . ?
C1 Ru1 Cl2 177.49(9) . 3_656 ?
N2 Ru1 Cl2 90.48(7) . 3_656 ?
N1 Ru1 Cl2 85.64(7) . 3_656 ?
Cl1 Ru1 Cl2 86.78(2) . 3_656 ?
Cl2 Ru1 Cl2 81.34(2) . 3_656 ?
Ru1 Cl2 Ru1 98.66(2) . 3_656 ?
C11 Si1 C9 106.79(15) . . ?
C11 Si1 C10 114.31(17) . . ?
C9 Si1 C10 107.16(16) . . ?
C11 Si1 C1 112.82(14) . . ?
C9 Si1 C1 108.47(14) . . ?
C10 Si1 C1 107.03(14) . . ?
C12 N1 Ru1 176.1(2) . . ?
C14 N2 Ru1 173.0(2) . . ?
C2 C1 Ru1 121.46(19) . . ?
C2 C1 Si1 113.56(18) . . ?
Ru1 C1 Si1 124.85(15) . . ?
C3 C2 C7 118.1(3) . . ?
C3 C2 C1 120.4(3) . . ?
C7 C2 C1 121.4(3) . . ?
C2 C3 C4 120.7(3) . . ?
C2 C3 H3 119.6 . . ?
C4 C3 H3 119.6 . . ?
C3 C4 C5 121.3(3) . . ?
C3 C4 H4 119.3 . . ?
C5 C4 H4 119.3 . . ?
C6 C5 C4 117.9(3) . . ?
C6 C5 C8 121.2(3) . . ?
C4 C5 C8 120.9(3) . . ?
C5 C6 C7 121.4(3) . . ?
C5 C6 H6 119.3 . . ?
C7 C6 H6 119.3 . . ?
C6 C7 C2 120.5(3) . . ?
C6 C7 H7 119.7 . . ?
C2 C7 H7 119.7 . . ?
C5 C8 H8B 109.5 . . ?
C5 C8 H8C 109.5 . . ?
H8B C8 H8C 109.5 . . ?
C5 C8 H8A 109.5 . . ?
H8B C8 H8A 109.5 . . ?
H8C C8 H8A 109.5 . . ?
Si1 C9 H9A 109.5 . . ?
Si1 C9 H9B 109.5 . . ?
H9A C9 H9B 109.5 . . ?
Si1 C9 H9C 109.5 . . ?
H9A C9 H9C 109.5 . . ?
H9B C9 H9C 109.5 . . ?
Si1 C10 H10A 109.5 . . ?
Si1 C10 H10B 109.5 . . ?
H10A C10 H10B 109.5 . . ?
Si1 C10 H10C 109.5 . . ?
H10A C10 H10C 109.5 . . ?
H10B C10 H10C 109.5 . . ?
Si1 C11 H11A 109.5 . . ?
Si1 C11 H11C 109.5 . . ?
H11A C11 H11C 109.5 . . ?
Si1 C11 H11B 109.5 . . ?
H11A C11 H11B 109.5 . . ?
H11C C11 H11B 109.5 . . ?
N1 C12 C13 177.1(3) . . ?
C12 C13 H13A 109.5 . . ?
C12 C13 H13B 109.5 . . ?
H13A C13 H13B 109.5 . . ?
C12 C13 H13C 109.5 . . ?
H13A C13 H13C 109.5 . . ?
H13B C13 H13C 109.5 . . ?
N2 C14 C15 176.1(3) . . ?
C14 C15 H15A 109.5 . . ?
C14 C15 H15B 109.5 . . ?
H15A C15 H15B 109.5 . . ?
C14 C15 H15C 109.5 . . ?
H15A C15 H15C 109.5 . . ?
H15B C15 H15C 109.5 . . ?

loop_
_geom_torsion_atom_site_label_1
_geom_torsion_atom_site_label_2
_geom_torsion_atom_site_label_3
_geom_torsion_atom_site_label_4
_geom_torsion
_geom_torsion_site_symmetry_1
_geom_torsion_site_symmetry_2
_geom_torsion_site_symmetry_3
_geom_torsion_site_symmetry_4
_geom_torsion_publ_flag
N2 Ru1 C1 C2 16.6(2) . . . . ?
N1 Ru1 C1 C2 -163.9(2) . . . . ?
Cl1 Ru1 C1 C2 -73.1(2) . . . . ?
Cl2 Ru1 C1 C2 105.9(2) . . . . ?
N2 Ru1 C1 Si1 -167.82(16) . . . . ?
N1 Ru1 C1 Si1 11.68(17) . . . . ?
Cl1 Ru1 C1 Si1 102.53(15) . . . . ?
Cl2 Ru1 C1 Si1 -78.47(15) . . . . ?
Ru1 C1 C2 C3 83.6(3) . . . . ?
Si1 C1 C2 C3 -92.5(3) . . . . ?
Ru1 C1 C2 C7 -98.3(3) . . . . ?
Si1 C1 C2 C7 85.7(3) . . . . ?
C7 C2 C3 C4 -1.0(4) . . . . ?
C1 C2 C3 C4 177.1(3) . . . . ?
C2 C3 C4 C5 1.5(5) . . . . ?
C3 C4 C5 C6 -0.6(5) . . . . ?
C3 C4 C5 C8 -179.8(3) . . . . ?
C4 C5 C6 C7 -0.8(5) . . . . ?
C8 C5 C6 C7 178.4(3) . . . . ?
C5 C6 C7 C2 1.3(5) . . . . ?
C3 C2 C7 C6 -0.3(4) . . . . ?
C1 C2 C7 C6 -178.5(3) . . . . ?

_refine_diff_density_max         0.729
_refine_diff_density_min         -0.987
_refine_diff_density_rms         0.093

_shelx_res_file                  
;
TITL 15071sadabs in P21/c #14
    15071sadabs.res
    created by SHELXL-2018/3 at 12:11:27 on 13-Jun-2023
REM reset to P21/c #14
CELL 0.71073 16.2951 8.4477 16.0462 90 119.177 90
ZERR 2 0.0007 0.0004 0.0007 0 0.002 0
LATT 1
SYMM -X,0.5+Y,0.5-Z
SFAC C H Cl N Ru Si
UNIT 60 88 8 8 4 4

L.S. 30
PLAN  99
SIZE 0.013 0.044 0.102
TEMP -173
CONF
BOND
MORE -1
BOND $H
fmap 2
ACTA
SHEL 999 0.7
TWIN 1 0 1 0 -1 0 0 0 -1 2
REM <olex2.extras>
REM <HklSrc "%.\\15071sadabs.hkl">
REM </olex2.extras>

WGHT    0.000000    5.407400
BASF   0.13242
FVAR       0.25573
RU1   5    0.392072    0.078118    0.504825    11.00000    0.00921    0.00771 =
         0.01070    0.00023    0.00491    0.00017
CL1   3    0.397429    0.252520    0.622765    11.00000    0.01613    0.01279 =
         0.01766   -0.00408    0.00925   -0.00119
CL2   3    0.421413   -0.096826    0.405606    11.00000    0.01099    0.01379 =
         0.01264   -0.00299    0.00544   -0.00026
SI1   6    0.181609    0.167730    0.320727    11.00000    0.01200    0.01772 =
         0.01374    0.00166    0.00434    0.00215
N1    4    0.394829    0.263476    0.427016    11.00000    0.01210    0.01333 =
         0.01496    0.00001    0.00688    0.00061
N2    4    0.398927   -0.107260    0.586737    11.00000    0.01061    0.01220 =
         0.01199   -0.00052    0.00580    0.00131
C1    1    0.261042    0.061197    0.437197    11.00000    0.01141    0.01064 =
         0.01272   -0.00280    0.00631    0.00004
C2    1    0.209020   -0.030794    0.475056    11.00000    0.00986    0.01489 =
         0.01125    0.00144    0.00507    0.00024
C3    1    0.186019    0.037387    0.539824    11.00000    0.02227    0.01693 =
         0.02417   -0.00312    0.01532   -0.00245
AFIX  43
H3    2    0.206339    0.141985    0.562055    11.00000   -1.20000
AFIX   0
C4    1    0.133616   -0.045784    0.572422    11.00000    0.02774    0.02261 =
         0.02909   -0.00202    0.02167   -0.00192
AFIX  43
H4    2    0.117364    0.003988    0.615472    11.00000   -1.20000
AFIX   0
C5    1    0.104509   -0.200410    0.543265    11.00000    0.01649    0.02061 =
         0.02489    0.00439    0.01305   -0.00107
C6    1    0.128581   -0.268922    0.479827    11.00000    0.01976    0.01765 =
         0.02262   -0.00088    0.01007   -0.00425
AFIX  43
H6    2    0.110089   -0.374906    0.459578    11.00000   -1.20000
AFIX   0
C7    1    0.179331   -0.185816    0.445039    11.00000    0.01945    0.01719 =
         0.01888   -0.00316    0.01134   -0.00194
AFIX  43
H7    2    0.193894   -0.234849    0.400557    11.00000   -1.20000
AFIX   0
C8    1    0.047375   -0.289605    0.578834    11.00000    0.03103    0.02666 =
         0.04144    0.00902    0.02436    0.00028
AFIX 137
H8B   2   -0.018549   -0.256708    0.542550    11.00000   -1.50000
H8C   2    0.071495   -0.266505    0.646675    11.00000   -1.50000
H8A   2    0.052086   -0.403510    0.570372    11.00000   -1.50000
AFIX   0
C9    1    0.059968    0.087310    0.271511    11.00000    0.01386    0.03611 =
         0.01967   -0.00087    0.00513   -0.00009
AFIX 137
H9A   2    0.059122   -0.023920    0.253761    11.00000   -1.50000
H9B   2    0.016910    0.148361    0.214990    11.00000   -1.50000
H9C   2    0.040042    0.095288    0.319958    11.00000   -1.50000
AFIX   0
C10   1    0.177579    0.380837    0.350982    11.00000    0.02471    0.01885 =
         0.03501    0.00132    0.01019    0.00817
AFIX 137
H10A  2    0.148450    0.389411    0.391720    11.00000   -1.50000
H10B  2    0.140553    0.441226    0.292137    11.00000   -1.50000
H10C  2    0.241627    0.423314    0.384910    11.00000   -1.50000
AFIX   0
C11   1    0.217243    0.135430    0.227976    11.00000    0.02051    0.03363 =
         0.01451    0.00243    0.00752   -0.00323
AFIX 137
H11A  2    0.169335    0.179763    0.167099    11.00000   -1.50000
H11C  2    0.223575    0.021673    0.220536    11.00000   -1.50000
H11B  2    0.277569    0.187859    0.247493    11.00000   -1.50000
AFIX   0
C12   1    0.401236    0.365176    0.384046    11.00000    0.01382    0.01369 =
         0.01696   -0.00205    0.00782   -0.00045
C13   1    0.404482    0.493860    0.325604    11.00000    0.02959    0.01490 =
         0.02712    0.00670    0.01584   -0.00084
AFIX 137
H13A  2    0.394108    0.451749    0.264309    11.00000   -1.50000
H13B  2    0.466147    0.545334    0.358620    11.00000   -1.50000
H13C  2    0.355379    0.571268    0.314477    11.00000   -1.50000
AFIX   0
C14   1    0.393202   -0.213598    0.627164    11.00000    0.01252    0.01405 =
         0.01228   -0.00193    0.00582    0.00036
C15   1    0.378961   -0.347963    0.675165    11.00000    0.02540    0.01595 =
         0.02010    0.00412    0.01338    0.00006
AFIX 137
H15A  2    0.371415   -0.444388    0.638140    11.00000   -1.50000
H15B  2    0.322367   -0.330745    0.680759    11.00000   -1.50000
H15C  2    0.433494   -0.359410    0.738983    11.00000   -1.50000
AFIX   0
HKLF 4


REM  15071sadabs in P21/c #14
REM wR2 = 0.0668, GooF = S = 1.149, Restrained GooF = 1.149 for all data
REM R1 = 0.0318 for 5293 Fo > 4sig(Fo) and 0.0395 for all 5861 data
REM 197 parameters refined using 0 restraints

END

WGHT      0.0000      5.4084

REM Highest difference peak  0.729,  deepest hole -0.987,  1-sigma level  0.093
Q1    1   0.1824 -0.0806  0.3094  11.00000  0.05    0.73
Q2    1   0.4034  0.0795  0.4550  11.00000  0.05    0.68
Q3    1   0.1807 -0.0726  0.2488  11.00000  0.05    0.59
Q4    1   0.3946  0.0740  0.2976  11.00000  0.05    0.58
Q5    1   0.3807  0.0749  0.5540  11.00000  0.05    0.53
Q6    1   0.3913  0.2499  0.6780  11.00000  0.05    0.47
Q7    1   0.3903 -0.5809  0.7396  11.00000  0.05    0.47
Q8    1   0.1846  0.1674  0.2574  11.00000  0.05    0.46
Q9    1   0.1888 -0.0197  0.5099  11.00000  0.05    0.45
Q10   1   0.3620 -0.0922  0.3439  11.00000  0.05    0.41
Q11   1   0.2201  0.0969  0.3844  11.00000  0.05    0.41
Q12   1   0.1988 -0.1041  0.4690  11.00000  0.05    0.39
Q13   1   0.3975  0.3503  0.4277  11.00000  0.05    0.39
Q14   1   0.1815 -0.0409  0.5723  11.00000  0.05    0.38
Q15   1   0.4071 -0.2871  0.7518  11.00000  0.05    0.37
Q16   1   0.3597  0.2803  0.3022  11.00000  0.05    0.37
Q17   1   0.3691 -0.0651  0.4058  11.00000  0.05    0.36
Q18   1   0.4337  0.0068  0.5733  11.00000  0.05    0.35
Q19   1   0.1692  0.2969  0.3439  11.00000  0.05    0.35
Q20   1   0.4041  0.3927  0.4794  11.00000  0.05    0.34
Q21   1   0.3498  0.1858  0.4488  11.00000  0.05    0.33
Q22   1   0.4011  0.0659  0.4041  11.00000  0.05    0.32
Q23   1   0.3985 -0.3107  0.6399  11.00000  0.05    0.32
Q24   1   0.4989 -0.0772  0.6128  11.00000  0.05    0.32
Q25   1   0.1201  0.1028  0.3077  11.00000  0.05    0.32
Q26   1   0.1145 -0.1334  0.5494  11.00000  0.05    0.32
Q27   1   0.3076  0.1012  0.4417  11.00000  0.05    0.31
Q28   1   0.1924  0.2601  0.4576  11.00000  0.05    0.31
Q29   1   0.3876 -0.0658  0.5342  11.00000  0.05    0.31
Q30   1   0.4173 -0.1053  0.6599  11.00000  0.05    0.31
Q31   1  -0.0438  0.0533  0.2827  11.00000  0.05    0.31
Q32   1   0.1097 -0.2331  0.5115  11.00000  0.05    0.31
Q33   1   0.2713 -0.0977  0.3747  11.00000  0.05    0.31
Q34   1   0.3745  0.6702  0.3398  11.00000  0.05    0.30
Q35   1  -0.0365  0.2028  0.1535  11.00000  0.05    0.30
Q36   1   0.2303 -0.0066  0.4417  11.00000  0.05    0.30
Q37   1  -0.0119 -0.3574  0.5350  11.00000  0.05    0.30
Q38   1   0.5014 -0.0999  0.7180  11.00000  0.05    0.30
Q39   1   0.3533  0.0359  0.5280  11.00000  0.05    0.30
Q40   1   0.2089  0.4346  0.3319  11.00000  0.05    0.30
Q41   1   0.3341 -0.3323  0.7295  11.00000  0.05    0.30
Q42   1   0.3430  0.4274  0.2566  11.00000  0.05    0.30
Q43   1   0.3966  0.3033  0.7311  11.00000  0.05    0.29
Q44   1   0.4598  0.4608  0.3001  11.00000  0.05    0.29
Q45   1   0.1955 -0.2669  0.7009  11.00000  0.05    0.29
Q46   1   0.4483  0.0868  0.6157  11.00000  0.05    0.29
Q47   1   0.4285 -0.0668  0.3539  11.00000  0.05    0.29
Q48   1   0.2521 -0.1261  0.6321  11.00000  0.05    0.29
Q49   1   0.4007 -0.1566  0.4998  11.00000  0.05    0.29
Q50   1   0.0333  0.4227  0.3813  11.00000  0.05    0.29
Q51   1   0.1475 -0.0598  0.1702  11.00000  0.05    0.29
Q52   1   0.3695 -0.1599  0.6158  11.00000  0.05    0.28
Q53   1   0.2420 -0.0175  0.3612  11.00000  0.05    0.28
Q54   1   0.1586 -0.2366  0.4707  11.00000  0.05    0.28
Q55   1  -0.0219 -0.1019  0.1784  11.00000  0.05    0.28
Q56   1   0.2279  0.1418  0.2926  11.00000  0.05    0.28
Q57   1   0.4601  0.2213  0.6239  11.00000  0.05    0.28
Q58   1   0.0470 -0.2925  0.5147  11.00000  0.05    0.28
Q59   1   0.2902  0.1052  0.2924  11.00000  0.05    0.28
Q60   1   0.4709  0.0748  0.5708  11.00000  0.05    0.27
Q61   1   0.2108  0.2786  0.4140  11.00000  0.05    0.27
Q62   1   0.1992  0.4001  0.4316  11.00000  0.05    0.27
Q63   1   0.4487  0.1344  0.5128  11.00000  0.05    0.27
Q64   1   0.3034  0.0585  0.4874  11.00000  0.05    0.27
Q65   1   0.4271  0.6404  0.4508  11.00000  0.05    0.27
Q66   1   0.0239  0.0612  0.3609  11.00000  0.05    0.27
Q67   1   0.2493  0.3010  0.2417  11.00000  0.05    0.26
Q68   1   0.4093 -0.0665  0.4750  11.00000  0.05    0.26
Q69   1   0.3829  0.4074  0.3236  11.00000  0.05    0.26
Q70   1   0.4022  0.4136  0.4139  11.00000  0.05    0.26
Q71   1   0.3886 -0.0667  0.6742  11.00000  0.05    0.26
Q72   1   0.2553 -0.1599  0.5252  11.00000  0.05    0.26
Q73   1   0.0100 -0.2411  0.5884  11.00000  0.05    0.26
Q74   1   0.1796  0.0396  0.2285  11.00000  0.05    0.26
Q75   1   0.5335  0.6424  0.4568  11.00000  0.05    0.26
Q76   1   0.2775  0.0548  0.1989  11.00000  0.05    0.26
Q77   1   0.1843  0.1644  0.0887  11.00000  0.05    0.26
Q78   1   0.3888 -0.1390  0.4387  11.00000  0.05    0.26
Q79   1   0.4711  0.0062  0.4643  11.00000  0.05    0.26
Q80   1   0.4059  0.1979  0.3255  11.00000  0.05    0.26
Q81   1   0.1604 -0.1725  0.3209  11.00000  0.05    0.26
Q82   1   0.1886 -0.2950  0.6362  11.00000  0.05    0.25
Q83   1   0.4105  0.3020  0.3823  11.00000  0.05    0.25
Q84   1   0.4522  0.2043  0.4047  11.00000  0.05    0.25
Q85   1   0.2121  0.2558  0.1866  11.00000  0.05    0.25
Q86   1   0.0435 -0.3205  0.4540  11.00000  0.05    0.25
Q87   1   0.1761  0.1643  0.5034  11.00000  0.05    0.25
Q88   1   0.3727 -0.2818  0.6649  11.00000  0.05    0.25
Q89   1   0.3473 -0.0068  0.3023  11.00000  0.05    0.25
Q90   1   0.2619  0.0258  0.5623  11.00000  0.05    0.24
Q91   1   0.1955  0.0644  0.0868  11.00000  0.05    0.24
Q92   1   0.2969  0.0362  0.4416  11.00000  0.05    0.24
Q93   1   0.4796  0.2394  0.5669  11.00000  0.05    0.24
Q94   1   0.1441 -0.2320  0.6525  11.00000  0.05    0.24
Q95   1   0.4810  0.7196  0.3621  11.00000  0.05    0.24
Q96   1   0.0090  0.0116  0.1689  11.00000  0.05    0.24
Q97   1   0.1668  0.2607  0.2133  11.00000  0.05    0.24
Q98   1   0.3955  0.6652  0.2752  11.00000  0.05    0.24
Q99   1   0.3219  0.1288  0.4857  11.00000  0.05    0.24
;
_shelx_res_checksum              39633

_shelx_hkl_file                  
;
   0   0   1   -0.30    0.50
   0   0   1   -0.10    0.40
   0   0   1   -0.30    0.70
   0   0   1   -0.20    0.50
   0   0  -1   -0.10    0.40
   0   0  -1   -0.20    0.30
   0   0  -1    0.10    0.40
   0   0  -1    0.30    0.40
   0   0   2 2900.91   68.59
   0   0  -2 2871.61   68.99
   0   0   2 2814.72   69.09
   0   0   2 2805.42   69.79
   0   0  -2 2791.82   68.99
   0   0   2 2892.61   69.09
   0   0   2 2829.82   68.89
   0   0  -2 2941.11   68.99
   0   0  -3    0.00    1.10
   0   0   3   -0.50    1.60
   0   0   3   -0.40    1.30
   0   0   3    1.50    1.20
   0   0  -3    0.50    1.20
   0   0   3    1.10    1.60
   0   0   3   -1.00    2.30
   0   0   3    2.50    1.40
   0   0   3   -2.40    0.90
   0   0  -3   -1.10    1.20
   0   0   4   59.49    5.10
   0   0   4   53.59    3.40
   0   0  -4   54.69    3.10
   0   0   4   46.50    3.10
   0   0   4   48.50    2.90
   0   0   4   53.09    3.60
   0   0   4   51.09    2.40
   0   0   4   49.20    3.70
   0   0  -4   47.20    3.00
   0   0   5   -1.80    3.00
   0   0   5    1.80    2.00
   0   0   5    1.40    1.30
   0   0   5    1.00    2.00
   0   0  -5    1.40    1.50
   0   0   5    2.70    2.30
   0   0   5    0.60    1.70
   0   0  -5    2.20    1.50
   0   0   5    2.60    1.50
   0   0  -5    2.30    1.60
   0   0  -6  263.57    8.50
   0   0  -6  244.78    8.30
   0   0   6  242.88    9.00
   0   0   6  260.77    9.00
   0   0   6  244.68    9.40
   0   0   6  247.88    8.30
   0   0  -6  254.17    8.60
   0   0   6  255.17    8.60
   0   0   6  253.17    7.30
   0   0   7    4.10    2.70
   0   0  -7    5.00    2.00
   0   0   7    5.70    2.00
   0   0   7   -2.10    2.30
   0   0   7    4.80    3.10
   0   0  -7    5.60    2.10
   0   0   7    8.30    1.60
   0   0   7    4.50    2.20
   0   0  -7    7.00    2.20
   0   0   8  502.45   15.30
   0   0  -8  546.95   15.60
   0   0   8  538.55   16.50
   0   0  -8  535.35   16.00
   0   0  -8  496.25   15.40
   0   0   8  521.25   17.10
   0   0   8  517.85   15.70
   0   0   8  517.25   16.10
   0   0  -9   -0.60    1.90
   0   0   9   -0.70    2.80
   0   0  -9   -0.40    1.80
   0   0   9    4.40    3.60
   0   0   9    0.00    1.90
   0   0  -9   -0.20    2.10
   0   0   9    0.50    2.40
   0   0   9   -1.20    2.10
   0   0  10  640.64   20.50
   0   0  10  661.93   21.60
   0   0  10  662.73   19.60
   0   0  10  659.93   19.10
   0   0 -10  676.03   19.40
   0   0 -10  622.14   19.10
   0   0  10  622.04   19.90
   0   0  10  652.63   17.10
   0   0 -10  633.14   19.80
   0   0  11   -3.70    2.40
   0   0  11   -4.40    4.40
   0   0  11   -1.80    2.70
   0   0  11   -0.60    2.20
   0   0  11   -2.10    3.10
   0   0 -11    0.60    2.40
   0   0 -11   -0.70    2.40
   0   0 -11    0.70    2.30
   0   0  12  441.96   15.20
   0   0  12  437.86   18.00
   0   0  12  434.76   14.60
   0   0 -12  414.86   14.70
   0   0 -12  430.56   15.70
   0   0  12  437.96   16.40
   0   0 -12  432.26   14.80
   0   0 -13   -2.70    2.90
   0   0  13   -1.00    4.30
   0   0 -13    3.10    3.40
   0   0  13    2.80    5.00
   0   0  14   64.39    8.80
   0   0  14   67.79    8.50
   0   0 -14   64.79    7.40
   0   0 -14   65.09    7.00
   0   0  15   10.70    5.90
   0   0 -15   -2.70    3.60
   0   0 -15   -1.70    3.70
   0   0  15  -10.70    5.50
   0   0  16  247.78   16.10
   0   0 -16  231.28   12.90
   0   0  16  246.18   14.60
   0   0 -16  241.68   13.30
   0   0 -17    1.10    4.90
   0   0 -17   -6.20    4.10
   0   0  17    1.60    6.00
   0   0  17   -0.70    6.50
   0   0  18  166.78   13.00
   0   0 -18  156.38   11.90
   0   0  18  134.79   14.00
   0   0 -18  128.59   11.30
   0   0 -19   -5.70    4.40
   0   0 -19    5.40    5.50
   0   0  19   -6.70    7.50
   0   0  19    8.60    6.90
   0   0 -20    2.80    6.20
   0   0  20    2.10    8.00
   0   0 -20   -1.30    5.00
   0   0  20    0.70    7.60
   0   1   0    0.10    0.70
   0   1   0    0.60    0.80
   0   1   0    0.70    0.80
   0   1   0   -0.40    0.80
   0   1   0   -0.10    0.90
   0  -1   0    0.20    0.80
   0  -1   0    0.20    0.90
   0  -1   0    1.00    0.80
   0  -1   0   -0.40    0.70
   0  -1   0    0.50    0.70
   0   1  -1 4056.59   95.99
   0   1   1 4051.69   95.19
   0   1  -1 3892.91   95.59
   0   1   1 4043.30   95.39
   0   1   1 3980.20   95.79
   0   1  -1 3794.72   95.79
   0   1  -1 4005.70   95.59
   0   1   1 4083.19   95.59
   0   1  -1 3904.21   95.89
   0   1   1 3850.51   95.19
   0  -1   1 3952.40   95.89
   0  -1   1 4020.40   95.99
   0  -1   1 3863.31   95.89
   0  -1   1 3954.60   95.89
   0  -1   1 4082.19   96.29
   0  -1  -1 3866.41   95.19
   0  -1  -1 4085.29   95.19
   0   1   2  534.15   12.70
   0   1   2  513.65   13.30
   0   1  -2  534.75   13.60
   0  -1   2  511.15   14.10
   0  -1   2  502.85   14.20
   0  -1  -2  494.35   12.60
   0   1   3 2280.47   56.89
   0   1  -3 2388.96   57.39
   0   1   3 2399.86   56.59
   0   1   3 2443.46   56.09
   0   1  -3 2329.07   57.39
   0   1  -3 2263.87   56.99
   0   1  -3 2335.57   57.29
   0   1   3 2391.36   57.39
   0   1   3 2285.67   57.29
   0   1   3 2259.57   55.89
   0  -1   3 2369.66   58.09
   0  -1   3 2146.89   57.69
   0  -1   3 2365.06   57.29
   0  -1  -3 2475.45   56.09
   0  -1   3 2182.08   57.89
   0  -1  -3 2242.68   55.99
   0  -1   3 2288.17   57.29
   0   1   4  119.19    5.10
   0   1  -4  110.09    5.10
   0   1  -4  107.29    5.10
   0   1   4  118.79    3.90
   0   1   4  109.99    3.70
   0   1  -4  116.39    4.90
   0   1  -4  113.29    5.30
   0   1   4  116.29    4.50
   0   1   4  115.89    4.80
   0  -1  -4  109.99    3.70
   0  -1   4  105.59    6.00
   0  -1   4  117.29    6.40
   0  -1   4  104.89    5.00
   0  -1   4  114.69    5.00
   0  -1  -4  114.69    3.80
   0  -1  -4  108.29    4.20
   0   1  -5  244.18    8.80
   0   1   5  256.77    8.30
   0   1   5  257.37    8.90
   0   1  -5  246.18    8.60
   0   1   5  261.07    7.50
   0   1   5  263.87    7.80
   0   1  -5  262.67    8.90
   0   1   5  256.77    7.50
   0   1  -5  263.87    9.00
   0   1   5  279.07    7.80
   0  -1  -5  254.67    8.20
   0  -1   5  255.37    8.90
   0  -1   5  277.47   10.60
   0  -1   5  258.27   10.00
   0  -1  -5  245.98    7.50
   0  -1   5  258.17    8.80
   0  -1  -5  273.97    7.60
   0   1  -6   50.39    4.20
   0   1   6   49.70    3.80
   0   1   6   52.99    3.90
   0   1  -6   49.00    4.20
   0   1   6   55.79    3.40
   0   1   6   54.49    3.00
   0   1  -6   50.79    4.10
   0   1   6   51.69    3.50
   0   1   6   52.19    4.40
   0   1  -6   50.49    4.20
   0  -1   6   60.99    6.20
   0  -1  -6   54.59    3.10
   0  -1   6   54.59    4.70
   0  -1   6   57.39    5.60
   0  -1  -6   53.29    3.10
   0  -1   6   48.50    4.10
   0  -1  -6   45.90    3.30
   0   1  -7  159.78    7.00
   0   1  -7  148.89    6.80
   0   1  -7  155.58    7.00
   0   1   7  155.88    6.20
   0   1   7  155.28    6.10
   0   1   7  162.48    7.50
   0   1   7  150.08    5.60
   0   1   7  144.09    6.70
   0  -1  -7  160.68    5.80
   0  -1   7  152.08    6.80
   0  -1   7  150.78    9.40
   0  -1  -7  153.28    6.30
   0  -1   7  142.79    7.10
   0  -1   7  158.88    8.60
   0  -1  -7  147.59    5.70
   0   1   8    6.70    2.40
   0   1   8    5.20    2.20
   0   1   8    6.90    3.20
   0   1  -8    5.60    2.40
   0   1  -8    7.40    2.60
   0   1   8    3.00    2.80
   0   1  -8    5.00    2.30
   0   1   8    7.60    1.80
   0  -1   8    2.20    3.30
   0  -1  -8    8.30    2.00
   0  -1   8    4.60    2.30
   0  -1   8    7.30    3.00
   0  -1  -8    5.30    1.80
   0  -1  -8    7.80    2.10
   0  -1   8    9.70    4.30
   0   1   9  476.55   16.40
   0   1   9  488.65   16.10
   0   1   9  483.65   14.20
   0   1  -9  496.65   16.00
   0   1   9  515.85   15.20
   0   1   9  495.45   14.30
   0   1   9  521.15   14.90
   0   1  -9  491.65   15.80
   0   1  -9  470.25   15.60
   0  -1   9  485.55   15.70
   0  -1   9  492.25   19.00
   0  -1  -9  465.05   14.40
   0  -1   9  480.05   17.80
   0  -1  -9  478.15   15.40
   0  -1   9  491.05   16.30
   0  -1  -9  518.45   14.50
   0   1  10  433.06   14.20
   0   1  10  425.06   13.10
   0   1 -10  437.46   14.80
   0   1  10  444.16   15.70
   0   1 -10  432.76   14.70
   0   1  10  418.46   12.90
   0   1 -10  425.66   14.90
   0   1  10  421.06   15.30
   0   1  10  451.65   13.80
   0  -1  10  407.16   18.20
   0  -1  10  446.66   15.00
   0  -1  10  423.26   15.20
   0  -1 -10  399.46   14.10
   0  -1 -10  442.36   13.40
   0  -1 -10  405.76   13.20
   0  -1  10  425.76   14.40
   0  -1  10  459.45   17.30
   0   1 -11  525.05   17.30
   0   1  11  501.65   15.30
   0   1 -11  512.95   17.30
   0   1  11  508.85   16.20
   0   1  11  517.55   15.60
   0   1  11  519.45   18.20
   0   1 -11  516.65   17.60
   0   1  11  499.35   16.90
   0   1  11  538.05   18.40
   0  -1 -11  494.05   15.80
   0  -1  11  528.35   17.90
   0  -1  11  538.85   21.70
   0  -1  11  559.14   20.40
   0  -1 -11  495.75   16.90
   0  -1  11  534.45   17.70
   0  -1 -11  550.84   16.00
   0  -1  11  529.95   17.10
   0   1 -12   26.40    4.60
   0   1  12   24.30    3.50
   0   1 -12   29.60    4.70
   0   1  12   26.00    3.30
   0   1  12   33.50    5.90
   0   1  12   27.80    6.00
   0   1 -12   26.90    4.50
   0   1  12   24.80    4.00
   0  -1  12   37.70    4.90
   0  -1  12   29.90    5.60
   0  -1 -12   30.50    4.00
   0  -1 -12   23.80    4.30
   0  -1  12   28.40    6.60
   0  -1  12   17.20    4.20
   0  -1 -12   30.60    3.90
   0   1 -13  270.97   12.50
   0   1  13  271.47   13.70
   0   1  13  247.98   12.70
   0  -1  13  257.77   15.10
   0  -1 -13  254.97   12.40
   0  -1 -13  274.97   12.00
   0  -1 -13  261.97   10.50
   0  -1  13  265.97   12.80
   0   1  14    5.80    5.20
   0   1 -14   12.50    4.20
   0   1  14    4.90    4.80
   0   1 -14   11.60    4.50
   0  -1 -14    7.40    4.30
   0  -1  14   -1.60    5.70
   0  -1 -14    4.10    3.60
   0  -1  14    6.00    4.90
   0   1  15   83.59    9.50
   0   1  15   86.49    9.80
   0   1 -15   94.39    8.40
   0   1 -15   86.79    8.60
   0  -1 -15   89.49    8.50
   0  -1  15   95.29    9.70
   0  -1 -15   88.59    9.00
   0  -1  15  102.59   11.50
   0   1  16   17.80    6.70
   0   1  16   10.40    6.30
   0   1 -16   11.90    5.10
   0   1 -16    8.10    4.50
   0  -1  16   17.10    7.90
   0  -1 -16   10.80    4.70
   0  -1 -16   17.60    5.20
   0  -1  16    7.70    6.30
   0   1 -17   50.89    7.90
   0   1 -17   67.99    8.40
   0   1  17   65.19    9.70
   0   1  17   67.89    9.80
   0  -1 -17   62.89    8.40
   0  -1  17   57.99   10.60
   0  -1  17   39.10    8.50
   0  -1 -17   64.89    8.00
   0   1 -18   -6.80    3.90
   0   1  18    6.40    6.70
   0   1  18   11.60    7.00
   0   1 -18    6.80    5.60
   0  -1  18    3.10    7.50
   0  -1  18   -2.80    6.30
   0  -1 -18   -0.80    4.50
   0  -1 -18    0.10    4.60
   0   1  19   63.99   10.30
   0   1 -19   62.79    8.90
   0   1 -19   62.39    9.50
   0   1  19   49.40    9.50
   0  -1  19   75.59   11.90
   0  -1 -19   55.29    8.50
   0  -1  19   65.39   10.40
   0  -1 -19   62.89    9.00
   0   1 -20   10.40    6.70
   0   1  20   12.10    8.90
   0   1 -20    3.70    5.60
   0  -1  20    0.50    7.60
   0  -1 -20   17.00    6.40
   0  -1 -20   29.60    7.50
   0  -1  20   21.40   10.20
   0   2   0   15.20    2.40
   0   2   0   17.70    1.90
   0   2   0   16.60    2.10
   0   2   0   14.30    1.90
   0   2   0   16.80    2.10
   0  -2   0   13.10    2.00
   0  -2   0   18.00    2.10
   0  -2   0   16.00    2.00
   0  -2   0   16.00    2.20
   0  -2   0   14.70    1.80
   0   2   1  120.29    4.20
   0   2   1  122.89    4.00
   0   2  -1  107.29    4.80
   0   2  -1  102.19    4.70
   0   2   1  118.79    4.70
   0   2   1  111.19    4.50
   0   2   1  114.79    4.00
   0   2  -1  125.89    4.50
   0   2   1  109.39    4.20
   0   2  -1  115.69    4.70
   0   2  -1  113.29    5.00
   0  -2  -1  127.49    3.60
   0  -2   1  107.59    5.30
   0  -2   1  130.79    5.20
   0  -2  -1  113.19    4.20
   0  -2  -1  120.09    4.20
   0  -2   1  112.09    4.80
   0  -2   1  131.79    5.00
   0  -2   1  111.79    4.90
   0   2   2  287.57    9.60
   0   2   2  320.87    8.90
   0   2   2  304.77    8.30
   0   2  -2  323.07    9.20
   0   2   2  305.47    9.10
   0   2  -2  310.57    9.80
   0   2   2  302.67    8.40
   0   2  -2  305.27    9.70
   0   2  -2  318.77   10.00
   0   2   2  311.27    9.70
   0   2  -2  295.07    9.20
   0  -2   2  327.67   10.00
   0  -2   2  314.37    9.90
   0  -2  -2  313.97    8.40
   0  -2   2  309.87   10.50
   0  -2   2  315.57    9.80
   0  -2  -2  304.87    9.00
   0  -2  -2  305.37    8.30
   0  -2   2  311.77    9.70
   0   2   3  573.24   17.20
   0   2  -3  626.04   16.30
   0   2   3  612.24   16.80
   0   2  -3  634.74   17.60
   0   2  -3  627.44   17.50
   0   2  -3  642.54   17.80
   0   2   3  608.64   17.30
   0   2   3  614.94   15.60
   0   2  -3  640.44   17.00
   0   2   3  680.43   15.60
   0  -2   3  613.44   17.40
   0  -2   3  628.84   17.80
   0  -2   3  617.94   17.80
   0  -2  -3  596.74   15.40
   0  -2   3  610.04   18.40
   0  -2   3  608.54   17.50
   0   2   4 1036.80   28.30
   0   2   4 1087.19   28.50
   0   2   4 1067.09   27.80
   0   2  -4 1109.59   28.80
   0   2  -4 1024.10   28.10
   0   2  -4 1074.99   28.90
   0   2  -4 1116.49   28.80
   0  -2   4 1093.89   29.30
   0  -2   4 1060.49   28.70
   0  -2  -4 1037.80   26.30
   0  -2   4 1106.89   29.30
   0  -2   4 1086.89   28.70
   0  -2   4 1088.89   29.90
   0   2  -5   74.99    4.50
   0   2   5   76.59    4.20
   0   2  -6  152.18    7.60
   0   2   6  152.08    4.80
   0   2  -6  160.78    7.40
   0   2   6  165.98    5.20
   0   2  -6  140.99    7.10
   0   2   6  142.29    6.70
   0   2  -6  157.68    6.80
   0   2   6  148.19    7.30
   0   2   6  154.08    6.20
   0  -2  -6  152.48    5.80
   0  -2   6  153.28    7.40
   0  -2   6  171.68    7.40
   0  -2   6  163.98    9.00
   0  -2  -6  165.68    5.00
   0  -2  -6  149.88    4.80
   0  -2   6  157.38    8.70
   0   2   7   62.49    4.10
   0   2  -7   36.50    4.10
   0   2   7   55.09    2.70
   0  -2  -7   55.49    2.80
   0  -2   7   35.60    4.10
   0   2   8   67.79    3.10
   0   2   8   64.39    3.70
   0   2  -8   62.29    5.20
   0   2   8   64.99    4.60
   0   2  -8   59.29    5.20
   0   2   8   65.19    3.90
   0   2  -8   54.49    4.80
   0   2  -8   57.59    5.30
   0   2   8   68.39    4.80
   0   2   8   66.29    5.60
   0  -2  -8   62.39    3.30
   0  -2  -8   59.49    4.10
   0  -2   8   66.59    7.00
   0  -2   8   68.79    7.50
   0  -2   8   70.69    5.40
   0  -2   8   58.49    5.40
   0  -2  -8   58.59    3.20
   0   2   9   46.70    5.60
   0   2   9   45.30    4.30
   0   2  -9   34.30    4.50
   0   2   9   65.19    4.00
   0   2   9   60.79    4.30
   0   2  -9   54.79    5.40
   0   2  -9   62.59    5.40
   0   2   9   40.50    4.30
   0   2  -9   44.30    4.90
   0   2   9   61.99    3.20
   0  -2   9   43.90    6.10
   0  -2   9   50.19    4.90
   0  -2   9   47.30    6.60
   0  -2  -9   62.79    4.50
   0  -2   9   49.40    5.20
   0  -2  -9   52.59    3.40
   0  -2  -9   63.09    3.50
   0   2  10  172.18    7.60
   0   2 -10  165.28    8.70
   0   2  10  165.08    8.50
   0   2 -10  179.98    8.80
   0   2  10  157.98    6.10
   0   2  10  170.98    7.40
   0   2  10  192.38    7.00
   0   2  10  157.38    9.20
   0   2 -10  168.68    8.90
   0  -2  10  172.78    8.60
   0  -2 -10  167.88    7.80
   0  -2 -10  160.18    6.40
   0  -2  10  174.28    9.10
   0  -2 -10  177.78    6.50
   0  -2  10  169.08   11.90
   0  -2  10  172.58   11.30
   0  -2  10  180.18    9.10
   0   2  11  149.29    9.00
   0   2  11  176.18    7.30
   0   2 -11  166.48    9.10
   0   2 -11  164.98    9.10
   0  -2  11  181.48    9.80
   0  -2 -11  178.38    6.80
   0  -2 -11  173.38    8.20
   0  -2 -11  160.48    6.70
   0  -2  11  175.28   12.20
   0  -2  11  175.38    9.40
   0   2  12  269.37   10.30
   0   2  12  266.97   11.70
   0   2 -12  253.57   11.90
   0   2  12  262.57    9.60
   0   2  12  261.47   13.10
   0   2 -12  253.77   11.90
   0   2  12  261.87   10.70
   0   2  12  245.68    8.80
   0   2 -12  307.17   15.00
   0  -2 -12  243.78    9.00
   0  -2  12  265.07   15.20
   0  -2 -12  267.97    9.20
   0  -2  12  242.28   12.50
   0  -2  12  245.28   15.60
   0  -2  12  256.07   11.90
   0  -2  12  255.97   11.60
   0  -2 -12  262.57   10.90
   0  -2 -12  258.77   12.00
   0   2  13   72.69    8.30
   0   2 -13   99.49    8.10
   0   2 -13   69.29    7.10
   0   2  13   75.69    7.50
   0   2  13   73.39    5.60
   0   2  13   72.29    5.50
   0  -2  13   77.59    8.20
   0  -2 -13   68.19    4.80
   0  -2 -13   71.69    6.40
   0  -2  13   68.89   10.40
   0  -2 -13   79.29    7.90
   0  -2  13   74.29    9.90
   0   2  14   97.99    9.10
   0   2 -14   96.09    8.50
   0   2 -14  103.19    9.00
   0   2  14  106.59   10.40
   0  -2 -14   99.69    8.70
   0  -2  14  102.89   11.40
   0  -2  14  105.89    9.30
   0  -2 -14  117.49    8.20
   0  -2  14  117.89   12.90
   0   2 -15   82.19    9.00
   0   2  15   75.29    8.70
   0   2 -15   76.79    8.40
   0  -2  15   96.29   10.20
   0  -2  15   99.39   11.80
   0  -2 -15   84.29    8.80
   0  -2 -15   84.39    8.20
   0   2 -16    7.10    4.70
   0   2 -16    5.90    4.30
   0   2  16    1.70    5.50
   0  -2  16    3.60    5.90
   0  -2  16   -7.60    6.30
   0  -2 -16    6.50    4.10
   0  -2 -16    9.70    4.80
   0   2 -17    5.40    5.50
   0   2  17    1.70    6.30
   0   2 -17   -0.40    4.30
   0   2  17    0.20    6.00
   0  -2  17   11.40    8.20
   0  -2 -17    5.90    4.60
   0  -2  17    4.20    6.20
   0  -2 -17    6.00    5.00
   0   2  18   24.30    7.70
   0   2  18   17.90    7.60
   0   2 -18   27.10    7.00
   0   2 -18   19.30    6.00
   0  -2 -18   27.50    6.80
   0  -2 -18   16.70    5.80
   0  -2  18   24.60    7.80
   0  -2  18   54.89   11.60
   0   2 -19    1.60    5.90
   0   2 -19   10.10    5.70
   0   2  19   -4.00    7.00
   0   2  19    2.00    6.80
   0  -2  19    0.50    8.30
   0  -2 -19    1.40    5.10
   0  -2  19    2.90    7.20
   0  -2 -19    9.40    5.40
   0   2 -20   94.09   11.80
   0   2 -20   93.89   10.90
   0   2  20   91.29   12.70
   0   2  20   85.49   11.40
   0  -2  20   96.39   14.50
   0  -2 -20   99.39   11.20
   0  -2 -20  103.99   10.90
   0  -2  20  108.29   13.20
   0   3   0    1.00    1.80
   0   3   0    1.00    1.60
   0   3   0    0.50    2.10
   0   3   0   -1.00    1.70
   0   3   0    0.20    1.60
   0  -3   0   -0.40    1.50
   0  -3   0   -0.60    1.60
   0  -3   0    0.20    1.50
   0  -3   0   -1.00    1.70
   0   3   1   77.59    3.90
   0   3  -1   81.29    4.80
   0   3   1   80.69    4.00
   0   3  -1   86.59    4.20
   0   3   1   76.69    3.60
   0   3   1   70.99    4.70
   0   3  -1   71.59    4.40
   0   3  -1   77.69    4.30
   0   3   1   79.99    4.40
   0   3   1   77.69    4.50
   0   3  -1   80.69    4.90
   0   3  -1   75.19    4.40
   0  -3   1   73.89    5.10
   0  -3  -1   85.59    2.80
   0  -3  -1   80.19    4.70
   0  -3   1   80.39    4.50
   0  -3  -1   77.39    3.90
   0  -3  -1   77.49    4.00
   0  -3   1   78.19    4.50
   0  -3   1   74.19    4.90
   0  -3   1   82.29    4.60
   0  -3  -1   81.49    4.10
   0   3  -2  186.28    7.20
   0   3   2  187.88    6.00
   0   3  -2  189.78    7.80
   0   3  -2  190.48    7.50
   0   3  -2  187.68    7.30
   0   3  -2  206.68    7.20
   0   3   2  178.68    6.60
   0   3  -2  177.08    7.50
   0   3   2  184.78    7.80
   0   3   2  211.18    6.50
   0   3   2  182.08    7.20
   0   3   2  196.68    6.30
   0   3   2  193.08    6.30
   0  -3  -2  202.28    6.40
   0  -3  -2  210.28    6.00
   0  -3   2  211.18    8.10
   0  -3  -2  198.38    6.30
   0  -3   2  187.98    7.80
   0  -3   2  192.48    7.70
   0  -3  -2  207.78    6.90
   0  -3   2  182.68    8.30
   0   3   3  171.58    7.40
   0   3   3  178.08    6.50
   0   3  -3  168.68    6.90
   0   3  -3  178.78    7.80
   0   3   3  172.48    6.70
   0   3   3  159.28    5.50
   0   3   3  182.48    5.60
   0   3  -3  175.28    6.80
   0   3  -3  177.08    6.70
   0   3  -3  174.68    7.40
   0   3   3  179.08    7.40
   0   3  -3  177.48    7.40
   0  -3   3  173.38    7.40
   0  -3   3  166.78    7.40
   0  -3  -3  174.28    5.90
   0  -3  -3  181.88    5.60
   0  -3  -3  156.18    6.30
   0  -3  -3  165.38    5.40
   0  -3   3  197.48    8.70
   0  -3   3  156.88    7.60
   0  -3   3  176.58    7.60
   0   3   4  163.58    6.90
   0   3   4  159.48    7.60
   0   3  -4  173.38    7.80
   0   3   4  188.38    5.30
   0   3  -4  176.28    7.70
   0   3  -4  170.98    7.10
   0   3  -4  168.98    6.50
   0   3  -4  170.88    8.10
   0   3   4  178.28    7.70
   0   3   4  173.88    5.30
   0  -3  -4  165.98    5.10
   0  -3   4  180.08    7.90
   0  -3   4  169.28    7.60
   0  -3   4  168.68    8.90
   0  -3   4  177.88    8.10
   0  -3  -4  180.38    5.40
   0  -3   4  166.48    8.20
   0   3   5    0.40    2.50
   0   3  -5    4.20    2.40
   0   3  -5    1.10    2.30
   0   3   5    2.00    2.50
   0   3  -5    2.20    2.40
   0   3   5    1.10    2.00
   0   3  -5    5.00    3.00
   0   3   5   -2.20    2.10
   0   3  -5    1.70    1.70
   0  -3   5    2.60    2.50
   0  -3   5    3.60    3.40
   0  -3   5    4.60    2.70
   0  -3   5   -1.20    2.70
   0  -3   5    4.80    3.00
   0   3  -6  173.88    8.90
   0   3   6  178.68    8.20
   0   3   6  181.98    8.40
   0   3  -6  189.88    8.60
   0   3   6  178.98    8.10
   0   3   6  191.78    7.50
   0   3  -6  208.58    8.30
   0   3  -6  197.88    8.70
   0  -3   6  165.78   10.00
   0  -3   6  190.48    9.60
   0  -3   6  182.48    8.70
   0  -3   6  191.98    9.90
   0  -3   6  185.48    8.50
   0   3  -7   21.60    4.20
   0   3   7   19.80    4.00
   0   3  -7   17.30    3.30
   0   3  -7   19.90    3.70
   0   3   7   18.40    3.50
   0   3  -7   14.60    3.40
   0   3   7   21.90    3.30
   0  -3   7   16.40    4.60
   0  -3   7   22.80    3.70
   0  -3   7   24.60    5.00
   0  -3   7   17.20    3.60
   0   3   8    9.50    2.50
   0   3  -8    3.80    2.80
   0   3  -8    1.80    3.00
   0   3  -8    4.70    3.00
   0   3   8    4.40    2.70
   0   3  -8   12.60    3.20
   0   3   8   10.40    3.70
   0  -3   8    4.70    4.20
   0  -3   8    4.50    4.10
   0  -3   8    7.30    3.20
   0  -3   8    9.20    3.10
   0  -3  -8    6.20    1.70
   0   3   9   64.69    5.00
   0   3  -9   63.89    6.40
   0   3   9   67.39    5.90
   0   3  -9   72.09    6.20
   0   3   9   70.19    6.70
   0   3  -9   71.69    6.60
   0   3  -9   68.59    6.50
   0  -3   9   77.69    8.50
   0  -3   9   71.09    6.60
   0  -3   9   74.89    6.90
   0  -3  -9   61.89    4.40
   0  -3   9   70.99    8.50
   0   3  10   13.10    4.20
   0   3 -10   16.10    3.80
   0   3 -10   15.20    3.90
   0   3 -10   18.50    3.80
   0  -3  10   10.90    3.50
   0  -3  10   14.80    5.60
   0   3 -11   28.50    5.00
   0   3  11   37.50    4.00
   0   3  11   39.90    6.10
   0   3  11   37.30    4.90
   0   3 -11   29.50    5.30
   0   3  11   34.20    3.10
   0   3 -11   29.90    5.30
   0   3  11   26.80    4.20
   0  -3  11   31.90    5.20
   0  -3  11   39.40    5.50
   0  -3 -11   37.20    4.30
   0  -3  11   24.60    7.00
   0  -3  11   25.30    6.70
   0  -3 -11   28.40    4.50
   0   3 -12  191.08   10.70
   0   3 -12  203.48   10.10
   0   3  12  189.68    9.30
   0   3  12  193.38    8.70
   0   3 -12  199.28   10.80
   0   3  12  190.08    9.40
   0   3  12  209.88   11.40
   0  -3  12  212.28   11.00
   0  -3  12  214.18   14.40
   0  -3 -12  193.78   10.40
   0  -3 -12  209.58    9.40
   0  -3  12  138.59   13.80
   0   3 -13   31.90    5.30
   0   3  13   22.50    4.90
   0   3  13   22.80    5.80
   0   3  13   24.60    4.20
   0   3 -13   30.90    5.80
   0  -3 -13   19.90    4.80
   0  -3  13   22.90    8.00
   0  -3  13   31.30    8.20
   0  -3  13   26.90    6.10
   0  -3 -13   33.00    4.80
   0   3  14  210.78   11.10
   0   3  14  200.28   12.70
   0   3  14  177.88   10.10
   0   3 -14  201.98   11.10
   0   3 -14  201.68   12.10
   0  -3 -14  219.88   11.80
   0  -3 -14  206.18   10.50
   0  -3  14  180.48   12.30
   0  -3  14  204.28   16.40
   0  -3  14  208.08   15.80
   0   3  15    6.30    5.80
   0   3 -15    4.20    4.00
   0   3 -15    9.30    4.90
   0   3  15   16.50    5.20
   0  -3  15   -4.20    6.70
   0  -3 -15    8.90    3.90
   0  -3  15    7.90    5.50
   0  -3  15    0.00    6.60
   0  -3 -15    4.60    4.40
   0   3 -16   54.99    8.20
   0   3  16   55.89    9.00
   0   3 -16   55.59    7.60
   0   3  16   62.89    7.90
   0  -3 -16   55.39    7.70
   0  -3  16   59.39   11.70
   0  -3  16   56.59   10.70
   0  -3  16   71.39    9.50
   0  -3 -16   66.29    7.50
   0   3 -17   -0.10    4.40
   0   3  17    0.90    5.50
   0   3  17    3.00    5.60
   0   3 -17    7.10    6.00
   0  -3  17    6.20    6.50
   0  -3 -17   -2.80    4.50
   0  -3  17    1.40    7.90
   0  -3 -17    3.00    4.20
   0   3  18    6.30    6.50
   0   3 -18    8.90    5.20
   0   3 -18   -1.60    5.70
   0   3  18    0.90    5.70
   0  -3  18   -0.20    6.90
   0  -3 -18   -2.60    4.50
   0  -3 -18   -1.70    4.60
   0  -3  18   -2.70    8.40
   0   3 -19   -0.30    5.20
   0   3 -19   -8.90    5.70
   0   3  19    9.00    6.20
   0   3  19    2.00    6.40
   0  -3  19    6.30    7.50
   0  -3 -19    7.90    5.90
   0  -3 -19    6.40    5.70
   0  -3  19    8.90    9.00
   0   3 -20    7.40    6.10
   0   3  20   16.80    8.10
   0  -3  20    8.90    7.70
   0  -3 -20   14.50    6.10
   0   4   0  120.79    5.80
   0   4   0  124.99    6.20
   0   4   0  118.49    6.70
   0   4   0  122.99    5.70
   0   4   0  112.99    7.60
   0   4   0  123.29    5.30
   0   4   0  123.89    6.40
   0  -4   0  122.39    5.90
   0  -4   0  127.49    6.00
   0  -4   0  128.69    6.70
   0  -4   0  128.09    5.90
   0   4  -1  116.89    5.60
   0   4   1  106.89    5.40
   0   4   1  106.09    5.20
   0   4   1  104.99    6.40
   0   4  -1  111.69    6.00
   0   4   1  114.49    4.90
   0   4   1  111.59    5.90
   0   4  -1  111.59    6.30
   0   4  -1  105.29    5.70
   0   4   1  102.89    6.00
   0   4   1  105.19    5.10
   0   4  -1  114.59    6.10
   0   4  -1  107.69    5.60
   0  -4   1  110.39    5.80
   0  -4  -1  110.49    5.20
   0  -4   1  115.89    5.90
   0  -4  -1  108.39    5.50
   0  -4   1  104.59    5.70
   0  -4  -1   96.29    5.00
   0  -4  -1  118.29    6.10
   0  -4   1  113.89    6.50
   0  -4   1   94.89    6.10
   0   4   2   33.20    2.90
   0   4   2   23.90    3.30
   0   4  -2   25.00    3.40
   0   4   2   22.80    3.70
   0   4   2   28.00    2.90
   0   4   2   27.60    2.90
   0   4  -2   30.30    3.30
   0   4  -2   26.20    3.80
   0   4  -2   31.40    3.80
   0   4   2   21.70    3.50
   0   4   2   30.60    3.80
   0   4   2   31.20    2.80
   0   4  -2   24.60    3.40
   0   4  -2   29.90    3.70
   0  -4   2   26.00    3.50
   0  -4   2   28.30    3.80
   0  -4   2   25.00    4.00
   0  -4  -2   25.70    2.10
   0  -4  -2   33.60    3.40
   0  -4  -2   35.20    3.10
   0  -4   2   32.50    4.10
   0  -4  -2   27.00    2.70
   0  -4   2   24.60    3.50
   0   4  -3   60.69    4.90
   0   4  -3   65.49    4.70
   0   4   3   57.89    4.20
   0   4  -3   75.89    4.90
   0   4   3   64.59    3.70
   0   4  -3   68.69    5.80
   0   4   3   58.19    3.60
   0   4  -3   69.79    5.20
   0   4  -3   70.59    5.30
   0   4   3   67.89    4.90
   0   4   3   63.29    3.50
   0  -4   3   65.79    5.10
   0  -4   3   74.59    5.60
   0  -4   3   76.39    5.80
   0  -4   3   66.29    5.20
   0  -4  -3   63.39    3.50
   0  -4   3   54.69    5.60
   0  -4  -3   67.49    4.30
   0  -4  -3   68.99    3.30
   0  -4  -3   65.49    3.70
   0   4   4  117.79    7.00
   0   4  -4  108.49    6.30
   0   4  -4  116.79    7.40
   0   4   4  114.79    6.90
   0   4  -4  117.09    6.70
   0   4  -4  121.69    6.00
   0   4   4  126.49    4.60
   0   4  -4  116.09    6.80
   0   4  -4  114.29    6.20
   0   4   4  115.99    6.30
   0   4   4  129.39    6.00
   0   4   4  124.09    4.60
   0  -4   4  113.39    6.60
   0  -4  -4  106.69    5.60
   0  -4  -4  122.99    5.00
   0  -4  -4  130.09    4.70
   0  -4   4  123.59    7.30
   0  -4   4  125.49    7.30
   0  -4   4  115.49    6.80
   0  -4   4  117.59    7.80
   0  -4  -4  107.39    4.20
   0   4  -5    6.70    3.20
   0   4   5   13.60    3.10
   0   4   5   11.00    2.90
   0   4   5   13.60    1.70
   0   4   5   14.00    3.60
   0   4   5    9.00    3.40
   0   4  -5   11.50    3.20
   0   4  -5   13.30    3.10
   0   4   5   12.00    1.60
   0   4  -5    5.70    2.40
   0   4  -5   14.60    3.00
   0   4  -5    4.80    2.80
   0  -4  -5   10.90    1.40
   0  -4   5    8.80    3.60
   0  -4   5   10.10    3.10
   0  -4  -5   12.00    1.70
   0  -4  -5   12.90    2.20
   0  -4  -5   14.90    2.80
   0  -4   5   13.90    3.70
   0  -4   5   11.10    3.20
   0  -4   5   10.70    3.90
   0   4  -6   48.20    5.40
   0   4  -6   75.89    5.70
   0   4  -6   61.99    5.60
   0   4  -6   69.29    5.20
   0   4   6   67.09    5.10
   0   4   6   51.59    5.20
   0   4  -6   45.50    5.00
   0  -4   6   69.79    5.80
   0  -4  -6   60.09    4.10
   0  -4   6   44.00    5.60
   0  -4   6   50.59    6.30
   0  -4   6   47.60    5.60
   0  -4   6   67.49    5.90
   0   4   7  109.39    6.20
   0   4  -7  101.49    7.00
   0   4  -7  110.69    6.70
   0   4   7   94.89    6.90
   0   4  -7  117.49    8.00
   0   4   7   89.39    6.50
   0   4  -7  109.79    7.20
   0   4   7   90.59    6.70
   0  -4   7  112.89    8.70
   0  -4   7   73.89    8.00
   0  -4   7   95.69    7.10
   0  -4   7   98.99    8.30
   0  -4   7  103.99    7.00
   0  -4  -7  104.99    5.70
   0   4  -8   12.80    3.80
   0   4   8    8.30    3.30
   0   4   8   17.20    3.20
   0   4  -8    6.60    3.60
   0   4  -8   13.30    3.60
   0   4  -8   12.10    3.40
   0   4   8    9.00    3.50
   0  -4   8   12.10    4.40
   0  -4   8   14.10    3.70
   0  -4   8   19.60    5.10
   0  -4   8   10.30    3.20
   0  -4   8    7.20    4.50
   0  -4  -8    9.90    2.60
   0   4   9   44.90    5.70
   0   4   9   56.49    6.50
   0   4  -9   52.79    5.90
   0   4  -9   58.39    6.40
   0   4  -9   51.59    6.10
   0   4  -9   65.09    7.30
   0   4   9   61.09    5.30
   0  -4   9   44.90    7.20
   0  -4  -9   51.99    5.20
   0  -4  -9   53.79    4.10
   0  -4   9   52.39    6.20
   0  -4   9   63.79    8.40
   0  -4   9   63.89    6.90
   0   4 -10  207.18   10.90
   0   4 -10  203.58   10.80
   0   4 -10  194.88   10.30
   0   4  10  172.08   10.60
   0   4  10  173.98   10.00
   0   4  10  205.28    9.20
   0  -4 -10  180.38    9.30
   0  -4 -10  202.38    8.30
   0  -4  10  203.68   13.30
   0  -4  10  187.38   10.60
   0  -4  10  197.88   13.50
   0  -4  10  229.08   11.10
   0   4 -11  235.68   15.20
   0   4  11  255.27   11.70
   0   4 -11  243.28   10.60
   0   4 -11  233.68   12.00
   0   4  11  242.18   10.10
   0   4 -11  245.68   12.20
   0   4  11  233.08   12.50
   0  -4 -11  228.18    9.60
   0  -4 -11  249.58   11.20
   0  -4  11  231.48   15.20
   0  -4  11  234.38   15.10
   0  -4  11  260.77   12.50
   0  -4  11  242.38   12.20
   0   4 -12  279.87   12.00
   0   4 -12  270.67   13.40
   0   4  12  261.27   13.70
   0   4 -12  260.47   13.10
   0   4  12  275.37   12.50
   0  -4 -12  259.77   12.30
   0  -4  12  268.67   17.10
   0  -4  12  278.97   13.30
   0  -4 -12  271.77   10.80
   0  -4  12  271.27   16.60
   0   4  13  198.68    9.70
   0   4  13  238.88   11.20
   0   4 -13  209.38   10.80
   0   4  13  220.98   12.90
   0   4 -13  228.58   12.50
   0   4 -13  229.58   10.60
   0  -4 -13  212.48   11.50
   0  -4  13  237.58   17.30
   0  -4 -13  203.38   10.00
   0  -4  13  239.38   16.50
   0   4 -14   15.00    4.60
   0   4  14   14.40    6.10
   0   4 -14   13.80    5.40
   0   4  14    9.60    4.50
   0   4  14   18.40    4.30
   0   4 -14    8.40    4.10
   0  -4 -14   18.30    4.10
   0  -4  14   21.90    8.40
   0  -4  14   10.60    6.10
   0  -4 -14   12.00    4.50
   0  -4  14   26.70    8.70
   0   4 -15   25.10    5.40
   0   4  15   17.80    4.80
   0   4  15   17.70    6.50
   0   4 -15   26.90    6.50
   0  -4  15   14.10    8.60
   0  -4 -15   21.60    5.40
   0  -4  15   14.60    6.60
   0  -4  15   26.70    8.70
   0  -4 -15   18.90    4.50
   0   4 -16   13.60    6.00
   0   4  16    8.40    4.80
   0   4  16   10.80    6.40
   0   4 -16    6.30    4.60
   0  -4  16   11.00    8.50
   0  -4  16    5.00    8.80
   0  -4 -16   17.10    5.40
   0  -4 -16   20.00    4.90
   0  -4  16    7.50    7.00
   0   4 -17   23.50    5.80
   0   4  17   22.80    7.80
   0   4  17   25.20    5.90
   0   4 -17   16.80    6.70
   0  -4 -17   18.00    5.90
   0  -4  17   20.30   10.30
   0  -4  17    3.50    6.50
   0  -4  17   -1.70    8.50
   0  -4 -17   17.20    5.10
   0   4  18   21.00    6.30
   0   4  18   27.20    8.30
   0   4 -18   19.50    6.30
   0   4 -18   26.30    7.90
   0  -4 -18   17.20    6.20
   0  -4  18   12.70    9.30
   0  -4 -18   20.50    5.60
   0  -4  18   34.90    8.80
   0   4  19   21.60    8.70
   0   4 -19   24.40    8.50
   0   4  19   14.70    6.50
   0   4 -19   13.40    5.70
   0  -4 -19   11.40    5.90
   0  -4  19    3.50    9.40
   0  -4  19    6.60    7.50
   0   5   0    1.70    2.60
   0   5   0   -0.40    1.50
   0   5   0   -1.80    2.40
   0   5   0   -1.40    1.80
   0   5   0   -3.90    1.30
   0   5   0    0.00    2.00
   0   5   0   -0.70    2.30
   0   5   0   -2.50    2.20
   0  -5   0    0.00    1.90
   0  -5   0    2.20    2.50
   0  -5   0   -2.30    1.70
   0  -5   0   -2.40    1.70
   0   5   1  685.03   19.00
   0   5  -1  667.03   20.10
   0   5  -1  677.33   20.70
   0   5   1  679.03   20.50
   0   5   1  703.33   22.80
   0   5  -1  676.63   19.80
   0   5  -1  681.03   20.70
   0   5  -1  683.33   20.20
   0   5  -1  626.14   20.30
   0   5   1  691.43   21.20
   0   5   1  655.03   19.70
   0   5   1  698.43   19.60
   0   5   1  634.54   19.30
   0  -5  -1  676.53   19.50
   0  -5   1  658.73   20.40
   0  -5  -1  692.23   19.60
   0  -5   1  682.03   20.30
   0  -5   1  680.73   21.40
   0  -5  -1  677.23   21.10
   0  -5  -1  680.83   20.00
   0  -5   1  691.73   20.20
   0   5  -2  223.88    9.40
   0   5  -2  205.58    8.80
   0   5   2  206.98    7.90
   0   5  -2  209.08    9.10
   0   5  -2  202.78    9.10
   0   5   2  219.78    9.50
   0   5  -2  213.48    9.20
   0   5   2  215.08    8.00
   0   5   2  219.28    9.10
   0   5  -2  218.38    9.80
   0   5   2  204.08    9.80
   0   5   2  210.78    8.30
   0   5   2  212.98    7.80
   0  -5  -2  222.58    6.40
   0  -5   2  203.98    9.10
   0  -5  -2  230.48    8.20
   0  -5   2  217.18    9.10
   0  -5   2  209.48    9.40
   0  -5   2  204.18    9.70
   0  -5  -2  200.48    7.80
   0  -5   2  224.28   10.00
   0  -5  -2  208.38    8.60
   0  -5  -2  216.38    9.60
   0   5  -3  334.47   12.60
   0   5   3  357.56   10.90
   0   5  -3  345.67   12.50
   0   5   3  355.66   10.90
   0   5   3  335.77   13.00
   0   5   3  337.57   11.00
   0   5  -3  340.57   12.60
   0   5  -3  343.57   12.80
   0   5   3  352.06   12.40
   0   5  -3  339.17   12.10
   0   5   3  320.67   13.20
   0   5  -3  335.67   13.40
   0   5   3  345.77   11.10
   0   5   3  348.17   11.90
   0  -5  -3  341.17   11.90
   0  -5   3  344.27   13.20
   0  -5  -3  377.56   11.10
   0  -5   3  344.07   12.70
   0  -5   3  337.37   13.40
   0  -5   3  351.16   12.70
   0  -5   3  345.77   13.60
   0  -5  -3  338.87   10.70
   0  -5  -3  345.87   10.00
   0   5   4   56.89    3.50
   0   5   4   51.99    4.00
   0   5  -4   53.19    2.70
   0   5   4   71.99    6.60
   0   5   4   61.49    6.30
   0   5   4   67.19    5.70
   0   5  -4   53.89    5.40
   0   5   4   50.09    4.30
   0   5   4   54.49    4.40
   0   5  -4   57.49    5.10
   0   5  -4   58.69    5.70
   0   5  -4   55.89    6.00
   0   5   4   58.79    3.60
   0   5  -4   59.99    5.30
   0   5  -4   62.59    5.30
   0  -5   4   51.49    5.80
   0  -5   4   61.49    5.80
   0  -5  -4   59.39    3.50
   0  -5   4   64.19    6.00
   0  -5  -4   50.49    3.30
   0  -5   4   53.19    5.80
   0  -5  -4   57.99    4.60
   0  -5  -4   64.19    3.70
   0  -5   4   61.29    6.70
   0   5   5   60.09    3.40
   0   5   5   63.99    6.40
   0   5  -5   64.39    3.40
   0   5  -5   72.09    5.70
   0   5  -5   68.99    5.90
   0   5  -5   69.39    6.10
   0   5   5   81.39    7.10
   0   5   5   66.19    4.40
   0   5   5   65.39    5.40
   0   5   5   69.59    3.50
   0   5  -5   65.99    5.30
   0   5   5   60.19    4.90
   0   5   5   65.09    3.80
   0   5  -5   71.09    5.80
   0   5  -5   69.89    7.00
   0  -5   5   69.29    7.10
   0  -5   5   60.99    6.40
   0  -5  -5   65.09    5.00
   0  -5  -5   61.79    4.00
   0  -5  -5   63.09    3.20
   0  -5   5   70.19    7.50
   0  -5   5   71.19    6.60
   0  -5   5   68.79    6.00
   0  -5  -5   67.59    3.60
   0   5  -6   27.30    4.30
   0   5   6   30.50    4.20
   0   5   6   31.80    4.10
   0   5  -6   28.80    4.50
   0   5  -6   22.00    4.70
   0   5  -6   23.50    4.00
   0   5   6   28.90    2.70
   0   5   6   15.90    4.30
   0   5   6   22.20    4.50
   0   5  -6   24.50    4.40
   0   5  -6   30.10    3.90
   0   5  -6   35.80    3.20
   0  -5   6   31.10    4.70
   0  -5  -6   27.10    2.40
   0  -5   6   25.20    5.20
   0  -5   6   28.30    4.70
   0  -5   6   27.40    5.80
   0  -5  -6   32.50    4.10
   0  -5   6   24.30    5.00
   0  -5  -6   23.80    3.10
   0   5   7   57.39    5.80
   0   5  -7   66.79    7.30
   0   5  -7   62.99    6.80
   0   5  -7   67.19    6.10
   0   5  -7   54.19    4.00
   0   5  -7   65.89    6.30
   0   5   7   62.79    6.80
   0   5   7   58.09    6.50
   0   5   7   68.69    6.20
   0   5  -7   60.59    6.40
   0  -5   7   62.89    6.50
   0  -5   7   67.49    6.80
   0  -5   7   68.09    8.20
   0  -5  -7   60.69    5.70
   0  -5   7   56.29    7.00
   0  -5   7   63.59    7.80
   0  -5  -7   52.39    4.40
   0   5   8  144.59    8.40
   0   5   8  114.09    9.00
   0   5   8  116.09    9.00
   0   5  -8  126.59    6.40
   0   5  -8  120.29    8.30
   0   5  -8  135.09    8.80
   0   5  -8  127.19    9.70
   0   5   8  118.19    7.50
   0   5  -8  129.79    8.00
   0   5  -8  134.59    8.90
   0  -5  -8  135.29    6.80
   0  -5   8  135.49   10.90
   0  -5   8  131.89   10.40
   0  -5   8  128.39    8.70
   0  -5   8  125.69   10.00
   0  -5   8  131.89    8.60
   0   5  -9  494.05   18.10
   0   5   9  496.35   18.40
   0   5   9  488.05   18.70
   0   5   9  484.85   16.80
   0   5  -9  487.85   19.10
   0   5  -9  486.25   18.30
   0   5  -9  493.55   15.70
   0   5  -9  466.65   16.90
   0   5  -9  498.75   18.60
   0  -5   9  494.55   18.60
   0  -5   9  535.15   21.10
   0  -5  -9  462.45   16.10
   0  -5   9  475.85   20.50
   0  -5  -9  492.85   15.20
   0  -5   9  477.95   20.70
   0  -5   9  490.05   18.40
   0   5  10  103.89    8.80
   0   5 -10  102.09    8.70
   0   5  10  113.29    8.80
   0   5 -10  114.89    6.80
   0   5  10  116.89    7.50
   0   5 -10  118.09    9.00
   0   5 -10  120.29    9.20
   0   5 -10  110.79    7.80
   0  -5  10  111.89   11.30
   0  -5 -10  109.09    7.20
   0  -5  10  108.29    8.80
   0  -5  10  122.69    9.10
   0  -5 -10  111.19    6.10
   0  -5  10   95.59   10.90
   0   5 -11  483.55   17.60
   0   5 -11  470.15   19.00
   0   5 -11  494.75   16.80
   0   5  11  488.15   17.10
   0   5 -11  490.75   19.30
   0   5  11  508.45   18.70
   0   5  11  524.85   19.50
   0  -5 -11  490.65   15.90
   0  -5  11  482.05   22.50
   0  -5  11  498.15   22.20
   0  -5 -11  465.15   17.30
   0  -5  11  485.35   19.10
   0   5 -12  206.78   12.30
   0   5 -12  226.88   11.30
   0   5  12  228.68   10.60
   0   5  12  240.88   12.10
   0   5  12  236.18   13.20
   0   5 -12  231.98   10.70
   0   5 -12  210.38   12.40
   0  -5 -12  254.97   11.80
   0  -5  12  265.47   17.00
   0  -5 -12  222.78    9.80
   0  -5  12  255.47   13.30
   0  -5  12  224.38   16.40
   0   5 -13  261.47   14.40
   0   5 -13  294.27   12.90
   0   5  13  288.67   15.20
   0   5 -13  280.47   12.50
   0   5  13  292.87   13.70
   0  -5 -13  269.27   11.50
   0  -5 -13  260.77   12.90
   0  -5  13  303.37   19.00
   0  -5  13  286.27   18.20
   0   5 -14    1.60    3.50
   0   5  14    5.10    5.30
   0   5 -14   -0.30    4.00
   0   5 -14    0.20    5.00
   0   5  14   -0.50    4.60
   0   5  14    3.10    3.60
   0  -5  14    7.80    7.90
   0  -5  14   -8.80    6.90
   0  -5 -14   -0.60    3.60
   0  -5 -14    2.80    3.30
   0   5  15   25.10    4.70
   0   5  15   44.30    7.30
   0   5 -15   26.70    7.60
   0   5 -15   37.00    6.20
   0   5  15   33.20    7.30
   0  -5 -15   29.50    5.10
   0  -5 -15   28.40    6.00
   0  -5  15    8.00    8.00
   0  -5  15   29.70   10.70
   0   5  16   21.60    4.80
   0   5 -16   13.80    6.60
   0   5 -16   11.00    4.30
   0   5  16    9.50    6.30
   0  -5  16   12.70    7.00
   0  -5  16   14.20    9.20
   0  -5  16    7.00    8.80
   0  -5 -16   12.90    5.00
   0   5 -17   12.50    7.20
   0   5 -17   18.20    5.50
   0   5  17   14.70    5.20
   0   5  17   28.10    8.10
   0  -5 -17   22.50    6.10
   0  -5  17   13.80    9.50
   0  -5  17   11.00    9.80
   0  -5  17   16.70    8.10
   0   5  18   51.99    9.70
   0   5  18   46.70    7.00
   0   5 -18   41.00    7.40
   0   5 -18   41.00    9.50
   0  -5  18   53.19   12.40
   0  -5 -18   29.70    7.10
   0  -5  18   39.80    9.90
   0  -5  18   24.70   12.00
   0   6   0 1158.28   32.90
   0   6   0 1212.68   32.00
   0   6   0 1185.88   33.90
   0   6   0 1177.48   33.60
   0   6   0 1179.78   32.80
   0   6   0 1208.08   34.40
   0   6   0 1172.98   32.90
   0  -6   0 1204.38   34.70
   0  -6   0 1221.08   33.50
   0  -6   0 1175.58   32.80
   0  -6   0 1201.68   33.00
   0   6   1    7.00    2.60
   0   6  -1   13.70    3.90
   0   6   1   11.40    3.40
   0   6   1   10.70    2.60
   0   6  -1   15.30    3.50
   0   6  -1    7.50    2.80
   0   6   1   14.20    2.50
   0   6  -1   14.20    3.80
   0   6   1    7.90    3.20
   0   6   1   11.90    3.80
   0   6  -1   13.00    3.50
   0  -6   1   13.40    3.50
   0  -6   1   10.50    3.50
   0  -6   1    7.70    3.00
   0  -6  -1    9.30    2.60
   0  -6  -1    3.00    3.00
   0  -6   1   15.80    3.30
   0  -6  -1   11.20    3.10
   0  -6  -1   11.30    2.70
   0   6  -2 1020.50   29.20
   0   6  -2 1047.60   29.80
   0   6  -2 1036.80   29.40
   0   6   2 1018.60   27.80
   0   6   2 1018.10   30.20
   0   6   2  998.80   28.20
   0   6  -2  974.90   28.50
   0   6  -2  977.90   29.80
   0   6  -2  963.40   29.50
   0   6   2 1010.00   29.40
   0   6   2 1035.60   29.60
   0   6   2 1016.10   27.40
   0   6   2  989.10   27.70
   0  -6  -2 1048.60   27.90
   0  -6   2  982.00   30.30
   0  -6   2  972.50   28.90
   0  -6  -2 1009.60   30.20
   0  -6   2  999.60   29.70
   0  -6  -2 1004.80   28.70
   0  -6  -2  985.40   27.60
   0  -6   2  994.90   29.20
   0   6  -3   33.20    4.70
   0   6   3   33.20    3.60
   0   6   3   35.10    4.40
   0   6  -3   28.20    4.20
   0   6   3   36.60    4.30
   0   6  -3   30.90    4.90
   0   6  -3   34.10    4.60
   0   6   3   40.50    3.90
   0   6   3   34.50    3.70
   0   6  -3   41.20    5.70
   0   6   3   37.50    4.90
   0   6  -3   33.20    4.80
   0   6   3   30.90    5.30
   0  -6  -3   32.10    4.80
   0  -6   3   33.40    4.60
   0  -6   3   29.00    5.00
   0  -6  -3   30.00    3.40
   0  -6   3   36.90    5.00
   0  -6   3   33.60    5.10
   0  -6   3   36.20    5.60
   0  -6  -3   31.10    2.60
   0  -6  -3   34.50    4.30
   0  -6  -3   35.30    3.70
   0   6   4  131.39    8.60
   0   6   4  117.79    7.50
   0   6  -4  116.09    7.30
   0   6  -4  113.59    7.60
   0   6  -4  122.39    7.80
   0   6  -4  103.89    7.00
   0   6  -4  115.99    7.40
   0   6  -4  116.19    8.60
   0   6   4  111.69    6.00
   0   6   4  117.09    5.40
   0   6   4  102.59    5.40
   0   6   4  107.89    6.80
   0  -6   4  118.39    7.70
   0  -6  -4  120.59    6.90
   0  -6   4  115.59    8.60
   0  -6  -4  112.99    7.60
   0  -6  -4  128.89    5.70
   0  -6   4  108.29    8.80
   0  -6   4  108.39    8.40
   0  -6   4  118.69    7.70
   0  -6  -4  100.69    5.10
   0  -6  -4  120.19    5.00
   0   6   5   90.89    8.20
   0   6   5   93.09    7.90
   0   6   5   79.59    6.70
   0   6  -5   93.19    7.10
   0   6   5   70.09    5.60
   0   6   5   98.49    5.50
   0   6  -5   99.79    7.10
   0   6  -5   96.39    7.20
   0   6  -5   93.19    8.40
   0   6   5   99.09    4.70
   0   6  -5   82.39    7.10
   0   6   5   92.99    5.90
   0   6   5   91.79    4.70
   0   6  -5   96.39    3.80
   0   6  -5   95.79    6.80
   0  -6  -5   84.09    4.20
   0  -6  -5   95.89    6.40
   0  -6   5   92.99    7.30
   0  -6   5   86.49    8.10
   0  -6  -5   99.39    4.90
   0  -6   5   83.39    7.70
   0  -6   5  101.29    9.20
   0  -6  -5   88.29    4.70
   0  -6   5   92.89    7.30
   0   6   6   32.30    3.50
   0   6  -6   24.50    5.40
   0   6  -6   32.10    5.00
   0   6  -6   25.40    4.30
   0   6   6   26.10    5.40
   0   6   6   33.40    4.50
   0   6   6   28.10    2.70
   0   6  -6   31.10    4.60
   0   6  -6   33.50    5.30
   0   6  -6   27.30    2.60
   0   6   6   26.20    5.50
   0   6   6   30.00    2.70
   0   6  -6   23.80    4.60
   0   6   6   29.10    4.90
   0   6   6   21.90    3.50
   0  -6   6   22.80    4.70
   0  -6  -6   28.00    2.40
   0  -6   6   28.40    5.70
   0  -6  -6   31.60    3.40
   0  -6  -6   32.80    3.00
   0  -6   6   26.40    6.20
   0  -6  -6   27.10    4.10
   0  -6   6   29.20    5.00
   0  -6   6   25.80    5.60
   0   6  -7   15.50    4.40
   0   6   7   19.30    4.30
   0   6   7   25.40    5.50
   0   6  -7   29.40    5.10
   0   6  -7   20.10    2.70
   0   6   7   18.40    3.80
   0   6  -7   14.60    3.50
   0   6   7   22.70    3.00
   0   6  -7    9.30    4.20
   0   6  -7   21.60    4.50
   0   6  -7   24.40    5.90
   0   6   7   27.90    5.70
   0  -6   7   27.80    5.10
   0  -6  -7   26.90    3.50
   0  -6  -7   17.90    3.90
   0  -6   7   24.90    6.00
   0  -6   7   24.20    4.80
   0  -6   7   17.70    5.90
   0  -6   7   14.20    5.10
   0   6  -8  895.51   27.30
   0   6   8  854.51   27.00
   0   6  -8  864.81   24.30
   0   6  -8  865.61   28.30
   0   6   8  875.81   28.60
   0   6   8  870.01   26.60
   0   6  -8  920.51   28.90
   0   6  -8  900.51   29.60
   0   6  -8  866.51   27.70
   0   6   8  866.11   23.50
   0   6   8  857.91   28.40
   0  -6   8  878.01   28.60
   0  -6   8  878.11   30.80
   0  -6   8  872.51   28.40
   0  -6   8  929.51   30.40
   0  -6   8  875.91   30.40
   0  -6  -8  895.41   27.00
   0  -6  -8  890.71   25.40
   0   6   9    4.50    4.30
   0   6  -9    6.90    2.40
   0   6   9    7.90    3.60
   0   6  -9    6.60    4.00
   0   6  -9    9.50    3.90
   0   6   9   10.00    4.30
   0   6  -9   -1.20    3.70
   0   6  -9    3.80    4.60
   0   6  -9    9.30    3.90
   0  -6   9    0.50    5.40
   0  -6   9   -2.60    3.80
   0  -6   9   10.70    6.10
   0  -6   9    9.30    3.90
   0  -6  -9    4.80    2.50
   0  -6  -9    5.40    3.50
   0  -6   9    3.90    5.00
   0   6 -10  477.05   18.70
   0   6  10  467.25   18.70
   0   6 -10  461.95   17.40
   0   6  10  478.45   17.50
   0   6 -10  442.16   18.60
   0   6 -10  451.95   15.30
   0   6  10  468.45   19.10
   0  -6  10  487.75   22.10
   0  -6 -10  471.55   17.70
   0  -6  10  442.16   21.50
   0  -6 -10  451.55   16.20
   0  -6  10  475.05   19.10
   0  -6 -10  477.85   15.10
   0   6  11    1.20    4.20
   0   6 -11    0.20    4.20
   0   6 -11    2.30    4.80
   0   6  11    3.80    3.30
   0   6 -11    2.00    2.60
   0   6  11   -3.60    4.30
   0   6 -11    4.10    4.10
   0  -6  11    4.70    4.70
   0  -6 -11   -1.10    3.50
   0  -6 -11    4.60    3.00
   0  -6  11   -4.50    5.50
   0  -6  11    1.90    6.20
   0  -6 -11   -2.90    2.30
   0   6 -12  121.19    9.30
   0   6 -12  133.99   10.70
   0   6  12  144.89   12.60
   0   6 -12  134.19    7.90
   0   6  12  134.19   10.60
   0   6  12  132.59    9.00
   0  -6 -12  140.29    7.90
   0  -6  12  119.39   13.70
   0  -6  12  157.98   15.20
   0  -6 -12  140.79    8.90
   0  -6  12  149.49   11.80
   0   6 -13    5.80    4.90
   0   6 -13   -7.00    4.00
   0   6 -13   -2.70    3.20
   0   6  13   -0.20    5.30
   0   6  13    4.90    5.00
   0  -6  13    2.60    7.40
   0  -6  13    2.90    7.30
   0  -6 -13   -1.30    3.40
   0   6  14  286.87   11.20
   0   6  14  295.37   17.10
   0   6 -14  298.97   13.30
   0   6 -14  319.17   14.60
   0   6 -14  290.97   16.10
   0   6  14  282.47   15.40
   0  -6  14  294.27   20.70
   0  -6  14  303.27   20.40
   0  -6 -14  294.97   14.20
   0   6  15    4.00    6.90
   0   6 -15   10.80    4.60
   0   6  15   -1.00    5.50
   0   6 -15   13.00    6.30
   0   6 -15    3.90    5.20
   0  -6  15   12.70    9.10
   0  -6 -15    7.00    4.50
   0  -6  15   13.60    8.90
   0   6  16   71.79    6.60
   0   6 -16   68.59    8.20
   0   6 -16   81.89   10.80
   0   6  16   69.39   11.00
   0  -6  16   53.29   13.00
   0  -6  16   72.69   14.10
   0  -6 -16   74.39    9.20
   0   6 -17   -2.50    4.50
   0   6 -17   -1.20    6.40
   0   6  17    2.70    4.00
   0   6  17    0.50    7.30
   0  -6 -17    4.70    5.50
   0  -6  17   11.00   10.50
   0  -6  17    2.70    7.70
   0   6  18   58.59   10.80
   0  -6  18   18.50   12.00
   0  -6 -18   45.00    8.10
   0  -6  18   29.80    9.70
   0   7   0    1.20    2.20
   0   7   0   -3.80    3.10
   0   7   0    2.30    2.50
   0   7   0   -1.10    2.00
   0   7   0    1.80    3.20
   0   7   0    1.50    2.50
   0   7   0   -1.50    3.00
   0  -7   0    2.40    2.40
   0  -7   0    1.00    2.80
   0  -7   0    1.60    2.40
   0  -7   0    0.40    2.90
   0   7  -1  644.64   20.30
   0   7   1  648.34   20.00
   0   7  -1  642.64   20.60
   0   7  -1  652.23   19.60
   0   7   1  651.23   20.90
   0   7   1  631.44   19.00
   0   7  -1  603.74   21.30
   0   7   1  678.13   22.20
   0   7  -1  624.44   21.40
   0   7   1  660.33   20.00
   0   7   1  624.14   21.50
   0   7  -1  606.14   21.70
   0  -7  -1  622.94   19.70
   0  -7   1  599.34   22.00
   0  -7   1  618.24   20.50
   0  -7   1  619.94   21.20
   0  -7   1  611.04   20.30
   0  -7  -1  623.74   22.10
   0  -7  -1  620.94   20.70
   0  -7  -1  653.73   19.90
   0   7   2  124.69    8.50
   0   7  -2  135.29    7.90
   0   7  -2  138.99    8.40
   0   7   2  142.19    8.30
   0   7   2  137.09    7.30
   0   7   2  156.78    7.10
   0   7  -2  144.19    9.10
   0   7  -2  148.99    8.60
   0   7  -2  143.49    9.60
   0   7  -2  165.08    9.60
   0   7   2  135.39    7.30
   0   7   2  153.58    9.80
   0  -7   2  128.79    9.20
   0  -7  -2  131.19    7.90
   0  -7   2  143.69    8.50
   0  -7   2  128.09    8.00
   0  -7   2  142.49    9.30
   0  -7  -2  145.89    7.40
   0  -7  -2  146.39    9.50
   0  -7  -2  138.09    7.20
   0   7   3  241.98    9.70
   0   7  -3  252.97   12.90
   0   7  -3  247.78   11.70
   0   7  -3  245.48   11.80
   0   7   3  252.87    9.70
   0   7  -3  243.98   11.10
   0   7   3  229.88    9.60
   0   7  -3  246.88   11.30
   0   7   3  262.97   10.80
   0   7   3  259.37   11.80
   0   7  -3  257.37   11.90
   0   7   3  244.18   12.40
   0  -7   3  258.87   11.70
   0  -7   3  243.08   12.70
   0  -7   3  262.27   11.70
   0  -7  -3  250.87    9.70
   0  -7   3  245.98   12.50
   0  -7  -3  223.98   12.10
   0  -7  -3  245.48   11.00
   0  -7  -3  260.17    9.90
   0   7  -4    6.30    3.90
   0   7   4   13.70    4.20
   0   7  -4    5.90    4.30
   0   7   4    9.90    4.30
   0   7  -4   12.00    4.10
   0   7   4    8.20    2.80
   0   7  -4    8.20    3.70
   0   7   4    6.90    2.30
   0   7  -4    7.70    3.70
   0   7   4    8.50    3.10
   0   7  -4    7.20    3.60
   0   7   4    9.00    2.60
   0  -7  -4    5.60    3.60
   0  -7  -4    5.40    2.40
   0  -7   4   12.80    4.40
   0  -7   4   11.50    4.40
   0  -7   4   14.70    4.00
   0  -7  -4   10.40    2.40
   0  -7   4   13.20    4.20
   0  -7  -4    9.20    2.60
   0  -7  -4   11.50    3.40
   0   7   5  257.27   13.20
   0   7   5  267.47    9.30
   0   7  -5  258.17   12.60
   0   7   5  266.77   12.10
   0   7  -5  281.07   12.50
   0   7  -5  259.67   12.50
   0   7  -5  251.17   11.70
   0   7   5  257.57   10.50
   0   7  -5  271.57   12.40
   0   7   5  249.97    9.20
   0   7  -5  255.27   13.80
   0  -7   5  262.17   13.30
   0  -7  -5  272.57    9.40
   0  -7   5  250.87   13.90
   0  -7  -5  250.57   11.30
   0  -7   5  243.78   12.20
   0  -7  -5  237.18    8.90
   0  -7  -5  256.97   12.90
   0  -7   5  263.67   12.60
   0   7   6   33.10    3.20
   0   7   6   23.90    3.90
   0   7   6   29.80    5.40
   0   7   6   30.40    4.50
   0   7  -6   32.80    5.00
   0   7  -6   28.00    5.30
   0   7   6   20.70    6.70
   0   7   6   29.70    6.10
   0   7  -6   22.40    6.00
   0   7  -6   27.60    5.20
   0   7   6   31.70    6.10
   0   7  -6   25.90    4.90
   0   7  -6   17.90    4.90
   0  -7  -6   31.00    3.60
   0  -7   6   26.00    5.20
   0  -7   6   32.70    6.50
   0  -7  -6   29.90    4.90
   0  -7  -6   29.90    3.20
   0  -7   6   19.70    5.60
   0  -7   6   29.50    5.90
   0   7  -7  231.58   13.70
   0   7   7  232.48   12.90
   0   7  -7  243.68   11.00
   0   7  -7  239.68   18.30
   0   7   7  244.18    9.40
   0   7   7  240.68   10.60
   0   7   7  234.18   12.00
   0   7  -7  242.98   12.10
   0   7   7  197.08   11.00
   0   7   7  244.78   13.20
   0   7  -7  235.38   12.70
   0   7  -7  236.38   12.00
   0  -7   7  230.08   14.10
   0  -7  -7  223.18   11.10
   0  -7   7  229.68   12.50
   0  -7  -7  239.38    9.40
   0  -7   7  255.57   14.40
   0   7  -8    6.70    4.70
   0   7  -8    0.50    4.10
   0   7   8    7.80    3.60
   0   7   8    8.50    4.20
   0   7   8    0.30    4.70
   0   7   8    0.60    4.10
   0   7   8    6.50    2.80
   0   7  -8    5.70    5.40
   0   7   8    9.20    5.30
   0   7  -8   11.40    4.50
   0  -7  -8    8.80    3.10
   0  -7   8   -1.40    4.60
   0  -7  -8    7.20    3.50
   0  -7   8   16.20    5.90
   0  -7   8    7.80    4.20
   0   7   9  294.77   10.50
   0   7   9  304.47   15.60
   0   7  -9  298.97   16.30
   0   7   9  285.87   13.80
   0   7  -9  279.67   14.50
   0   7  -9  323.17   19.50
   0   7  -9  296.17   14.00
   0   7   9  309.17   15.20
   0  -7  -9  320.97   13.90
   0  -7   9  283.37   16.90
   0  -7   9  329.17   17.40
   0  -7   9  306.47   15.60
   0  -7  -9  289.27   11.80
   0   7  10    9.40    5.40
   0   7 -10   18.00    5.40
   0   7  10    5.70    4.90
   0   7 -10   14.40    4.90
   0  -7 -10    9.60    3.30
   0  -7  10   13.60    6.60
   0  -7 -10   14.40    4.50
   0  -7  10   21.80    7.00
   0   7  11  127.59   11.90
   0   7  11  117.59   11.10
   0   7 -11  138.19   10.00
   0   7  11  112.29    9.40
   0   7 -11  109.29   10.70
   0  -7  11  138.39   14.00
   0  -7 -11  112.49    9.40
   0  -7 -11  114.29    8.10
   0   7  12   67.29    7.60
   0   7 -12   60.19    8.60
   0   7 -12   63.99    8.00
   0   7  12   64.79    9.70
   0   7  12   72.99    9.60
   0  -7  12   70.89   11.70
   0  -7 -12   75.99    7.50
   0  -7 -12   76.79    8.40
   0   7  13  177.98   13.70
   0   7  13  149.19   12.70
   0   7 -13  167.68   11.60
   0   7 -13  170.18   12.90
   0  -7  13  161.88   17.30
   0  -7 -13  157.08   11.20
   0  -7 -13  178.08   10.60
   0   7 -14   13.10    6.40
   0   7  14    1.80    6.20
   0   7  14    7.30    5.60
   0   7 -14   -1.00    5.00
   0  -7 -14    7.60    5.00
   0  -7 -14    6.70    4.40
   0  -7  14   -3.30    8.40
   0   7  15   97.79   10.70
   0   7 -15   66.79    9.10
   0   7  15   73.39   10.70
   0   7 -15   79.49   11.00
   0  -7 -15   71.99    8.60
   0  -7  15   54.99   12.90
   0  -7 -15   69.19    8.90
   0   7 -16    4.30    6.60
   0   7  16   -8.30    6.40
   0  -7 -16   10.40    5.80
   0  -7 -16    0.90    4.80
   0  -7  16   -0.30   10.10
   0   7  17   97.29   12.50
   0  -7 -17  117.19   11.70
   0  -7 -17   97.29   10.70
   0  -7  17   76.19   14.90
   0   8   0   66.69    7.70
   0   8   0   45.50    6.90
   0   8   0   56.19    7.40
   0   8   0   62.39    5.40
   0  -8   0   63.09    8.00
   0  -8   0   50.59    6.70
   0   8  -1   20.60    4.90
   0   8  -1   12.50    4.00
   0   8   1   18.40    5.40
   0   8   1   14.80    3.20
   0   8  -1   13.50    4.80
   0   8   1   20.30    4.90
   0   8  -1   13.50    4.80
   0   8  -1   13.80    3.40
   0   8   1   18.20    5.00
   0  -8  -1   13.60    4.30
   0  -8  -1   13.80    4.70
   0  -8   1   19.80    5.10
   0  -8   1   14.00    4.40
   0   8  -2  168.98    9.70
   0   8  -2  181.38   11.00
   0   8   2  176.28   10.10
   0   8   2  185.18   11.80
   0   8   2  196.68    8.60
   0   8  -2  185.88   11.90
   0   8   2  184.78   10.70
   0   8  -2  186.48   11.00
   0   8  -2  176.78    9.10
   0  -8   2  196.58   12.10
   0  -8   2  193.48   11.60
   0  -8  -2  170.98   10.10
   0  -8  -2  175.18   11.30
   0   8   3   32.00    4.10
   0   8   3   40.10    5.70
   0   8   3   23.50    5.30
   0   8  -3   31.80    5.90
   0   8  -3   31.30    5.20
   0   8  -3   28.60    6.90
   0   8   3   29.90    6.10
   0   8  -3   43.60    7.20
   0   8  -3   25.10    5.40
   0  -8   3   35.10    6.60
   0  -8  -3   36.20    6.20
   0  -8  -3   33.30    5.30
   0  -8   3   34.80    6.30
   0   8   4  459.05   19.20
   0   8  -4  487.75   18.30
   0   8  -4  458.75   19.50
   0   8  -4  467.65   18.50
   0   8   4  453.45   15.50
   0   8   4  425.26   18.00
   0   8  -4  477.45   17.80
   0   8  -4  448.06   18.50
   0   8   4  448.06   16.60
   0  -8   4  467.65   19.70
   0  -8  -4  463.45   19.20
   0  -8  -4  464.45   17.50
   0  -8   4  477.15   19.40
   0   8   5    0.40    3.10
   0   8  -5    3.20    3.90
   0   8   5   -3.10    3.90
   0   8   5   -2.90    3.30
   0   8  -5    1.90    3.60
   0   8  -5   -9.50    4.10
   0   8  -5    0.90    3.80
   0   8  -5   -3.20    3.40
   0   8   5    1.20    3.80
   0  -8  -5    0.40    3.70
   0  -8   5   -5.10    4.30
   0  -8   5    0.00    4.20
   0  -8  -5    0.00    3.30
   0   8   6  168.88   11.50
   0   8  -6  163.28   10.70
   0   8  -6  170.88   10.00
   0   8   6  161.28    8.70
   0   8   6  175.88   11.30
   0   8  -6  158.98   11.20
   0   8  -6  179.78   12.60
   0   8  -6  150.28   10.60
   0  -8  -6  143.99   11.00
   0  -8   6  151.68   12.10
   0  -8   6  171.58   12.60
   0  -8  -6  176.48   10.10
   0  -8   6  200.78   20.50
   0   8  -7   11.00    5.00
   0   8  -7    9.60    4.00
   0   8  -7   13.80    6.00
   0   8  -7   18.30    5.60
   0   8  -7   20.80    5.60
   0   8   7   15.30    5.60
   0   8   7   12.70    4.60
   0  -8  -7   12.30    4.60
   0  -8   7   13.70    5.90
   0  -8  -7   21.60    4.70
   0  -8   7   19.60    6.00
   0  -8   7   10.70    6.40
   0   8  -8    9.30    5.10
   0   8  -8   14.10    5.40
   0   8  -8   18.40    6.30
   0   8   8   10.90    4.70
   0   8  -8   15.50    5.30
   0   8   8    7.90    5.00
   0  -8   8    8.30    5.60
   0  -8  -8   15.70    4.70
   0  -8   8    1.20    5.00
   0  -8   8   18.40    6.20
   0   8  -9   51.39    7.60
   0   8  -9   42.60    7.50
   0   8   9   32.80    7.60
   0   8   9   42.10    7.00
   0   8   9   36.80    8.10
   0   8   9   50.49    5.30
   0  -8   9   30.60    8.40
   0  -8  -9   42.10    6.40
   0  -8   9   33.00    8.20
   0   8  10   44.70    8.00
   0   8  10   43.80    5.00
   0   8 -10   45.10    7.60
   0   8  10   49.30    8.80
   0   8  10   43.40    7.00
   0   8 -10   45.00    7.90
   0  -8 -10   43.10    6.70
   0  -8  10   44.80    9.20
   0  -8  10   47.40    9.40
   0   8  11   14.10    6.10
   0   8  11    8.90    6.20
   0   8  11   22.40    3.90
   0   8 -11   13.40    5.80
   0   8  11   12.90    5.20
   0   8 -11   17.30    6.20
   0  -8  11    2.60    6.50
   0  -8 -11   15.10    4.70
   0   8  12  119.99   12.30
   0   8 -12  125.69   12.60
   0   8  12  132.49   13.50
   0   8 -12   99.49   10.60
   0  -8  12  117.29   14.70
   0  -8 -12  114.29   10.30
   0   8  13   42.20    8.30
   0   8 -13   46.10    8.10
   0   8  13   56.89   10.10
   0   8 -13   49.70    8.80
   0  -8 -13   54.79    8.20
   0  -8  13   30.50   10.90
   0   8  14   67.59   11.30
   0   8 -14   63.99   10.40
   0   8  14   59.39    9.70
   0   8 -14   62.39    8.60
   0  -8 -14   68.09    9.00
   0  -8  14   61.69   14.00
   0   8 -15   36.00    9.20
   0   8 -15   29.20    7.50
   0   8  15   23.90    8.80
   0   8  15   19.70    7.80
   0  -8  15    7.50   10.90
   0  -8 -15   14.90    6.20
   0   9   0    3.70    4.00
   0   9   0    1.00    4.20
   0   9   0    0.20    2.50
   0   9   0   -5.30    4.10
   0  -9   0   -0.90    3.60
   0  -9   0   -1.90    3.70
   0   9   1   55.69    5.60
   0   9  -1   72.19    6.30
   0   9   1   59.09    8.70
   0   9   1   69.39    8.30
   0   9  -1   61.99    8.40
   0   9   1   71.09    8.40
   0   9  -1   64.99    8.40
   0   9  -1   78.09    9.20
   0  -9   1   59.09    8.40
   0  -9  -1   68.89    9.00
   0  -9  -1   70.59    8.00
   0  -9   1   61.89    7.80
   0   9   2   51.19    7.40
   0   9  -2   50.99    7.90
   0   9  -2   50.39    5.60
   0   9   2   26.60    6.70
   0   9  -2   43.70    7.10
   0   9  -2   37.80    6.10
   0   9   2   41.00    6.80
   0   9  -2   45.20    7.50
   0  -9   2   36.70    7.10
   0  -9  -2   43.20    6.40
   0  -9  -2   43.10    7.10
   0  -9   2   51.39    7.60
   0   9  -3   27.40    4.70
   0   9  -3   28.20    6.60
   0   9   3   16.20    6.00
   0   9   3   32.30    6.20
   0   9  -3   32.50    6.50
   0   9   3   19.80    5.20
   0   9  -3   27.70    6.10
   0   9  -3   16.60    5.00
   0  -9   3   25.70    5.90
   0  -9  -3   14.10    5.30
   0  -9   3   18.20    6.00
   0  -9  -3   33.90    5.80
   0   9   4   18.40    6.50
   0   9  -4   23.00    6.80
   0   9  -4   24.40    6.20
   0   9   4   19.40    5.60
   0   9  -4   20.80    5.70
   0   9   4   38.80    6.20
   0   9  -4   24.40    5.70
   0  -9  -4   21.40    6.10
   0  -9   4   25.40    6.50
   0  -9  -4   20.30    5.00
   0  -9   4   19.90    6.20
   0   9  -5  124.09   11.30
   0   9  -5  108.79    9.80
   0   9  -5  117.89   10.50
   0   9   5  109.79   11.30
   0   9  -5  143.39   12.90
   0   9   5   92.19    8.30
   0  -9  -5  117.99   10.40
   0  -9   5  109.99   12.00
   0  -9  -5  112.29    9.30
   0  -9   5  114.39   10.80
   0   9  -6   53.89    8.90
   0   9   6   60.69    6.60
   0   9   6   51.49    7.60
   0   9  -6   56.19    7.80
   0   9  -6   51.69    8.20
   0   9  -6   40.60    6.60
   0   9   6   47.60    8.40
   0  -9  -6   54.99    6.80
   0  -9  -6   45.90    7.70
   0  -9   6   45.90    8.20
   0  -9   6   43.70    8.00
   0   9   7   24.30    7.00
   0   9   7   23.00    6.40
   0   9  -7   15.60    6.90
   0   9   7   22.80    4.90
   0   9  -7   21.80    5.60
   0   9  -7   20.10    6.20
   0   9  -7   29.30    6.40
   0  -9  -7   25.30    6.40
   0  -9   7   28.30    7.40
   0  -9   7   12.50    6.60
   0  -9  -7   24.80    5.50
   0   9  -8    3.60    5.60
   0   9   8    4.40    5.70
   0   9   8    2.30    3.30
   0   9  -8   -2.10    4.90
   0   9  -8    6.50    5.50
   0   9   8    1.00    4.70
   0  -9   8    1.50    5.90
   0  -9   8    1.60    5.40
   0  -9  -8    3.90    4.60
   0  -9  -8    2.90    4.00
   0   9   9    0.30    3.70
   0   9   9   10.20    6.10
   0   9   9    0.60    5.10
   0   9  -9    8.40    6.10
   0   9  -9   -3.90    4.80
   0  -9   9   -4.10    6.30
   0  -9  -9   -1.70    3.70
   0  -9  -9    1.50    5.20
   0  -9   9    5.40    6.70
   0   9 -10   25.60    7.70
   0   9  10   36.20    8.00
   0   9  10   27.40    6.60
   0   9 -10   30.00    7.20
   0  -9 -10   29.50    7.10
   0  -9  10   31.00    8.90
   0  -9 -10   17.50    5.60
   0  -9  10   24.10    8.60
   0   9 -11   11.50    6.10
   0   9  11    7.20    6.00
   0   9 -11    9.10    6.60
   0   9  11   30.30    8.00
   0  -9 -11    5.00    5.10
   0  -9 -11    7.00    5.40
   0  -9  11   18.10    8.40
   0   9 -12   41.20    8.00
   0   9  12   54.19    8.90
   0   9 -12   76.79   10.50
   0   9  12   62.59   10.30
   0   9  12   59.59    6.20
   0  -9 -12   42.20    7.30
   0  -9  12   55.09   12.00
   0   9 -13   -3.40    5.90
   0   9  13   13.60    4.20
   0   9 -13   17.20    7.40
   0   9  13    9.10    6.70
   0   9  13   11.10    7.40
   0  -9  13  -11.50    8.30
   0  -9 -13   13.60    6.10
   0   9 -14   43.40    8.80
   0   9  14   56.19   10.30
   0   9 -14   56.39   10.40
   0   9  14   56.89   11.00
   0  -9  14   48.50   13.70
   0  -9 -14   47.50    8.50
   0  10   0    2.20    5.20
   0  10   0    0.50    4.40
   0  10   0    0.50    4.90
   0 -10   0    0.20    4.30
   0 -10   0    5.30    4.70
   0  10  -1   49.10    8.00
   0  10   1   50.69    8.30
   0  10  -1   62.39    8.60
   0  10   1   43.20    7.30
   0  10   1   40.80    8.10
   0  10  -1   51.69    8.50
   0 -10  -1   56.49    8.60
   0 -10   1   41.00    8.10
   0 -10   1   39.40    7.70
   0 -10  -1   51.99    7.80
   0  10  -2   24.90    6.90
   0  10   2   26.60    6.60
   0  10  -2   32.70    5.30
   0  10   2   38.70    7.30
   0  10   2   32.20    7.20
   0  10  -2   22.20    6.80
   0  10  -2   28.90    7.00
   0 -10   2   30.40    7.00
   0 -10   2   33.30    7.80
   0 -10  -2   42.90    7.10
   0 -10  -2   24.60    6.90
   0  10   3   34.90    7.10
   0  10  -3   18.90    6.40
   0  10  -3   25.30    6.90
   0  10  -3   25.50    7.40
   0  10   3   32.60    6.80
   0  10  -3   32.60    5.40
   0  10  -3   28.80    6.40
   0  10   3   40.70    8.00
   0 -10   3   33.70    7.20
   0 -10  -3   37.40    6.60
   0 -10  -3   18.80    6.40
   0 -10   3   28.10    7.30
   0  10  -4   12.00    5.20
   0  10  -4   16.90    5.90
   0  10  -4    1.90    6.10
   0  10   4   15.00    6.10
   0  10  -4   -5.00    4.70
   0  10   4    6.40    4.80
   0  10   4    6.40    5.00
   0  10  -4   17.20    4.90
   0 -10  -4    8.20    5.10
   0 -10  -4    7.60    5.40
   0 -10   4    9.00    6.40
   0 -10   4   10.70    5.60
   0  10  -5    5.40    6.50
   0  10  -5    9.90    5.60
   0  10  -5   12.10    6.00
   0  10   5   12.00    6.40
   0  10   5   17.10    5.50
   0  10  -5    6.90    4.40
   0  10  -5   19.70    6.20
   0 -10   5    3.70    6.10
   0 -10  -5   13.40    5.80
   0 -10  -5   10.10    5.00
   0 -10   5   20.50    7.50
   0  10   6    6.70    6.10
   0  10  -6    4.10    5.30
   0  10  -6    2.80    6.70
   0  10   6    3.50    5.10
   0  10  -6    1.50    4.80
   0  10  -6   -0.50    5.70
   0  10   6   11.40    5.00
   0 -10   6    7.20    6.80
   0 -10  -6    0.30    4.00
   0 -10  -6    0.70    5.20
   0 -10   6    2.50    5.80
   0  10  -7   21.30    7.50
   0  10   7   21.60    6.50
   0  10  -7   20.00    6.40
   0  10  -7   16.30    6.00
   0  10   7   31.00    6.00
   0  10   7   28.10    7.40
   0 -10   7    5.40    6.60
   0 -10  -7   16.60    6.50
   0 -10   7   19.40    7.20
   0 -10  -7   26.90    6.10
   0  10   8   -3.60    5.40
   0  10   8  -12.60    4.40
   0  10  -8   13.10    6.20
   0  10   8    1.50    4.20
   0  10  -8    3.60    5.70
   0 -10   8    4.30    6.80
   0 -10  -8    3.50    5.20
   0 -10  -8    1.80    4.70
   0 -10   8   -1.90    6.50
   0  10   9   12.70    6.50
   0  10  -9    9.70    6.10
   0  10  -9   21.10    7.40
   0  10   9   23.00    7.70
   0  10   9   19.60    5.40
   0 -10   9   10.30    8.20
   0 -10   9   17.60    8.80
   0 -10  -9   15.30    6.10
   0 -10  -9    6.70    6.00
   0  10 -10    6.90    7.00
   0  10 -10   17.40    6.80
   0  10  10   17.70    6.60
   0  10  10   29.20    8.10
   0  10  10   29.90    5.60
   0 -10  10   20.50    8.20
   0 -10  10   24.00    9.10
   0 -10 -10   26.70    7.60
   0 -10 -10   30.80    7.40
   0  10 -11   44.50    8.50
   0  10  11   44.30    6.60
   0  10  11   22.80    9.30
   0  10  11   47.00    9.20
   0  10 -11   42.20    9.90
   0 -10 -11   59.69    9.30
   0 -10 -11   43.80    8.00
   0 -10  11   54.49   11.40
   0  10 -12   34.50    9.50
   0  10  12   37.70    9.60
   0  10  12   46.90    6.50
   0  10 -12   28.40    7.60
   0 -10 -12   33.80    8.60
   0 -10  12   32.50   11.60
   0 -10 -12   33.60    7.70
   0  11   0   -1.60    4.90
   0  11   0    9.70    6.50
   0  11   0    1.40    5.50
   0 -11   0    7.70    6.10
   0 -11   0   -8.70    4.90
   0  11  -1  198.88   14.90
   0  11   1  191.58   14.50
   0  11  -1  232.18   15.40
   0  11  -1  203.98   14.20
   0  11   1  205.58   14.20
   0  11   1  196.48   14.70
   0 -11  -1  213.18   14.30
   0 -11   1  195.88   15.40
   0 -11  -1  207.58   15.20
   0 -11   1  189.38   14.90
   0  11  -2   67.69    9.70
   0  11   2   61.09   10.10
   0  11   2   58.39    9.10
   0  11  -2   45.00    9.20
   0  11  -2   48.60    8.90
   0  11   2   67.49    9.60
   0 -11  -2   60.19    9.50
   0 -11   2   51.69    9.30
   0 -11   2   66.39    9.80
   0 -11  -2   60.19    8.90
   0  11  -3   32.80    7.90
   0  11   3   35.20    8.40
   0  11  -3   26.40    8.30
   0  11  -3   32.20    7.50
   0  11   3   22.80    7.10
   0  11   3   28.10    6.80
   0 -11  -3   40.40    7.60
   0 -11  -3   38.60    8.50
   0 -11   3   23.40    7.20
   0 -11   3   32.80    8.40
   0  11   4    7.20    5.70
   0  11  -4    4.20    5.40
   0  11   4   -3.50    5.70
   0  11  -4    0.80    6.30
   0  11  -4   -5.00    5.10
   0 -11  -4    4.50    5.50
   0 -11   4    1.10    6.00
   0 -11  -4    0.30    5.20
   0 -11   4   -3.30    6.10
   0  11  -5   26.50    7.30
   0  11   5   17.10    6.40
   0  11   5   34.60    8.30
   0  11   5   24.60    7.50
   0  11  -5   16.90    7.10
   0  11  -5   15.00    7.60
   0 -11   5   16.40    7.20
   0 -11  -5   19.50    6.90
   0 -11   5   14.40    7.70
   0 -11  -5   23.50    6.60
   0  11   6   19.30    6.40
   0  11  -6   25.40    7.10
   0  11  -6   18.40    8.50
   0  11  -6   18.70    7.70
   0  11   6   18.40    7.40
   0  11   6   25.70    7.10
   0  11  -6   23.00    7.70
   0  11  -6   11.80    5.70
   0 -11  -6   14.20    7.50
   0 -11  -6   33.00    7.40
   0 -11   6   41.10    9.30
   0 -11   6   25.90    8.70
   0  11   7   27.00    7.90
   0  11  -7   20.90    7.70
   0  11   7   39.10    7.60
   0  11  -7   25.90    8.10
   0  11  -7   15.30    5.80
   0  11  -7    5.30    7.60
   0  11   7   33.00    8.30
   0 -11  -7   33.20    8.70
   0 -11   7   29.20    8.70
   0 -11  -7   21.50    6.70
   0 -11   7   16.30    7.90
   0  11   8   17.80    6.20
   0  11  -8    7.20    7.40
   0  11   8    6.20    6.70
   0  11  -8   -1.20    6.30
   0  11   8   18.40    7.70
   0 -11   8    9.30    8.20
   0 -11  -8    6.10    5.50
   0 -11   8    0.10    6.90
   0 -11  -8    4.90    6.10
   0  11  -9   89.99   12.00
   0  11   9  132.59   14.50
   0  11   9  125.19   10.20
   0  11  -9  107.79   12.80
   0  11   9  104.79   12.10
   0 -11   9  105.09   14.40
   0 -11   9   97.59   13.80
   0 -11  -9   96.99   11.00
   0 -11  -9  107.09   13.40
   0  12   0  257.47   16.80
   0  12   0  250.87   17.00
   0  12   0  190.68   16.00
   0 -12   0  243.78   18.10
   0  12   1    2.50    6.40
   0  12  -1   14.90    7.10
   0  12   1    9.00    6.70
   0  12  -1   -3.10    6.30
   0  12  -1   15.70    7.00
   0  12   1   -3.40    5.90
   0 -12  -1   12.00    7.10
   0 -12   1   13.60    7.20
   0  12   2   62.29   11.10
   0  12   2   53.19    9.60
   0  12  -2   59.59    9.80
   0  12  -2   66.09   10.30
   0  12  -2   67.39   11.40
   0  12   2   70.59   10.50
   0 -12  -2   80.19   11.70
   0 -12   2   55.49   10.70
   0  12  -3    7.60    6.20
   0  12   3   -0.50    6.30
   0  12  -3    1.10    7.10
   0  12  -3   19.10    7.40
   0  12   3   11.30    7.40
   0 -12  -3   15.30    6.80
   0 -12   3   16.10    7.50
   0  12   4   49.00    9.80
   0  12  -4   50.09    9.10
   0  12  -4   49.80   10.50
   0  12   4   54.59   10.10
   0  12   4   63.19   10.10
   0  12  -4   56.99    9.40
   0 -12  -4   67.99   10.90
   0 -12   4   53.89   11.20
   0  12   5   11.50    7.50
   0  12  -5    6.80    7.80
   0  12  -5    1.60    6.20
   0  12  -5   -7.20    5.60
   0  12   5    3.90    6.50
   0  12   5   12.00    6.60
   0 -12   5   -2.10    5.80
   0 -12  -5    1.20    6.40
   1   0 -21   -2.30    5.80
   1   0 -21   -4.40    5.00
  -1   0  21   -1.30    8.40
   1   0 -20    6.90    6.30
  -1   0  20   10.20    7.30
   1   0 -20   17.60    6.30
  -1   0  20   25.60    9.20
  -1   0  19  -13.90    6.30
   1   0 -19  -11.40    4.60
  -1   0  19   -6.40    6.10
   1   0 -19   -1.90    5.20
   1   0 -18   17.90    5.50
   1   0 -18   30.70    6.70
  -1   0  18   16.20    8.20
  -1   0  18   10.80    6.50
   1   0 -17   -1.30    4.30
   1   0 -17    1.10    4.60
  -1   0  17   -2.70    5.20
  -1   0  17   -2.50    5.90
   1   0 -16   47.80    7.10
   1   0 -16   56.19    7.20
  -1   0  16   49.60    9.00
  -1   0  16   60.69    8.40
  -1   0  15    5.80    6.10
   1   0 -15   -0.80    3.60
  -1   0  15   -3.30    4.80
  -1   0  14  170.78   12.80
  -1   0  14  171.88   10.70
   1   0 -14  178.88   10.20
   1   0 -13   -2.60    2.70
  -1   0  13   -4.70    4.70
  -1   0  13   -0.90    3.90
  -1   0  13    1.50    2.70
  -1   0  13   -1.70    2.40
   1   0 -13   -0.20    3.00
   1   0 -12  271.97   11.70
  -1   0  12  299.47   14.20
  -1   0  12  283.37   10.70
   1   0 -12  270.07   10.70
  -1   0  12  306.87   11.50
   1   0 -12  288.47   11.00
  -1   0  12  293.37   12.40
  -1   0  11    2.40    4.00
   1   0 -11    1.20    2.10
  -1   0  11    1.40    2.40
  -1   0  11    2.50    3.00
   1   0 -11    0.10    2.40
  -1   0  11    1.70    3.10
  -1   0  11    2.10    2.30
   1   0 -11   -1.40    2.30
   1   0  -9    2.30    2.10
  -1   0   9   -1.70    2.60
  -1   0   9    4.10    2.70
   1   0  -9    0.80    2.00
  -1   0   9    1.40    3.10
  -1   0   9   -0.10    2.20
  -1   0   9   -1.10    1.70
   1   0  -9   -1.20    1.80
  -1   0   8 1038.80   28.20
  -1   0   8 1021.90   25.70
   1   0  -8 1035.90   28.10
  -1   0   8 1025.50   27.80
  -1   0   8 1025.10   28.70
   1   0  -8 1013.90   27.40
   1   0  -8 1076.29   27.60
  -1   0   8 1058.09   27.70
  -1   0   8 1001.10   27.30
   1   0  -7   -0.50    1.70
   1   0  -7   -0.30    1.70
  -1   0   7    0.30    2.20
  -1   0   7   -1.90    1.60
  -1   0   7   -0.90    1.90
  -1   0   7    0.00    2.10
   1   0  -7    0.90    1.80
  -1   0   7    1.00    2.60
   1   0  -6  482.15   13.50
  -1   0   6  459.45   13.20
  -1   0   6  448.06   13.00
  -1   0   6  439.26   13.70
   1   0  -6  463.05   13.10
  -1   0   6  480.25   13.50
  -1   0   6  474.25   13.30
   1   0  -6  446.76   13.10
  -1   0   6  441.46   11.80
   1   0  -5    0.10    1.50
   1   0  -5    0.00    1.40
  -1   0   5   -1.40    1.70
  -1   0   5   -1.70    1.40
  -1   0   5    1.10    1.70
   1   0  -5   -1.10    1.40
  -1   0   5   -2.60    2.60
  -1   0   5   -1.30    1.50
  -1   0   5    0.80    1.90
  -1   0   4  220.68    6.80
  -1   0   4  226.18    8.30
  -1   0   4  233.88    6.90
   1   0  -4  213.58    6.80
   1   0  -4  222.68    6.80
  -1   0   4  216.08    7.10
   1   0  -4  231.88    7.00
  -1   0   4  213.98    6.00
  -1   0   4  211.88    6.70
  -1   0   4  236.28    7.00
   1   0  -3    0.30    1.10
   1   0  -3   -0.70    1.00
  -1   0   3    0.30    1.20
  -1   0   3   -1.00    1.80
  -1   0   3    1.10    0.70
  -1   0   3    0.60    1.30
  -1   0   3   -0.90    1.10
  -1   0   3   -0.20    1.10
   1   0  -3   -0.90    1.00
  -1   0   3    0.80    1.10
   1   0  -2 1498.45   36.30
  -1   0   2 1464.75   36.30
  -1   0   2 1502.65   36.50
  -1   0   2 1411.06   36.30
  -1   0   2 1481.25   36.30
   1   0  -2 1450.35   36.30
  -1   0   2 1564.44   37.00
  -1   0   2 1574.04   36.10
   1   0  -1   -0.10    0.40
   1   0  -1    0.00    0.40
  -1   0   1    0.30    0.40
  -1   0   1    0.30    0.50
  -1   0   1    0.00    0.50
  -1   0   1   -0.10    0.40
   1   0  -1   -0.20    0.40
  -1   0   1   -0.70    0.70
   1   0   0 2326.47   53.99
  -1   0   0 2225.18   53.69
  -1   0   0 2307.17   53.89
   1   0   0 2243.88   53.59
   1   0   0 2281.37   53.69
  -1   0   0 2155.18   53.69
  -1   0   0 2227.78   53.59
   1   0   0 2240.88   53.69
  -1   0   0 2217.08   53.69
   1   0   0 2069.19   53.49
   1   0   0 2218.18   53.79
   1   0   1    0.30    0.70
   1   0   1    0.70    1.40
  -1   0  -1    0.30    0.80
  -1   0  -1   -0.30    0.70
  -1   0  -1    0.00    0.70
  -1   0  -1    0.60    0.70
  -1   0  -1    0.30    0.90
   1   0   1   -1.30    1.00
   1   0   1    1.40    1.00
  -1   0  -2  487.15   12.80
  -1   0  -2  490.15   12.70
   1   0   2  474.55   13.10
  -1   0  -2  501.65   13.00
   1   0   2  483.55   13.20
   1   0   2  478.75   12.80
  -1   0  -2  471.75   12.80
  -1   0  -2  506.55   12.90
  -1   0  -3    0.20    1.30
  -1   0  -3    0.30    1.30
   1   0   3   -0.70    1.20
   1   0   3   -4.10    2.60
  -1   0  -3    1.20    1.30
   1   0   3    0.30    1.90
   1   0   3   -1.00    1.70
  -1   0  -3   -0.60    1.40
   1   0   4   50.49    3.80
   1   0   4   53.59    5.40
  -1   0  -4   46.00    3.20
   1   0   4   42.60    3.80
   1   0   4   45.70    4.20
  -1   0  -4   48.90    3.20
   1   0   4   46.00    2.60
   1   0   4   45.90    3.00
  -1   0  -4   45.20    3.20
   1   0   5    4.10    1.50
   1   0   5    2.20    1.80
  -1   0  -5    0.40    1.70
   1   0   5    0.00    1.50
  -1   0  -5    0.80    1.60
   1   0   5   -0.80    3.60
   1   0   5    0.50    2.20
  -1   0  -5    0.80    1.60
   1   0   5   -1.00    2.30
   1   0   6   51.79    4.20
   1   0   6   52.99    3.80
   1   0   6   60.79    5.50
  -1   0  -6   61.29    4.10
   1   0   6   56.79    3.40
  -1   0  -6   62.49    4.10
  -1   0  -6   60.09    4.00
   1   0   6   56.69    4.90
   1   0   7   -2.00    1.70
   1   0   7    1.70    3.00
  -1   0  -7    0.20    1.80
  -1   0  -7   -2.20    1.70
   1   0   7    0.10    1.60
  -1   0  -7   -3.20    1.70
   1   0   7    0.70    2.50
   1   0   7   -1.20    2.00
   1   0   8  970.00   28.40
  -1   0  -8  983.80   26.70
   1   0   8 1005.50   27.90
  -1   0  -8  963.70   27.00
  -1   0  -8  958.40   26.60
   1   0   8 1013.10   27.10
   1   0   8  935.31   25.20
   1   0   8  978.10   26.50
   1   0   9   -1.10    1.90
   1   0   9   -1.80    3.30
  -1   0  -9   -2.30    1.90
  -1   0  -9    0.90    2.20
  -1   0  -9   -1.80    1.90
   1   0   9   -0.60    1.80
   1   0   9    0.00    2.40
   1   0   9    2.60    3.70
  -1   0  -9    0.90    2.10
   1   0  10 1549.05   40.70
  -1   0 -10 1574.44   42.80
   1   0  10 1680.63   43.30
   1   0  10 1621.34   44.40
  -1   0 -10 1612.54   43.50
  -1   0 -10 1605.14   44.00
   1   0  10 1589.84   42.60
   1   0  10 1642.24   45.10
  -1   0 -10 1688.03   42.90
  -1   0 -11    3.80    2.80
   1   0  11   -1.00    2.30
   1   0  11    6.10    4.70
  -1   0 -11    5.80    2.70
   1   0  11   -0.50    3.80
  -1   0 -11    0.90    2.90
   1   0  11    3.60    3.00
  -1   0 -11    1.00    2.60
  -1   0 -12  177.98    8.80
   1   0  12  171.58   11.70
   1   0  12  184.78    8.70
  -1   0 -12  190.68   10.30
  -1   0 -12  184.38    9.60
   1   0  12  194.28   10.80
   1   0  12  209.28    9.80
  -1   0 -13    1.00    3.70
   1   0  13    6.90    4.70
  -1   0 -13    0.40    3.30
   1   0  13    4.90    5.40
   1   0  14  104.19   10.70
  -1   0 -14   88.19    8.70
  -1   0 -14  105.89    8.40
   1   0  14  121.69   11.40
  -1   0 -15    3.60    4.20
   1   0  15    6.80    6.20
   1   0  15   -6.40    4.90
  -1   0 -15    3.00    4.10
  -1   0 -16  250.17   14.00
   1   0  16  251.37   15.30
   1   0  16  279.47   16.90
  -1   0 -16  251.17   13.70
  -1   0 -17   -1.50    4.50
  -1   0 -17   -3.00    4.30
   1   0  17   -0.20    5.90
   1   0  17    0.40    7.00
   1   0  18  141.99   12.90
  -1   0 -18  157.38   12.40
  -1   0 -18  140.39   11.50
   1   0  18  127.19   13.80
  -1   0 -19   -1.60    4.80
   1   0  19   -6.30    7.80
   1   0  19   -5.70    6.80
  -1   0 -19   -6.80    5.10
  -1   0 -20   99.29   11.40
   1   0  20  102.29   13.20
  -1   0 -20   92.09   10.80
  -1   1  21   22.30    8.70
   1   1 -21   28.40    7.10
   1  -1 -21   16.10    7.10
  -1  -1  21   44.10   10.00
  -1   1  20    1.00    6.80
   1   1 -20    5.20    6.10
   1   1 -20    3.90    4.90
  -1  -1  20    0.10    8.80
  -1  -1  20    5.50    6.90
   1  -1 -20    0.40    5.40
   1  -1 -20    5.60    5.50
   1   1 -19   51.29    8.70
  -1   1  19   39.50    9.50
   1   1 -19   37.30    7.10
  -1  -1  19   47.50   10.60
   1  -1 -19   47.00    8.00
  -1  -1  19   42.50    8.80
   1  -1 -19   65.39    8.50
   1   1 -18   77.79    9.60
  -1   1  18   44.80    8.80
  -1   1  18   64.59   10.10
   1   1 -18   61.49    8.40
  -1  -1  18   60.49   10.00
   1  -1 -18   67.09    8.60
   1  -1 -18   63.79    8.60
  -1  -1  18   65.29   11.50
   1   1 -17    1.20    4.10
   1   1 -17    4.50    4.60
  -1   1  17    6.10    6.20
  -1   1  17    9.50    5.70
  -1  -1  17   10.20    6.40
  -1  -1  17    2.70    7.00
   1  -1 -17    8.70    4.70
   1  -1 -17    2.40    4.20
  -1   1  16  100.89   10.50
  -1   1  16   81.79    9.60
   1   1 -16   91.69    9.30
   1   1 -16  106.69    9.80
   1  -1 -16   90.59    9.10
  -1  -1  16  114.49   10.20
  -1  -1  16   97.39   11.90
   1  -1 -16   93.59    8.60
  -1   1  15   23.20    6.70
  -1   1  15   32.30    6.40
   1   1 -15   33.20    5.70
   1  -1 -15   31.90    5.30
  -1  -1  15   13.70    7.40
  -1  -1  15   30.10    6.20
  -1   1  14   29.70    6.80
  -1   1  14   22.00    5.40
   1   1 -14   27.10    5.40
   1  -1 -14   28.90    5.10
  -1  -1  14   24.70    5.90
  -1  -1  14   30.00    7.60
  -1   1  13  228.58    9.80
  -1   1  13  225.38   12.40
  -1   1  13  235.68   11.70
  -1   1  13  226.18    9.50
   1   1 -13  233.28   11.40
  -1  -1  13  243.68   12.00
  -1  -1  13  228.88   11.60
   1  -1 -13  225.78    9.10
  -1  -1  13  226.68   10.40
  -1  -1  13  230.28   14.10
   1  -1 -13  218.88   10.50
  -1   1  12  126.09    6.10
  -1   1  12  133.99    7.90
  -1   1  12  134.89    6.80
   1   1 -12  138.89    7.90
   1   1 -12  120.09    7.60
  -1   1  12  119.09    9.00
  -1   1  12  110.99    5.40
   1   1 -12  133.99    8.10
  -1   1  12  115.09    8.10
   1  -1 -12  124.89    6.40
  -1  -1  12  128.49    7.50
  -1  -1  12  123.39   10.50
   1  -1 -12  126.09    7.50
   1  -1 -12  127.89    6.40
  -1  -1  12  120.59    8.20
  -1  -1  12  131.49    8.00
   1   1 -11  243.38   10.40
  -1   1  11  273.87    9.70
   1   1 -11  270.27   10.80
  -1   1  11  254.37   11.50
  -1   1  11  255.07    8.70
  -1   1  11  259.57    9.10
  -1   1  11  246.88   10.30
  -1   1  11  282.07   11.60
   1   1 -11  264.87   11.10
  -1  -1  11  253.97   10.90
  -1  -1  11  250.07   14.00
   1  -1 -11  264.77   10.70
  -1  -1  11  247.08   10.40
   1  -1 -11  270.77    9.30
  -1  -1  11  281.17   11.10
   1  -1 -11  252.87    9.20
  -1  -1  11  280.37   13.40
  -1   1  10  129.29    5.60
  -1   1  10  128.49    7.60
  -1   1  10  139.89    7.00
   1   1 -10  137.89    7.10
  -1   1  10  130.39    5.70
   1   1 -10  129.19    7.10
  -1   1  10  146.09    7.90
   1   1 -10  146.69    7.50
  -1  -1  10  141.29    7.60
  -1  -1  10  140.89    9.60
   1  -1 -10  131.69    5.90
   1  -1 -10  143.79    7.00
  -1  -1  10  133.99    7.30
  -1  -1  10  133.59   10.10
   1  -1 -10  148.99    6.10
  -1  -1  10  128.99    7.00
  -1   1   9  301.67    9.60
  -1   1   9  301.87   11.10
   1   1  -9  300.77   11.20
  -1   1   9  321.67   11.60
  -1   1   9  303.07    9.80
   1   1  -9  301.47   11.10
   1   1  -9  305.67   11.20
  -1   1   9  321.37   10.20
  -1   1   9  322.37   10.40
  -1  -1   9  327.87   12.30
  -1  -1   9  297.77   11.00
   1  -1  -9  329.77   10.00
  -1  -1   9  323.97   14.00
   1  -1  -9  297.67    9.80
  -1  -1   9  302.27   13.10
   1  -1  -9  311.77   10.90
  -1  -1   9  324.27   11.60
  -1   1   8  121.29    5.40
   1   1  -8  126.19    6.40
  -1   1   8  138.79    6.80
   1   1  -8  117.59    6.30
  -1   1   8  102.69    5.10
   1   1  -8  117.89    6.20
  -1   1   8  125.59    4.90
  -1   1   8   99.99    5.90
  -1   1   8  129.29    5.50
   1  -1  -8  142.99    5.20
  -1  -1   8  128.69    6.40
  -1  -1   8  124.29    6.30
   1  -1  -8  127.19    5.90
  -1  -1   8  131.39    8.70
   1  -1  -8  126.19    5.10
  -1  -1   8  116.39    7.90
  -1   1   7  197.88    8.00
  -1   1   7  210.18    6.90
   1   1  -7  213.18    8.00
   1   1  -7  199.88    8.00
  -1   1   7  202.58    7.20
  -1   1   7  203.18    6.50
   1   1  -7  214.18    8.20
  -1   1   7  212.98    6.90
  -1   1   7  202.58    7.10
   1  -1  -7  215.98    6.70
  -1  -1   7  181.78    9.90
  -1  -1   7  191.88    7.80
   1  -1  -7  202.48    7.50
  -1  -1   7  201.48    9.40
   1  -1  -7  192.18    6.60
   1   1  -6   69.89    4.50
   1   1  -6   67.09    4.40
   1   1  -6   66.29    4.40
  -1   1   6   67.29    3.30
   1   1  -6   56.59    4.00
  -1   1   6   60.59    2.90
  -1   1   6   57.99    3.60
  -1   1   6   59.99    4.20
   1  -1  -6   55.99    3.00
   1  -1  -6   61.89    3.70
  -1  -1   6   66.89    4.40
  -1  -1   6   62.89    5.80
   1  -1  -6   67.09    3.10
  -1  -1   6   58.69    5.40
  -1   1   5  121.59    4.90
   1   1  -5  105.49    5.20
   1   1  -5  110.29    5.20
  -1   1   5  111.39    3.90
  -1   1   5  121.09    5.00
   1   1  -5  114.59    5.00
  -1   1   5   96.99    4.60
   1   1  -5  105.89    5.20
  -1   1   5  104.39    3.60
  -1   1   5  116.59    6.20
  -1  -1   5  106.19    6.20
  -1  -1   5  104.69    5.20
  -1  -1   5  107.99    6.10
  -1  -1   5  111.49    5.20
   1  -1  -5  112.99    3.80
   1  -1  -5   99.49    3.70
  -1   1   4  124.79    5.00
  -1  -1   4  122.39    5.70
   1   1  -3  467.65   13.00
  -1   1   3  478.55   13.30
   1   1  -3  476.65   13.10
  -1   1   3  461.35   12.60
   1   1  -3  470.95   11.80
   1   1  -3  453.55   12.60
  -1   1   3  483.25   12.70
   1   1  -3  455.65   13.00
  -1   1   3  475.85   12.80
  -1  -1   3  440.66   13.00
  -1  -1   3  472.35   13.70
  -1  -1   3  484.95   13.10
  -1  -1   3  468.45   13.00
  -1   1   2   40.80    2.60
   1   1  -2   40.70    2.90
   1   1  -2   42.70    2.20
   1   1  -2   44.60    2.80
  -1   1   2   43.30    2.70
  -1   1   2   41.30    2.60
  -1   1   2   43.00    2.70
   1   1  -2   41.00    2.70
   1   1  -2   44.50    2.10
  -1  -1   2   42.70    2.40
  -1  -1   2   42.80    3.30
  -1  -1   2   42.70    3.10
  -1  -1   2   42.90    2.80
  -1  -1   2   44.50    2.90
  -1   1   1 1789.62   43.10
  -1   1   1 1804.62   42.90
   1   1  -1 1701.93   43.60
   1   1  -1 1746.03   43.60
  -1   1   1 1833.12   43.60
   1   1  -1 1789.02   43.10
  -1   1   1 1700.03   43.60
   1   1  -1 1832.92   43.70
   1   1  -1 1744.23   43.40
  -1   1   1 1698.53   43.10
  -1   1   1 1738.33   42.90
  -1   1   1 1848.02   43.50
  -1  -1   1 1744.43   44.00
   1  -1  -1 1737.23   43.10
  -1  -1   1 1725.73   43.60
   1  -1  -1 1847.22   43.00
  -1  -1   1 1844.92   43.60
   1  -1  -1 1794.82   43.60
  -1  -1   1 1728.23   43.60
  -1  -1   1 1858.01   43.40
  -1  -1   1 1894.11   43.80
   1  -1  -1 1815.52   43.10
  -1   1   0  518.75   13.60
  -1   1   0  523.85   13.70
  -1   1   0  533.55   13.80
  -1   1   0  546.15   13.20
   1   1   0  525.75   13.60
  -1   1   0  565.34   14.20
  -1   1   0  536.05   13.70
   1   1   0  519.15   13.70
   1   1   0  545.35   13.50
  -1   1   0  531.55   13.80
   1  -1   0  521.65   13.70
  -1  -1   0  532.35   13.70
  -1  -1   0  543.55   13.80
  -1  -1   0  525.05   13.50
   1  -1   0  530.05   13.60
   1  -1   0  521.95   13.70
   1  -1   0  527.85   13.90
   1  -1   0  517.35   13.40
  -1  -1   0  525.15   13.50
  -1  -1   0  523.25   13.30
  -1   1  -1  454.95   11.70
  -1   1  -1  451.75   12.30
  -1   1  -1  449.76   11.50
   1   1   1  457.15   11.50
   1   1   1  453.25   12.10
   1   1   1  455.75   11.50
   1   1   1  438.96   11.50
  -1   1  -1  434.96   12.10
   1   1   1  452.25   11.40
   1   1   1  456.45   11.70
   1   1   1  452.95   12.00
  -1   1  -1  444.36   12.10
   1  -1   1  439.26   12.10
  -1  -1  -1  433.36   11.50
   1  -1   1  444.86   12.10
   1  -1   1  466.45   12.10
  -1  -1  -1  441.16   11.50
   1  -1   1  440.76   12.50
  -1  -1  -1  439.76   11.60
   1  -1   1  465.65   12.60
   1   1   2  456.05   11.70
   1   1   2  472.85   12.70
  -1   1  -2  436.86   12.20
   1   1   2  441.06   11.60
  -1   1  -2  456.35   12.80
   1   1   2  423.86   11.60
   1   1   2  438.36   11.50
  -1   1  -2  437.66   12.50
  -1   1  -2  446.96   12.50
   1   1   2  447.76   12.20
  -1   1  -2  448.86   11.70
  -1   1  -2  452.85   11.90
   1   1   2  436.76   11.50
   1  -1   2  456.55   12.50
  -1  -1  -2  440.96   11.60
   1  -1   2  453.95   13.10
  -1  -1  -2  459.55   11.60
  -1  -1  -2  443.26   12.10
  -1  -1  -2  449.16   11.50
   1  -1   2  451.45   13.20
   1  -1   2  452.55   12.60
  -1   1  -3 1287.07   34.80
   1   1   3 1399.96   33.90
   1   1   3 1384.96   34.60
   1   1   3 1401.06   34.20
   1   1   3 1406.46   34.10
   1   1   3 1350.56   34.20
  -1   1  -3 1368.96   35.10
  -1   1  -3 1377.76   35.10
   1   1   3 1342.67   34.00
  -1   1  -3 1431.46   35.40
   1   1   3 1402.96   35.30
   1  -1   3 1457.75   36.40
  -1  -1  -3 1358.66   34.00
  -1  -1  -3 1424.46   34.20
  -1  -1  -3 1367.56   34.20
   1  -1   3 1353.16   35.90
   1  -1   3 1377.46   35.20
  -1  -1  -3 1389.46   34.80
   1  -1   3 1370.56   35.10
   1   1   4    8.40    1.80
   1   1   4    8.50    1.50
  -1   1  -4    5.40    2.00
   1   1   4    5.90    1.40
   1   1   4    6.10    1.80
   1   1   4    6.60    1.90
  -1   1  -4    8.20    2.20
   1   1   4    6.90    2.30
  -1   1  -4    7.80    2.30
  -1   1  -4   10.50    2.00
   1   1   4    6.40    1.60
  -1  -1  -4    8.10    2.00
   1  -1   4    4.70    2.90
  -1  -1  -4    7.60    1.40
   1  -1   4    4.80    2.80
  -1  -1  -4    9.90    1.60
   1  -1   4    7.60    2.20
   1  -1   4    5.70    2.00
  -1  -1  -4    6.10    1.40
   1   1   5   23.80    2.20
  -1   1  -5   24.70    2.90
   1   1   5   22.40    2.70
  -1   1  -5   20.40    2.90
  -1   1  -5   26.40    3.20
   1   1   5   24.00    2.40
  -1   1  -5   25.00    3.10
   1   1   5   21.90    3.30
   1   1   5   19.70    2.80
   1   1   5   28.40    2.80
  -1  -1  -5   25.10    2.40
   1  -1   5   23.80    4.40
   1  -1   5   23.00    3.00
   1  -1   5   17.80    3.70
   1  -1   5   25.10    3.20
  -1  -1  -5   23.50    2.40
  -1  -1  -5   22.90    2.30
   1   1   6  284.27    9.10
   1   1   6  282.77    8.90
   1   1   6  277.87    9.70
  -1   1  -6  280.07    9.90
   1   1   6  273.07    9.10
  -1   1  -6  278.87    9.80
   1   1   6  277.17    8.60
  -1   1  -6  270.17    9.80
   1   1   6  277.67   10.40
  -1   1  -6  276.47    9.70
  -1  -1  -6  290.57    8.80
  -1  -1  -6  271.77    8.70
   1  -1   6  257.87   12.20
   1  -1   6  276.37    9.80
   1  -1   6  267.57   10.00
   1  -1   6  273.07   11.30
  -1  -1  -6  282.67    9.10
   1   1   7  359.86   10.90
  -1   1  -7  366.46   12.20
   1   1   7  359.16   11.50
   1   1   7  353.06   12.20
   1   1   7  367.96   12.80
  -1   1  -7  357.16   12.10
  -1   1  -7  356.06   12.20
   1   1   7  367.86   11.20
   1   1   7  384.76   11.40
   1  -1   7  358.46   12.50
   1  -1   7  346.27   12.00
   1  -1   7  373.86   15.20
   1  -1   7  347.87   13.50
   1  -1   7  363.46   13.90
  -1  -1  -7  377.36   11.10
  -1  -1  -7  350.86   11.40
  -1  -1  -7  341.67   10.90
  -1   1  -8   98.09    5.80
  -1   1  -8   92.49    5.70
  -1   1  -8   86.59    5.70
   1   1   8   94.99    6.50
   1   1   8   94.79    5.00
   1   1   8   92.19    6.60
   1   1   8   86.19    5.60
   1   1   8   84.79    4.60
   1   1   8   96.29    5.30
   1  -1   8   86.39    5.60
  -1  -1  -8   86.19    5.10
   1  -1   8   97.59    9.00
   1  -1   8   99.39    6.50
  -1  -1  -8   97.29    4.90
  -1  -1  -8   89.99    4.80
   1  -1   8   85.09    7.50
  -1  -1  -8   84.39    5.70
   1   1   9  806.12   21.80
   1   1   9  772.02   22.00
   1   1   9  777.22   23.70
   1   1   9  737.93   21.00
   1   1   9  704.23   21.00
   1   1   9  761.12   22.90
  -1   1  -9  734.63   22.60
  -1   1  -9  756.52   22.60
  -1   1  -9  766.02   22.60
   1  -1   9  795.32   26.80
   1  -1   9  767.12   22.40
  -1  -1  -9  749.42   22.00
   1  -1   9  751.42   23.30
  -1  -1  -9  790.02   21.40
  -1  -1  -9  757.12   23.00
  -1  -1  -9  749.23   21.20
   1  -1   9  774.22   24.80
   1  -1  10   20.70    5.20
   1  -1  10   26.00    4.70
   1  -1  10   14.10    5.80
  -1   1 -11  440.66   15.30
   1   1  11  427.56   16.40
   1   1  11  371.26   19.00
   1   1  11  450.35   14.50
  -1   1 -11  428.16   15.50
   1   1  11  428.86   13.40
  -1   1 -11  426.56   15.30
  -1   1 -11  445.96   15.90
   1   1  11  421.16   13.70
   1   1  11  433.06   16.80
  -1  -1 -11  421.06   15.00
   1  -1  11  423.46   16.30
  -1  -1 -11  397.36   13.90
   1  -1  11  454.35   20.30
   1  -1  11  427.16   15.50
   1  -1  11  451.35   18.10
   1  -1  11  420.36   15.00
  -1  -1 -11  414.16   15.90
  -1  -1 -11  443.66   14.00
   1   1  12   -4.50    3.90
   1   1  12    3.50    3.20
   1   1  12    5.00    4.50
  -1   1 -12    0.90    3.70
  -1   1 -12    5.40    3.50
   1   1  12   -1.10    2.40
  -1   1 -12    0.30    3.00
   1   1  12    0.30    2.80
  -1  -1 -12   -1.10    2.80
   1  -1  12   -0.40    5.20
  -1  -1 -12    3.70    3.30
   1  -1  12    1.90    3.90
   1  -1  12    0.60    4.00
   1  -1  12    5.40    3.30
  -1  -1 -12    5.00    2.80
   1   1  13  184.08   12.00
  -1   1 -13  188.78   10.70
   1   1  13  185.48   11.40
  -1   1 -13  181.88   10.50
   1  -1  13  191.38   13.30
  -1  -1 -13  183.18    9.90
  -1  -1 -13  193.18   10.80
   1  -1  13  180.08   11.10
   1   1  14    1.20    5.60
   1   1  14   -0.50    4.80
  -1   1 -14    2.80    3.60
  -1   1 -14    3.80    4.20
  -1  -1 -14    3.70    4.00
   1  -1  14   -6.00    5.70
   1  -1  14   -3.90    4.60
  -1  -1 -14    5.90    3.70
   1   1  15  143.49   12.20
   1   1  15  142.09   11.20
  -1   1 -15  144.29   10.40
  -1   1 -15  133.79   10.40
   1  -1  15  160.28   11.60
   1  -1  15  157.48   14.20
  -1  -1 -15  158.58   10.10
  -1  -1 -15  151.68   10.60
   1   1  16   86.89   10.20
   1   1  16   92.09   10.70
  -1   1 -16   84.89    9.50
  -1   1 -16   77.09    8.90
  -1  -1 -16   84.79    9.10
  -1  -1 -16   91.99    8.80
   1  -1  16   80.29   11.40
   1  -1  16   99.69   10.70
   1   1  17   50.49    9.00
  -1   1 -17   77.39    9.20
  -1   1 -17   51.99    7.70
   1   1  17   73.89   10.10
  -1  -1 -17   49.80    7.50
   1  -1  17   53.49    9.80
  -1  -1 -17   48.70    7.40
   1  -1  17   49.70    9.40
  -1   1 -18   17.30    5.70
  -1   1 -18    9.10    6.00
   1   1  18   14.40    7.40
   1   1  18   12.80    8.00
  -1  -1 -18   13.80    5.90
   1  -1  18    9.80    8.20
   1  -1  18    9.30    7.50
  -1  -1 -18   10.40    5.70
   1   1  19   87.49   11.60
   1   1  19  113.29   13.50
  -1   1 -19   97.09   11.70
  -1   1 -19   93.39   10.70
  -1  -1 -19  102.19   11.40
   1  -1  19   80.99   12.70
   1  -1  19   88.49   12.20
  -1  -1 -19  132.59   12.10
  -1   1 -20    6.00    5.90
  -1  -1 -20   11.80    6.50
   1  -1  20  -13.40    7.20
  -1   2  20   44.30    9.60
   1   2 -20   71.19   10.20
   1   2 -20   38.70    7.80
  -1   2  20   58.49    9.90
  -1  -2  20   37.30    9.50
   1  -2 -20   52.59    8.50
   1  -2 -20   49.70    8.70
  -1  -2  20   37.80   11.30
  -1   2  19   64.39    9.80
  -1   2  19   53.39    9.20
   1   2 -19   61.19    9.50
   1   2 -19   62.99    8.80
  -1  -2  19   75.19   12.60
  -1  -2  19   56.09   10.00
   1  -2 -19   53.79    8.70
   1  -2 -19   52.49    8.20
  -1   2  18   17.10    6.90
   1   2 -18    2.00    5.50
  -1   2  18   11.10    6.50
   1   2 -18   22.20    5.80
   1  -2 -18   14.30    5.40
  -1  -2  18   20.50    9.10
   1  -2 -18   10.10    5.40
  -1  -2  18   20.80    7.10
   1   2 -17  180.48   12.50
   1   2 -17  149.49   11.40
  -1   2  17  176.78   13.10
  -1   2  17  147.69   12.00
   1  -2 -17  163.58   11.80
  -1  -2  17  188.38   16.60
  -1  -2  17  176.78   12.30
   1  -2 -17  167.08   11.30
  -1   2  16    1.80    5.30
   1   2 -16    5.50    4.10
   1   2 -16    5.50    4.80
  -1   2  16    8.00    5.50
  -1  -2  16    8.60    5.70
   1  -2 -16    7.80    4.40
   1  -2 -16    4.70    4.50
  -1  -2  16    6.50    7.40
   1   2 -15  147.19   10.10
  -1   2  15  153.68   10.90
   1  -2 -15  167.58    9.80
  -1  -2  15  161.58   14.50
  -1  -2  15  146.79   10.70
   1  -2 -15  175.78   10.90
  -1   2  14   16.30    5.10
  -1  -2  14   12.90    6.90
   1  -2 -14   17.10    3.90
  -1  -2  14    8.60    6.60
   1   2 -13  339.57   14.00
  -1   2  13  333.17   10.80
  -1   2  13  296.77   11.10
  -1   2  13  289.07   13.20
   1  -2 -13  326.37   10.40
  -1  -2  13  306.17   17.00
  -1  -2  13  311.17   17.30
   1  -2 -13  295.47   12.50
  -1  -2  13  297.07   13.20
  -1  -2  13  305.17   13.50
  -1   2  12  208.58    7.60
  -1   2  12  190.88    8.50
   1   2 -12  194.48    9.80
  -1   2  12  177.38    6.70
  -1   2  12  191.18    9.90
   1   2 -12  193.28   10.10
  -1   2  12  185.78    8.10
   1   2 -12  188.58    9.80
   1  -2 -12  171.98    6.90
  -1  -2  12  177.08    9.50
   1  -2 -12  191.38    9.20
   1  -2 -12  204.78    7.20
  -1  -2  12  192.88   10.50
  -1  -2  12  193.28   13.80
  -1  -2  12  191.28   13.00
  -1  -2  12  185.88    9.60
  -1   2  11  505.05   15.20
   1   2 -11  513.85   17.30
  -1   2  11  477.55   13.90
  -1   2  11  495.15   16.30
  -1   2  11  527.75   14.60
  -1   2  11  491.35   15.50
   1   2 -11  469.95   17.00
   1   2 -11  492.45   17.20
   1  -2 -11  520.55   14.30
   1  -2 -11  495.45   16.30
  -1  -2  11  521.75   20.80
  -1  -2  11  512.75   17.40
   1  -2 -11  482.45   14.10
  -1  -2  11  504.25   20.10
  -1  -2  11  504.35   17.30
  -1  -2  11  497.85   17.10
  -1   2  10  291.07    9.20
   1   2 -10  311.87   11.80
  -1   2  10  293.87   10.30
   1   2 -10  281.07   11.40
   1   2 -10  302.67   11.80
  -1   2  10  275.67    8.60
  -1   2  10  291.67    9.70
  -1   2  10  283.87   10.30
  -1  -2  10  296.07   14.10
  -1  -2  10  298.47   11.90
  -1  -2  10  266.27   14.30
  -1  -2  10  286.07   11.50
   1  -2 -10  260.57    8.70
   1  -2 -10  287.27   10.60
   1  -2 -10  303.97    8.90
   1   2  -9    4.20    2.70
  -1   2   9   -0.40    2.30
  -1   2   9    4.60    1.20
  -1   2   9    6.30    1.80
   1   2  -9    2.40    2.60
   1   2  -9    5.50    2.90
   1   2  -9    8.40    2.80
  -1  -2   9    4.70    2.60
  -1  -2   9    7.60    4.40
  -1  -2   9    1.10    2.50
   1  -2  -9    6.00    1.40
   1  -2  -9    6.30    1.50
   1  -2  -9    3.00    2.00
  -1  -2   9    1.10    3.80
   1   2  -8    7.40    3.00
  -1   2   8    9.60    2.70
   1   2  -8   11.10    2.90
   1   2  -8    5.60    2.60
  -1   2   8   13.30    2.90
  -1   2   8   17.50    3.40
   1   2  -8    7.00    2.70
  -1   2   8    8.60    1.70
   1  -2  -8    5.50    2.00
   1  -2  -8   12.60    1.60
  -1  -2   8    9.90    3.90
  -1  -2   8    6.70    2.70
  -1  -2   8    5.20    2.80
  -1  -2   8    6.80    3.90
  -1   2   7  331.87   12.80
   1   2  -7  344.87   12.20
   1   2  -7  332.17   11.90
  -1   2   7  353.66   11.30
  -1   2   7  345.87   11.40
   1   2  -7  340.47   11.60
  -1   2   7  350.86   11.90
   1   2  -7  344.77   12.10
  -1  -2   7  354.96   13.60
  -1  -2   7  324.37   11.90
  -1  -2   7  340.07   13.70
  -1  -2   7  345.17   12.20
   1   2  -6   45.00    4.30
  -1   2   6   44.50    4.60
   1   2  -6   58.89    4.20
   1   2  -6   53.99    4.60
  -1   2   6   59.09    4.60
   1   2  -6   56.59    5.00
  -1   2   6   60.99    4.50
  -1   2   6   59.09    4.20
  -1  -2   6   38.90    5.10
  -1  -2   6   42.50    4.20
  -1  -2   6   48.00    5.00
  -1  -2   6   40.40    5.20
  -1  -2   6   50.39    4.50
   1   2  -5 1351.76   35.70
   1   2  -5 1364.26   35.00
   1   2  -5 1375.46   33.50
  -1   2   5 1290.97   35.00
  -1   2   5 1397.46   35.70
   1   2  -5 1338.57   35.60
  -1   2   5 1339.17   34.80
   1   2  -5 1352.66   35.50
  -1   2   5 1388.06   35.20
  -1  -2   5 1342.97   36.80
  -1  -2   5 1359.36   35.60
  -1  -2   5 1371.06   36.00
  -1  -2   5 1328.47   35.60
  -1   2   4  453.25   12.70
   1   2  -4  416.86   13.10
  -1   2   4  374.06   12.70
   1   2  -4  434.56   13.30
   1   2  -4  418.16   13.10
  -1   2   4  437.26   12.80
   1   2  -4  435.56   11.60
   1   2  -4  434.26   12.50
  -1   2   4  434.56   13.00
  -1  -2   4  426.66   13.20
  -1  -2   4  418.26   14.10
  -1  -2   4  467.65   14.10
  -1  -2   4  433.26   13.30
  -1  -2   4  429.76   13.10
  -1   2   3  530.65   14.60
   1   2  -3  493.75   14.80
  -1   2   3  513.75   14.80
  -1   2   3  503.65   14.60
   1   2  -3  531.75   14.10
   1   2  -3  536.25   15.20
   1   2  -3  533.65   13.90
   1   2  -3  506.05   14.80
  -1   2   3  530.05   14.40
  -1  -2   3  524.75   14.80
  -1  -2   3  492.05   15.60
  -1  -2   3  516.65   14.90
  -1  -2   3  492.75   15.30
  -1  -2   3  511.05   14.90
   1   2  -2  792.52   20.10
  -1   2   2  806.62   19.60
  -1   2   2  774.92   20.80
   1   2  -2  783.82   21.00
  -1   2   2  742.93   20.50
   1   2  -2  756.32   20.80
   1   2  -2  778.52   20.90
  -1   2   2  782.72   20.20
  -1   2   2  766.42   20.60
  -1   2   2  758.52   19.50
   1  -2  -2  798.02   19.90
  -1  -2   2  766.22   21.50
  -1  -2   2  789.72   21.10
   1  -2  -2  803.62   19.60
   1  -2  -2  766.72   19.50
  -1  -2   2  804.52   20.90
  -1  -2   2  777.22   20.80
  -1  -2   2  787.82   20.80
   1   2  -1  616.04   16.80
   1   2  -1  604.64   16.80
  -1   2   1  659.83   16.30
  -1   2   1  624.84   17.00
   1   2  -1  621.14   16.80
  -1   2   1  603.24   16.20
  -1   2   1  642.14   16.30
  -1   2   1  636.54   16.80
   1   2  -1  616.84   16.90
   1   2  -1  617.34   16.00
  -1   2   1  602.44   16.10
  -1   2   1  634.14   16.40
  -1   2   1  628.74   16.80
  -1  -2   1  629.84   16.80
   1  -2  -1  626.44   16.30
  -1  -2   1  618.74   16.90
   1  -2  -1  622.74   16.30
   1  -2  -1  643.94   16.20
  -1  -2   1  651.63   17.40
  -1  -2   1  618.94   16.80
  -1  -2   1  605.24   16.90
  -1  -2   1  640.94   15.90
   1  -2  -1  629.94   17.00
   1   2   0  168.28    6.20
  -1   2   0  160.28    7.50
   1   2   0  160.48    6.20
  -1   2   0  166.18    6.20
  -1   2   0  164.68    5.80
   1   2   0  164.38    5.60
  -1   2   0  159.18    5.80
   1   2   0  165.68    5.00
  -1   2   0  169.18    5.90
  -1   2   0  163.08    5.90
   1   2   0  159.38    5.70
  -1  -2   0  171.08    6.90
   1  -2   0  172.98    5.80
  -1  -2   0  159.58    5.60
   1  -2   0  168.28    5.90
  -1  -2   0  171.28    4.90
   1  -2   0  175.78    5.50
   1  -2   0  164.58    5.80
  -1  -2   0  162.18    5.60
  -1  -2   0  167.68    5.80
   1  -2   0  168.08    6.30
   1   2   1  156.78    5.30
   1   2   1  154.68    6.30
   1   2   1  162.28    5.80
  -1   2  -1  160.38    6.10
  -1   2  -1  175.68    4.70
  -1   2  -1  162.88    6.30
   1   2   1  147.09    6.20
  -1   2  -1  159.58    5.80
  -1   2  -1  164.58    5.90
   1   2   1  160.38    5.20
   1   2   1  169.98    4.90
   1   2   1  172.68    5.40
  -1   2  -1  163.18    6.10
  -1   2  -1  166.78    5.90
   1   2   1  164.58    5.70
  -1  -2  -1  173.08    5.40
   1  -2   1  162.88    6.00
   1  -2   1  158.38    6.60
  -1  -2  -1  162.18    5.30
   1  -2   1  174.18    6.00
  -1  -2  -1  161.98    5.70
   1  -2   1  156.68    6.10
  -1  -2  -1  166.88    5.10
   1  -2   1  162.98    6.40
  -1   2  -2  157.98    6.10
   1   2   2  164.28    6.60
   1   2   2  159.88    5.30
  -1   2  -2  165.58    6.80
  -1   2  -2  166.68    5.90
  -1   2  -2  169.08    5.80
   1   2   2  160.48    6.40
  -1   2  -2  160.28    6.40
   1   2   2  165.28    5.10
  -1   2  -2  170.18    6.50
   1   2   2  164.08    5.40
  -1   2  -2  171.48    5.20
   1   2   2  157.08    5.50
   1   2   2  175.88    5.30
   1   2   2  160.98    5.60
  -1  -2  -2  172.68    5.30
  -1  -2  -2  166.18    5.20
   1  -2   2  167.28    7.30
   1  -2   2  164.48    6.50
  -1  -2  -2  167.48    5.50
   1  -2   2  164.58    6.60
   1  -2   2  169.68    6.40
   1  -2   2  171.88    7.00
   1   2   3  180.38    6.20
  -1   2  -3  172.68    7.20
   1   2   3  185.98    7.10
  -1   2  -3  188.48    7.40
  -1   2  -3  182.48    6.10
   1   2   3  180.98    7.20
   1   2   3  189.38    6.60
   1   2   3  196.18    5.80
  -1   2  -3  196.78    7.00
  -1   2  -3  187.88    7.60
  -1   2  -3  187.58    6.50
   1  -2   3  183.68    7.30
   1  -2   3  186.08    7.20
   1  -2   3  194.98    8.10
  -1  -2  -3  179.28    5.50
   1  -2   3  191.38    7.80
   1  -2   3  186.78    8.20
  -1  -2  -3  190.48    6.40
  -1  -2  -3  193.68    5.70
  -1   2  -4  728.43   20.10
   1   2   4  719.13   20.10
   1   2   4  729.03   20.30
   1   2   4  713.93   19.10
   1   2   4  743.03   18.60
  -1   2  -4  722.13   20.40
  -1   2  -4  697.93   20.60
   1   2   4  712.23   18.40
  -1   2  -4  736.93   20.50
  -1  -2  -4  711.33   18.70
   1  -2   4  737.53   21.70
   1  -2   4  710.63   20.30
   1  -2   4  715.83   20.50
  -1  -2  -4  754.02   18.50
  -1  -2  -4  705.83   18.40
  -1  -2  -4  713.93   19.60
   1  -2   4  720.93   21.50
  -1   2  -5  725.13   21.00
   1   2   5  732.03   20.70
   1   2   5  714.33   18.50
   1   2   5  721.63   20.10
  -1   2  -5  704.33   20.50
  -1   2  -5  699.03   20.20
  -1   2  -5  704.73   20.50
   1   2   5  739.93   18.60
   1   2   5  695.13   18.30
   1   2   5  717.23   18.90
  -1  -2  -5  702.23   19.90
   1  -2   5  694.93   21.90
  -1  -2  -5  699.73   18.30
   1  -2   5  699.73   20.70
  -1  -2  -5  688.83   18.90
   1  -2   5  725.23   22.20
   1  -2   5  705.23   20.40
  -1  -2  -5  749.92   18.50
  -1   2  -6  685.63   20.20
  -1   2  -6  664.43   20.30
   1   2   6  682.93   20.60
   1   2   6  724.03   18.20
  -1   2  -6  661.03   20.10
   1   2   6  661.33   17.80
   1   2   6  701.93   19.60
   1   2   6  687.23   18.40
  -1   2  -6  663.13   19.90
   1   2   6  654.63   18.30
   1   2   6  697.73   18.10
   1  -2   6  706.53   22.50
   1  -2   6  701.63   20.20
  -1  -2  -6  708.13   18.00
  -1  -2  -6  676.73   19.60
   1  -2   6  659.23   21.70
  -1  -2  -6  640.34   17.80
   1  -2   6  681.83   20.30
  -1  -2  -6  671.33   18.50
   1   2   7  190.08    8.20
  -1   2  -7  212.58    9.20
   1   2   7  201.98    7.10
  -1   2  -7  206.78    8.90
  -1   2  -7  197.78    8.70
   1   2   7  200.28    7.20
   1   2   7  188.88    9.20
   1   2   7  197.88    6.70
  -1   2  -7  205.38    9.10
   1   2   7  201.58    7.70
   1   2   7  214.28    7.10
  -1  -2  -7  228.58    8.80
  -1  -2  -7  204.58    7.40
  -1  -2  -7  199.38    6.70
   1  -2   7  211.78    9.10
   1  -2   7  202.78    8.80
  -1  -2  -7  208.08    6.90
   1  -2   7  202.78   11.30
   1  -2   7  209.08   10.70
  -1   2  -8   35.30    4.30
   1   2   8   37.50    5.10
   1   2   8   35.40    2.90
   1   2   8   29.90    3.10
   1   2   8   26.90    3.80
   1   2   8   29.90    3.60
  -1   2  -8   30.00    4.20
  -1   2  -8   32.60    4.10
   1   2   8   32.60    3.40
  -1   2  -8   36.20    4.30
   1  -2   8   33.30    4.30
  -1  -2  -8   37.40    4.10
  -1  -2  -8   37.90    3.00
   1  -2   8   33.00    6.20
   1  -2   8   31.40    4.10
   1  -2   8   30.90    5.40
  -1  -2  -8   36.40    2.90
  -1  -2  -8   28.50    3.20
  -1   2  -9   45.60    4.90
   1   2   9   36.80    5.30
  -1   2  -9   63.79    5.60
   1   2   9   59.69    3.60
  -1   2  -9   40.30    4.80
   1   2   9   60.49    4.90
   1  -2   9   65.09    5.60
  -1  -2  -9   69.99    3.90
   1  -2   9   37.80    6.10
   1  -2   9   35.70    6.70
   1   2  10   31.10    4.00
   1   2  10   36.60    3.20
   1   2  10   30.40    4.20
  -1   2 -10   35.00    4.90
   1   2  10   27.20    4.40
   1   2  10   36.80    3.80
  -1   2 -10   35.80    4.80
   1   2  10   25.60    5.10
  -1   2 -10   38.90    5.00
  -1   2 -10   34.80    4.50
   1  -2  10   31.00    4.60
  -1  -2 -10   27.10    3.00
   1  -2  10   28.40    5.00
   1  -2  10   33.70    6.30
   1  -2  10   33.20    7.00
  -1  -2 -10   27.70    3.50
   1  -2  10   41.70    4.90
  -1  -2 -10   26.60    4.20
  -1  -2 -10   41.70    3.60
   1   2  11   61.69    4.10
  -1   2 -11   56.89    6.30
  -1   2 -11   68.19    6.60
   1   2  11   66.89    7.20
   1   2  11   52.99    6.00
   1   2  11   67.79    5.30
  -1   2 -11   61.79    6.20
   1   2  11   69.99    5.20
  -1   2 -11   58.09    6.40
   1   2  11   72.79    6.10
   1  -2  11   57.59    6.20
  -1  -2 -11   73.09    5.70
   1  -2  11   69.19    9.50
  -1  -2 -11   64.79    4.60
  -1  -2 -11   58.99    6.00
  -1  -2 -11   66.59    4.50
   1  -2  11   67.99    8.70
   1  -2  11   59.59    7.10
   1  -2  11   62.99    6.30
  -1   2 -12  291.77   13.40
   1   2  12  282.07   14.00
   1   2  12  288.27   13.10
  -1   2 -12  289.17   13.30
  -1   2 -12  295.47   12.80
   1   2  12  304.87   11.00
   1   2  12  284.97   11.00
   1  -2  12  300.47   12.70
  -1  -2 -12  265.57   12.80
  -1  -2 -12  314.17   10.50
   1  -2  12  302.67   16.10
   1  -2  12  279.27   13.60
  -1  -2 -12  310.67   12.20
   1  -2  12  270.87   17.60
   1   2  13   24.90    5.90
  -1   2 -13   36.10    6.10
  -1   2 -13   35.00    5.50
   1   2  13   33.50    6.50
   1   2  13   25.60    4.20
  -1  -2 -13   24.10    4.70
   1  -2  13   27.30    8.70
   1  -2  13   42.20    6.80
   1  -2  13   35.90    8.00
  -1  -2 -13   30.40    5.50
   1   2  14   69.69    8.30
  -1   2 -14   77.99    7.80
   1   2  14   68.29    9.40
  -1   2 -14   71.89    8.30
  -1  -2 -14   64.69    7.60
   1  -2  14   68.89   10.60
  -1  -2 -14   68.79    7.00
   1  -2  14   75.49    9.00
  -1   2 -15   33.60    6.00
  -1   2 -15   29.60    6.30
   1   2  15   34.30    7.10
   1   2  15   27.90    7.20
  -1  -2 -15   21.80    5.50
  -1  -2 -15   26.80    5.20
   1  -2  15   10.10    7.50
   1  -2  15   36.80    7.20
   1   2  16    7.20    6.20
  -1   2 -16   11.90    5.00
  -1   2 -16   16.60    5.80
   1  -2  16    4.20    6.20
  -1  -2 -16   14.90    5.20
   1  -2  16   25.20    8.70
  -1  -2 -16   16.40    4.90
  -1   2 -17   91.09   10.50
  -1   2 -17   81.29    9.40
   1   2  17   68.39    9.40
  -1  -2 -17   87.29    9.00
  -1  -2 -17   74.99    9.20
   1  -2  17   82.99   10.70
   1  -2  17   71.69   12.00
  -1   2 -18   18.00    7.00
  -1   2 -18   33.30    7.50
   1   2  18   36.70    8.80
   1   2  18   30.00    8.00
  -1  -2 -18   27.80    7.00
  -1  -2 -18   30.70    6.70
   1  -2  18   26.20    8.40
   1  -2  18   27.10    9.90
   1   2  19   14.20    7.80
  -1   2 -19   13.80    6.80
   1   2  19    4.30    7.40
  -1   2 -19   18.10    6.10
  -1  -2 -19   17.70    6.00
   1  -2  19    9.80    8.00
  -1  -2 -19    9.80    5.60
   1  -2  19    6.10    9.30
   1   3 -20   91.59   12.10
   1   3 -20   93.79   10.50
  -1   3  20   72.79   11.20
   1  -3 -20  105.19   10.80
  -1  -3  20   85.79   11.30
  -1  -3  20   70.29   13.40
   1  -3 -20  108.29   11.50
   1   3 -19   -0.90    5.80
   1   3 -19    0.00    5.10
  -1   3  19   -2.80    5.70
  -1   3  19    0.20    5.60
  -1  -3  19   -7.00    6.30
  -1  -3  19   18.30   10.40
   1  -3 -19    1.40    4.80
   1  -3 -19   -1.10    5.00
  -1   3  18   93.09    9.90
  -1   3  18  104.39   11.40
   1   3 -18  100.19   10.30
   1   3 -18  107.09   11.40
   1  -3 -18  116.79   10.60
  -1  -3  18  111.09   14.70
  -1  -3  18  100.49   11.50
   1  -3 -18  109.69   10.10
  -1   3  17   35.70    7.80
  -1   3  17   40.60    7.40
   1   3 -17   29.00    6.50
   1   3 -17   30.10    7.10
  -1  -3  17   33.70    7.90
   1  -3 -17   40.50    7.00
   1  -3 -17   38.60    6.50
  -1  -3  17   29.60    9.70
   1   3 -16  248.48   13.30
  -1   3  16  256.57   14.20
  -1   3  16  254.67   13.20
   1   3 -16  226.78   13.90
  -1  -3  16  243.58   18.80
   1  -3 -16  262.27   12.80
  -1  -3  16  249.48   18.40
  -1  -3  16  255.17   13.70
   1  -3 -16  241.38   13.50
   1   3 -15   27.80    5.90
  -1   3  15   25.90    6.40
   1   3 -15   28.70    5.60
  -1   3  15   33.00    6.00
  -1  -3  15   35.70    9.20
  -1  -3  15   24.20    8.70
  -1  -3  15   29.40    6.90
   1  -3 -15   42.30    5.80
   1  -3 -15   20.00    5.50
   1   3 -14  568.14   21.30
  -1   3  14  585.64   21.40
  -1   3  14  560.64   18.60
  -1   3  14  573.14   19.30
   1  -3 -14  591.14   19.80
  -1  -3  14  571.74   25.20
  -1  -3  14  568.64   20.90
  -1  -3  14  578.74   25.40
   1  -3 -14  576.74   21.00
   1   3 -13   64.19    7.30
  -1   3  13   53.59    5.90
  -1   3  13   60.59    6.30
  -1   3  13   63.89    7.70
  -1   3  13   67.09    5.60
  -1  -3  13   70.79    8.10
  -1  -3  13   63.59    8.10
   1  -3 -13   66.49    6.30
  -1  -3  13   58.19    9.50
  -1  -3  13   69.49   10.00
  -1   3  12  257.37   12.20
  -1   3  12  243.38    9.30
  -1   3  12  246.88   10.60
  -1   3  12  251.27   10.40
   1   3 -12  251.47   12.20
   1   3 -12  289.27   12.50
  -1  -3  12  263.27   15.50
  -1  -3  12  242.58   15.50
   1  -3 -12  238.78   10.40
  -1  -3  12  260.57   12.20
  -1  -3  12  252.87   12.10
  -1   3  11   24.70    4.00
  -1   3  11   31.50    5.40
   1   3 -11   26.00    4.80
   1   3 -11   28.30    4.90
   1   3 -11   30.30    4.80
  -1   3  11   27.90    3.80
  -1  -3  11   18.70    6.10
  -1  -3  11   36.10    7.20
  -1  -3  11   30.70    5.00
   1  -3 -11   24.30    3.70
  -1  -3  11   26.10    4.80
  -1   3  10   34.50    5.30
   1   3 -10   28.10    4.90
  -1   3  10   30.40    4.00
   1   3 -10   29.40    4.80
   1   3 -10   23.20    4.60
   1   3 -10   22.50    4.20
  -1   3  10   29.20    4.20
  -1  -3  10   30.30    4.70
  -1  -3  10   31.40    4.90
   1  -3 -10   34.80    3.90
  -1  -3  10   30.40    6.20
  -1  -3  10   22.50    5.90
   1   3  -9   53.49    5.30
   1   3  -9   42.30    5.30
  -1   3   9   41.80    5.20
   1   3  -9   43.30    5.20
   1   3  -9   45.30    5.50
  -1   3   9   33.00    4.00
  -1   3   9   40.70    4.80
   1  -3  -9   40.50    3.90
  -1  -3   9   37.10    5.10
  -1  -3   9   38.50    6.40
  -1  -3   9   37.90    5.10
  -1  -3   9   42.70    6.50
   1   3  -8  157.68    7.40
  -1   3   8  144.79    7.50
  -1   3   8  140.99    7.80
  -1   3   8  147.39    8.30
   1   3  -8  155.68    8.40
  -1   3   8  143.09    7.10
   1   3  -8  150.68    8.10
   1   3  -8  138.19    7.80
  -1  -3   8  150.28    9.30
  -1  -3   8  146.29    8.00
  -1  -3   8  133.19    7.80
  -1  -3   8  153.18   10.10
  -1  -3   8  144.09    9.90
   1   3  -7   43.10    4.70
  -1   3   7   56.39    4.70
   1   3  -7   47.50    5.10
   1   3  -7   38.70    4.50
  -1   3   7   46.10    5.00
  -1   3   7   44.50    4.70
  -1   3   7   48.90    4.90
   1   3  -7   56.49    4.70
  -1  -3   7   42.20    5.70
  -1  -3   7   43.90    5.90
  -1  -3   7   51.89    5.10
  -1  -3   7   42.60    4.70
  -1  -3   7   52.09    5.70
  -1   3   6 1045.40   28.90
  -1   3   6 1055.09   29.10
  -1   3   6 1055.79   28.40
  -1   3   6 1044.20   29.10
   1   3  -6 1028.10   28.60
   1   3  -6 1035.40   29.30
   1   3  -6 1074.49   29.60
   1   3  -6 1020.20   26.90
   1   3  -6 1070.79   29.80
  -1  -3   6 1061.19   30.10
  -1  -3   6 1053.99   29.50
  -1  -3   6 1054.09   30.50
  -1  -3   6 1037.80   29.30
  -1  -3   6 1074.59   31.20
  -1   3   5   79.69    5.70
   1   3  -5   84.69    5.60
   1   3  -5   88.99    4.40
  -1   3   5   88.09    5.30
   1   3  -5   77.79    5.00
  -1   3   5   84.09    5.50
   1   3  -5   84.09    5.80
   1   3  -5   90.99    6.30
  -1   3   5   82.39    5.60
  -1  -3   5   90.69    5.80
  -1  -3   5   80.09    5.80
  -1  -3   5   86.89    5.90
  -1  -3   5   87.79    6.60
  -1  -3   5   87.19    7.20
   1   3  -4 1656.83   41.40
   1   3  -4 1606.54   42.70
   1   3  -4 1590.34   42.60
  -1   3   4 1637.24   42.40
  -1   3   4 1670.63   42.80
   1   3  -4 1624.94   43.00
   1   3  -4 1663.73   41.80
  -1   3   4 1652.53   42.20
  -1   3   4 1592.14   41.90
  -1  -3   4 1535.25   43.20
   1  -3  -4 1733.53   40.00
  -1  -3   4 1647.24   42.90
  -1  -3   4 1672.63   42.90
  -1  -3   4 1629.54   42.70
  -1  -3   4 1634.34   44.00
  -1   3   3   57.79    2.80
  -1   3   3   51.79    3.60
   1   3  -3   48.50    4.30
   1   3  -3   51.39    3.60
  -1   3   3   54.89    4.50
   1   3  -3   52.99    3.90
  -1   3   3   47.10    2.70
  -1   3   3   57.19    4.20
   1   3  -3   52.09    4.30
  -1   3   3   56.59    4.70
   1   3  -3   55.69    4.30
  -1  -3   3   50.89    5.20
  -1  -3   3   53.99    4.40
   1  -3  -3   49.70    2.70
  -1  -3   3   51.39    4.40
  -1  -3   3   55.29    4.80
   1  -3  -3   51.49    3.10
  -1  -3   3   46.70    4.20
   1  -3  -3   51.29    2.70
  -1   3   2  457.95   13.30
  -1   3   2  446.46   12.70
   1   3  -2  446.16   13.20
  -1   3   2  429.66   13.60
   1   3  -2  425.36   13.40
  -1   3   2  454.55   12.40
   1   3  -2  440.56   13.60
  -1   3   2  453.05   12.30
   1   3  -2  451.05   13.50
   1   3  -2  436.06   12.50
  -1   3   2  427.56   12.20
   1  -3  -2  438.96   12.50
  -1  -3   2  445.46   14.30
   1  -3  -2  438.46   12.20
  -1  -3   2  419.66   13.60
  -1  -3   2  437.26   13.50
  -1  -3   2  449.16   13.60
   1  -3  -2  437.76   13.50
  -1  -3   2  450.85   13.80
   1  -3  -2  455.25   12.20
   1   3  -1  242.08    8.60
  -1   3   1  238.58    7.90
   1   3  -1  236.38    8.30
  -1   3   1  242.88    7.70
  -1   3   1  239.48    7.80
   1   3  -1  245.68    8.40
  -1   3   1  252.77    8.30
   1   3  -1  237.28    7.50
  -1   3   1  216.88    8.20
  -1   3   1  251.37    8.80
   1   3  -1  235.88    8.30
  -1   3   1  251.67    7.90
   1   3  -1  248.28    8.50
  -1   3   1  230.88    8.40
  -1  -3   1  247.98    8.80
   1  -3  -1  228.98    8.60
  -1  -3   1  235.18    8.30
  -1  -3   1  248.78    9.00
   1  -3  -1  232.08    7.80
   1  -3  -1  244.28    7.80
  -1  -3   1  246.58    8.50
  -1  -3   1  239.58    8.40
   1  -3  -1  237.28    7.70
  -1   3   0  431.66   12.90
   1   3   0  435.16   11.90
  -1   3   0  433.06   12.80
  -1   3   0  433.26   12.90
  -1   3   0  426.86   13.50
  -1   3   0  415.36   12.60
   1   3   0  434.06   12.70
   1   3   0  407.26   12.50
  -1   3   0  429.56   13.20
  -1  -3   0  426.66   13.10
  -1  -3   0  444.36   11.20
  -1  -3   0  413.56   12.80
  -1  -3   0  432.86   12.50
   1  -3   0  416.26   13.30
   1  -3   0  428.66   12.70
   1  -3   0  423.26   12.50
  -1  -3   0  423.16   12.50
   1  -3   0  435.06   12.40
  -1   3  -1  128.39    5.70
   1   3   1  121.39    5.00
  -1   3  -1  121.09    5.70
   1   3   1  125.29    6.30
   1   3   1  125.49    5.00
   1   3   1  135.49    5.80
  -1   3  -1  132.49    5.80
   1   3   1  126.39    4.40
  -1   3  -1  129.89    6.10
   1   3   1  119.29    6.10
  -1   3  -1  133.29    5.90
  -1   3  -1  125.29    5.60
   1   3   1  124.79    5.60
   1   3   1  125.49    5.10
   1  -3   1  125.19    6.20
  -1  -3  -1  122.49    5.00
   1  -3   1  125.39    5.80
   1  -3   1  130.69    5.80
  -1  -3  -1  126.19    5.50
  -1  -3  -1  123.49    5.10
   1  -3   1  119.79    5.60
  -1  -3  -1  117.89    4.20
   1  -3   1  132.69    6.40
  -1   3  -2  282.97    9.80
  -1   3  -2  283.47   10.00
  -1   3  -2  287.87   10.40
   1   3   2  277.67   10.10
   1   3   2  294.77    8.70
  -1   3  -2  287.77    9.60
  -1   3  -2  288.67   10.10
   1   3   2  294.27    8.50
   1   3   2  281.67    8.70
   1   3   2  290.57    8.60
  -1   3  -2  288.87    9.60
   1   3   2  296.17   10.50
  -1   3  -2  295.67    8.00
   1   3   2  297.67    9.50
   1   3   2  307.17    9.40
   1  -3   2  287.07   10.10
   1  -3   2  302.57   10.20
   1  -3   2  295.37   10.00
   1  -3   2  291.17   10.80
  -1  -3  -2  302.07    8.60
  -1  -3  -2  291.57    9.50
  -1  -3  -2  283.97    8.60
   1  -3   2  282.87   10.50
  -1  -3  -2  294.77    8.80
   1   3   3   28.70    2.50
   1   3   3   37.60    4.10
  -1   3  -3   38.00    4.30
   1   3   3   37.60    3.00
   1   3   3   39.20    3.20
  -1   3  -3   31.90    2.40
  -1   3  -3   33.30    3.90
   1   3   3   33.30    2.60
  -1   3  -3   27.20    3.50
  -1   3  -3   33.00    3.40
  -1   3  -3   29.50    3.30
   1   3   3   30.30    2.40
  -1   3  -3   27.20    3.10
   1   3   3   33.00    4.00
   1   3   3   33.50    3.20
  -1  -3  -3   35.00    3.40
   1  -3   3   28.00    3.80
   1  -3   3   35.10    3.90
   1  -3   3   29.20    3.90
  -1  -3  -3   29.70    2.60
   1  -3   3   30.70    4.40
  -1  -3  -3   32.30    2.60
  -1  -3  -3   30.30    2.30
   1  -3   3   31.20    3.70
   1   3   4  591.24   17.60
  -1   3  -4  584.44   15.60
   1   3   4  597.94   16.30
  -1   3  -4  562.14   16.60
   1   3   4  589.64   15.10
  -1   3  -4  556.74   17.00
   1   3   4  606.94   16.40
   1   3   4  567.64   17.50
  -1   3  -4  572.04   17.50
   1   3   4  546.15   15.10
  -1   3  -4  586.84   17.60
  -1   3  -4  561.14   17.80
   1  -3   4  567.04   17.40
  -1  -3  -4  577.94   15.10
  -1  -3  -4  556.84   14.90
   1  -3   4  565.94   18.60
   1  -3   4  543.95   18.40
   1  -3   4  540.55   17.40
   1  -3   4  591.14   18.00
  -1  -3  -4  551.04   16.00
  -1   3  -5   28.80    3.30
  -1   3  -5   18.80    3.40
   1   3   5   27.30    3.00
   1   3   5   24.30    3.90
  -1   3  -5   31.60    4.50
  -1   3  -5   31.80    4.10
   1   3   5   21.20    3.90
  -1   3  -5   29.50    4.10
   1   3   5   26.90    2.30
   1   3   5   28.10    2.30
  -1   3  -5   30.60    3.00
   1   3   5   32.20    3.70
  -1  -3  -5   29.60    3.20
   1  -3   5   27.20    4.40
   1  -3   5   29.40    5.00
  -1  -3  -5   23.80    2.00
   1  -3   5   21.40    3.50
   1  -3   5   24.70    3.80
  -1  -3  -5   27.40    2.30
   1  -3   5   28.80    4.50
  -1   3  -6  318.77   10.30
  -1   3  -6  295.47   11.70
   1   3   6  290.17   11.30
  -1   3  -6  326.57   11.40
  -1   3  -6  304.97   12.20
  -1   3  -6  296.07   11.60
   1   3   6  323.27    9.00
  -1   3  -6  306.47   10.40
   1   3   6  325.07   10.30
   1   3   6  315.47   11.80
   1  -3   6  291.27   13.10
   1  -3   6  292.87   13.20
   1  -3   6  294.27   11.70
  -1  -3  -6  322.27    8.90
  -1  -3  -6  297.77   10.60
  -1  -3  -6  296.57    9.50
   1  -3   6  314.27   11.70
  -1  -3  -6  288.97    8.60
   1   3   7   91.99    6.70
  -1   3  -7   90.49    6.50
  -1   3  -7   89.69    6.20
  -1   3  -7  112.29    5.80
   1   3   7  114.09    4.40
  -1   3  -7  107.69    7.30
   1   3   7  110.89    5.60
   1   3   7   99.09    4.00
  -1   3  -7  109.99    6.80
   1   3   7   99.19    4.80
  -1  -3  -7   99.29    4.00
  -1  -3  -7  100.19    4.80
   1  -3   7  115.99    6.90
   1  -3   7  104.89    6.90
   1  -3   7  104.99    8.60
  -1  -3  -7  113.49    4.20
  -1  -3  -7  102.09    6.00
   1  -3   7   95.49    8.60
   1   3   8  181.88    6.80
   1   3   8  170.68    7.10
   1   3   8  184.78    9.30
  -1   3  -8  180.78    8.80
   1   3   8  182.28    7.50
  -1   3  -8  182.08    9.20
   1   3   8  173.48    6.00
   1   3   8  192.18    6.50
  -1   3  -8  183.78    9.10
  -1   3  -8  180.38    8.10
  -1   3  -8  178.78    9.40
   1  -3   8  175.68   11.60
   1  -3   8  187.38    9.40
   1  -3   8  192.38    9.20
  -1  -3  -8  175.38    6.00
  -1  -3  -8  195.78    6.20
  -1  -3  -8  182.88    7.20
   1  -3   8  175.08   11.20
  -1  -3  -8  185.18    8.40
  -1   3  -9   75.69    6.70
   1   3   9   84.49    4.40
  -1   3  -9   66.89    6.70
   1   3   9   77.29    5.00
  -1   3  -9   68.49    5.50
  -1   3  -9   61.19    6.10
  -1   3  -9   74.49    7.00
   1   3   9   73.39    5.30
   1   3   9   77.09    6.10
   1   3   9   79.29    5.00
   1   3   9   71.39    3.60
   1   3   9   74.69    7.30
   1  -3   9   84.69    6.70
   1  -3   9   79.39    9.10
  -1  -3  -9   70.79    5.80
  -1  -3  -9   77.79    3.80
  -1  -3  -9   73.79    4.70
   1  -3   9   70.89    6.40
   1  -3   9   80.29    8.60
  -1  -3  -9   67.59    3.70
  -1   3 -10   84.29    6.40
   1   3  10   77.29    5.70
   1   3  10   74.09    3.90
   1   3  10   69.59    7.30
   1   3  10   87.39    4.90
  -1   3 -10   83.19    7.20
   1   3  10   89.39    6.40
   1   3  10   82.09    6.10
  -1   3 -10   94.39    7.30
  -1   3 -10   86.99    7.30
   1  -3  10   92.79    7.50
   1  -3  10   76.29    6.90
  -1  -3 -10   79.39    5.20
  -1  -3 -10   79.89    4.10
   1  -3  10   51.69    8.30
  -1  -3 -10   82.29    6.50
   1  -3  10   53.29    7.70
  -1  -3 -10   84.89    4.20
   1   3  11    3.20    3.10
   1   3  11    3.70    3.50
   1   3  11    4.00    3.50
  -1   3 -11    8.20    3.90
  -1   3 -11    3.30    3.10
  -1   3 -11    4.30    3.70
   1   3  11    4.70    1.80
  -1   3 -11    7.10    3.90
   1   3  11   11.00    2.60
   1   3  11    1.10    4.00
  -1  -3 -11    8.10    2.90
   1  -3  11    4.40    3.60
  -1  -3 -11    4.20    3.30
   1  -3  11   14.50    6.40
  -1  -3 -11    6.80    1.90
   1  -3  11    5.90    5.60
  -1  -3 -11    6.60    2.00
   1  -3  11    9.60    3.70
   1   3  12   22.90    4.50
   1   3  12   19.00    5.50
  -1   3 -12   18.70    4.10
   1   3  12   21.30    4.20
   1   3  12   18.00    3.10
  -1   3 -12   21.80    4.90
  -1   3 -12   18.30    3.60
  -1   3 -12   13.40    4.90
  -1  -3 -12    9.60    3.00
  -1  -3 -12   16.40    2.60
   1  -3  12    8.00    6.30
   1  -3  12   16.60    4.50
   1  -3  12   14.40    5.00
   1  -3  12   11.90    6.20
  -1   3 -13    8.90    3.40
   1   3  13    2.70    2.90
  -1   3 -13    3.40    4.30
   1   3  13   14.70    5.60
  -1   3 -13    4.80    3.50
   1   3  13   10.10    4.30
   1   3  13    6.90    3.60
   1  -3  13   -9.10    6.00
   1  -3  13   16.00    5.80
   1  -3  13   10.60    6.50
  -1  -3 -13    9.10    3.50
  -1  -3 -13    4.80    4.10
  -1  -3 -13    7.00    2.50
   1   3  14   21.60    5.40
  -1   3 -14   23.20    5.60
   1   3  14   22.80    6.00
  -1  -3 -14   18.40    4.20
   1  -3  14   14.20    6.00
   1  -3  14    8.10    6.80
   1  -3  14   10.20    7.50
  -1  -3 -14   17.60    4.70
  -1   3 -15    6.40    4.60
   1   3  15   15.10    6.40
  -1   3 -15    8.50    5.40
   1   3  15   23.60    5.90
   1  -3  15    8.70    6.10
   1  -3  15    6.50    7.50
  -1  -3 -15    8.00    4.20
   1  -3  15   28.70   10.00
  -1  -3 -15    8.20    4.70
   1   3  16    5.90    5.60
  -1   3 -16   -2.00    5.10
   1   3  16   -4.10    5.70
  -1   3 -16    2.80    4.60
  -1  -3 -16    4.20    4.10
   1  -3  16   -0.70    7.90
   1  -3  16    7.50    6.50
  -1  -3 -16   -0.50    4.40
   1   3  17   15.00    7.70
  -1   3 -17   25.20    7.40
   1   3  17   13.50    6.10
  -1   3 -17   20.10    6.20
  -1  -3 -17   12.90    5.30
   1  -3  17   16.00    8.90
   1  -3  17    6.40    7.00
  -1  -3 -17    6.50    5.50
   1   3  18   44.10    8.00
   1   3  18   54.99    9.60
  -1   3 -18   60.69    9.80
  -1   3 -18   64.99    8.70
  -1  -3 -18   43.90    7.30
   1  -3  18   58.79   10.30
  -1  -3 -18   55.19    8.60
   1  -3  18   59.29   11.50
   1   3  19   -0.50    6.30
  -1   3 -19   25.50    6.90
   1   3  19   26.10    8.50
  -1   3 -19   11.80    7.60
  -1  -3 -19    6.30    6.10
  -1  -3 -19   13.30    6.00
   1  -3  19   11.70   10.00
   1  -3  19    1.20    7.40
  -1   4  20    0.70    7.60
   1   4 -20   25.00    6.90
   1  -4 -20   31.60    7.70
  -1  -4  20    2.80    8.20
  -1   4  19  152.68   14.40
   1   4 -19  151.78   14.70
  -1   4  19  137.59   11.50
   1   4 -19  145.69   12.20
   1  -4 -19  167.98   12.80
  -1  -4  19  173.78   18.70
  -1  -4  19  129.49   13.00
   1  -4 -19  141.99   11.70
  -1   4  18    2.90    5.20
   1   4 -18    1.60    4.70
  -1   4  18   -1.50    6.50
   1   4 -18    0.40    5.70
  -1  -4  18  -14.00    8.40
  -1  -4  18    4.60    6.70
   1  -4 -18   -4.60    4.30
   1  -4 -18   -2.10    4.50
  -1  -4  18    0.80    8.80
   1   4 -17  142.49   12.40
   1   4 -17  146.49   11.00
  -1   4  17  148.39   12.30
  -1   4  17  135.39   10.30
   1  -4 -17  138.09   10.10
   1  -4 -17  129.29   10.80
  -1  -4  17  124.99   15.80
  -1  -4  17  144.29   16.60
  -1  -4  17  149.09   13.20
   1   4 -16   64.19    9.00
  -1   4  16   75.09    9.90
  -1   4  16   81.39    7.60
   1   4 -16   79.79    8.50
  -1  -4  16   67.89   12.00
  -1  -4  16   77.59   12.40
   1  -4 -16   52.39    7.50
  -1  -4  16   72.59    9.80
   1  -4 -16   71.79    7.50
   1   4 -15  340.17   15.10
   1   4 -15  307.17   15.90
  -1   4  15  333.47   16.40
  -1   4  15  337.37   13.60
  -1  -4  15  326.07   20.20
   1  -4 -15  340.97   14.10
  -1  -4  15  328.67   16.10
   1  -4 -15  352.06   15.90
  -1  -4  15  339.97   20.80
   1   4 -14   37.10    5.40
   1   4 -14   34.30    6.20
  -1   4  14   35.00    4.90
  -1   4  14   23.50    6.00
  -1   4  14   21.60    4.60
  -1  -4  14   31.60    9.00
  -1  -4  14   31.90    8.70
   1  -4 -14   24.70    5.30
   1  -4 -14   31.90    4.70
   1   4 -13  179.68   11.30
  -1   4  13  204.98   10.70
  -1   4  13  190.78    8.50
  -1   4  13  212.28   12.20
   1  -4 -13  205.18    9.60
  -1  -4  13  216.48   15.40
   1  -4 -13  205.88   11.10
  -1  -4  13  218.08   15.70
  -1   4  12  148.49   10.00
   1   4 -12  148.59    9.60
   1   4 -12  149.59    9.90
  -1   4  12  148.19    8.80
   1  -4 -12  153.08    7.80
  -1  -4  12  166.58   13.60
  -1  -4  12  165.38   10.30
  -1  -4  12  149.99   13.00
   1  -4 -12  148.09    9.00
   1   4 -11   35.60    5.40
  -1   4  11   25.60    5.30
   1   4 -11   23.70    4.90
  -1   4  11   28.70    4.30
   1   4 -11   31.90    5.30
  -1   4  11   27.30    4.50
   1  -4 -11   23.00    3.40
  -1  -4  11   18.80    4.50
  -1  -4  11   27.50    6.90
   1  -4 -11   24.70    4.40
  -1  -4  11   17.00    4.70
  -1  -4  11   20.00    6.70
   1   4 -10  139.89    9.20
   1   4 -10  143.29   10.00
  -1   4  10  139.59    9.10
   1   4 -10  148.49    9.60
  -1   4  10  147.09    8.60
   1   4 -10  143.09    8.70
  -1   4  10  141.59    8.10
  -1  -4  10  174.18   12.40
   1  -4 -10  152.48    7.00
  -1  -4  10  145.39    9.30
  -1  -4  10  151.98   11.60
  -1  -4  10  135.89    8.90
  -1   4   9  191.58    9.50
  -1   4   9  190.08   10.20
   1   4  -9  187.68    9.50
   1   4  -9  178.78    9.80
  -1   4   9  190.18    9.00
   1   4  -9  192.78   10.60
  -1   4   9  190.48    9.90
   1   4  -9  187.48   10.00
  -1  -4   9  199.78   10.20
  -1  -4   9  194.38   11.80
  -1  -4   9  195.68   12.50
  -1  -4   9  207.88   10.30
  -1  -4   9  211.08   12.50
   1   4  -8    3.30    2.90
  -1   4   8    2.70    3.10
  -1   4   8    5.80    3.10
   1   4  -8    2.50    2.70
  -1   4   8    5.80    2.90
  -1   4   8    1.60    3.00
   1   4  -8   10.70    3.70
   1   4  -8    6.70    3.20
  -1  -4   8    7.80    4.70
  -1  -4   8    5.30    3.80
  -1  -4   8    5.70    4.30
  -1  -4   8    0.30    2.70
  -1  -4   8    2.10    2.90
   1   4  -7   40.10    3.50
  -1   4   7   44.30    4.50
   1   4  -7   43.20    4.70
  -1   4   7   35.40    4.70
  -1   4   7   39.00    4.70
   1   4  -7   42.60    5.00
   1   4  -7   39.90    4.80
   1   4  -7   40.90    5.40
  -1   4   7   47.50    5.50
  -1  -4   7   45.80    5.10
  -1  -4   7   31.80    5.60
  -1  -4   7   50.89    6.10
  -1  -4   7   49.00    5.90
  -1  -4   7   41.00    5.00
  -1   4   6  127.69    7.10
   1   4  -6  126.09    7.90
   1   4  -6  122.19    7.30
  -1   4   6  125.69    7.30
   1   4  -6  135.39    5.90
  -1   4   6  118.29    6.80
  -1   4   6  137.79    7.50
   1   4  -6  120.19    6.60
   1   4  -6  131.69    7.60
  -1  -4   6  127.99    7.50
  -1  -4   6  115.79    8.20
  -1  -4   6  117.29    8.80
  -1  -4   6  125.59    7.40
  -1  -4   6  125.89    7.90
  -1   4   5  249.38    9.60
   1   4  -5  224.08    8.60
   1   4  -5  233.78    9.20
   1   4  -5  233.38    9.90
  -1   4   5  251.27   10.30
  -1   4   5  232.58    9.90
   1   4  -5  223.38    9.90
   1   4  -5  241.08   10.50
  -1   4   5  241.38    9.20
  -1  -4   5  215.98    9.80
  -1  -4   5  214.68   10.20
  -1  -4   5  240.18   11.40
   1  -4  -5  236.78    8.60
  -1  -4   5  249.78   10.10
  -1  -4   5  243.78   10.70
   1   4  -4   93.99    6.20
   1   4  -4   95.29    6.10
   1   4  -4  106.59    5.60
  -1   4   4  104.49    4.20
  -1   4   4  108.19    6.70
  -1   4   4  101.99    6.50
  -1   4   4  112.99    4.20
  -1   4   4  105.09    4.00
  -1   4   4  107.89    6.10
   1   4  -4   98.09    6.70
   1   4  -4  103.59    5.60
  -1   4   4  101.29    5.50
  -1  -4   4  111.09    6.90
  -1  -4   4  111.89    6.40
  -1  -4   4  115.59    6.60
  -1  -4   4  110.49    7.60
   1  -4  -4   92.59    3.90
  -1  -4   4  102.79    6.40
   1  -4  -4  109.39    4.20
   1  -4  -4  104.59    5.10
   1   4  -3 1131.49   31.80
   1   4  -3 1185.48   31.00
  -1   4   3 1164.58   31.80
  -1   4   3 1164.48   29.80
  -1   4   3 1157.78   31.50
   1   4  -3 1136.19   30.40
   1   4  -3 1138.79   31.40
   1   4  -3 1160.18   31.10
  -1   4   3 1182.98   30.20
  -1   4   3 1112.39   31.00
  -1   4   3 1198.38   29.60
   1   4  -3 1142.49   31.40
  -1   4   3 1101.09   29.40
  -1  -4   3 1146.19   31.80
   1  -4  -3 1174.58   29.40
  -1  -4   3 1107.19   31.40
  -1  -4   3 1169.68   31.50
   1  -4  -3 1137.99   29.40
  -1  -4   3 1157.48   32.50
  -1  -4   3 1127.09   32.00
   1  -4  -3 1137.19   30.20
  -1   4   2 1018.20   26.80
   1   4  -2  990.90   27.80
   1   4  -2 1007.30   26.90
   1   4  -2  972.50   28.10
  -1   4   2 1025.10   27.80
  -1   4   2 1018.90   27.30
  -1   4   2 1040.70   26.70
  -1   4   2 1003.60   26.60
   1   4  -2 1056.79   28.00
   1   4  -2 1009.40   27.80
  -1   4   2 1015.30   28.30
  -1   4   2 1008.20   26.60
   1  -4  -2 1006.40   28.20
   1  -4  -2 1029.90   26.50
  -1  -4   2 1011.70   27.90
  -1  -4   2  985.50   28.40
  -1  -4   2 1016.20   28.70
  -1  -4   2 1022.70   27.90
   1  -4  -2 1043.90   25.10
  -1  -4   2  996.60   28.20
   1  -4  -2  994.10   26.50
   1  -4  -2 1022.80   26.90
   1   4  -1  344.77   11.60
  -1   4   1  353.56   11.90
  -1   4   1  351.96   11.00
   1   4  -1  355.16   11.50
   1   4  -1  342.07   11.80
  -1   4   1  313.47   11.30
   1   4  -1  341.67   10.70
  -1   4   1  351.96   12.20
  -1   4   1  342.37   11.00
  -1   4   1  350.46   11.90
  -1   4   1  345.57   11.30
  -1   4   1  343.77   10.80
   1   4  -1  343.97   11.90
   1   4  -1  345.57   11.70
   1  -4  -1  346.37   10.90
  -1  -4   1  345.97   11.50
  -1  -4   1  370.06   12.20
   1  -4  -1  342.17   12.10
   1  -4  -1  340.37   10.90
  -1  -4   1  344.77   12.10
  -1  -4   1  342.37   11.50
   1  -4  -1  348.67   10.90
  -1  -4   1  337.27   11.60
  -1   4   0   82.69    5.30
  -1   4   0   81.79    5.80
   1   4   0   81.39    5.50
  -1   4   0   98.09    5.70
   1   4   0   88.59    4.40
   1   4   0   81.79    4.90
   1   4   0   90.79    4.10
  -1   4   0   85.89    5.60
   1   4   0   89.49    5.30
  -1   4   0   86.29    5.00
  -1   4   0   84.19    5.30
   1   4   0   86.09    5.30
   1   4   0   84.19    5.70
  -1  -4   0   85.49    4.90
   1  -4   0   86.99    5.10
   1  -4   0   83.79    5.60
  -1  -4   0   78.19    5.30
   1  -4   0   89.89    5.00
  -1  -4   0   93.59    5.00
  -1  -4   0   85.59    5.10
   1  -4   0   83.39    4.80
  -1   4  -1  250.07    9.50
   1   4   1  255.57    8.90
  -1   4  -1  254.87    9.50
  -1   4  -1  248.28   10.00
  -1   4  -1  263.37    9.60
   1   4   1  242.88    9.50
   1   4   1  257.17    8.80
   1   4   1  247.48    8.70
   1   4   1  247.68    9.80
   1   4   1  254.27    9.40
  -1   4  -1  260.87    9.80
   1   4   1  250.27   10.00
  -1   4  -1  270.27    9.60
   1   4   1  260.57    7.90
  -1  -4  -1  255.97    8.80
  -1  -4  -1  260.37    8.80
  -1  -4  -1  260.07    7.50
   1  -4   1  260.67    9.60
  -1  -4  -1  260.27    9.30
   1  -4   1  255.07    9.40
   1  -4   1  254.57   10.10
   1  -4   1  245.98    9.80
   1  -4   1  256.37    9.40
   1   4   2   53.99    3.90
   1   4   2   44.90    3.30
  -1   4  -2   55.99    4.70
   1   4   2   49.30    3.60
   1   4   2   56.09    5.40
   1   4   2   48.60    4.40
   1   4   2   42.50    3.20
   1   4   2   51.49    4.40
  -1   4  -2   50.69    4.60
  -1   4  -2   59.59    5.00
  -1   4  -2   64.09    5.50
  -1   4  -2   52.89    4.60
  -1   4  -2   51.09    4.60
   1   4   2   63.79    5.60
   1  -4   2   59.19    5.10
   1  -4   2   64.49    5.70
  -1  -4  -2   50.79    4.10
   1  -4   2   54.29    4.50
  -1  -4  -2   47.60    2.90
   1  -4   2   46.30    4.80
   1  -4   2   55.49    4.80
  -1  -4  -2   43.20    3.30
  -1  -4  -2   48.50    3.50
   1   4   3  294.37    9.40
   1   4   3  307.17    9.30
   1   4   3  306.97   10.50
  -1   4  -3  291.97   10.70
   1   4   3  298.37   10.00
  -1   4  -3  302.07   11.80
   1   4   3  302.97    9.30
  -1   4  -3  289.47   10.80
   1   4   3  294.07   11.50
  -1   4  -3  296.07   11.10
  -1   4  -3  283.87   10.50
   1   4   3  298.47    9.50
  -1   4  -3  295.47    8.50
   1   4   3  308.67   11.50
  -1   4  -3  308.47   11.30
   1  -4   3  294.87   11.30
  -1  -4  -3  306.17    9.40
  -1  -4  -3  297.87    9.20
  -1  -4  -3  300.57   10.40
   1  -4   3  316.07   11.50
   1  -4   3  308.57   12.10
   1  -4   3  300.77   11.10
   1  -4   3  301.47   12.20
  -1   4  -4  155.98    7.90
  -1   4  -4  167.28    8.00
   1   4   4  147.59    6.80
   1   4   4  152.68    6.30
   1   4   4  151.58    5.70
  -1   4  -4  155.68    5.60
  -1   4  -4  159.58    8.60
   1   4   4  162.68    8.20
   1   4   4  162.88    5.70
   1   4   4  157.28    8.00
  -1   4  -4  158.68    7.20
  -1   4  -4  158.18    7.60
  -1   4  -4  166.68    7.00
   1   4   4  154.88    6.50
   1   4   4  153.68    5.70
   1  -4   4  154.58    8.00
   1  -4   4  156.68    8.30
   1  -4   4  149.99    8.90
   1  -4   4  164.48    7.80
  -1  -4  -4  148.79    5.40
  -1  -4  -4  159.38    6.20
  -1  -4  -4  141.49    6.80
   1  -4   4  149.79    8.50
  -1  -4  -4  166.38    5.80
   1   4   5   98.19    4.00
   1   4   5   91.89    5.40
   1   4   5   86.99    4.00
   1   4   5   82.29    6.40
  -1   4  -5   83.89    6.70
  -1   4  -5   93.59    6.40
  -1   4  -5   96.29    6.20
  -1   4  -5   88.49    5.50
  -1   4  -5   99.89    4.50
  -1   4  -5   90.99    6.40
   1   4   5   84.49    6.50
   1   4   5   90.19    4.10
  -1  -4  -5   87.89    5.50
  -1  -4  -5   93.69    4.90
   1  -4   5   93.09    6.30
   1  -4   5   94.99    7.00
  -1  -4  -5   87.69    3.60
  -1  -4  -5   96.89    4.10
   1  -4   5   81.49    7.40
   1  -4   5   86.69    6.60
   1  -4   5   87.89    7.70
   1   4   6  189.48    6.60
   1   4   6  194.68    9.40
  -1   4  -6  201.08    9.60
  -1   4  -6  197.68    7.50
   1   4   6  192.88    6.40
  -1   4  -6  204.58    8.70
   1   4   6  207.48    9.70
  -1   4  -6  196.58    9.50
  -1   4  -6  209.38    9.40
   1   4   6  187.68    8.40
  -1   4  -6  201.98   10.20
   1   4   6  207.38    6.50
   1   4   6  211.08    8.50
   1  -4   6  186.38    9.50
  -1  -4  -6  207.68    8.00
   1  -4   6  207.88    9.60
  -1  -4  -6  185.78    6.10
  -1  -4  -6  205.08    6.50
   1  -4   6  184.98   10.50
   1  -4   6  209.18   10.90
   1  -4   6  185.58   10.90
   1   4   7  381.56   12.90
  -1   4  -7  401.16   14.80
  -1   4  -7  397.86   13.50
  -1   4  -7  380.66   14.40
  -1   4  -7  405.56   12.60
  -1   4  -7  369.56   15.00
   1   4   7  393.66   14.40
   1   4   7  373.06   10.70
   1   4   7  381.66   14.60
  -1   4  -7  400.46   14.90
   1  -4   7  368.26   16.20
  -1  -4  -7  384.16   13.10
  -1  -4  -7  396.76   11.90
  -1  -4  -7  368.26   10.50
   1  -4   7  382.76   14.80
   1  -4   7  390.06   16.40
   1  -4   7  405.16   14.70
  -1   4  -8   30.30    5.00
  -1   4  -8   24.50    5.40
  -1   4  -8   26.30    4.60
  -1   4  -8   26.50    4.80
   1   4   8   37.30    5.70
  -1   4  -8   30.40    4.30
   1   4   8   24.80    4.50
   1   4   8   27.20    3.80
  -1   4  -8   25.50    3.50
  -1  -4  -8   26.70    3.90
   1  -4   8   34.80    5.50
  -1  -4  -8   25.60    3.10
   1  -4   8   28.10    4.80
   1  -4   8   30.40    6.50
   1  -4   8   22.90    6.00
  -1   4  -9  140.59    7.40
  -1   4  -9  162.68    9.20
  -1   4  -9  156.68    9.30
   1   4   9  140.89    8.50
  -1   4  -9  148.59    9.10
  -1   4  -9  137.59    9.50
   1   4   9  169.28    7.70
  -1   4  -9  145.39    7.90
   1   4   9  140.49    9.40
   1   4   9  149.39    6.50
   1  -4   9  159.18    9.30
   1  -4   9  156.58   11.60
  -1  -4  -9  150.38    6.70
  -1  -4  -9  158.58    8.20
   1  -4   9  154.88    9.40
   1  -4   9  151.58   12.00
   1   4  10  107.99    6.20
  -1   4 -10  112.69    6.90
   1   4  10  101.99    6.10
   1   4  10  107.29    7.90
  -1   4 -10  130.79    8.70
  -1   4 -10  115.09    7.20
   1   4  10  102.29    6.50
  -1   4 -10  104.49    8.30
   1   4  10  106.79    8.80
  -1   4 -10   99.39    8.10
  -1  -4 -10  113.59    7.40
   1  -4  10  113.19    8.40
   1  -4  10  102.59    8.40
   1  -4  10  103.99   10.70
  -1  -4 -10  105.79    5.80
   1  -4  10   83.09   10.50
  -1   4 -11   54.99    6.90
   1   4  11   40.60    5.50
   1   4  11   62.89    5.70
  -1   4 -11   60.39    7.00
   1   4  11   75.79    5.90
  -1   4 -11   59.89    5.70
   1  -4  11   52.69    6.70
   1  -4  11   59.39    8.90
   1   4  12  104.09    8.30
  -1   4 -12   96.79    7.40
   1   4  12  112.89   10.40
  -1   4 -12  111.99    7.40
  -1   4 -12  108.09    9.30
   1   4  12  104.49    7.30
   1  -4  12  102.89   11.80
  -1  -4 -12   97.99    6.60
  -1  -4 -12   95.99    8.00
   1  -4  12   99.49    8.60
   1  -4  12  129.39   13.90
   1   4  13   16.40    4.90
   1   4  13   29.00    5.00
   1   4  13   31.90    6.70
  -1   4 -13   18.50    5.60
  -1   4 -13   21.90    4.90
  -1   4 -13   32.30    4.80
   1  -4  13   15.80    7.60
  -1  -4 -13   17.30    3.90
   1  -4  13   19.40    8.90
  -1  -4 -13   27.50    5.40
   1   4  14   80.29    7.50
  -1   4 -14   78.99    8.00
  -1   4 -14   64.69    8.70
   1   4  14   76.29    7.20
   1   4  14   77.39    9.60
   1  -4  14   82.39    9.70
  -1  -4 -14   81.49    7.30
   1  -4  14   74.59   11.60
  -1  -4 -14   66.09    7.80
   1  -4  14   70.89   12.00
   1   4  15   22.80    6.90
  -1   4 -15   33.10    7.10
  -1   4 -15   28.70    5.80
   1   4  15   19.50    5.50
   1  -4  15   34.60    9.60
  -1  -4 -15   28.30    5.80
  -1  -4 -15   31.20    5.10
   1  -4  15   23.10    7.00
   1  -4  15   34.00   10.20
   1   4  16   -2.30    4.80
  -1   4 -16   10.40    6.30
   1   4  16    3.20    5.90
  -1   4 -16    5.70    4.40
   1  -4  16   -3.30    8.00
  -1  -4 -16    3.20    3.90
   1  -4  16   13.40    7.50
  -1  -4 -16    0.60    4.20
   1  -4  16  -10.50    8.30
  -1   4 -17   18.80    5.70
   1   4  17    6.60    5.30
  -1   4 -17   19.20    7.70
   1   4  17   15.10    7.50
   1  -4  17   25.50   11.10
   1  -4  17   28.50    8.20
  -1  -4 -17   17.40    5.80
   1  -4  17   16.40    9.70
  -1  -4 -17   17.70    6.10
   1   4  18    7.80    7.70
  -1   4 -18   -3.50    6.40
  -1   4 -18   -2.70    4.80
   1   4  18    4.90    5.20
  -1  -4 -18   11.20    6.40
   1  -4  18    7.90    9.30
   1  -4  18   -2.20    7.10
   1   4  19   28.20    9.00
  -1   4 -19   31.80    7.60
  -1  -4 -19   19.40    6.70
   1  -4  19   32.60    9.80
  -1   5  19    8.20    5.10
   1   5 -19    8.10    5.50
  -1   5  19    2.80    6.40
   1   5 -19   -0.70    7.00
  -1  -5  19    5.90    7.90
  -1  -5  19   13.80   11.20
   1  -5 -19    5.10    5.70
  -1  -5  19   -8.30    9.50
  -1   5  18   63.39    7.30
  -1   5  18  105.39   11.50
   1   5 -18   78.59   11.30
   1   5 -18  113.59   10.20
  -1  -5  18   94.49   15.40
   1  -5 -18   81.49    9.80
  -1  -5  18   78.09   14.80
  -1  -5  18   92.19   11.60
   1   5 -17   -2.10    4.40
   1   5 -17    4.60    6.50
  -1   5  17   12.10    6.30
  -1   5  17   -8.60    4.20
   1  -5 -17    8.60    5.00
  -1  -5  17   -3.10    8.40
   1  -5 -17    2.10    4.10
  -1  -5  17    2.60    6.70
  -1  -5  17    2.30    8.60
  -1   5  16   67.99    9.20
   1   5 -16   77.09   10.10
   1   5 -16   71.29    8.00
  -1  -5  16   73.79   12.40
   1  -5 -16   77.49    9.00
   1  -5 -16   75.79    7.60
  -1  -5  16   73.09   12.50
  -1  -5  16   83.09   10.30
  -1   5  15    6.50    4.60
   1   5 -15   15.30    4.40
  -1   5  15   10.00    5.70
   1   5 -15   18.20    5.90
   1   5 -15   18.10    5.10
   1  -5 -15    4.00    4.10
  -1  -5  15   13.20    8.50
   1  -5 -15    5.00    3.30
  -1  -5  15   13.40    8.30
  -1   5  14   84.89    9.20
   1   5 -14   65.09    7.10
   1   5 -14   78.59    7.70
   1   5 -14   60.49    8.30
  -1   5  14   78.59    8.30
  -1  -5  14   70.39   11.60
   1  -5 -14   72.19    6.60
   1  -5 -14   78.69    8.00
  -1  -5  14   93.49   12.30
   1   5 -13   43.70    5.70
  -1   5  13   28.00    5.90
   1   5 -13   31.10    5.90
   1   5 -13   38.20    5.70
  -1   5  13   34.30    6.60
  -1  -5  13   32.80    8.80
  -1  -5  13   43.90    9.50
   1  -5 -13   31.50    4.50
   1  -5 -13   45.00    5.80
   1   5 -12   33.90    5.30
   1   5 -12   30.80    5.70
   1   5 -12   28.00    5.70
   1   5 -12   35.70    4.80
  -1   5  12   31.90    4.90
  -1   5  12   27.80    6.30
  -1   5  12   22.00    5.10
  -1  -5  12   32.40    8.00
  -1  -5  12   28.50    6.10
   1  -5 -12   28.30    4.10
   1  -5 -12   36.80    5.20
  -1  -5  12   40.10    8.50
  -1   5  11  262.57   13.50
  -1   5  11  272.47   12.30
   1   5 -11  290.27   13.70
   1   5 -11  271.77   13.00
  -1   5  11  289.37   13.20
   1  -5 -11  288.07   10.90
  -1  -5  11  276.47   16.20
   1  -5 -11  275.07   12.00
  -1  -5  11  299.17   14.00
  -1  -5  11  296.67   16.90
  -1   5  10  143.49    9.40
   1   5 -10  165.58    9.50
  -1   5  10  149.09    8.60
   1   5 -10  155.48   10.10
   1   5 -10  151.68   10.20
  -1   5  10  149.49   10.30
  -1  -5  10  158.28   12.80
  -1  -5  10  153.68    9.90
   1  -5 -10  162.98    8.40
  -1  -5  10  173.48   10.20
  -1  -5  10  162.58   12.70
  -1  -5  10  147.49   11.90
   1   5  -9   73.89    7.90
  -1   5   9   57.99    7.10
   1   5  -9   52.69    6.60
  -1   5   9   52.99    6.00
  -1   5   9   62.49    6.70
  -1   5   9   54.19    6.60
   1   5  -9   64.99    7.20
   1   5  -9   68.99    6.80
  -1  -5   9   55.59    7.80
   1  -5  -9   61.39    5.20
  -1  -5   9   66.19    8.50
  -1  -5   9   59.69    6.80
  -1  -5   9   64.89    8.70
  -1  -5   9   65.79    7.10
   1   5  -8   71.59    7.80
   1   5  -8   61.79    6.50
  -1   5   8   65.79    6.70
  -1   5   8   63.29    6.00
   1   5  -8   68.09    6.30
   1   5  -8   53.39    6.40
  -1   5   8   67.39    6.90
  -1   5   8   64.09    6.90
   1   5  -8   70.49    6.70
  -1  -5   8   64.69    6.90
  -1  -5   8   70.19    7.30
  -1  -5   8   65.49    7.50
  -1  -5   8   69.09    8.50
   1  -5  -8   63.29    4.80
  -1  -5   8   61.19    7.60
   1   5  -7    2.30    3.10
   1   5  -7    1.20    2.90
   1   5  -7    1.30    2.80
  -1   5   7    3.00    2.90
  -1   5   7    0.00    3.30
   1   5  -7    5.80    3.70
   1   5  -7    2.80    2.90
  -1   5   7   -1.60    2.70
   1   5  -7    3.60    2.50
  -1   5   7    5.00    3.50
  -1  -5   7    5.10    3.50
  -1  -5   7   -3.50    3.90
  -1  -5   7    0.50    3.00
   1  -5  -7    0.60    1.90
  -1  -5   7    7.40    4.10
  -1  -5   7    0.20    2.70
   1  -5  -7   -0.30    2.10
  -1   5   6    4.50    3.40
   1   5  -6   11.90    4.40
  -1   5   6    9.90    3.30
   1   5  -6   12.50    2.90
   1   5  -6   12.30    3.90
  -1   5   6   13.70    3.30
   1   5  -6   12.40    3.20
  -1   5   6    8.00    3.60
   1   5  -6   13.10    3.30
   1   5  -6   10.50    3.40
  -1  -5   6    6.80    3.10
   1  -5  -6    6.50    2.40
  -1  -5   6    6.50    3.00
  -1  -5   6    5.00    3.90
  -1  -5   6    7.00    3.60
   1  -5  -6    8.40    2.30
  -1  -5   6   15.60    4.30
  -1   5   5  137.09    5.20
   1   5  -5  138.29    8.60
  -1   5   5  134.79    8.30
   1   5  -5  137.79    7.50
  -1   5   5  135.09    7.10
   1   5  -5  131.09    7.70
  -1   5   5  145.69    5.20
   1   5  -5  148.89    7.40
  -1   5   5  127.59    5.90
   1   5  -5  138.39    8.00
  -1   5   5  131.59    8.10
  -1   5   5  137.19    5.40
   1   5  -5  144.29    7.10
  -1  -5   5  138.99    9.20
   1  -5  -5  141.99    5.20
   1  -5  -5  147.79    5.80
   1  -5  -5  141.79    6.70
  -1  -5   5  123.79    8.60
  -1  -5   5  150.28    8.70
  -1  -5   5  145.09    8.20
  -1  -5   5  143.19    8.10
  -1   5   4   72.49    4.00
  -1   5   4   77.69    6.40
   1   5  -4   76.29    5.40
   1   5  -4   84.69    6.10
  -1   5   4   81.39    4.90
  -1   5   4   76.09    6.10
   1   5  -4   78.89    5.70
  -1   5   4   82.19    4.10
   1   5  -4   89.69    6.90
   1   5  -4   76.09    5.80
   1   5  -4   73.89    6.10
   1  -5  -4   78.59    4.10
   1  -5  -4   77.79    3.80
  -1  -5   4   81.49    6.10
  -1  -5   4   88.89    7.00
   1  -5  -4   83.39    5.10
  -1  -5   4   84.09    6.50
  -1  -5   4   82.29    7.30
  -1  -5   4   77.59    6.10
   1  -5  -4   85.79    4.00
  -1   5   3  188.58    7.60
  -1   5   3  202.68    8.30
  -1   5   3  187.78    7.70
   1   5  -3  207.48    9.00
   1   5  -3  213.88    9.10
   1   5  -3  198.78    8.20
  -1   5   3  200.88    7.40
   1   5  -3  200.88    9.60
   1   5  -3  195.38    8.80
   1   5  -3  194.28    9.10
  -1   5   3  199.08    9.50
  -1   5   3  212.48    9.10
  -1   5   3  211.78    7.60
   1  -5  -3  199.68    8.00
  -1  -5   3  206.88    9.20
   1  -5  -3  201.28    6.30
  -1  -5   3  189.78    9.50
   1  -5  -3  198.38    7.30
  -1  -5   3  209.98   10.00
   1  -5  -3  198.38    9.20
  -1  -5   3  221.38    9.30
   1  -5  -3  215.28    7.50
  -1  -5   3  198.48    9.60
   1   5  -2  622.14   19.00
  -1   5   2  636.34   17.80
  -1   5   2  596.44   18.90
  -1   5   2  599.74   19.50
   1   5  -2  620.84   19.30
  -1   5   2  600.24   17.70
   1   5  -2  589.74   18.10
  -1   5   2  605.14   18.00
   1   5  -2  617.74   18.90
   1   5  -2  618.84   19.10
   1   5  -2  614.34   19.50
  -1   5   2  631.94   17.80
   1  -5  -2  609.74   19.60
  -1  -5   2  615.64   19.80
  -1  -5   2  606.64   18.90
   1  -5  -2  601.04   18.20
   1  -5  -2  622.24   17.70
  -1  -5   2  625.84   19.60
  -1  -5   2  620.64   19.00
  -1  -5   2  623.14   19.50
   1  -5  -2  598.84   17.60
  -1   5   1  745.93   21.40
   1   5  -1  722.43   22.00
   1   5  -1  686.43   22.10
   1   5  -1  717.73   21.50
   1   5  -1  743.33   20.80
  -1   5   1  739.93   21.00
  -1   5   1  728.43   22.10
  -1   5   1  744.43   21.10
  -1   5   1  752.42   20.80
  -1   5   1  753.42   22.50
   1   5  -1  735.63   21.90
  -1   5   1  746.13   21.50
   1  -5  -1  731.03   21.00
   1  -5  -1  736.23   22.50
   1  -5  -1  756.42   21.00
  -1  -5   1  722.13   21.90
   1  -5  -1  718.73   21.10
  -1  -5   1  750.32   22.60
  -1  -5   1  730.63   21.60
  -1  -5   1  736.43   21.60
   1   5   0   79.49    5.30
   1   5   0   85.19    5.20
  -1   5   0   83.19    6.30
   1   5   0   82.19    4.30
   1   5   0   85.29    5.70
  -1   5   0   86.29    6.00
  -1   5   0   89.89    5.60
  -1   5   0   93.49    5.50
   1   5   0   89.19    4.90
  -1   5   0   89.99    5.10
   1   5   0   92.99    6.00
  -1   5   0   79.09    5.80
   1   5   0   93.59    6.30
   1   5   0   81.19    6.20
  -1  -5   0   83.19    6.00
   1  -5   0   84.29    5.30
   1  -5   0   87.49    5.60
  -1  -5   0   85.29    5.30
  -1  -5   0   89.89    5.70
   1  -5   0   92.29    6.40
   1  -5   0   89.29    5.50
  -1  -5   0   87.09    5.30
   1   5   1  791.02   22.20
  -1   5  -1  794.42   23.00
   1   5   1  789.52   22.60
   1   5   1  789.82   23.90
   1   5   1  762.02   22.20
   1   5   1  822.32   24.00
   1   5   1  809.62   23.30
  -1   5  -1  785.72   23.00
  -1   5  -1  814.82   23.60
  -1   5  -1  809.02   23.50
  -1   5  -1  760.22   23.50
  -1   5  -1  771.92   23.00
   1   5   1  802.42   21.20
   1  -5   1  756.92   22.90
  -1  -5  -1  772.02   23.00
   1  -5   1  799.02   24.20
   1  -5   1  787.52   22.90
  -1  -5  -1  798.12   23.90
  -1  -5  -1  795.22   22.30
   1  -5   1  780.72   23.00
  -1  -5  -1  784.62   22.20
  -1   5  -2   64.59    5.30
   1   5   2   58.39    5.20
  -1   5  -2   62.29    5.00
   1   5   2   50.79    4.50
   1   5   2   60.59    6.00
  -1   5  -2   64.29    6.10
   1   5   2   58.69    4.10
   1   5   2   60.09    3.70
  -1   5  -2   65.69    5.30
  -1   5  -2   59.09    5.50
   1   5   2   60.29    4.20
   1   5   2   55.19    5.10
  -1   5  -2   62.79    5.70
   1   5   2   66.19    5.80
  -1  -5  -2   62.49    4.80
   1  -5   2   62.89    5.60
   1  -5   2   63.69    5.70
   1  -5   2   67.19    6.20
  -1  -5  -2   68.39    4.30
   1  -5   2   57.59    5.00
  -1  -5  -2   51.89    3.10
  -1  -5  -2   58.19    4.00
   1  -5   2   68.29    6.60
   1   5   3  162.48    7.90
  -1   5  -3  157.18    8.20
  -1   5  -3  160.28    8.20
  -1   5  -3  168.88    8.20
  -1   5  -3  176.48    9.20
   1   5   3  152.58    6.30
   1   5   3  173.68    8.70
   1   5   3  173.88    6.60
   1   5   3  164.18    6.60
   1   5   3  162.28    7.50
  -1   5  -3  158.48    7.90
   1   5   3  172.68    9.00
   1   5   3  162.88    6.90
  -1   5  -3  174.98    8.10
   1  -5   3  147.69    8.20
  -1  -5  -3  174.28    6.70
   1  -5   3  149.39    8.80
  -1  -5  -3  158.58    6.40
   1  -5   3  161.48    8.20
   1  -5   3  165.88    9.20
  -1  -5  -3  171.88    7.80
   1  -5   3  163.28    8.70
  -1  -5  -3  165.48    6.10
  -1   5  -4   12.10    3.30
  -1   5  -4   11.30    4.00
  -1   5  -4   17.40    3.30
   1   5   4   15.50    2.60
   1   5   4   21.10    4.20
   1   5   4   15.60    4.10
  -1   5  -4   15.90    3.40
   1   5   4   14.70    2.70
   1   5   4    9.50    2.70
   1   5   4   18.50    3.30
  -1   5  -4   11.30    1.70
   1   5   4   12.30    2.30
  -1   5  -4   10.10    3.20
  -1   5  -4   12.90    3.20
   1   5   4   15.90    2.20
  -1  -5  -4   14.70    2.30
  -1  -5  -4   14.10    3.00
   1  -5   4   14.70    3.80
  -1  -5  -4   14.20    2.20
   1  -5   4   11.00    3.40
   1  -5   4   11.70    4.10
   1  -5   4   12.40    3.20
   1  -5   4    7.40    3.60
  -1  -5  -4   12.80    2.00
  -1   5  -5   38.00    5.00
   1   5   5   35.80    4.40
   1   5   5   39.90    3.00
  -1   5  -5   34.10    4.90
  -1   5  -5   39.90    4.80
  -1   5  -5   35.90    4.20
   1   5   5   35.10    5.10
   1   5   5   41.20    4.20
   1   5   5   34.80    4.00
  -1   5  -5   33.90    2.90
   1   5   5   39.20    3.10
   1   5   5   40.70    5.60
   1   5   5   43.20    3.50
  -1   5  -5   37.90    5.10
  -1   5  -5   43.20    6.10
  -1  -5  -5   35.20    2.60
   1  -5   5   40.30    5.90
   1  -5   5   40.10    5.00
   1  -5   5   43.40    6.20
   1  -5   5   29.60    5.20
  -1  -5  -5   41.00    4.60
  -1  -5  -5   38.20    3.70
   1  -5   5   49.30    5.80
  -1  -5  -5   40.60    3.20
   1   5   6   92.39    6.50
  -1   5  -6  105.09    7.30
  -1   5  -6  109.79    7.00
   1   5   6   97.69    5.00
  -1   5  -6  116.09    8.70
   1   5   6   92.89    5.70
   1   5   6  101.39    7.80
  -1   5  -6  107.79    5.10
  -1   5  -6  110.19    7.50
   1   5   6   96.49    6.30
   1   5   6  101.69    4.50
  -1   5  -6  106.59    7.60
   1   5   6  100.69    7.70
   1   5   6  104.79    4.40
   1  -5   6  103.79    7.70
   1  -5   6  111.39    8.50
   1  -5   6  107.59    8.90
  -1  -5  -6  103.99    6.50
  -1  -5  -6  107.09    4.60
   1  -5   6  108.09    9.10
  -1  -5  -6   98.89    4.00
   1  -5   6  115.79    7.60
  -1  -5  -6  100.19    5.50
   1   5   7  249.38   12.20
  -1   5  -7  233.78   11.10
  -1   5  -7  249.08    9.00
   1   5   7  218.28   11.30
  -1   5  -7  234.08   11.50
  -1   5  -7  252.27   10.70
   1   5   7  243.48   10.30
  -1   5  -7  231.08   11.50
  -1   5  -7  246.08   12.60
   1   5   7  236.08    8.20
   1  -5   7  207.68   12.50
   1  -5   7  250.97   13.50
  -1  -5  -7  229.38   10.40
   1  -5   7  244.98   13.20
   1  -5   7  246.38   11.60
   1  -5   7  252.17   12.00
  -1  -5  -7  256.87    7.70
  -1  -5  -7  235.68    9.40
  -1   5  -8  111.59    8.30
   1   5   8  134.39    9.00
   1   5   8  112.19    9.00
  -1   5  -8  119.49    7.60
  -1   5  -8  120.79    8.60
  -1   5  -8  112.99    8.50
  -1   5  -8  117.99    6.20
   1   5   8  120.69    6.00
   1   5   8  114.79    5.50
   1   5   8  119.69    7.20
  -1   5  -8  120.99    9.90
   1  -5   8  137.79    9.10
  -1  -5  -8  120.49    5.70
  -1  -5  -8  131.19    7.00
   1  -5   8  129.19   11.00
   1  -5   8  138.19    8.70
   1  -5   8  100.79   10.40
   1   5   9  192.88   10.70
  -1   5  -9  184.78   10.70
   1   5   9  172.28    7.10
  -1   5  -9  174.78    8.20
   1   5   9  190.48   11.00
   1   5   9  184.18    9.10
  -1   5  -9  179.48    9.40
  -1   5  -9  198.28   10.70
  -1   5  -9  197.28   12.00
  -1   5  -9  189.88   10.70
   1   5   9  173.18    7.60
  -1  -5  -9  181.48    8.90
   1  -5   9  186.48   12.90
   1  -5   9  167.48   10.40
   1  -5   9  158.38   10.20
   1  -5   9  186.78   13.40
  -1  -5  -9  184.78    7.60
  -1   5 -10   34.10    7.90
  -1   5 -11  308.17   14.90
   1   5  11  321.87   11.50
  -1   5 -11  328.47   13.40
  -1   5 -11  333.57   13.00
   1   5  11  329.07   15.10
   1   5  11  325.87   15.50
  -1   5 -11  345.07   15.50
   1   5  11  324.47   12.80
   1  -5  11  324.67   19.30
   1  -5  11  349.77   18.60
  -1  -5 -11  321.97   13.70
  -1  -5 -11  337.97   12.10
   1  -5  11  330.17   15.50
  -1   5 -12    3.10    3.40
  -1   5 -12    7.70    4.90
   1   5  12    2.40    3.30
  -1   5 -12   -2.40    3.60
   1   5  12   -8.10    4.20
   1   5  12    6.30    4.70
   1  -5  12   -4.90    6.20
  -1  -5 -12    2.40    3.40
   1  -5  12    6.30    6.30
  -1  -5 -12   -1.20    2.60
  -1   5 -13  140.39   11.30
  -1   5 -13  125.59    8.80
  -1   5 -13  150.88    9.40
   1   5  13  131.69    8.20
   1   5  13  132.69   11.30
   1   5  13  133.39   10.00
   1  -5  13  125.89   14.50
   1  -5  13  143.79   14.40
  -1  -5 -13  146.39    8.10
  -1  -5 -13  151.28   10.00
  -1   5 -14   56.49    6.90
   1   5  14   62.69    6.50
   1   5  14   62.69    7.70
   1   5  14   55.79    8.80
  -1   5 -14   65.59    9.00
   1  -5  14   64.59   11.10
   1  -5  14   54.19   11.80
  -1  -5 -14   66.59    8.00
  -1  -5 -14   56.89    7.40
  -1   5 -15   11.90    6.50
  -1   5 -15   14.40    4.90
   1   5  15   17.80    7.00
   1   5  15   17.50    4.90
  -1  -5 -15   31.60    6.20
   1  -5  15   27.80   10.40
   1  -5  15   22.50    9.20
   1  -5  15   12.90    7.50
  -1   5 -16   40.90    6.60
   1   5  16   37.60    6.30
   1   5  16   44.00    8.30
  -1   5 -16   38.70    8.50
  -1  -5 -16   38.80    7.10
   1  -5  16   39.80   12.10
   1  -5  16   61.99   10.30
   1  -5  16   46.30   11.30
  -1   5 -17   46.30    7.40
   1   5  17   72.49    8.00
   1   5  17   70.29   10.40
  -1   5 -17   76.19   10.80
   1  -5  17   57.99   10.70
   1  -5  17   62.79   13.00
   1  -5  17   52.49   12.90
  -1  -5 -17   55.89    8.70
  -1   5 -18   11.50    5.70
   1   5  18    9.40    6.90
   1   5  18    7.10    5.50
  -1   5 -18    0.70    7.00
   1  -5  18   -7.90    7.50
   1  -5  18    9.10    9.90
  -1  -5 -18    9.20    6.00
   1  -5  18   12.30   11.50
   1   6 -18   16.20    5.70
  -1   6  18   -0.20    7.10
   1   6 -18   19.20    7.40
  -1  -6  18   -3.10   10.10
   1  -6 -18   15.80    5.90
  -1  -6  18   -6.30    7.30
   1   6 -17    0.60    6.00
   1   6 -17    7.40    5.20
  -1   6  17    6.30    7.10
  -1  -6  17    6.50    7.80
  -1  -6  17    4.80    9.90
  -1  -6  17   -3.20   10.50
   1  -6 -17   12.70    5.40
  -1   6  16   81.19   10.90
   1   6 -16   48.00    9.40
   1   6 -16   60.89    7.30
   1   6 -16   91.69   10.80
  -1  -6  16   83.49   13.50
  -1  -6  16   56.39   12.40
   1  -6 -16   78.19    8.80
  -1   6  15    4.80    6.30
  -1   6  15   -2.90    5.00
   1   6 -15   11.20    6.20
   1   6 -15    5.50    5.10
   1   6 -15    3.50    4.20
  -1  -6  15    0.30    7.90
   1  -6 -15   14.00    5.10
  -1  -6  15   -8.20    7.90
   1   6 -14  112.59    9.10
  -1   6  14   93.49   10.70
   1   6 -14   96.79   10.40
   1   6 -14   98.79    7.80
  -1   6  14  101.99    9.90
   1  -6 -14   94.99    7.90
  -1  -6  14   91.09   12.90
  -1  -6  14   83.89   13.00
   1  -6 -14   93.19    8.40
   1   6 -13    7.20    5.10
   1   6 -13    8.80    4.80
   1   6 -13    6.90    3.50
  -1   6  13   15.50    5.90
  -1   6  13   11.70    4.20
  -1   6  13    5.90    5.70
  -1  -6  13   19.50    8.60
   1  -6 -13   17.40    3.90
   1  -6 -13   18.40    4.30
  -1  -6  13   -3.00    6.90
  -1   6  12    5.90    5.30
   1   6 -12   17.30    5.50
  -1   6  12   11.30    4.40
  -1   6  12   12.20    5.20
   1   6 -12   15.80    3.90
   1   6 -12   14.00    5.20
   1   6 -12   12.40    5.10
   1  -6 -12   19.20    4.20
  -1  -6  12   23.90    6.10
  -1  -6  12   22.50    8.10
  -1  -6  12    5.90    7.00
   1  -6 -12   19.20    3.80
   1   6 -11   -4.00    2.50
  -1   6  11    9.60    4.90
   1   6 -11    1.70    4.00
  -1   6  11    7.00    3.70
   1   6 -11    5.60    4.20
   1   6 -11    3.10    4.10
  -1   6  11   -1.10    4.50
  -1  -6  11   -0.60    6.10
   1  -6 -11    0.10    3.30
  -1  -6  11    7.90    5.50
   1  -6 -11    0.60    2.60
  -1  -6  11   -1.00    4.40
   1  -6 -11   -2.10    2.40
  -1   6  10  213.28   12.40
   1   6 -10  229.28   11.60
   1   6 -10  238.28    9.50
   1   6 -10  199.38   11.50
  -1   6  10  223.58   12.30
  -1   6  10  219.28   11.30
  -1   6  10  218.18   11.50
   1   6 -10  206.28   12.60
   1   6 -10  221.88   12.40
  -1  -6  10  225.18   14.40
   1  -6 -10  210.18    9.70
  -1  -6  10  208.18   15.00
  -1  -6  10  218.48   15.30
  -1  -6  10  225.78   12.60
   1  -6 -10  208.78   10.80
  -1  -6  10  217.78   12.30
   1   6  -9   23.00    5.00
   1   6  -9   36.30    5.80
  -1   6   9   27.20    5.70
  -1   6   9   33.50    5.40
   1   6  -9   17.40    5.10
  -1   6   9   32.10    5.10
   1   6  -9   26.90    3.70
   1   6  -9   21.40    5.30
  -1   6   9   19.00    5.20
   1   6  -9   33.70    6.70
  -1  -6   9   25.00    6.30
  -1  -6   9   30.50    7.00
  -1  -6   9   37.10    8.20
  -1  -6   9   28.30    5.60
   1  -6  -9   20.50    4.20
  -1  -6   9   31.00    5.80
   1  -6  -9   32.20    4.30
   1   6  -8   86.29    7.90
   1   6  -8   88.79    6.10
  -1   6   8   73.49    8.40
   1   6  -8   96.99    9.60
   1   6  -8   88.19    8.40
  -1   6   8   81.49    7.60
   1   6  -8   81.29    8.00
  -1   6   8   85.69    7.00
   1   6  -8   86.49    5.00
   1   6  -8   87.19    7.80
  -1   6   8   92.29    8.80
  -1  -6   8   91.39   10.10
  -1  -6   8   85.29    8.20
  -1  -6   8   92.39    8.60
   1  -6  -8   77.79    6.50
  -1  -6   8   69.99    8.60
  -1  -6   8   78.19    8.90
   1  -6  -8   87.69    5.50
  -1   6   7   45.10    6.40
   1   6  -7   52.49    6.70
   1   6  -7   35.90    5.10
   1   6  -7   57.19    6.60
  -1   6   7   58.19    7.20
  -1   6   7   40.80    5.70
  -1   6   7   44.90    4.20
   1   6  -7   39.20    6.60
   1   6  -7   46.10    5.30
  -1   6   7   48.40    5.60
   1   6  -7   43.20    5.60
  -1  -6   7   47.80    7.70
  -1  -6   7   56.09    7.20
  -1  -6   7   36.60    6.70
   1  -6  -7   51.79    5.30
  -1  -6   7   55.79    6.70
   1  -6  -7   45.00    4.30
  -1  -6   7   40.50    5.90
  -1   6   6   96.79    8.70
  -1   6   6   82.99    6.50
   1   6  -6   91.29    8.20
  -1   6   6   83.69    7.40
  -1   6   6   88.19    5.60
   1   6  -6   82.59    6.80
  -1   6   6   85.29    4.90
   1   6  -6   83.89    6.20
   1   6  -6   85.59    4.10
   1   6  -6   78.39    7.10
  -1   6   6   88.69    4.00
   1   6  -6   95.09    8.90
  -1   6   6   85.99    8.20
   1   6  -6   79.89    6.70
   1  -6  -6   76.39    5.80
  -1  -6   6   83.99    9.10
   1  -6  -6   88.59    4.80
  -1  -6   6   90.79    8.90
  -1  -6   6   81.39    8.20
  -1  -6   6   92.89    7.50
  -1  -6   6   84.99    7.20
  -1   6   5    8.40    2.00
   1   6  -5   14.60    4.70
  -1   6   5    9.20    2.80
   1   6  -5    6.10    3.70
  -1   6   5    4.40    3.50
   1   6  -5    6.20    1.40
  -1   6   5    8.50    2.00
   1   6  -5    6.10    3.10
   1   6  -5    5.40    3.10
   1   6  -5    8.10    3.30
   1   6  -5    5.60    3.30
  -1   6   5   13.50    3.30
  -1  -6   5    9.70    3.80
  -1  -6   5   11.10    4.40
   1  -6  -5    7.70    3.50
   1  -6  -5   10.10    2.00
  -1  -6   5   11.20    3.80
  -1  -6   5    2.90    4.30
   1  -6  -5    8.70    1.90
   1  -6  -5    6.80    2.50
  -1  -6   5    6.50    3.30
   1  -6  -5   10.20    2.00
   1   6  -4  116.59    7.50
  -1   6   4  125.99    7.80
   1   6  -4  121.09    7.10
  -1   6   4  129.49    6.60
   1   6  -4  135.09    8.00
   1   6  -4  128.59    7.60
   1   6  -4  129.49    8.90
  -1   6   4  127.29    5.80
  -1   6   4  125.29    8.50
  -1   6   4  124.29    6.40
  -1   6   4  126.89    7.10
  -1   6   4  133.59    5.80
   1   6  -4  129.19    7.90
  -1  -6   4  120.09    8.90
   1  -6  -4  125.59    5.70
  -1  -6   4  139.79    8.90
   1  -6  -4  125.69    5.70
  -1  -6   4  121.89    8.70
   1  -6  -4  116.89    6.60
   1  -6  -4  133.29    8.20
  -1  -6   4  138.39    8.10
   1  -6  -4  119.79    4.90
  -1  -6   4  125.79    7.90
  -1   6   3   10.50    3.70
  -1   6   3    3.50    2.60
   1   6  -3    7.40    2.90
  -1   6   3    7.80    3.20
  -1   6   3    7.70    2.30
  -1   6   3   13.30    2.80
  -1   6   3    8.30    2.40
   1   6  -3   10.60    3.40
   1   6  -3   16.00    3.40
   1   6  -3    9.30    3.40
   1   6  -3    8.10    3.40
  -1   6   3    6.70    2.80
   1   6  -3   11.10    3.80
  -1  -6   3   13.50    4.10
   1  -6  -3   11.60    2.40
  -1  -6   3    8.00    3.10
   1  -6  -3   10.40    3.30
  -1  -6   3   13.90    3.80
   1  -6  -3   10.80    2.90
  -1  -6   3    5.80    3.40
  -1  -6   3    5.90    2.80
   1  -6  -3   10.20    2.30
   1   6  -2  309.87   11.40
  -1   6   2  322.47   12.70
  -1   6   2  305.97   11.80
  -1   6   2  330.27   11.30
   1   6  -2  316.27   12.70
  -1   6   2  301.97   11.00
   1   6  -2  310.97   13.00
   1   6  -2  326.37   12.90
   1   6  -2  317.67   12.20
  -1   6   2  312.77   11.20
  -1   6   2  332.47   13.50
  -1   6   2  329.57   12.80
   1   6  -2  294.47   12.10
  -1  -6   2  307.97   12.80
  -1  -6   2  313.67   12.40
   1  -6  -2  336.07   11.30
   1  -6  -2  324.27   11.70
   1  -6  -2  314.27   13.20
  -1  -6   2  311.67   13.20
   1  -6  -2  323.37   11.20
  -1  -6   2  327.97   12.40
  -1   6   1    1.60    2.00
   1   6  -1    2.50    2.80
   1   6  -1    1.90    1.90
   1   6  -1    4.60    2.30
  -1   6   1   -3.80    2.70
  -1   6   1    3.00    2.10
  -1   6   1    4.10    2.90
   1   6  -1    2.20    2.50
  -1   6   1    4.40    2.40
   1   6  -1    4.80    3.30
  -1   6   1    3.10    3.10
   1   6  -1    4.90    3.00
   1  -6  -1    1.60    2.20
  -1  -6   1    3.90    2.70
   1  -6  -1    2.50    2.20
  -1  -6   1    1.30    2.40
   1  -6  -1    4.20    2.20
  -1  -6   1    0.00    2.60
   1  -6  -1    2.30    2.90
  -1  -6   1    1.60    2.80
   1   6   0 1112.89   28.70
   1   6   0 1051.29   31.60
  -1   6   0 1045.00   30.10
  -1   6   0 1088.79   30.30
  -1   6   0 1087.29   30.40
  -1   6   0 1100.69   29.60
   1   6   0 1052.19   29.30
  -1   6   0 1051.69   31.40
  -1   6   0 1052.59   30.80
   1   6   0 1053.39   30.00
   1   6   0 1037.40   30.80
   1   6   0 1068.79   30.50
   1   6   0 1079.19   30.00
  -1   6   0 1028.80   30.90
   1  -6   0 1087.89   32.00
  -1  -6   0 1074.89   29.90
   1  -6   0 1069.69   30.40
  -1  -6   0 1015.50   30.60
  -1  -6   0 1107.79   30.10
   1  -6   0 1085.79   30.20
   1  -6   0 1078.49   30.10
  -1  -6   0 1080.39   31.70
  -1   6  -1   67.99    6.10
   1   6   1   68.49    5.70
   1   6   1   68.39    5.00
  -1   6  -1   67.49    6.40
  -1   6  -1   61.49    6.40
   1   6   1   63.39    4.10
  -1   6  -1   62.39    6.10
  -1   6  -1   55.69    5.00
   1   6   1   68.09    5.10
   1   6   1   58.69    6.40
  -1   6  -1   50.39    5.50
   1   6   1   68.79    5.90
   1  -6   1   72.69    7.10
   1  -6   1   61.69    5.50
   1  -6   1   64.59    5.20
  -1  -6  -1   63.29    5.50
  -1  -6  -1   56.09    4.70
   1  -6   1   61.89    5.50
  -1  -6  -1   70.99    6.30
  -1  -6  -1   67.59    5.00
   1   6   2  739.23   20.90
  -1   6  -2  718.93   23.20
   1   6   2  700.63   20.80
   1   6   2  709.03   20.00
  -1   6  -2  731.33   22.60
   1   6   2  721.33   22.50
  -1   6  -2  747.73   22.90
   1   6   2  746.03   23.60
   1   6   2  703.13   22.40
  -1   6  -2  703.83   22.10
   1   6   2  709.83   21.40
  -1   6  -2  726.13   22.50
  -1   6  -2  734.43   22.50
  -1  -6  -2  694.23   23.10
   1  -6   2  728.23   22.70
   1  -6   2  681.43   23.70
   1  -6   2  691.73   22.30
  -1  -6  -2  713.73   19.00
  -1  -6  -2  714.33   20.80
   1  -6   2  738.83   22.40
   1  -6   2  723.23   22.80
  -1  -6  -2  709.73   22.20
  -1  -6  -2  740.83   21.10
   1   6   3   16.90    2.80
  -1   6  -3   15.80    3.80
   1   6   3   16.40    3.00
   1   6   3   13.70    3.60
  -1   6  -3   22.70    4.00
  -1   6  -3   20.90    4.10
   1   6   3   17.00    4.40
  -1   6  -3   13.90    3.50
  -1   6  -3   18.50    4.00
   1   6   3   17.90    3.80
   1   6   3   19.60    2.90
  -1   6  -3   11.10    4.00
  -1  -6  -3   16.30    2.30
   1  -6   3   17.10    4.30
  -1  -6  -3   12.70    3.60
  -1  -6  -3   16.90    3.50
   1  -6   3   17.60    4.00
   1  -6   3   15.80    3.50
   1  -6   3   19.10    4.70
   1  -6   3   12.80    3.90
  -1  -6  -3   11.40    2.40
  -1  -6  -3   14.40    2.80
  -1   6  -4    9.20    3.60
   1   6   4    5.70    3.80
  -1   6  -4    9.20    4.00
   1   6   4    6.50    3.60
   1   6   4    9.80    2.40
   1   6   4    6.40    2.50
  -1   6  -4    5.90    2.90
  -1   6  -4    8.10    3.20
  -1   6  -4   15.50    3.80
   1   6   4    8.10    2.20
   1   6   4    2.80    2.60
   1   6   4    8.50    3.30
   1   6   4    3.60    2.40
  -1   6  -4   16.80    3.70
   1  -6   4   12.30    4.40
   1  -6   4    8.90    3.20
  -1  -6  -4    7.00    3.00
  -1  -6  -4   10.70    2.30
  -1  -6  -4    8.00    1.90
   1  -6   4    8.60    3.30
   1  -6   4    8.50    3.60
  -1  -6  -4    8.00    2.40
   1  -6   4    4.10    3.70
   1   6   5   -2.60    2.10
   1   6   5   -0.80    2.40
  -1   6  -5    5.10    3.40
  -1   6  -5    4.20    2.90
   1   6   5   -0.20    1.50
   1   6   5    4.60    3.50
   1   6   5    0.50    3.00
  -1   6  -5   -4.20    2.90
   1   6   5    0.90    3.40
  -1   6  -5    1.50    3.80
   1   6   5    1.30    2.30
  -1   6  -5    1.20    2.90
  -1   6  -5    2.60    1.30
  -1   6  -5    4.40    3.40
   1   6   5   -0.60    1.50
  -1  -6  -5    1.50    1.80
  -1  -6  -5   -0.70    1.70
  -1  -6  -5    0.00    1.50
   1  -6   5    1.80    4.00
  -1  -6  -5   -1.70    2.30
   1  -6   5    2.30    3.10
   1  -6   5    1.60    2.90
   1  -6   5   -2.80    3.50
   1  -6   5    7.50    4.20
   1   6   6   63.89    5.60
   1   6   6   65.79    4.00
  -1   6  -6   62.99    3.80
   1   6   6   83.39    8.20
   1   6   6   70.29    7.70
  -1   6  -6   66.59    7.00
  -1   6  -6   72.29    7.10
  -1   6  -6   70.89    7.30
  -1   6  -6   80.59    7.70
   1   6   6   65.49    4.80
  -1   6  -6   82.89    8.90
   1   6   6   64.39    5.50
   1   6   6   69.39    4.10
  -1  -6  -6   83.89    4.40
   1  -6   6   75.99    7.50
   1  -6   6   74.09    7.30
  -1  -6  -6   62.99    6.10
   1  -6   6   88.89    9.30
  -1  -6  -6   67.99    4.90
  -1  -6  -6   67.49    3.50
   1  -6   6   78.39    8.10
   1  -6   6   76.89    8.60
  -1   6  -7   15.60    4.40
  -1   6  -7   20.90    5.50
  -1   6  -7   16.60    4.70
   1   6   7   19.20    3.00
   1   6   7   16.60    3.90
   1   6   7   26.20    5.70
  -1   6  -7   21.00    4.50
   1   6   7   14.90    5.00
  -1   6  -7   15.20    2.60
   1   6   7   10.20    3.30
   1   6   7   18.40    3.50
  -1   6  -7   22.00    4.80
  -1  -6  -7   19.00    4.30
   1  -6   7   23.90    6.70
   1  -6   7   20.30    5.50
   1  -6   7   21.80    5.80
  -1  -6  -7   22.50    3.50
   1  -6   7   10.00    4.40
   1  -6   7    8.10    3.80
  -1   6  -8  684.73   23.40
  -1   6  -8  650.73   23.10
   1   6   8  650.73   23.50
   1   6   8  662.93   18.80
   1   6   8  596.64   19.50
  -1   6  -8  671.63   23.10
   1   6   8  660.23   23.40
  -1   6  -8  685.73   22.10
   1   6   8  692.33   21.80
  -1   6  -8  654.03   24.30
  -1   6  -8  654.23   19.20
  -1  -6  -8  649.83   18.80
  -1  -6  -8  670.73   20.50
   1  -6   8  674.43   25.60
   1  -6   8  639.14   25.30
   1  -6   8  603.74   24.50
   1  -6   8  689.83   23.40
   1  -6   8  678.13   23.50
  -1  -6  -8  689.73   22.20
  -1   6  -9   10.30    4.50
  -1   6  -9    3.90    3.60
  -1   6  -9    2.20    4.00
  -1   6  -9    4.80    2.60
   1   6   9   -0.10    4.50
   1   6   9    8.10    3.60
  -1   6  -9    5.50    4.00
  -1   6  -9   11.50    5.60
   1   6   9    5.30    4.70
   1   6   9    1.20    2.60
   1   6   9    2.60    2.80
  -1  -6  -9    6.70    3.00
  -1  -6  -9    6.40    3.70
   1  -6   9    9.20    6.50
   1  -6   9    9.90    6.00
   1  -6   9    5.80    4.10
  -1  -6  -9    8.20    2.60
   1  -6   9    4.30    4.40
  -1   6 -10  354.26   16.50
  -1   6 -10  381.06   13.30
   1   6  10  368.26   17.00
  -1   6 -10  378.76   15.40
   1   6  10  350.06   12.20
   1   6  10  389.56   17.20
   1   6  10  361.56   14.10
   1   6  10  381.86   14.80
  -1   6 -10  352.86   16.20
  -1  -6 -10  385.16   15.80
   1  -6  10  402.86   20.50
   1  -6  10  382.16   16.90
   1  -6  10  375.06   19.70
  -1  -6 -10  369.06   13.40
  -1  -6 -10  377.56   14.50
   1   6  11   14.10    3.20
  -1   6 -11   31.20    4.40
   1   6  11   20.70    4.30
  -1   6 -11   16.40    5.40
   1   6  11   26.90    6.90
  -1   6 -11   20.60    5.20
   1   6  11   23.60    6.40
  -1   6 -11   10.40    4.90
  -1  -6 -11   19.60    4.40
   1  -6  11   21.30    6.00
  -1  -6 -11    9.40    4.60
   1  -6  11   15.80    7.60
   1  -6  11   18.20    7.40
  -1   6 -12  286.47   15.10
  -1   6 -12  303.37   12.40
   1   6  12  269.47   16.00
  -1   6 -12  261.57   13.00
   1   6  12  279.07   10.70
   1   6  12  286.97   14.80
  -1  -6 -12  302.47   14.70
   1  -6  12  292.67   18.70
  -1  -6 -12  283.67   13.20
   1  -6  12  264.97   19.30
  -1   6 -13   17.40    6.30
   1   6  13   13.10    3.80
   1   6  13   16.40    5.90
  -1   6 -13   18.00    5.50
   1   6  13    8.80    6.10
  -1   6 -13   24.50    4.80
  -1  -6 -13   17.80    4.90
   1  -6  13    0.10    7.80
   1  -6  13   18.40    8.20
  -1   6 -14   40.20    8.00
   1   6  14   50.59    5.60
   1   6  14   47.80    9.20
   1   6  14   50.79    8.10
  -1   6 -14   34.20    5.90
  -1   6 -14   33.00    6.80
   1  -6  14   51.39   11.70
   1  -6  14   40.30   10.30
  -1  -6 -14   47.80    7.00
   1   6  15    8.60    4.30
   1   6  15   -0.80    5.70
  -1   6 -15    5.70    4.70
  -1   6 -15    7.90    6.50
   1   6  15    7.10    7.00
  -1  -6 -15    2.40    4.90
   1  -6  15    3.70    9.70
  -1   6 -16  119.79   13.30
   1   6  16  130.79    9.10
  -1   6 -16  126.39   10.50
   1   6  16  140.79   14.00
   1  -6  16  127.89   17.50
  -1  -6 -16  150.78   11.90
   1  -6  16  127.59   13.70
  -1   6 -17   -3.80    6.50
  -1   6 -17   -1.00    6.40
   1   6  17   -0.80    4.40
   1   6  17   -3.00    7.00
   1  -6  17    0.20    7.70
  -1  -6 -17    3.00    5.70
   1  -6  17    6.90   10.70
   1   7 -17   10.20    7.40
  -1   7  17   10.90    7.80
   1  -7 -17   18.10    6.20
   1  -7 -17    8.40    5.90
  -1  -7  17    1.00   10.80
  -1   7  16   23.40    8.60
  -1   7  16   -0.30    6.90
   1   7 -16    6.50    6.30
   1   7 -16    9.20    6.40
  -1  -7  16   17.60   10.80
   1  -7 -16   11.50    5.70
   1  -7 -16   12.30    6.00
   1   7 -15   26.90    7.30
  -1   7  15    5.10    6.10
  -1   7  15   29.40    8.30
   1   7 -15   16.60    6.00
  -1  -7  15   11.80    9.70
   1  -7 -15   20.00    5.20
   1  -7 -15   29.10    6.40
   1   7 -14   41.10    6.90
  -1   7  14   31.10    8.20
  -1   7  14   42.70    7.90
   1   7 -14   44.80    8.10
   1  -7 -14   49.90    7.20
   1  -7 -14   47.20    6.60
  -1  -7  14   17.30    9.60
   1   7 -13   15.00    5.60
  -1   7  13   15.80    7.10
  -1   7  13   16.60    6.20
   1   7 -13   14.30    5.80
  -1   7  13   12.50    5.70
   1  -7 -13   14.30    4.40
   1  -7 -13   11.20    4.80
  -1  -7  13   16.80    8.50
   1   7 -12   -7.50    3.90
  -1   7  12    0.10    4.70
  -1   7  12    4.50    4.30
   1   7 -12   -6.20    4.00
  -1   7  12    3.00    5.40
   1  -7 -12   -1.40    3.60
   1  -7 -12    0.90    3.00
  -1  -7  12    5.80    7.00
  -1   7  11  140.59   12.70
   1   7 -11  149.79   10.50
  -1   7  11  133.59   11.10
   1   7 -11  152.28   10.90
  -1   7  11  141.69   10.40
  -1  -7  11  155.18   13.70
  -1  -7  11  160.88   14.90
   1  -7 -11  152.98    8.70
   1  -7 -11  140.09    9.80
  -1   7  10   37.10    5.90
   1   7 -10   41.90    6.70
  -1   7  10   32.90    6.90
   1   7 -10   32.30    6.10
  -1   7  10   41.00    6.10
  -1   7  10   41.50    7.70
  -1  -7  10   46.20    8.40
   1  -7 -10   42.50    5.10
  -1  -7  10   39.90    8.60
   1  -7 -10   41.40    5.90
   1   7  -9   97.19   10.30
  -1   7   9   75.19    9.10
   1   7  -9   93.09    8.90
   1   7  -9   99.69    8.90
  -1   7   9   92.29    9.60
  -1   7   9  102.29    8.70
  -1   7   9   82.89    7.70
   1   7  -9   83.49    9.10
   1  -7  -9   87.59    6.40
   1  -7  -9   87.89    7.50
  -1  -7   9   97.99   10.60
  -1  -7   9   83.69   10.00
  -1  -7   9   89.19    9.20
  -1   7   8   40.70    6.60
  -1   7   8   53.59    7.50
  -1   7   8   47.60    4.40
   1   7  -8   49.50    7.30
   1   7  -8   51.49    8.10
  -1   7   8   49.99    5.20
  -1   7   8   54.79    6.20
   1   7  -8   46.60    6.60
   1   7  -8   47.20    5.70
   1   7  -8   45.80    6.40
  -1   7   8   43.80    7.20
   1  -7  -8   47.00    5.70
  -1  -7   8   37.80    7.60
   1  -7  -8   49.70    4.90
  -1  -7   8   50.09    6.90
  -1  -7   8   37.20    7.00
  -1   7   7   73.29    6.20
  -1   7   7   81.79    8.10
   1   7  -7   94.59    8.80
   1   7  -7   64.99    7.30
   1   7  -7   97.09   10.20
   1   7  -7   76.99    8.00
   1   7  -7   80.19    7.90
  -1   7   7   75.89    7.10
   1   7  -7   81.09    7.30
  -1   7   7   73.59    8.60
   1  -7  -7   77.59    5.30
  -1  -7   7   65.09    8.60
  -1  -7   7   74.39    8.80
  -1  -7   7   93.49   11.50
   1  -7  -7   82.59    7.90
  -1  -7   7   79.39    8.40
   1  -7  -7   79.29    7.10
  -1   7   6   46.30    3.50
  -1   7   6   52.89    3.60
   1   7  -6   46.20    5.60
  -1   7   6   37.10    6.10
   1   7  -6   53.79    6.80
  -1   7   6   43.10    5.00
   1   7  -6   36.80    5.70
  -1   7   6   36.80    4.10
  -1   7   6   26.40    4.30
  -1   7   6   46.90    6.40
   1   7  -6   37.60    5.40
   1   7  -6   42.00    5.90
   1   7  -6   42.70    7.00
   1  -7  -6   42.90    6.20
  -1  -7   6   43.10    6.00
  -1  -7   6   43.70    6.80
  -1  -7   6   42.90    6.10
   1  -7  -6   54.29    4.10
   1  -7  -6   53.39    3.60
  -1  -7   6   41.10    6.80
   1  -7  -6   44.70    5.20
   1   7  -5  184.28   10.30
   1   7  -5  181.28    9.50
  -1   7   5  169.68    9.70
  -1   7   5  169.98    7.10
  -1   7   5  180.48    8.30
   1   7  -5  197.58   10.50
   1   7  -5  178.08    9.80
  -1   7   5  178.08   11.10
  -1   7   5  182.38    7.20
   1   7  -5  183.18    9.80
   1   7  -5  163.18   11.20
  -1   7   5  185.28   10.20
  -1   7   5  183.18    8.60
   1  -7  -5  196.58   10.80
  -1  -7   5  162.88    9.80
   1  -7  -5  176.38    7.20
   1  -7  -5  164.78    6.60
  -1  -7   5  170.88   10.90
   1  -7  -5  158.18    6.90
   1  -7  -5  176.98    9.00
  -1  -7   5  192.68   11.80
  -1  -7   5  164.58    9.90
  -1   7   4   16.20    2.90
   1   7  -4   20.60    4.20
   1   7  -4   16.80    4.50
  -1   7   4   20.50    3.90
   1   7  -4   21.40    4.80
   1   7  -4   13.50    4.30
   1   7  -4   20.00    5.40
  -1   7   4   10.50    4.20
  -1   7   4   19.30    5.40
   1   7  -4   14.30    3.80
  -1   7   4   21.90    3.20
  -1   7   4   17.60    3.30
   1  -7  -4   24.70    4.30
  -1  -7   4    9.30    4.00
   1  -7  -4   19.60    4.70
  -1  -7   4   14.90    4.00
   1  -7  -4   16.40    2.90
  -1  -7   4   29.80    5.60
   1  -7  -4   26.10    3.40
  -1  -7   4   15.70    4.30
   1   7  -3  177.38   10.00
  -1   7   3  169.48    7.90
   1   7  -3  178.58   10.60
   1   7  -3  172.58    9.70
   1   7  -3  177.98    9.30
  -1   7   3  169.28    7.80
  -1   7   3  181.68    9.10
   1   7  -3  164.88    8.70
  -1   7   3  170.88    9.70
  -1   7   3  183.68    8.10
   1   7  -3  167.18    9.90
  -1   7   3  177.28   10.60
  -1  -7   3  166.48   10.40
  -1  -7   3  179.08    9.60
   1  -7  -3  174.38    8.70
  -1  -7   3  187.78    9.90
   1  -7  -3  181.38    7.90
   1  -7  -3  176.78   10.40
   1  -7  -3  171.68    7.80
  -1  -7   3  169.68   10.70
  -1   7   2  173.28    9.70
  -1   7   2  169.78   10.40
   1   7  -2  162.28    8.80
   1   7  -2  187.48   10.00
   1   7  -2  179.98    9.40
  -1   7   2  185.68    8.30
   1   7  -2  191.98   10.70
   1   7  -2  188.88   10.20
  -1   7   2  160.98    8.00
  -1   7   2  170.48    8.10
  -1   7   2  185.58    9.50
   1   7  -2  163.18    8.60
  -1  -7   2  166.48    9.90
  -1  -7   2  172.28   10.30
   1  -7  -2  181.98    8.30
   1  -7  -2  162.58    8.80
   1  -7  -2  172.78   10.20
  -1  -7   2  170.88    9.20
  -1  -7   2  186.68    9.40
   1  -7  -2  165.78    8.00
   1   7  -1  408.76   13.60
  -1   7   1  415.96   14.60
  -1   7   1  410.56   15.90
   1   7  -1  403.76   16.00
   1   7  -1  419.36   16.30
  -1   7   1  420.96   14.20
  -1   7   1  395.46   14.40
  -1   7   1  418.56   16.60
   1   7  -1  422.36   15.20
  -1   7   1  427.76   15.80
   1   7  -1  412.06   16.00
   1   7  -1  431.36   14.50
  -1  -7   1  415.76   15.10
   1  -7  -1  407.36   14.60
   1  -7  -1  412.16   15.10
  -1  -7   1  419.86   16.20
   1  -7  -1  405.76   16.70
   1  -7  -1  411.76   14.50
  -1  -7   1  410.86   15.10
  -1  -7   1  403.46   16.70
   1   7   0   17.20    3.60
  -1   7   0   12.00    3.00
  -1   7   0   17.80    3.70
   1   7   0   15.80    3.00
  -1   7   0   20.70    4.40
  -1   7   0   20.80    3.60
  -1   7   0   13.80    4.50
  -1   7   0   20.30    4.60
   1   7   0   21.60    4.90
  -1   7   0   11.00    4.10
   1   7   0   15.00    3.30
   1   7   0   22.60    4.50
   1   7   0   24.80    4.70
  -1  -7   0   16.30    4.00
   1  -7   0   21.60    3.90
  -1  -7   0   17.20    3.60
   1  -7   0   19.40    4.00
   1  -7   0   10.20    4.00
  -1  -7   0   17.30    4.50
   1  -7   0   14.90    3.50
  -1  -7   0   14.40    3.50
   1   7   1  428.16   17.50
   1   7   1  436.16   15.30
  -1   7  -1  448.16   17.10
   1   7   1  467.75   14.30
   1   7   1  467.95   15.50
   1   7   1  455.65   17.00
   1   7   1  456.85   16.40
  -1   7  -1  435.76   15.40
  -1   7  -1  456.05   17.20
  -1   7  -1  480.35   17.70
  -1   7  -1  435.36   16.00
  -1   7  -1  454.95   16.40
   1  -7   1  458.65   16.30
   1  -7   1  426.36   17.60
  -1  -7  -1  441.66   15.30
  -1  -7  -1  467.95   16.80
   1  -7   1  441.36   16.50
   1  -7   1  444.56   16.00
  -1  -7  -1  446.86   17.60
  -1  -7  -1  493.75   15.80
   1   7   2    4.80    2.40
   1   7   2    4.10    2.40
   1   7   2    6.60    2.20
   1   7   2    3.90    3.10
  -1   7  -2    2.60    2.40
  -1   7  -2    8.20    3.90
  -1   7  -2    3.50    3.10
  -1   7  -2   -0.70    3.40
   1   7   2    8.10    4.40
  -1   7  -2    6.80    3.80
  -1   7  -2    7.20    3.60
   1   7   2    7.70    3.70
   1  -7   2    1.10    3.60
  -1  -7  -2    4.30    3.00
   1  -7   2    2.30    3.50
  -1  -7  -2    0.80    2.10
   1  -7   2    6.00    3.20
   1  -7   2    6.10    2.90
  -1  -7  -2    4.70    2.70
  -1  -7  -2    7.30    3.50
  -1   7  -3   88.49    7.90
   1   7   3   88.29    8.50
  -1   7  -3   80.49    7.10
   1   7   3   80.59    6.30
   1   7   3   92.09    8.00
   1   7   3   79.69    5.30
  -1   7  -3   86.39    6.80
  -1   7  -3   76.39    7.60
   1   7   3   81.89    5.50
  -1   7  -3   91.89    8.90
  -1   7  -3   93.99    8.10
  -1  -7  -3   87.29    7.20
   1  -7   3   82.69    7.70
   1  -7   3   87.39    6.90
  -1  -7  -3   84.39    5.30
  -1  -7  -3   96.09    5.90
   1  -7   3   87.09    8.20
  -1  -7  -3   84.09    7.40
   1  -7   3   84.59    8.00
  -1  -7  -3   56.59    5.60
  -1   7  -4   22.60    4.70
  -1   7  -4   19.30    4.70
   1   7   4   21.80    3.10
   1   7   4   10.60    4.80
   1   7   4   15.70    3.10
  -1   7  -4   23.20    5.60
  -1   7  -4   22.40    4.50
   1   7   4   22.20    3.10
  -1   7  -4   22.70    4.50
  -1   7  -4   24.00    5.00
   1   7   4   21.60    4.60
  -1  -7  -4   25.70    3.00
   1  -7   4   29.30    5.30
   1  -7   4   13.70    4.20
   1  -7   4   26.50    5.00
  -1  -7  -4   19.90    4.10
  -1  -7  -4   23.60    3.50
  -1  -7  -4   20.50    4.80
   1  -7   4   27.40    5.70
  -1   7  -5  188.08   10.60
  -1   7  -5  192.18   10.80
   1   7   5  205.98    7.90
  -1   7  -5  205.68   12.30
   1   7   5  195.38    9.00
   1   7   5  179.08   11.70
  -1   7  -5  191.78   11.00
   1   7   5  189.28   10.50
  -1   7  -5  198.88   11.10
   1   7   5  200.38   11.60
  -1   7  -5  191.48   10.10
   1   7   5  194.08    8.60
   1  -7   5  212.08   11.50
  -1  -7  -5  195.88    7.90
   1  -7   5  206.18   12.50
   1  -7   5  189.08   10.80
  -1  -7  -5  204.58   10.40
  -1  -7  -5  202.98    8.10
   1  -7   5  189.98   11.60
   1   7   6   76.19    5.80
  -1   7  -6   91.29    8.60
  -1   7  -6   83.59   11.30
   1   7   6   65.29    8.20
   1   7   6   60.39    5.60
   1   7   6   74.39    4.60
  -1   7  -6   77.09    7.70
  -1   7  -6   96.89    8.90
   1   7   6   86.49    9.20
  -1   7  -6   75.19    9.00
   1  -7   6   55.19    7.60
  -1  -7  -6   74.49    4.80
  -1  -7  -6   86.09    7.80
   1  -7   6   68.79    8.60
  -1  -7  -6   66.49    5.20
   1  -7   6   79.39    7.90
   1   7   7  434.66   18.60
  -1   7  -7  440.16   18.10
  -1   7  -7  388.36   17.00
  -1   7  -7  429.16   19.00
   1   7   7  442.16   12.70
   1   7   7  412.66   14.10
   1   7   7  446.96   16.90
  -1   7  -7  448.26   17.50
   1   7   7  441.36   18.70
  -1  -7  -7  435.96   16.80
  -1  -7  -7  433.56   14.60
   1  -7   7  428.86   17.90
  -1  -7  -7  457.35   12.80
   1  -7   7  428.86   18.80
   1  -7   7  393.56   19.70
   1   7   8  123.59    9.10
   1   7   8  131.09   10.50
  -1   7  -8  128.59   10.20
   1   7   8  125.19   10.60
  -1   7  -8  140.49   10.30
  -1   7  -8  142.49   12.80
   1   7   8  110.19    6.70
  -1   7  -8  121.99    9.60
   1  -7   8  117.49   12.00
   1  -7   8  129.39   12.00
  -1  -7  -8  128.59    9.00
  -1  -7  -8  126.39    7.50
   1  -7   8  111.89    9.50
  -1   7  -9  275.77   13.90
   1   7   9  280.07   10.70
   1   7   9  294.57   15.40
   1   7   9  295.27   13.40
   1   7   9  282.27   15.00
  -1   7  -9  310.27   15.10
   1  -7   9  287.87   17.10
  -1  -7  -9  297.57   12.10
   1  -7   9  280.47   17.40
  -1  -7  -9  307.37   14.00
   1   7  10   65.99    8.60
   1   7  10   72.89    7.30
  -1   7 -10   77.99    8.40
   1   7  10   88.99    6.00
   1   7  10   86.39   10.30
  -1   7 -10   89.69    9.70
  -1  -7 -10   83.89    6.90
  -1  -7 -10   69.49    8.00
   1  -7  10   67.49   10.70
  -1   7 -11  309.87   15.10
   1   7  11  308.47   16.20
   1   7  11  281.67   13.70
  -1   7 -11  304.37   16.40
   1   7  11  318.57   11.60
   1   7  11  331.67   17.10
  -1  -7 -11  323.47   15.80
  -1  -7 -11  327.27   13.80
   1  -7  11  313.87   19.90
   1   7  12   35.30    7.80
  -1   7 -12   38.70    7.90
  -1   7 -12   39.10    7.00
   1   7  12   46.10    8.30
   1   7  12   47.70    5.10
   1  -7  12   41.20   10.90
  -1  -7 -12   39.90    6.90
  -1  -7 -12   47.60    6.40
   1   7  13  164.28   13.30
   1   7  13  161.38   12.70
  -1   7 -13  147.19   13.10
  -1   7 -13  141.69   10.90
   1   7  13  129.19    8.20
  -1  -7 -13  145.09   11.40
   1  -7  13  108.79   15.30
  -1  -7 -13  145.99   10.40
   1   7  14   21.30    4.80
   1   7  14   15.00    7.20
  -1   7 -14   21.70    7.50
   1   7  14   26.90    8.00
  -1   7 -14   23.20    6.20
   1  -7  14   15.60   10.50
  -1  -7 -14   27.50    6.80
  -1  -7 -14   24.90    6.00
  -1   7 -15  124.19   13.20
   1   7  15   91.99   11.60
   1   7  15   91.29   11.10
   1   7  15   89.09    7.90
  -1  -7 -15  103.59   10.30
   1  -7  15  102.29   16.20
  -1  -7 -15   97.99   10.90
  -1   7 -16   26.10    8.60
   1   7  16   21.00    8.00
   1   7  16   19.00    5.00
  -1  -7 -16   16.10    6.50
   1  -7  16    3.20   10.80
  -1  -7 -16   11.80    6.50
  -1   8  16   -2.70    7.10
  -1   8  16    1.40    7.60
   1   8 -16   -5.60    6.50
   1   8 -16    5.30    7.40
  -1  -8  16  -13.00    9.70
   1  -8 -16    1.00    5.30
  -1   8  15  174.28   16.00
   1   8 -15  123.89   12.20
  -1   8  15  161.68   14.10
   1   8 -15  163.28   14.30
   1  -8 -15  141.29   12.50
  -1  -8  15  124.29   16.90
   1   8 -14   15.50    6.50
  -1   8  14   19.30    6.90
   1   8 -14   16.10    6.90
  -1   8  14   15.60    7.30
  -1  -8  14   12.30    9.30
   1  -8 -14   10.00    5.20
   1   8 -13  162.88   13.40
  -1   8  13  162.98   13.90
  -1   8  13  177.88   13.40
   1   8 -13  166.78   12.40
  -1  -8  13  161.48   16.80
   1  -8 -13  166.18   11.80
  -1   8  12   40.10    7.10
  -1   8  12   28.40    7.20
  -1   8  12   45.90    8.70
   1   8 -12   31.20    7.10
   1   8 -12   33.70    7.40
   1  -8 -12   36.90    6.40
  -1  -8  12   32.90    9.40
   1   8 -11   22.40    6.60
   1   8 -11   27.10    6.80
  -1   8  11   42.00    8.10
  -1   8  11   42.40    7.10
  -1   8  11   43.50    8.50
  -1  -8  11   49.10    9.50
   1  -8 -11   39.80    6.40
  -1  -8  11   40.50    9.30
   1   8 -10   38.30    6.90
  -1   8  10   31.90    6.40
  -1   8  10   36.90    7.60
  -1   8  10   48.40    8.40
   1   8 -10   41.70    7.30
  -1  -8  10   45.00    9.00
   1  -8 -10   46.00    6.50
  -1  -8  10   29.80    8.50
   1   8  -9  113.49    9.80
   1   8  -9  126.59   13.00
  -1   8   9  118.89   10.10
  -1   8   9  106.49   11.40
   1   8  -9  116.19    9.70
  -1  -8   9  120.19   12.00
  -1  -8   9  102.59   12.20
   1  -8  -9  115.09    8.90
   1  -8  -9  128.29   10.60
   1   8  -8   34.90    7.60
   1   8  -8   33.70    6.80
   1   8  -8   40.30    5.60
   1   8  -8   30.90    6.40
   1   8  -8   33.10    6.20
  -1   8   8   33.20    7.10
  -1   8   8   27.10    6.10
  -1   8   8   39.50    4.70
  -1  -8   8   30.50    7.30
   1  -8  -8   34.60    5.70
  -1  -8   8   25.20    7.20
   1  -8  -8   40.20    7.00
  -1  -8   8   46.60    7.30
  -1   8   7   55.79    7.10
  -1   8   7   85.49    9.60
   1   8  -7   59.09    7.90
   1   8  -7   76.29    8.30
   1   8  -7   76.39    9.70
  -1   8   7   64.29    6.00
  -1   8   7   66.09    8.20
   1   8  -7   65.99    8.00
   1   8  -7   76.79    7.60
  -1  -8   7   73.29    8.90
   1  -8  -7   55.19    7.80
  -1  -8   7   69.49    9.10
  -1  -8   7   66.99    9.40
   1  -8  -7   63.39    6.80
   1   8  -6  141.29    9.50
   1   8  -6  118.69    9.90
   1   8  -6  125.29    9.80
  -1   8   6  142.19    7.90
  -1   8   6  129.39    8.50
  -1   8   6  132.39    8.20
  -1   8   6  125.99   10.80
   1   8  -6  126.59    9.50
   1   8  -6  124.09   11.60
  -1   8   6  133.29   10.40
   1  -8  -6  127.89    8.70
  -1  -8   6  145.59   11.50
   1  -8  -6  137.89   10.30
  -1  -8   6  132.49   11.20
  -1  -8   6  133.89   11.00
   1   8  -5  261.47   14.50
  -1   8   5  247.68   11.00
   1   8  -5  252.67   13.20
  -1   8   5  251.47   11.20
   1   8  -5  259.87   13.40
   1   8  -5  272.57   12.40
   1   8  -5  260.37   12.70
  -1   8   5  253.97   14.30
  -1  -8   5  231.58   14.20
   1  -8  -5  253.07   11.90
  -1  -8   5  250.27   16.80
   1  -8  -5  229.78   13.20
  -1  -8   5  236.98   13.90
   1   8  -4  217.68   11.90
  -1   8   4  200.58   12.60
  -1   8   4  194.38   10.40
  -1   8   4  216.98   12.10
   1   8  -4  211.88   11.80
   1   8  -4  229.48   11.10
   1   8  -4  215.08   13.00
   1   8  -4  202.48   11.40
   1  -8  -4  208.48   10.60
   1  -8  -4  225.68   12.50
  -1  -8   4  215.98   12.70
  -1  -8   4  205.78   12.70
   1   8  -3  340.87   14.10
   1   8  -3  354.36   18.30
   1   8  -3  381.26   15.80
  -1   8   3  347.77   13.00
  -1   8   3  338.07   14.10
  -1   8   3  333.77   16.10
   1   8  -3  356.86   16.50
  -1   8   3  336.37   15.20
   1   8  -3  333.77   15.10
  -1  -8   3  319.47   15.90
   1  -8  -3  341.97   16.00
  -1  -8   3  331.47   16.00
   1  -8  -3  347.27   14.20
  -1   8   2  156.78    9.90
   1   8  -2  166.88   10.90
  -1   8   2  162.08    8.30
  -1   8   2  144.89    9.70
   1   8  -2  149.59    8.70
   1   8  -2  167.18    8.30
   1   8  -2  165.98   11.10
   1   8  -2  171.48   10.50
  -1   8   2  152.88   10.90
  -1  -8   2  156.98   10.40
   1  -8  -2  159.18   10.70
  -1  -8   2  170.18   11.00
   1  -8  -2  170.78    9.60
  -1   8   1    9.30    4.40
   1   8  -1   10.30    4.80
   1   8  -1    8.70    3.00
  -1   8   1   12.40    4.70
  -1   8   1    6.60    4.10
   1   8  -1   11.20    4.60
   1   8  -1   12.90    3.60
  -1   8   1   12.50    3.20
   1   8  -1   14.40    4.50
  -1  -8   1    8.50    4.20
   1  -8  -1   10.20    4.50
  -1  -8   1   10.60    4.30
   1  -8  -1    7.70    3.80
   1   8   0    3.80    3.90
  -1   8   0   -1.00    3.90
  -1   8   0   -0.40    2.30
  -1   8   0   -0.20    3.50
   1   8   0    2.50    2.00
   1   8   0   -2.50    3.50
  -1   8   0    2.20    3.90
   1   8   0    3.30    4.10
   1  -8   0    1.60    3.20
  -1  -8   0    0.70    3.50
  -1  -8   0   -1.00    3.40
   1  -8   0   -2.20    3.20
   1   8   1   27.80    3.60
  -1   8  -1   20.90    5.40
  -1   8  -1   19.20    5.40
  -1   8  -1   29.90    4.40
  -1   8  -1   22.80    4.90
  -1   8  -1   14.80    4.90
   1   8   1   28.80    5.70
   1   8   1   27.80    6.00
   1   8   1   26.20    5.10
  -1  -8  -1   23.30    4.90
   1  -8   1   22.40    5.40
   1  -8   1   27.80    5.40
  -1  -8  -1   17.70    5.00
  -1   8  -2   44.80    5.40
   1   8   2   43.10    7.10
  -1   8  -2   47.70    6.70
   1   8   2   47.70    4.50
   1   8   2   39.40    6.30
  -1   8  -2   52.39    7.30
   1   8   2   52.69    6.40
  -1   8  -2   34.60    5.60
  -1   8  -2   41.90    6.50
   1  -8   2   42.30    6.60
   1  -8   2   40.00    6.90
  -1  -8  -2   47.70    7.00
  -1  -8  -2   38.50    5.70
  -1   8  -3  125.89    9.40
  -1   8  -3  118.79   10.90
  -1   8  -3  121.89    9.30
   1   8   3  129.29   10.20
   1   8   3  119.09    8.20
  -1   8  -3  113.99    9.00
   1   8   3  112.39    8.70
  -1  -8  -3  113.39    8.50
   1  -8   3  110.89    9.80
   1  -8   3  129.49   10.40
  -1  -8  -3  106.29    9.40
  -1   8  -4  354.56   15.90
   1   8   4  353.16   14.30
  -1   8  -4  392.26   20.20
   1   8   4  406.46   17.60
   1   8   4  386.66   16.00
  -1   8  -4  364.96   15.80
  -1   8  -4  399.06   16.10
  -1   8  -4  373.06   17.60
   1  -8   4  376.26   18.00
  -1  -8  -4  344.47   16.50
   1  -8   4  374.76   16.70
  -1  -8  -4  366.36   15.60
  -1   8  -5   55.49    6.90
  -1   8  -5   45.30    7.10
   1   8   5   49.30    7.60
  -1   8  -5   43.20    6.30
  -1   8  -5   41.90    6.60
   1   8   5   40.90    6.20
   1   8   5   37.80    5.20
  -1   8  -5   32.70    7.00
   1  -8   5   43.60    7.30
  -1  -8  -5   53.29    6.70
   1  -8   5   40.00    6.90
  -1  -8  -5   43.80    6.80
  -1   8  -6  161.38   11.00
  -1   8  -6  181.38   11.70
  -1   8  -6  210.28   13.80
  -1   8  -6  189.68   12.80
   1   8   6  172.88   12.00
   1  -8   6  157.58   12.30
   1  -8   6  171.88   13.00
  -1  -8  -6  167.68   11.70
  -1  -8  -6  186.88   10.90
   1   8   7   98.89   10.80
   1   8   7  100.59   10.40
  -1   8  -7   99.89   10.00
  -1   8  -7  110.69   11.10
   1   8   7   81.79    7.00
  -1   8  -7   92.59    9.70
  -1   8  -7   87.89    9.10
   1   8   7  101.69    8.90
  -1  -8  -7   90.29    8.80
   1  -8   7   81.09    9.50
   1  -8   7   83.39   10.90
  -1   8  -8  104.09    9.90
   1   8   8  117.39    7.70
  -1   8  -8  129.79   10.70
   1   8   8  134.49   11.50
  -1   8  -8  124.39   12.90
   1   8   8  127.59   10.80
   1   8   8  113.59    9.80
   1  -8   8  133.09   12.70
  -1  -8  -8  101.69    9.20
   1  -8   8  137.09   13.20
  -1   8  -9   59.99    8.30
   1   8   9   60.39    9.30
   1   8   9   51.19    7.10
   1   8   9   63.59    8.90
   1   8   9   63.39    6.00
  -1   8  -9   57.09    7.70
  -1  -8  -9   46.70    6.90
   1  -8   9   49.00    9.20
   1  -8   9   53.99    9.60
   1   8  10   61.09    9.40
   1   8  10   55.79    7.40
   1   8  10   81.39   10.50
  -1   8 -10   59.59    9.30
  -1   8 -10   60.29    8.30
   1   8  10   65.49    6.10
  -1  -8 -10   81.79    8.80
   1  -8  10   75.59   11.30
   1   8  11   24.50    4.50
   1   8  11    9.90    6.00
  -1   8 -11   13.40    5.80
  -1   8 -11   24.90    6.80
   1   8  11   23.80    7.30
   1  -8  11   34.20    9.50
  -1  -8 -11   17.20    5.20
   1   8  12  106.29   12.20
  -1   8 -12   92.69   10.20
  -1   8 -12  107.29   11.90
   1   8  12  118.49    7.70
   1   8  12  128.99   13.70
  -1  -8 -12  106.39   10.30
   1  -8  12  117.79   15.20
   1   8  13    4.00    6.20
   1   8  13    6.20    4.00
  -1   8 -13   -3.40    5.30
  -1   8 -13    7.40    6.60
   1   8  13    3.80    6.70
   1  -8  13   -0.10    9.10
  -1  -8 -13   11.00    5.60
   1   8  14  145.39   13.90
  -1   8 -14  156.58   14.90
   1   8  14  148.99   14.80
  -1   8 -14  112.19   11.20
  -1  -8 -14  137.09   12.10
   1  -8  14  131.19   17.80
   1   8  15    3.00    7.00
   1   8  15    4.70    4.20
  -1   8 -15   -8.40    6.30
   1   8  15    5.90    7.80
   1  -8  15  -21.50    9.10
  -1  -8 -15    4.10    5.40
  -1   9  14  275.57   17.60
  -1   9  14  242.78   17.00
   1   9 -14  245.68   16.80
  -1  -9  14  253.37   22.10
   1  -9 -14  225.08   14.80
   1   9 -13    1.80    5.70
  -1   9  13    5.80    7.30
   1   9 -13    6.90    6.70
   1  -9 -13    7.20    5.20
  -1  -9  13  -12.10    8.10
   1  -9 -13    8.10    5.60
   1   9 -12  295.07   17.60
   1   9 -12  281.37   16.30
  -1   9  12  275.47   16.10
  -1   9  12  297.77   17.90
   1  -9 -12  282.87   17.10
  -1  -9  12  301.77   21.40
   1  -9 -12  306.47   15.80
  -1   9  11   10.50    4.20
   1   9 -11    9.30    6.40
  -1   9  11    7.40    6.20
  -1   9  11   15.50    6.30
   1   9 -11   32.30    7.10
  -1  -9  11    3.30    7.30
   1  -9 -11   22.60    6.00
   1  -9 -11    8.70    6.40
  -1  -9  11    4.70    7.90
  -1   9  10   45.40    5.90
   1   9 -10   50.49    8.60
   1   9 -10   41.20    7.90
  -1   9  10   57.69    8.30
  -1   9  10   56.09    9.70
  -1  -9  10   28.20    9.10
   1  -9 -10   48.10    8.40
   1  -9 -10   43.40    6.90
  -1  -9  10   45.50   10.00
   1   9  -9   15.60    6.00
  -1   9   9    5.30    3.90
  -1   9   9    3.80    5.10
   1   9  -9   -1.50    4.80
  -1   9   9    5.90    5.20
   1  -9  -9   14.80    5.70
  -1  -9   9   15.40    6.90
   1  -9  -9    6.40    4.30
  -1  -9   9    8.80    6.50
   1   9  -8   50.19    9.20
   1   9  -8   30.40    6.90
  -1   9   8   37.70    7.20
  -1   9   8   48.80    6.00
   1   9  -8   43.70    7.60
   1   9  -8   41.40    6.60
  -1   9   8   59.69    9.30
   1  -9  -8   44.30    8.10
   1  -9  -8   47.40    6.80
  -1  -9   8   42.30    8.70
  -1  -9   8   46.90    9.20
   1   9  -7  127.29   12.90
   1   9  -7  112.09   10.00
   1   9  -7  111.79   10.60
  -1   9   7   99.99    8.10
   1   9  -7  112.09   10.60
  -1   9   7  121.59   11.80
  -1   9   7  110.79   10.70
  -1  -9   7  118.19   12.30
  -1  -9   7   85.59   11.00
   1  -9  -7  110.29    9.20
   1  -9  -7  113.49   10.50
  -1   9   6  356.26   17.30
   1   9  -6  377.06   19.10
  -1   9   6  349.37   18.00
   1   9  -6  365.56   17.40
   1   9  -6  385.86   16.60
   1   9  -6  381.46   16.60
  -1   9   6  375.76   15.30
  -1  -9   6  405.96   19.20
   1  -9  -6  366.36   15.80
  -1  -9   6  358.16   19.10
   1  -9  -6  369.26   18.10
   1   9  -5   35.00    7.70
   1   9  -5   30.30    6.00
  -1   9   5   34.30    5.80
  -1   9   5   38.80    7.50
   1   9  -5   40.10    6.90
   1   9  -5   25.40    6.00
   1  -9  -5   33.40    6.90
  -1  -9   5   18.20    6.30
   1  -9  -5   28.30    5.30
  -1  -9   5   22.90    6.40
  -1   9   4  426.36   18.30
   1   9  -4  441.46   18.80
   1   9  -4  427.06   19.60
   1   9  -4  448.66   17.50
  -1   9   4  408.36   16.90
   1   9  -4  426.76   18.10
  -1   9   4  391.76   18.80
  -1  -9   4  420.96   19.60
   1  -9  -4  434.06   17.50
  -1  -9   4  404.86   19.30
   1  -9  -4  436.36   19.50
   1   9  -3   33.00    4.90
  -1   9   3   34.10    7.10
  -1   9   3   27.90    4.40
   1   9  -3   29.80    7.10
   1   9  -3   39.20    6.80
  -1   9   3   25.80    6.10
   1   9  -3   27.70    5.40
  -1   9   3   29.10    5.90
   1   9  -3   21.20    5.70
  -1  -9   3   33.60    7.00
   1  -9  -3   30.00    5.50
   1  -9  -3   39.60    7.10
  -1  -9   3   34.50    7.00
  -1   9   2  133.89   11.00
   1   9  -2  137.79    7.90
  -1   9   2  130.09   10.10
  -1   9   2  145.59   10.40
  -1   9   2  138.79    8.20
   1   9  -2  128.49   10.70
   1   9  -2  134.29   11.40
   1   9  -2  123.09    8.70
   1   9  -2  121.49   10.20
  -1  -9   2  161.38   11.50
   1  -9  -2  136.89    9.80
   1  -9  -2  138.39   11.20
  -1  -9   2  155.78   11.50
  -1   9   1   19.40    5.10
   1   9  -1   18.70    5.80
  -1   9   1   27.50    6.10
   1   9  -1   21.50    6.10
  -1   9   1   23.20    6.10
  -1   9   1   22.10    4.00
   1   9  -1   31.60    4.20
   1   9  -1   17.40    5.50
   1  -9  -1   30.70    5.70
  -1  -9   1   27.40    5.90
  -1  -9   1   19.10    5.60
   1  -9  -1   22.80    5.90
  -1   9   0    7.60    4.90
   1   9   0    6.90    5.00
  -1   9   0   13.50    5.40
   1   9   0    5.30    4.90
  -1   9   0    7.00    4.90
   1   9   0    7.30    4.90
  -1   9   0   15.50    3.60
   1  -9   0    2.70    4.00
  -1  -9   0    9.50    4.80
   1  -9   0   13.90    5.40
  -1  -9   0    6.20    4.70
  -1   9  -1   52.19    8.10
  -1   9  -1   54.59    6.80
  -1   9  -1   48.90    7.50
   1   9   1   46.00    7.00
   1   9   1   46.50    7.00
  -1   9  -1   40.10    5.40
  -1   9  -1   41.00    6.90
   1   9   1   50.99    8.00
  -1  -9  -1   40.50    6.60
   1  -9   1   38.90    7.40
   1  -9   1   51.49    7.50
  -1  -9  -1   39.60    6.90
   1   9   2   66.79    7.90
  -1   9  -2   74.79    8.90
  -1   9  -2   72.59    6.90
   1   9   2   77.29    9.40
  -1   9  -2   54.09    8.00
  -1   9  -2   66.79    7.90
   1   9   2   70.09    7.90
  -1   9  -2   56.59    8.40
  -1  -9  -2   65.49    8.50
  -1  -9  -2   80.19    8.40
   1  -9   2   54.89    8.10
   1  -9   2   79.89    8.80
  -1   9  -3   37.20    6.50
  -1   9  -3   40.20    7.80
   1   9   3   45.70    6.80
  -1   9  -3   41.70    5.80
  -1   9  -3   49.80    7.80
   1   9   3   40.00    7.40
   1   9   3   54.19    7.40
  -1   9  -3   40.60    6.90
   1  -9   3   39.10    7.10
  -1  -9  -3   35.20    6.80
   1  -9   3   38.10    7.40
  -1  -9  -3   44.40    6.70
   1   9   4  115.99    9.20
   1   9   4  130.39   11.30
  -1   9  -4  133.19   10.70
  -1   9  -4  124.09   12.10
   1   9   4  138.69   12.60
  -1   9  -4  121.79   10.00
  -1   9  -4  136.59   10.60
  -1  -9  -4  108.19   10.50
   1  -9   4  125.69   12.60
  -1  -9  -4  126.89    9.70
   1  -9   4  124.69   11.30
  -1   9  -5   81.29    8.70
  -1   9  -5   92.09    9.90
   1   9   5   78.59    7.70
   1   9   5   87.39    9.20
  -1   9  -5   79.89    9.40
  -1   9  -5   73.39    9.90
   1   9   5   78.19    9.60
  -1  -9  -5   76.89    8.20
  -1  -9  -5   72.99    9.20
   1  -9   5   69.49    9.30
   1  -9   5   76.59   10.10
  -1   9  -6   90.99    9.70
  -1   9  -6   81.49    9.20
   1   9   6   72.49    9.40
   1   9   6   88.09    7.90
   1   9   6   79.99    9.10
  -1   9  -6   74.49   10.10
   1  -9   6   88.39   10.70
  -1  -9  -6   88.79    9.10
  -1  -9  -6   86.69    9.90
   1  -9   6   85.59   10.30
   1   9   7    2.30    3.50
   1   9   7    1.00    5.10
   1   9   7    1.30    4.70
  -1   9  -7   -2.50    4.70
  -1   9  -7   -6.00    5.20
  -1   9  -7   -3.10    4.30
  -1  -9  -7   -3.40    4.30
  -1  -9  -7    2.30    4.10
   1  -9   7    4.30    5.50
   1  -9   7    2.00    6.20
   1   9   8   41.50    8.00
  -1   9  -8   37.40    7.60
   1   9   8   41.00    5.80
  -1   9  -8   36.00    7.10
   1   9   8   29.40    6.90
  -1   9  -8   33.50   10.00
   1  -9   8   33.40    9.20
  -1  -9  -8   34.10    7.70
  -1  -9  -8   37.10    6.50
   1  -9   8   29.60    8.30
   1   9   9   18.30    7.20
  -1   9  -9   17.90    6.70
   1   9   9    9.00    5.70
  -1   9  -9    9.20    5.50
  -1  -9  -9   20.90    5.90
   1  -9   9   16.60    7.40
  -1  -9  -9   13.70    5.90
   1  -9   9   17.40    7.20
   1   9  10   62.79    6.70
  -1   9 -10   53.79    8.30
  -1   9 -10   59.99    9.80
   1   9  10   41.70    7.60
   1   9  10   64.59    9.90
   1   9  10   69.39   10.40
  -1  -9 -10   68.89    8.80
   1  -9  10   52.39   10.50
   1   9  11    6.00    6.50
  -1   9 -11    4.70    7.00
   1   9  11   10.60    7.00
  -1   9 -11    4.10    5.60
   1   9  11    4.20    4.20
  -1  -9 -11    5.20    5.50
   1  -9  11    9.00    9.10
   1   9  12   30.70    5.30
  -1   9 -12   36.20    9.10
   1   9  12   24.70    8.50
   1   9  12   35.60    8.90
  -1   9 -12   32.10    7.40
  -1  -9 -12   30.50    7.00
   1  -9  12   32.50   10.80
  -1   9 -13    9.50    7.60
   1   9  13    2.90    6.70
   1   9  13    3.20    7.00
   1   9  13    0.60    4.20
  -1   9 -13   12.50    6.40
   1  -9  13   -6.30    9.30
  -1  -9 -13    1.30    5.80
  -1  10  12   56.29   10.10
   1  10 -12   32.40    8.20
  -1  10  12   54.89    6.50
   1  10 -12   21.30    8.20
  -1 -10  12   32.80   10.10
   1 -10 -12   59.69    9.40
   1 -10 -12   49.80    8.10
  -1  10  11  139.39   13.20
  -1  10  11  165.98   10.50
   1  10 -11  142.49   13.60
   1  10 -11  141.69   14.40
  -1  10  11  151.28   15.10
  -1 -10  11  129.89   15.40
   1 -10 -11  176.18   12.70
   1 -10 -11  147.39   13.80
  -1 -10  11  190.08   18.90
   1  10 -10   45.20    9.00
  -1  10  10   54.79   10.10
  -1  10  10   60.89    7.10
  -1  10  10   45.10    8.50
   1  10 -10   39.60    8.70
   1 -10 -10   43.00    7.90
  -1 -10  10   46.00   10.70
   1 -10 -10   46.60    8.80
  -1 -10  10   37.90   10.20
  -1  10   9  108.69    9.40
   1  10  -9   75.19   10.30
   1  10  -9   75.39    9.80
  -1  10   9   62.79   10.50
  -1  10   9   96.59   11.30
   1 -10  -9   85.69    9.80
  -1 -10   9   89.29   12.00
  -1 -10   9   57.79   11.00
   1 -10  -9   84.39   10.90
   1  10  -8    1.00    5.40
   1  10  -8   -1.20    5.30
  -1  10   8    2.80    5.70
   1  10  -8   12.70    8.80
  -1  10   8    5.90    5.60
  -1  10   8   14.20    4.90
  -1 -10   8   11.20    7.00
  -1 -10   8   21.80    8.00
   1 -10  -8   11.70    4.90
   1 -10  -8    9.00    6.50
  -1  10   7  138.79   12.80
  -1  10   7  133.19   10.00
   1  10  -7  126.09   11.20
   1  10  -7  128.69   12.30
  -1  10   7  124.39   13.00
   1  10  -7  109.19   10.50
   1  10  -7  107.59   12.90
  -1 -10   7  106.59   12.30
  -1 -10   7  144.19   13.70
   1 -10  -7  128.59   10.40
   1 -10  -7  119.79   12.60
  -1  10   6    0.30    5.80
  -1  10   6   12.10    6.00
   1  10  -6   21.40    7.70
   1  10  -6   11.20    6.10
   1  10  -6    8.50    5.00
   1  10  -6    6.60    5.60
  -1  10   6   16.40    5.50
  -1 -10   6    0.90    6.00
   1 -10  -6    9.60    5.00
   1 -10  -6    8.90    5.40
  -1 -10   6   18.20    6.70
   1  10  -5   93.79    8.70
   1  10  -5   89.29   10.10
  -1  10   5   99.19    9.60
  -1  10   5  100.79   10.60
  -1  10   5  109.59   12.00
   1  10  -5  103.29   12.10
   1  10  -5   92.89    9.90
   1  10  -5   89.39   10.00
  -1 -10   5   79.79   10.60
  -1 -10   5   99.19   11.40
   1 -10  -5   89.19    9.30
   1 -10  -5   94.59   11.00
  -1  10   4    5.20    4.70
  -1  10   4   10.40    5.20
   1  10  -4   11.00    5.10
   1  10  -4   12.80    6.00
   1  10  -4    7.40    5.40
   1  10  -4   11.20    6.00
  -1  10   4   16.00    6.80
   1  10  -4    3.10    3.60
   1 -10  -4   14.00    5.10
  -1 -10   4    0.40    5.50
   1 -10  -4   11.00    5.50
  -1 -10   4    6.50    5.30
   1  10  -3  104.39   11.10
  -1  10   3   99.19   10.00
  -1  10   3   83.99    9.80
  -1  10   3   94.89   10.80
   1  10  -3   79.79   10.20
   1  10  -3   95.09   10.50
  -1 -10   3   99.59   11.40
   1 -10  -3   94.79    9.60
  -1 -10   3  101.09   11.10
   1 -10  -3   88.29   10.50
   1  10  -2   44.20    8.10
  -1  10   2   46.80    8.60
   1  10  -2   34.30    7.60
   1  10  -2   33.20    7.10
  -1  10   2   39.80    7.60
  -1  10   2   52.19    8.10
   1 -10  -2   54.09    7.80
   1 -10  -2   51.99    8.60
  -1 -10   2   52.59    8.70
  -1 -10   2   47.20    8.40
   1  10  -1  226.28   13.80
  -1  10   1  200.88   13.70
  -1  10   1  230.78   14.40
   1  10  -1  199.28   13.90
  -1  10   1  210.78   13.50
   1  10  -1  216.58   14.50
  -1 -10   1  205.38   13.50
  -1 -10   1  216.38   14.40
   1 -10  -1  207.28   14.20
   1 -10  -1  228.38   13.40
   1  10   0   15.20    6.20
   1  10   0    7.80    5.10
  -1  10   0    1.40    5.00
   1  10   0    1.70    5.10
  -1  10   0    4.50    5.30
  -1  10   0    6.10    3.70
  -1  10   0    4.50    4.80
  -1 -10   0    8.20    5.10
   1 -10   0    6.30    5.20
  -1 -10   0    7.30    5.50
   1 -10   0    4.70    5.10
  -1  10  -1  161.18   12.60
  -1  10  -1  145.29   13.00
   1  10   1  140.39   11.70
  -1  10  -1  157.78    9.60
   1  10   1  159.58   12.80
   1  10   1  152.68   11.30
  -1  10  -1  149.99   11.70
   1 -10   1  161.58   12.50
  -1 -10  -1  143.19   12.30
   1 -10   1  168.48   13.30
  -1 -10  -1  124.89   11.30
  -1  10  -2   10.20    5.30
   1  10   2    5.10    5.10
   1  10   2    5.60    4.60
  -1  10  -2   10.20    5.70
  -1  10  -2    6.10    4.20
  -1  10  -2    4.30    4.80
   1  10   2    6.50    5.60
  -1  10  -2   -1.90    5.50
   1 -10   2    3.50    5.40
  -1 -10  -2    5.50    5.10
  -1 -10  -2    1.90    4.60
   1 -10   2   -1.40    5.40
   1  10   3   12.60    6.40
  -1  10  -3   11.30    4.20
  -1  10  -3   10.70    5.40
  -1  10  -3    0.80    4.80
   1  10   3   12.90    5.60
  -1  10  -3    0.50    4.70
  -1  10  -3    8.60    6.30
   1  10   3    4.90    5.00
  -1 -10  -3    5.10    5.20
   1 -10   3   18.30    6.50
   1 -10   3    6.50    6.00
  -1 -10  -3   16.10    5.20
  -1  10  -4    8.80    6.50
  -1  10  -4    8.70    5.70
   1  10   4    8.90    5.40
   1  10   4   13.90    6.20
  -1  10  -4    8.40    5.70
   1  10   4    6.20    4.70
  -1  10  -4    9.30    5.50
  -1  10  -4    4.40    4.30
  -1 -10  -4    8.30    5.50
  -1 -10  -4    8.60    5.00
   1 -10   4    9.20    5.80
   1 -10   4    7.60    6.20
  -1  10  -5  111.39   10.40
  -1  10  -5  118.79   12.90
   1  10   5  120.09   10.20
   1  10   5  124.69   13.20
  -1  10  -5  116.79   11.40
  -1  10  -5  104.89    9.30
  -1  10  -5  113.89   11.80
  -1 -10  -5  115.39   10.80
  -1 -10  -5  105.49   12.00
   1 -10   5  103.89   12.10
   1 -10   5  112.39   12.20
   1  10   6   11.60    5.30
   1  10   6   18.60    6.20
  -1  10  -6    9.80    6.50
  -1  10  -6   11.40    7.10
   1  10   6   18.10    7.40
  -1  10  -6   16.10    6.30
  -1 -10  -6   11.30    5.70
   1 -10   6    7.00    6.50
   1 -10   6    3.30    6.10
  -1 -10  -6   16.60    5.50
   1  10   7   50.09    9.70
  -1  10  -7   38.50    8.10
  -1  10  -7   47.60    9.00
   1  10   7   61.69    7.80
  -1  10  -7   63.79   10.60
   1  10   7   38.30    8.10
   1 -10   7   52.59    9.60
  -1 -10  -7   49.20    9.10
  -1 -10  -7   59.69    8.20
   1 -10   7   39.50    9.80
   1  10   8    5.70    5.60
   1  10   8    0.30    4.30
  -1  10  -8    6.00    6.60
  -1  10  -8    8.00    5.80
   1  10   8    6.00    6.60
   1 -10   8    7.10    7.30
   1 -10   8   -7.10    5.90
  -1 -10  -8   -0.70    5.00
  -1 -10  -8    2.10    5.10
   1  10   9   20.00    7.10
   1  10   9   29.10    8.30
  -1  10  -9   25.70    7.30
  -1  10  -9   24.70    7.70
   1  10   9   22.90    5.40
   1 -10   9   19.30    7.90
  -1 -10  -9   37.60    7.40
  -1 -10  -9   26.00    7.30
   1 -10   9   21.30    8.80
   1  10  10   15.60    7.40
  -1  10 -10   10.20    6.40
   1  10  10   12.90    5.20
  -1  10 -10   20.20    8.00
   1  10  10   14.50    7.00
  -1 -10 -10   14.50    6.80
  -1 -10 -10   20.50    6.40
   1 -10  10    6.60    8.60
   1  10  11   23.20    5.80
  -1  10 -11   17.80    7.10
  -1  10 -11   22.50    8.80
   1  10  11   24.40    8.40
   1 -10  11   22.60   10.50
  -1 -10 -11   16.20    6.70
  -1 -10 -11   26.00    7.80
   1  11 -10  110.29   12.80
  -1  11  10  149.49   15.00
  -1  11  10  125.09   10.60
  -1  11  10  156.18   14.70
  -1 -11  10  132.79   15.90
  -1 -11  10  113.49   15.10
   1 -11 -10  132.49   14.30
  -1  11   9   40.40    8.30
  -1  11   9   40.80    9.10
   1  11  -9   44.90    8.90
  -1  11   9   27.20    6.20
   1  11  -9   22.90    8.40
  -1 -11   9   38.50   10.30
   1 -11  -9   39.70    8.50
  -1 -11   9   29.80    9.50
   1  11  -8   88.39   18.10
  -1  11   8   88.49    9.20
  -1  11   8   81.39   10.90
  -1  11   8  106.99   12.70
   1  11  -8   92.49   11.10
  -1 -11   8   74.69   11.80
  -1 -11   8   70.39   11.70
   1 -11  -8  107.09   12.20
   1  11  -7    4.00    5.70
  -1  11   7   13.00    6.80
   1  11  -7    1.60    6.90
  -1  11   7   12.40    6.10
   1  11  -7    7.80    6.20
  -1  11   7    5.40    6.30
   1 -11  -7    8.50    6.60
  -1 -11   7    9.90    7.50
  -1 -11   7   -6.10    5.60
   1 -11  -7    0.70    7.10
   1  11  -6    8.00    6.40
  -1  11   6    9.20    6.60
  -1  11   6    8.30    6.60
   1  11  -6   -6.10    5.10
   1  11  -6   11.60    7.80
  -1  11   6    4.90    5.20
   1 -11  -6    8.20    6.40
  -1 -11   6    9.60    6.50
   1 -11  -6    0.30    5.90
  -1 -11   6    5.20    7.20
   1  11  -5    1.40    6.60
   1  11  -5    0.10    5.90
  -1  11   5   10.00    5.60
   1  11  -5    5.40    5.50
  -1  11   5   12.80    6.20
  -1  11   5   15.00    6.90
   1 -11  -5    2.00    5.50
   1 -11  -5    3.40    5.60
  -1 -11   5   -3.10    6.10
  -1 -11   5    2.60    6.30
   1  11  -4   -6.40    5.50
   1  11  -4   12.50    7.40
  -1  11   4    8.70    6.50
   1  11  -4   20.90    7.00
  -1  11   4    9.90    6.00
  -1 -11   4    0.80    6.70
   1 -11  -4   14.10    6.20
   1 -11  -4   13.50    6.10
  -1 -11   4    6.50    5.30
  -1  11   3   80.79   10.40
   1  11  -3   94.19   11.00
  -1  11   3   95.59   10.90
  -1  11   3   80.69   11.10
   1  11  -3   94.09   11.60
   1  11  -3  106.69   12.10
  -1 -11   3   72.39   10.80
   1 -11  -3   96.19   11.70
   1 -11  -3   72.69   10.60
  -1 -11   3   98.39   12.20
  -1  11   2  133.39   13.70
  -1  11   2  149.69   12.90
   1  11  -2  152.08   14.30
  -1  11   2  134.59   13.20
   1  11  -2  158.38   13.00
   1  11  -2  166.58   14.40
  -1 -11   2  167.58   14.70
   1 -11  -2  133.89   13.00
  -1 -11   2  145.19   14.70
   1 -11  -2  143.59   12.80
   1  11  -1  177.68   14.60
   1  11  -1  176.48   14.00
  -1  11   1  193.28   14.50
  -1  11   1  162.58   13.60
   1  11  -1  186.58   13.20
  -1  11   1  155.98   13.10
   1 -11  -1  182.48   14.60
  -1 -11   1  139.99   13.70
  -1 -11   1  162.68   14.30
   1 -11  -1  156.18   13.70
   1  11   0  223.58   14.40
   1  11   0  200.68   14.70
  -1  11   0  162.68   14.10
  -1  11   0  215.18   15.20
   1  11   0  222.08   15.30
  -1  11   0  228.28   14.70
  -1 -11   0  203.58   14.50
   1 -11   0  166.18   15.30
  -1 -11   0  216.08   15.40
   1 -11   0  194.78   15.20
   1  11   1   67.49   10.10
   1  11   1   64.19    9.50
  -1  11  -1   62.79    9.60
  -1  11  -1   46.60    8.70
   1  11   1   63.09    9.00
  -1  11  -1   79.19   11.20
   1 -11   1   61.49   10.60
  -1 -11  -1   53.49    9.40
   1 -11   1   54.69    9.70
  -1 -11  -1   55.89    9.00
   1  11   2   34.30    7.80
  -1  11  -2   34.90    7.60
   1  11   2   43.30    8.50
  -1  11  -2   34.50    7.80
   1  11   2   43.00    8.50
  -1  11  -2   44.40    9.10
   1 -11   2   36.90    8.40
  -1 -11  -2   37.30    8.00
  -1 -11  -2   29.30    7.70
   1 -11   2   22.70   11.50
  -1  11  -3   18.70    6.70
   1  11   3    7.70    6.50
  -1  11  -3   18.10    6.50
   1  11   3   23.30    6.90
   1  11   3    7.30    5.90
  -1  11  -3   28.00    8.00
   1 -11   3   11.60    7.00
  -1 -11  -3   17.50    6.40
  -1 -11  -3   21.40    6.80
  -1  11  -4   15.50    5.30
  -1  11  -4   16.30    7.70
   1  11   4   20.00    6.60
  -1  11  -4   21.00    7.00
   1  11   4   31.40    8.20
   1  11   4   20.50    6.80
  -1  11  -4   35.10    7.60
  -1  11  -4   30.00    8.50
  -1 -11  -4   23.00    7.30
  -1 -11  -4   28.00    7.10
   1 -11   4   17.50    7.70
   1  11   5    2.30    5.60
  -1  11  -5    2.70    4.50
   1  11   5    1.60    5.60
  -1  11  -5    6.20    5.90
  -1  11  -5   -3.00    6.10
  -1  11  -5   -1.80    5.20
   1  11   5    6.10    5.80
   1 -11   5    0.30    5.90
  -1 -11  -5    4.00    5.60
  -1 -11  -5    2.80    5.80
  -1  11  -6   42.20    7.30
   1  11   6   39.00    9.20
   1  11   6   48.10    8.70
  -1  11  -6   42.50    8.30
  -1  11  -6   37.90    9.40
  -1  11  -6   33.90    8.70
   1  11   6   39.30    7.50
  -1 -11  -6   33.80    7.60
   1 -11   6   33.30    9.50
  -1 -11  -6   45.30    8.80
   1  11   7   27.00    7.80
  -1  11  -7   58.39   10.10
  -1  11  -7   39.60    7.50
   1  11   7   26.30    8.20
   1  11   7   41.40    7.60
  -1  11  -7   37.90    8.50
  -1 -11  -7   48.00    9.40
   1 -11   7   22.60    9.00
  -1 -11  -7   40.20    7.90
   1  11   8   11.70    6.00
   1  11   8    9.90    6.90
  -1  11  -8    0.40    7.10
   1  11   8   14.80    7.30
  -1  11  -8   18.10    7.60
   1 -11   8   17.20    8.90
  -1 -11  -8   13.70    6.60
  -1 -11  -8    4.70    6.60
   1  11   9   96.69   12.10
   1  11   9   96.69   12.60
   1  11   9  112.19   10.30
  -1  11  -9   84.19   11.30
   1 -11   9  104.99   14.70
  -1 -11  -9  115.89   12.20
  -1 -11  -9  106.69   13.00
   1  12  -6   73.29   10.90
  -1  12   6   82.39   11.70
   1  12  -5   14.80    6.90
  -1  12   5    8.40    6.80
  -1  12   5   15.00    8.00
  -1  12   5    9.60    6.80
   1  12  -5   12.00    8.10
   1  12  -5   23.40    7.80
  -1 -12   5   13.70   11.80
   1 -12  -5    7.70    6.80
  -1 -12   5    2.30    7.10
   1  12  -4   24.70    7.80
   1  12  -4   10.90    7.60
  -1  12   4   19.20    7.70
  -1  12   4   22.90    8.10
   1  12  -4   15.70    7.30
  -1  12   4   17.70    7.20
   1 -12  -4   22.20    7.60
  -1 -12   4   20.00    9.30
  -1 -12   4   20.00    8.10
  -1  12   3    4.20    7.70
   1  12  -3   16.60    6.80
   1  12  -3   14.70    8.00
  -1  12   3    9.30    6.90
   1  12  -3   12.00    7.00
   1 -12  -3   29.80    7.70
  -1 -12   3   15.30    8.70
  -1 -12   3    4.30    6.50
  -1  12   2  139.39   14.00
   1  12  -2  173.48   15.80
   1  12  -2  136.39   13.90
  -1  12   2  134.59   13.70
   1  12  -2  162.58   15.10
  -1  12   2  132.09   14.10
  -1 -12   2  156.08   14.50
  -1 -12   2  128.59   14.10
   1 -12  -2  157.18   15.10
   1  12  -1   19.60    7.90
   1  12  -1   31.80    8.60
  -1  12   1   23.60    7.20
   1  12  -1   31.30    7.60
  -1  12   1   25.70    8.30
  -1  12   1   26.00    8.50
  -1 -12   1   24.80    8.10
   1 -12  -1   27.50    8.20
  -1 -12   1   32.70    8.90
   1  12   0  224.88   16.40
  -1  12   0  203.48   16.50
  -1  12   0  178.88   14.80
   1  12   0  189.88   15.40
   1  12   0  203.58   14.90
  -1  12   0  177.08   15.10
   1 -12   0  212.58   16.40
  -1 -12   0  209.68   16.90
  -1 -12   0  173.28   15.80
  -1  12  -1   44.80    9.20
   1  12   1   52.39    9.70
  -1  12  -1   36.70    9.40
   1  12   1   54.69   10.00
   1  12   1   44.60    8.80
  -1  12  -1   45.30    8.80
  -1 -12  -1   54.09    9.30
  -1 -12  -1   39.30    8.80
   1 -12   1   42.20    9.60
   1  12   2  105.39   13.00
   1  12   2  101.99   11.90
  -1  12  -2  116.49   13.10
  -1  12  -2   94.39   12.10
  -1  12  -2  105.59   13.40
   1  12   2  105.89   12.50
  -1 -12  -2   90.39   11.50
   1 -12   2   90.09   12.90
  -1 -12  -2  103.39   12.90
   1  12   3   23.50    7.90
   1  12   3   28.60    7.90
  -1  12  -3   18.80    7.60
  -1  12  -3   21.50    8.30
   1  12   3   14.40    7.80
  -1  12  -3   13.70    6.70
  -1 -12  -3    8.90    6.50
   1 -12   3   13.90    8.00
  -1 -12  -3   21.70    7.70
   1  12   4   35.50    8.20
   1  12   4   29.80    9.00
  -1  12  -4   36.30    8.40
  -1  12  -4   43.20   10.40
  -1 -12  -4   31.20    8.90
   1 -12   4   42.30    9.40
  -1 -12  -4   38.00    8.60
   1  12   5   10.10    6.80
   1  12   5    8.60    7.40
  -1  12  -5   -4.70    5.80
   1 -12   5   12.70    7.70
  -2   0  21   -8.50    7.80
  -2   0  21  -10.20    7.70
   2   0 -21   -2.20    5.00
   2   0 -21   -5.30    5.50
   2   0 -20   18.20    6.50
  -2   0  20   11.70    7.30
   2   0 -20   10.50    6.60
  -2   0  20   13.20    8.80
  -2   0  19   -0.50    7.00
  -2   0  19   -1.50    6.10
   2   0 -19    4.10    5.20
   2   0 -19   -2.80    4.60
   2   0 -18  254.27   14.20
   2   0 -18  242.68   14.30
  -2   0  18  279.07   17.70
  -2   0  18  246.48   14.40
  -2   0  17    1.30    5.20
   2   0 -17    0.30    4.30
  -2   0  17   -1.10    6.60
   2   0 -15   -7.90    3.10
  -2   0  15   -4.70    3.90
  -2   0  15   -4.60    5.50
  -2   0  14   37.30    7.00
   2   0 -14   33.50    5.30
  -2   0  14   36.60    5.90
  -2   0  13    2.40    5.00
  -2   0  13   -0.70    2.40
   2   0 -13    2.10    2.70
  -2   0  13   -2.70    3.50
   2   0 -13   -0.80    2.70
  -2   0  13   -3.00    2.40
   2   0 -13   -2.30    2.70
  -2   0  12   20.50    5.40
  -2   0  12   22.70    3.50
   2   0 -12   21.20    3.60
  -2   0  12   19.60    4.00
  -2   0  12   33.60    5.10
  -2   0  12   27.10    4.00
   2   0 -12   25.80    3.80
   2   0 -12   21.00    3.90
  -2   0  11   -4.20    3.40
  -2   0  11    3.90    3.00
   2   0 -11    2.10    2.30
   2   0 -11    3.60    2.60
   2   0 -11   -1.20    1.90
  -2   0  11   -3.10    2.30
  -2   0  11    0.00    2.00
  -2   0  11    1.20    2.30
  -2   0   9    3.20    3.10
  -2   0   9   -1.80    1.70
  -2   0   9   -1.40    2.10
   2   0  -9   -2.40    1.80
  -2   0   9    2.80    2.00
   2   0  -9    0.50    1.80
  -2   0   9   -0.20    2.30
   2   0  -9   -0.50    1.90
  -2   0   7    4.60    2.20
   2   0  -7   -1.20    1.80
  -2   0   7   -1.90    1.70
   2   0  -7    0.00    1.60
  -2   0   7   -4.90    2.10
   2   0  -7    1.10    1.70
  -2   0   7    1.20    1.70
  -2   0   7    0.70    2.00
  -2   0   5    4.50    1.50
  -2   0   5    1.20    1.60
  -2   0   5   -0.70    1.70
   2   0  -5    0.70    1.50
  -2   0   5   -1.60    1.40
  -2   0   5   -2.20    1.40
   2   0  -5    0.90    1.40
  -2   0   4  215.98    8.00
  -2   0   4  205.98    6.40
  -2   0   4  210.38    6.70
  -2   0   4  207.88    6.50
  -2   0   4  227.28    6.20
  -2   0   4  213.08    6.50
   2   0  -4  194.68    6.30
   2   0  -4  210.78    6.50
  -2   0   3    0.10    1.80
  -2   0   3   -0.40    1.10
   2   0  -3    0.50    1.10
  -2   0   3    1.00    1.10
   2   0  -3    0.20    1.20
  -2   0   3    0.40    0.80
  -2   0   3    0.10    1.20
  -2   0   3    0.70    1.30
  -2   0   3    1.30    1.80
  -2   0   2  563.04   14.20
  -2   0   2  535.65   14.40
   2   0  -1    0.10    0.90
  -2   0   1   -0.70    0.70
   2   0  -1   -0.40    0.70
   2   0  -1    0.00    0.90
  -2   0   1    0.80    0.70
  -2   0   1   -0.60    0.70
   2   0  -1    0.60    0.60
  -2   0   1   -1.30    0.90
  -2   0   1    0.00    0.80
   2   0  -1    0.20    0.80
  -2   0   1    0.40    1.10
  -2   0   0   44.30    2.30
   2   0   0   45.80    2.30
   2   0   0   43.50    2.50
   2   0   0   44.30    2.30
  -2   0   0   44.10    2.30
   2   0   0   42.30    3.10
  -2   0   0   43.40    2.20
  -2   0   0   42.20    2.60
  -2   0   0   39.00    2.30
   2   0   0   37.10    2.10
   2   0   1    0.60    1.20
   2   0   1    2.40    2.30
  -2   0  -1    0.10    1.50
  -2   0  -1    0.00    0.60
  -2   0  -1    0.80    1.10
  -2   0  -1    0.40    1.00
   2   0   1   -1.20    1.40
  -2   0  -1    1.50    1.20
   2   0   1    0.20    0.60
  -2   0  -1   -0.10    1.10
   2   0   1    1.00    1.60
   2   0   1    0.90    1.10
   2   0   2  368.16   10.40
  -2   0  -2  372.96   10.50
   2   0   2  360.96   10.90
   2   0   2  376.36   10.80
   2   0   2  350.96   10.80
   2   0   2  354.36   11.60
  -2   0  -2  367.76   10.20
  -2   0  -2  373.76   10.80
  -2   0  -2  376.56   10.40
   2   0   2  375.76   12.40
  -2   0  -2  376.16   10.50
   2   0   3    1.20    1.50
  -2   0  -3    0.80    1.40
  -2   0  -3   -0.80    1.70
   2   0   3    0.60    1.90
  -2   0  -3    0.10    1.40
  -2   0  -3   -0.20    1.40
   2   0   3   -1.60    3.10
   2   0   3   -0.60    2.00
  -2   0  -3    0.20    1.40
   2   0   3   -0.20    2.10
  -2   0  -4  576.84   15.90
   2   0   4  568.44   18.80
   2   0   4  559.24   17.70
   2   0   4  577.44   16.00
   2   0   4  569.24   16.60
  -2   0  -4  577.84   16.10
  -2   0  -4  577.94   16.30
   2   0   4  595.04   16.90
  -2   0  -4  578.94   16.00
   2   0   5    7.10    2.80
  -2   0  -5   -1.00    1.70
   2   0   5   -3.00    3.70
  -2   0  -5    1.40    1.80
  -2   0  -5   -0.30    1.70
   2   0   5   -1.10    1.70
  -2   0  -5   -0.80    1.60
   2   0   5    2.30    2.30
   2   0   6   58.09    4.40
  -2   0  -6   59.39    4.60
   2   0   6   59.89    5.30
  -2   0  -6   69.49    4.50
  -2   0  -6   63.99    4.30
   2   0   6   65.09    3.90
   2   0   6   65.39    5.90
   2   0   6   61.79    4.30
  -2   0  -6   62.89    4.30
   2   0   7    2.30    2.20
   2   0   7   -5.50    2.70
  -2   0  -7   -0.90    1.80
   2   0   7    2.60    1.80
  -2   0  -7    0.70    1.90
   2   0   7    1.20    2.90
   2   0   7    0.00    1.90
  -2   0  -7   -0.90    1.70
  -2   0  -7    1.80    2.10
  -2   0  -8  935.71   25.70
   2   0   8  928.91   24.40
  -2   0  -8  891.81   26.40
  -2   0  -8  906.71   25.90
  -2   0  -8  908.11   25.80
   2   0   8  967.70   26.30
   2   0   8  925.41   25.60
   2   0   8  920.21   27.50
   2   0   8  905.01   27.00
  -2   0  -9   -0.20    2.60
   2   0   9   -2.20    1.70
   2   0   9   -2.90    3.50
   2   0   9    1.00    2.30
  -2   0  -9   -3.10    2.10
   2   0   9    1.10    2.60
  -2   0  -9   -0.30    2.20
  -2   0  -9    0.00    2.40
   2   0   9    1.00    3.60
   2   0  10  591.34   16.60
   2   0  10  569.84   18.10
  -2   0 -10  578.04   18.30
   2   0  10  591.24   20.10
   2   0  10  599.14   20.80
   2   0  10  590.74   18.80
  -2   0 -10  575.94   19.30
  -2   0 -10  570.14   18.30
  -2   0 -10  562.74   18.60
  -2   0 -11    1.40    2.70
   2   0  11    1.10    2.10
  -2   0 -11    1.00    2.80
  -2   0 -11   -3.20    2.70
   2   0  11   -0.20    3.00
  -2   0 -11    0.70    2.80
   2   0  11   -0.30    4.00
   2   0  11   -2.20    4.40
   2   0  11    1.80    2.70
  -2   0 -12  150.98    9.20
   2   0  12  170.68   10.60
  -2   0 -12  165.98    9.90
   2   0  12  177.78   12.00
  -2   0 -13   -4.10    3.30
   2   0  13    1.20    5.30
   2   0  13    3.40    4.80
  -2   0 -13   -1.00    3.40
  -2   0 -14   26.30    5.40
  -2   0 -14   16.60    5.00
   2   0  14   20.70    6.80
   2   0  14   19.40    6.70
   2   0  15    1.10    6.20
   2   0  15    2.80    6.10
  -2   0 -15    1.90    4.40
  -2   0 -15    4.20    4.20
  -2   0 -17    5.30    5.40
   2   0  17    9.60    7.90
  -2   0 -17    4.00    4.50
   2   0  17    3.10    6.50
   2   0  18  238.38   17.90
   2   0  18  218.48   15.70
  -2   0 -18  238.48   14.70
  -2   0 -18  238.88   14.90
   2   0  19   -1.50    6.60
   2   0  19    5.70    8.30
  -2   0 -19   -3.80    5.40
  -2   0 -19    2.90    6.50
   2   1 -21    9.30    6.80
  -2   1  21  -12.80    7.40
   2   1 -21   -3.60    5.10
  -2   1  21   -5.90    7.40
  -2  -1  21    4.40   12.30
   2  -1 -21    9.20    6.10
   2  -1 -21   -1.20    5.70
  -2  -1  21   12.10    9.30
  -2   1  20   10.50    7.70
   2   1 -20    7.20    5.40
   2   1 -20    5.60    5.90
   2  -1 -20   11.20    5.90
  -2  -1  20    4.80    8.30
   2  -1 -20    1.50    5.40
  -2  -1  20    5.00    7.30
   2   1 -19   48.80    8.20
   2   1 -19   57.19    8.60
  -2   1  19   49.30    9.70
   2  -1 -19   57.09    8.30
  -2  -1  19   59.29   11.30
   2  -1 -19   52.99    8.50
  -2  -1  19   63.69    9.80
   2   1 -18   89.39    9.60
  -2   1  18   64.59   10.00
  -2   1  18   92.89   10.60
   2   1 -18  102.49   10.20
  -2  -1  18   72.59   11.60
   2  -1 -18   68.69    8.60
   2  -1 -18   74.59    8.70
  -2  -1  18   93.09   10.40
   2   1 -17   87.89    9.30
  -2   1  17   99.99   11.20
  -2   1  17   87.89   10.10
   2  -1 -17  108.29   10.00
  -2  -1  17  109.29   10.60
  -2  -1  17  100.49   12.50
  -2   1  16  145.99   10.80
  -2   1  16  160.68   12.80
   2   1 -16  138.19   10.20
  -2  -1  16  162.08   14.50
  -2  -1  16  133.79    9.90
   2  -1 -16  145.29    9.90
  -2   1  14  127.69   10.30
  -2   1  14  141.89    7.30
   2   1 -14  134.69    9.00
  -2   1  14  125.89    9.10
   2  -1 -14  129.79    8.40
   2  -1 -14  126.19    6.80
  -2  -1  14  139.69   12.50
  -2  -1  14  128.89    9.20
  -2   1  13    9.30    2.90
  -2   1  13    4.30    2.20
  -2   1  13    3.60    4.50
   2   1 -13    1.30    3.10
   2   1 -13    5.10    3.30
  -2   1  13    2.10    3.70
  -2   1  13    4.20    2.40
   2   1 -13    2.90    3.00
   2  -1 -13    0.60    3.00
   2  -1 -13    2.50    2.20
  -2  -1  13    2.60    5.50
  -2  -1  13    5.80    3.30
  -2  -1  13    9.40    4.10
  -2  -1  13    3.60    2.80
   2  -1 -13    5.90    2.50
  -2   1  12   22.40    2.70
   2   1 -12   26.40    4.20
  -2   1  12   27.20    4.80
   2   1 -12   32.10    4.50
  -2   1  12   26.30    4.60
   2   1 -12   25.20    4.10
  -2   1  12   24.50    3.00
  -2   1  12   30.20    4.10
  -2   1  12   26.50    3.40
   2  -1 -12   30.30    3.40
  -2  -1  12   20.20    3.90
  -2  -1  12   17.60    4.00
   2  -1 -12   26.90    3.30
  -2  -1  12   31.00    4.20
  -2  -1  12   24.40    5.80
   2  -1 -12   26.20    4.00
  -2   1  11    3.30    3.40
  -2  -1  11   16.70    3.70
  -2  -1  11   15.30    5.00
  -2  -1  11   13.30    4.60
  -2   1  10    6.20    3.10
   2   1 -10    6.90    2.70
   2   1 -10    8.30    2.70
  -2   1  10    6.10    2.00
  -2   1  10    5.70    2.10
  -2   1  10    5.30    2.70
  -2   1  10    9.50    2.00
  -2   1  10    5.70    3.10
   2   1 -10    7.30    2.70
  -2  -1  10    8.10    4.50
   2  -1 -10    2.70    1.90
  -2  -1  10    6.20    3.00
  -2  -1  10    2.00    3.90
  -2  -1  10   11.80    3.40
   2  -1 -10    5.50    2.40
   2  -1 -10    9.40    2.10
  -2  -1  10    6.90    2.60
  -2  -1  10    4.60    2.60
   2   1  -9   56.29    4.80
   2   1  -9   47.40    4.50
   2   1  -9   53.59    4.70
  -2   1   9   51.79    4.60
  -2   1   9   48.10    3.30
  -2   1   9   53.99    4.30
  -2   1   9   48.00    3.50
  -2   1   9   50.49    4.70
  -2   1   9   47.60    3.60
   2  -1  -9   51.09    3.40
  -2  -1   9   53.69    6.10
   2  -1  -9   50.89    3.50
  -2  -1   9   56.99    4.70
  -2  -1   9   55.19    6.30
  -2  -1   9   52.59    4.90
   2  -1  -9   46.60    4.20
  -2  -1   9   50.19    5.00
  -2  -1   9   55.79    4.80
  -2   1   8  543.05   14.90
   2   1  -8  581.24   16.80
   2   1  -8  562.24   16.60
  -2   1   8  563.34   15.20
  -2   1   8  542.05   15.20
  -2   1   8  542.55   16.40
  -2   1   8  564.54   15.20
  -2   1   8  532.55   15.40
   2   1  -8  532.35   16.50
  -2  -1   8  539.45   18.00
   2  -1  -8  574.34   15.10
   2  -1  -8  550.64   16.30
  -2  -1   8  562.64   16.30
   2  -1  -8  526.55   14.90
  -2  -1   8  591.44   18.70
  -2  -1   8  531.05   16.80
  -2   1   5   47.50    3.60
  -2   1   4   44.90    1.90
   2   1  -4   47.00    3.50
  -2   1   4   51.89    3.00
   2   1  -4   44.30    3.60
   2   1  -4   48.60    2.90
  -2   1   4   55.49    3.80
  -2   1   4   46.00    3.10
   2   1  -4   45.10    2.10
   2   1  -4   50.89    3.60
  -2   1   4   43.90    4.00
  -2  -1   4   41.90    3.90
  -2  -1   4   46.60    3.60
  -2  -1   4   53.79    3.40
  -2  -1   4   48.90    3.50
  -2  -1   4   47.90    4.20
  -2   1   3  160.28    6.10
  -2   1   3  169.28    5.70
  -2   1   3  161.78    4.60
  -2   1   3  164.98    5.40
  -2   1   3  172.98    6.00
   2   1  -3  152.38    5.90
   2   1  -3  164.88    6.00
  -2   1   3  187.18    4.70
   2   1  -3  166.38    5.30
   2   1  -3  175.78    5.00
   2   1  -3  160.18    5.80
   2  -1  -3  172.48    4.60
  -2  -1   3  158.08    5.90
  -2  -1   3  176.18    5.40
  -2  -1   3  179.48    6.60
  -2  -1   3  160.38    5.90
  -2  -1   3  148.89    6.40
   2  -1  -3  174.28    4.70
   2   1  -2 2180.98   53.49
   2   1  -2 2178.18   53.59
  -2   1   2 2132.29   52.69
  -2   1   2 2175.28   52.49
  -2   1   2 2216.28   53.59
  -2   1   2 2242.78   52.79
  -2   1   2 2128.99   53.49
   2   1  -2 2189.88   52.89
   2   1  -2 2118.99   53.49
   2   1  -2 2212.48   53.09
  -2   1   2 2213.38   53.49
  -2  -1   2 2225.88   53.79
  -2  -1   2 2215.78   53.09
  -2  -1   2 2137.89   53.49
  -2  -1   2 2174.08   54.09
  -2  -1   2 2072.39   53.69
  -2  -1   2 2181.68   53.59
   2  -1  -2 2281.07   53.09
   2  -1  -2 2240.58   52.79
   2  -1  -2 2113.59   52.69
  -2   1   1  143.69    4.90
  -2   1   1  137.29    4.60
  -2   1   1  123.19    4.50
   2   1  -1  124.19    4.30
   2   1  -1  125.69    4.40
   2   1  -1  124.49    4.60
  -2   1   1  134.29    4.50
  -2   1   1  121.69    4.10
   2   1  -1  127.39    4.60
   2   1  -1  127.99    4.50
   2  -1  -1  124.49    4.10
  -2  -1   1  141.59    4.70
  -2  -1   1  130.69    4.60
  -2  -1   1  132.89    4.60
  -2  -1   1  128.29    4.00
  -2  -1   1  130.69    5.00
   2  -1  -1  126.39    4.10
   2  -1  -1  123.49    4.20
   2  -1  -1  132.99    4.50
  -2  -1   1  126.79    4.50
   2   1   0  656.93   17.20
  -2   1   0  654.73   17.20
  -2   1   0  679.43   16.80
   2   1   0  641.54   16.90
  -2   1   0  647.34   17.00
  -2   1   0  649.34   17.30
   2   1   0  661.63   16.90
   2   1   0  645.04   17.10
  -2   1   0  653.93   17.10
   2   1   0  666.03   17.00
  -2   1   0  663.23   16.80
  -2  -1   0  666.73   17.20
  -2  -1   0  644.54   16.90
  -2  -1   0  638.04   16.90
   2  -1   0  653.93   17.10
   2  -1   0  658.73   17.20
  -2  -1   0  667.93   16.90
   2  -1   0  672.03   17.00
  -2  -1   0  648.04   16.90
   2  -1   0  661.53   17.50
   2   1   1   20.30    2.30
   2   1   1   25.30    2.20
  -2   1  -1   23.40    2.40
   2   1   1   23.30    2.10
  -2   1  -1   19.50    2.20
   2   1   1   25.70    2.40
  -2   1  -1   24.40    2.70
  -2   1  -1   22.70    1.80
  -2   1  -1   27.70    2.20
  -2   1  -1   28.30    2.40
   2  -1   1   23.60    2.40
  -2  -1  -1   22.10    1.90
  -2  -1  -1   19.60    1.80
   2  -1   1   28.70    3.10
   2  -1   1   21.40    2.70
  -2  -1  -1   14.50    2.90
  -2  -1  -1   21.30    1.40
   2  -1   1   24.50    2.30
  -2  -1  -1   27.40    2.40
   2   1   2 1276.67   31.50
   2   1   2 1246.28   32.20
  -2   1  -2 1253.07   31.10
   2   1   2 1238.18   31.50
   2   1   2 1258.47   31.70
   2   1   2 1258.87   30.60
  -2   1  -2 1277.47   32.40
  -2   1  -2 1256.87   31.60
  -2   1  -2 1227.18   32.00
   2   1   2 1311.47   31.70
   2   1   2 1232.08   31.40
  -2   1  -2 1278.17   32.10
  -2   1  -2 1211.18   31.90
  -2  -1  -2 1248.18   31.40
  -2  -1  -2 1239.88   31.80
   2  -1   2 1243.08   32.10
  -2  -1  -2 1269.77   31.40
   2  -1   2 1238.58   32.00
   2  -1   2 1287.17   32.70
  -2  -1  -2 1277.27   30.90
   2   1   3  261.57    7.90
  -2   1  -3  265.57    8.90
  -2   1  -3  265.67    8.40
   2   1   3  267.37    8.20
  -2   1  -3  255.67    8.60
   2   1   3  251.97    8.10
   2   1   3  257.97    7.80
   2   1   3  256.57    8.90
   2   1   3  256.97    8.20
   2   1   3  254.37    6.90
  -2   1  -3  264.47    8.20
  -2   1  -3  252.37    8.60
  -2   1  -3  255.77    7.40
  -2  -1  -3  250.17    7.70
  -2  -1  -3  263.27    7.60
   2  -1   3  242.18    9.40
   2  -1   3  243.68    8.50
  -2  -1  -3  273.47    8.50
   2  -1   3  252.47    8.70
  -2  -1  -3  268.37    7.90
   2  -1   3  242.28   10.20
  -2   1  -4  482.85   14.30
  -2   1  -4  469.45   14.00
   2   1   4  453.35   13.20
  -2   1  -4  467.65   14.40
   2   1   4  471.75   13.60
   2   1   4  483.75   12.20
  -2   1  -4  483.05   12.70
  -2   1  -4  468.35   13.80
   2   1   4  477.65   13.80
  -2   1  -4  469.35   14.20
   2   1   4  486.65   13.70
   2   1   4  489.75   13.50
   2   1   4  464.65   14.50
   2  -1   4  513.85   16.60
  -2  -1  -4  498.15   13.40
  -2  -1  -4  465.15   13.20
   2  -1   4  496.65   14.50
   2  -1   4  476.55   14.10
  -2  -1  -4  476.25   13.20
  -2  -1  -4  459.55   13.90
   2  -1   4  459.65   15.20
   2   1   5   52.19    3.40
   2   1   5   53.79    3.70
   2   1   5   64.19    4.40
  -2   1  -5   46.30    4.10
  -2   1  -5   57.89    4.30
  -2  -1  -5   52.09    3.50
   2  -1   5   41.60    5.60
  -2  -1  -5   51.19    3.40
  -2   1  -6  174.28    7.70
   2   1   6  168.78    6.50
   2   1   6  172.78    6.80
  -2   1  -6  174.98    7.50
   2   1   6  187.08    8.40
   2   1   6  167.08    6.90
   2   1   6  181.18    7.30
  -2   1  -6  168.18    7.50
  -2   1  -6  173.28    7.40
  -2   1  -6  182.38    7.60
   2   1   6  152.68    7.50
   2  -1   6  172.38    9.00
  -2  -1  -6  169.48    6.60
   2  -1   6  170.58    7.40
   2  -1   6  171.88   10.60
  -2  -1  -6  176.88    6.70
   2  -1   6  170.28    7.80
  -2  -1  -6  173.78    7.50
  -2  -1  -6  177.28    6.80
   2  -1   6  185.68    8.20
   2   1   7  182.78    8.60
   2   1   7  193.18    7.30
   2   1   7  193.98    7.60
   2   1   7  200.68    9.00
   2   1   7  192.68    7.60
   2   1   7  207.68    8.30
  -2   1  -7  195.28    8.40
  -2   1  -7  198.18    8.40
  -2   1  -7  189.28    8.40
  -2   1  -7  193.78    8.40
  -2  -1  -7  206.38    8.60
   2  -1   7  201.08    8.80
   2  -1   7  181.18    9.80
  -2  -1  -7  197.88    7.70
   2  -1   7  197.98    8.60
   2  -1   7  196.98    8.30
  -2  -1  -7  209.28    7.60
   2  -1   7  218.48   12.00
  -2  -1  -7  193.18    7.40
   2   1   8  270.27    9.60
  -2   1  -8  242.58   10.00
  -2   1  -8  241.38    9.90
  -2   1  -8  263.97   10.20
   2   1   8  250.27   10.60
   2   1   8  248.98    8.90
  -2   1  -8  235.28    9.90
   2   1   8  253.17    9.20
   2   1   8  249.18    9.80
   2   1   8  248.48   10.90
   2  -1   8  240.28   13.50
  -2  -1  -8  259.87   10.40
   2  -1   8  260.37   12.00
   2  -1   8  233.68   10.70
   2  -1   8  248.78   10.90
  -2  -1  -8  235.28    9.30
   2  -1   8  254.17    7.90
  -2  -1  -8  244.08    9.00
   2  -1   8  242.98    9.80
  -2  -1  -8  259.47    9.10
   2   1   9  353.06   12.80
  -2   1  -9  358.76   13.20
  -2   1  -9  383.16   13.30
   2   1   9  350.36   14.30
  -2   1  -9  366.66   13.50
  -2   1  -9  349.17   13.30
   2   1   9  346.87   13.80
   2   1   9  395.86   12.80
   2   1   9  349.17   11.80
   2   1   9  355.06   12.00
  -2  -1  -9  381.26   12.20
   2  -1   9  359.36   12.90
   2  -1   9  366.76   17.50
  -2  -1  -9  369.96   13.60
   2  -1   9  361.86   10.60
   2  -1   9  366.06   15.40
  -2  -1  -9  376.26   12.80
  -2  -1  -9  350.56   12.10
   2  -1   9  350.86   14.00
   2   1  10   72.99    5.70
   2   1  10   67.09    7.30
  -2   1 -10   63.39    5.70
  -2   1 -10   58.69    6.00
   2   1  10   65.99    7.00
  -2   1 -10   67.39    6.20
   2   1  10   68.29    6.20
  -2   1 -10   73.69    6.60
   2   1  10   67.89    5.20
   2   1  10   63.49    4.80
   2  -1  10   61.79    9.40
   2  -1  10   72.89    7.40
   2  -1  10   60.89    3.80
  -2  -1 -10   63.49    5.00
   2  -1  10   68.29    8.00
   2  -1  10   62.99    5.70
  -2  -1 -10   55.69    5.90
  -2  -1 -10   67.99    5.50
  -2  -1 -10   58.89    5.20
   2   1  11  127.09    6.60
   2   1  11  116.79    9.30
   2   1  11  128.99    6.80
   2   1  11  131.39    7.40
  -2   1 -11  126.69    8.30
  -2   1 -11  120.39    8.10
  -2   1 -11  121.69    8.00
  -2   1 -11  125.19    7.80
   2   1  11  129.49    9.40
   2  -1  11  129.19    8.10
  -2  -1 -11  128.69    7.00
  -2  -1 -11  126.69    7.60
   2  -1  11  119.09    7.60
   2  -1  11  117.19   10.50
   2  -1  11  133.69    9.20
  -2  -1 -11  127.69    8.40
  -2  -1 -11  121.99    7.00
  -2   1 -12   65.19    7.10
   2   1  12   62.29    8.10
  -2   1 -12   69.29    7.10
   2   1  12   58.19    7.50
   2  -1  12   75.89    9.10
  -2  -1 -12   65.49    6.50
   2  -1  12   69.09    8.20
  -2  -1 -12   58.49    6.70
   2   1  13  126.59   10.60
   2   1  13  136.89   11.10
  -2   1 -13  167.68   10.10
  -2   1 -13  150.98    9.60
  -2  -1 -13  130.09    9.60
   2  -1  13  122.19   10.60
   2  -1  13  142.89   12.70
  -2  -1 -13  133.99    8.70
  -2   1 -14  105.49    8.60
   2   1  14  112.39   11.40
  -2   1 -14  108.09    9.40
   2   1  14  104.99   10.40
  -2  -1 -14  115.09    8.60
   2  -1  14  111.69   11.20
  -2  -1 -14   93.09    9.20
   2  -1  14  104.59   11.50
   2   1  15   23.10    6.90
  -2   1 -15   18.30    4.80
   2   1  15   15.30    6.80
  -2   1 -15   21.30    5.70
  -2  -1 -15   22.30    5.30
   2  -1  15   24.60    6.80
  -2  -1 -15   25.30    5.50
   2  -1  15   32.50    8.00
   2   1  16  134.99   12.00
  -2   1 -16  120.99   10.90
  -2   1 -16  122.99   10.40
   2   1  16   98.19   11.20
   2  -1  16  124.39   12.60
  -2  -1 -16   93.39    9.80
  -2  -1 -16  130.09   10.50
   2  -1  16  140.09   13.80
  -2   1 -17   54.99    8.60
   2   1  17   49.90    9.00
  -2   1 -17   53.39    8.20
   2   1  17   61.89   10.30
   2  -1  17   52.99   10.20
   2  -1  17   53.49   10.70
  -2  -1 -17   63.29    8.30
  -2  -1 -17   55.99    8.40
   2   1  18   23.10    8.50
  -2   1 -18   22.70    6.50
   2   1  18   37.90    9.00
  -2   1 -18   19.90    7.20
   2  -1  18   16.50    8.20
  -2  -1 -18   48.70    8.00
  -2  -1 -18   28.80    7.20
   2  -1  18   34.10    9.80
  -2   1 -19  137.69   12.50
   2   1  19   95.69   12.50
   2   1  19  112.19   13.60
  -2   1 -19  151.28   13.80
  -2  -1 -19  131.59   13.20
   2  -1  19  162.28   14.20
   2  -1  19  121.29   14.90
  -2  -1 -19  134.29   12.80
  -2   2  21   16.50    8.80
   2   2 -21   25.10    7.20
   2   2 -21   19.00    7.70
  -2   2  21   13.40    7.60
   2  -2 -21   39.30    8.20
  -2  -2  21   28.30   11.50
   2  -2 -21   24.20    7.20
  -2   2  20  -14.00    6.40
   2   2 -20    0.20    6.10
   2   2 -20   12.90    5.90
  -2   2  20    5.50    6.60
  -2  -2  20   -1.80    8.50
   2  -2 -20    6.10    5.90
  -2  -2  20    4.30    7.80
   2  -2 -20    0.20    5.50
  -2   2  19  144.69   12.80
   2   2 -19  162.48   13.10
  -2   2  19  172.78   14.30
   2   2 -19  160.08   12.60
  -2  -2  19  165.28   13.00
  -2  -2  19  169.08   16.80
   2  -2 -19  152.68   11.70
   2  -2 -19  139.89   12.10
   2   2 -18   13.80    5.60
  -2   2  18   24.90    6.90
   2   2 -18    9.60    5.60
  -2   2  18   13.60    7.00
  -2  -2  18   19.80    8.80
   2  -2 -18   19.10    6.00
   2  -2 -18   16.10    5.60
  -2  -2  18   11.00    6.40
  -2   2  17  188.58   12.70
   2   2 -17  158.48   11.30
  -2   2  17  180.78   12.30
  -2  -2  17  210.28   16.60
   2  -2 -17  162.98   11.50
  -2  -2  17  158.58   11.80
   2  -2 -17  168.68   11.10
  -2   2  16   63.39    8.00
  -2   2  16   60.69    8.20
   2   2 -16   61.59    8.00
  -2  -2  16   30.90    8.80
   2  -2 -16   51.79    6.80
  -2  -2  16   48.40    7.70
  -2   2  15  280.17   13.80
  -2   2  15  310.17   12.00
  -2   2  15  296.37   14.10
   2   2 -15  268.87   13.60
  -2  -2  15  313.17   17.80
   2  -2 -15  292.37   13.00
  -2  -2  15  262.87   13.30
   2   2 -14  117.19    8.80
  -2   2  14  115.89    5.80
  -2   2  14  105.99    8.90
  -2   2  14   94.29    8.60
   2  -2 -14  103.09    7.90
   2  -2 -14  110.89    5.60
  -2  -2  14  114.69    8.50
  -2  -2  14  117.99   11.90
  -2  -2  14   99.69   11.30
  -2   2  13  540.55   16.60
  -2   2  13  582.84   16.10
  -2   2  13  514.55   17.20
  -2   2  13  558.34   19.30
  -2   2  13  553.84   18.60
   2   2 -13  555.44   19.10
   2   2 -13  566.64   19.40
  -2   2  13  508.95   15.30
   2  -2 -13  563.14   18.50
   2  -2 -13  576.64   15.70
  -2  -2  13  591.04   19.20
  -2  -2  13  535.25   19.00
  -2  -2  13  568.14   22.80
   2  -2 -13  514.15   15.40
  -2  -2  13  554.24   22.80
  -2   2  12   92.79    7.10
  -2   2  12  108.49    5.10
  -2   2  12  109.89    5.90
   2   2 -12  116.69    7.70
  -2   2  12  105.19    6.40
   2   2 -12   95.89    7.50
   2   2 -12  102.49    7.40
  -2   2  12   94.29    4.40
  -2   2  12   94.79    7.70
   2  -2 -12  108.39    6.80
   2  -2 -12  108.99    4.80
  -2  -2  12  127.09    7.90
  -2  -2  12  102.89    7.40
   2  -2 -12   97.19    4.50
  -2  -2  12  100.79   10.10
  -2  -2  12  110.39   10.60
  -2   2  11   52.09    4.50
  -2   2  11   46.40    4.10
  -2   2  11   47.10    5.60
   2   2 -11   42.80    5.20
   2   2 -11   45.20    5.40
  -2   2  11   44.90    3.30
  -2   2  11   45.50    2.80
   2   2 -11   43.40    5.30
  -2   2  11   41.20    4.60
  -2  -2  11   50.69    5.70
  -2  -2  11   50.29    7.50
  -2  -2  11   30.70    6.40
   2  -2 -11   47.60    4.70
  -2  -2  11   50.29    5.30
  -2  -2  11   45.40    5.20
   2  -2 -11   45.20    2.90
   2  -2 -11   43.40    3.10
  -2   2  10   58.29    5.70
   2   2 -10   53.09    5.50
   2   2 -10   46.20    5.20
  -2   2  10   56.89    4.60
   2   2 -10   50.59    5.20
  -2   2  10   42.80    2.60
  -2  -2  10   45.80    6.50
  -2  -2  10   55.59    5.40
   2  -2 -10   49.99    4.50
  -2  -2  10   49.00    5.10
  -2  -2  10   41.10    6.50
  -2   2   9   29.90    3.50
   2   2  -9   26.00    3.80
   2   2  -9   24.00    3.80
  -2   2   9   30.90    4.10
   2   2  -9   27.40    3.90
   2   2  -9   30.80    3.80
  -2  -2   9   30.20    4.90
  -2  -2   9   24.40    4.90
  -2  -2   9   20.00    3.60
  -2  -2   9   26.40    3.70
  -2   2   8    5.40    2.50
  -2   2   8    0.10    2.20
   2   2  -8    1.60    2.40
  -2   2   8    5.90    3.30
   2   2  -8    2.20    2.20
   2   2  -8    2.00    2.60
   2   2  -8    0.50    2.30
  -2   2   8    3.90    2.40
  -2  -2   8    2.50    3.30
  -2  -2   8   -1.60    3.00
  -2  -2   8    0.10    2.30
  -2  -2   8    3.00    2.30
   2   2  -7  679.93   19.90
   2   2  -7  649.14   19.60
  -2   2   7  659.63   19.10
   2   2  -7  634.64   19.00
   2   2  -7  677.63   19.70
  -2   2   7  674.03   19.20
  -2   2   7  683.53   20.70
  -2   2   7  663.03   18.90
  -2  -2   7  662.73   21.20
  -2  -2   7  700.83   20.60
  -2  -2   7  663.73   21.50
  -2  -2   7  655.53   19.70
  -2  -2   7  659.83   19.80
  -2   2   6  204.48    7.90
   2   2  -5 1977.70   48.20
   2   2  -5 1900.81   46.90
   2   2  -5 1905.21   48.90
  -2   2   5 1966.40   48.60
  -2   2   5 1816.02   48.30
   2   2  -5 1913.91   48.90
  -2   2   5 1901.11   48.10
   2   2  -5 1861.61   48.80
  -2   2   5 1964.30   49.10
  -2  -2   5 1888.41   49.99
  -2  -2   5 1883.91   48.80
  -2  -2   5 1916.51   48.90
  -2  -2   5 1989.20   48.90
  -2  -2   5 1907.31   49.80
  -2   2   4   13.10    2.60
   2   2  -4    9.90    2.70
  -2   2   4   13.10    2.60
   2   2  -4   10.90    2.40
   2   2  -4   15.10    2.10
   2   2  -4   14.20    2.70
   2   2  -4   14.10    1.90
  -2   2   4   12.70    2.40
  -2   2   4   12.10    2.40
  -2  -2   4   12.30    2.60
  -2  -2   4    9.30    3.30
  -2  -2   4   13.90    2.40
  -2  -2   4   10.20    2.90
  -2  -2   4    8.50    2.30
   2   2  -3 1312.57   34.10
   2   2  -3 1312.77   34.00
  -2   2   3 1331.67   34.00
   2   2  -3 1324.47   33.30
  -2   2   3 1280.97   32.30
   2   2  -3 1317.67   34.20
  -2   2   3 1344.87   33.80
  -2   2   3 1337.17   33.70
  -2   2   3 1355.46   34.00
   2   2  -3 1324.27   33.20
  -2   2   3 1387.76   32.40
  -2  -2   3 1316.57   33.70
  -2  -2   3 1300.17   34.00
  -2  -2   3 1302.87   34.10
   2  -2  -3 1272.17   32.30
  -2  -2   3 1352.16   35.00
   2  -2  -3 1396.36   32.40
  -2  -2   3 1245.08   34.50
  -2   2   2  235.68    6.60
   2   2  -2  225.48    7.70
  -2   2   2  231.58    7.50
  -2   2   2  230.18    6.60
  -2   2   2  232.08    7.90
  -2   2   2  225.68    6.70
   2   2  -2  233.18    6.70
  -2   2   2  231.28    6.80
   2   2  -2  212.78    7.70
   2   2  -2  229.88    7.90
   2   2  -2  225.58    7.50
   2  -2  -2  234.18    7.60
   2  -2  -2  233.78    6.70
  -2  -2   2  215.98    7.40
   2  -2  -2  225.28    6.70
   2  -2  -2  240.88    6.50
  -2  -2   2  226.88    7.50
  -2  -2   2  227.78    7.70
  -2  -2   2  224.78    7.70
  -2  -2   2  232.08    8.10
  -2  -2   2  226.78    8.50
   2   2  -1  591.54   16.30
  -2   2   1  600.44   16.40
  -2   2   1  598.24   15.90
  -2   2   1  595.34   16.20
   2   2  -1  602.74   15.10
   2   2  -1  604.24   16.40
   2   2  -1  599.74   16.40
   2   2  -1  600.44   16.30
  -2   2   1  568.74   16.50
  -2   2   1  624.14   15.60
   2   2  -1  588.84   16.30
  -2   2   1  603.54   16.70
  -2   2   1  609.44   16.80
  -2   2   1  599.34   16.00
  -2  -2   1  602.84   16.40
  -2  -2   1  610.04   16.90
   2  -2  -1  617.84   16.60
   2  -2  -1  605.04   16.00
  -2  -2   1  587.54   16.50
  -2  -2   1  597.34   16.30
  -2  -2   1  618.04   15.90
   2  -2  -1  601.64   15.90
   2  -2  -1  602.24   15.30
  -2   2   0   16.10    2.30
   2   2   0   13.40    2.30
  -2   2   0   11.90    2.40
  -2   2   0   13.50    2.30
  -2   2   0   14.20    2.10
   2   2   0   12.90    2.00
  -2   2   0   16.20    2.30
  -2   2   0   14.30    2.20
   2   2   0   15.80    2.60
   2   2   0   14.80    2.10
  -2   2   0   16.80    1.60
   2  -2   0   14.70    2.10
  -2  -2   0   14.10    2.10
  -2  -2   0   13.30    2.00
  -2  -2   0   16.20    1.80
   2  -2   0   16.40    1.90
   2  -2   0   14.50    2.30
  -2  -2   0   13.70    2.10
   2  -2   0   13.30    2.20
   2  -2   0   21.10    2.70
  -2  -2   0   16.70    2.50
   2   2   1   47.30    3.50
   2   2   1   46.90    3.80
  -2   2  -1   49.30    3.60
  -2   2  -1   51.09    3.60
   2   2   1   50.49    2.90
  -2   2  -1   46.40    4.10
   2   2   1   47.20    3.10
  -2   2  -1   46.10    3.30
  -2   2  -1   56.19    3.70
   2   2   1   45.30    2.90
   2   2   1   46.60    3.70
   2   2   1   50.19    3.10
  -2   2  -1   49.70    2.60
  -2  -2  -1   52.09    3.00
  -2  -2  -1   46.60    3.30
   2  -2   1   53.09    4.30
   2  -2   1   54.69    3.80
   2  -2   1   49.60    3.60
  -2  -2  -1   51.69    3.00
  -2  -2  -1   48.40    2.90
   2  -2   1   55.79    3.60
   2  -2   1   55.99    4.30
   2   2   2  914.51   22.70
   2   2   2  862.71   22.90
  -2   2  -2  877.31   23.80
  -2   2  -2  898.71   23.80
  -2   2  -2  871.41   24.10
   2   2   2  907.71   23.70
   2   2   2  864.31   22.60
  -2   2  -2  874.71   22.60
   2   2   2  875.11   22.60
   2   2   2  889.61   23.80
  -2   2  -2  867.31   23.70
  -2   2  -2  883.01   23.10
   2   2   2  898.91   22.60
   2  -2   2  907.11   24.00
   2  -2   2  832.52   23.70
  -2  -2  -2  900.31   21.80
   2  -2   2  920.21   24.60
   2  -2   2  900.71   23.80
  -2  -2  -2  867.61   22.60
  -2  -2  -2  914.71   22.70
   2  -2   2  822.02   24.50
  -2  -2  -2  883.81   23.00
  -2   2  -3  837.02   21.90
   2   2   3  839.52   21.80
   2   2   3  851.21   22.80
   2   2   3  834.72   21.40
   2   2   3  814.92   21.50
   2   2   3  867.91   21.70
  -2   2  -3  814.02   23.40
  -2   2  -3  832.22   23.00
  -2   2  -3  811.02   22.70
   2   2   3  828.72   21.60
  -2   2  -3  843.22   23.00
   2   2   3  828.42   23.10
  -2   2  -3  850.01   21.90
   2  -2   3  842.32   23.00
  -2  -2  -3  846.42   21.10
   2  -2   3  829.72   24.10
  -2  -2  -3  807.22   21.40
   2  -2   3  827.22   23.10
   2  -2   3  828.02   23.90
  -2  -2  -3  864.71   21.60
  -2  -2  -3  830.82   22.20
   2   2   4  131.09    6.40
  -2   2  -4  126.29    5.30
   2   2   4  132.69    5.40
  -2   2  -4  136.19    6.50
  -2   2  -4  137.69    6.60
   2   2   4  130.29    5.00
   2   2   4  126.69    5.30
  -2   2  -4  133.19    6.90
  -2   2  -4  135.49    6.40
   2   2   4  135.49    5.10
   2   2   4  136.69    5.00
  -2   2  -4  126.89    5.60
  -2  -2  -4  136.39    5.80
  -2  -2  -4  130.09    4.80
   2  -2   4  141.49    7.80
  -2  -2  -4  139.99    5.10
   2  -2   4  137.29    6.50
   2  -2   4  134.09    6.60
  -2  -2  -4  134.49    5.00
   2  -2   4  133.59    8.00
  -2   2  -5 1153.48   31.50
   2   2   5 1151.68   29.90
  -2   2  -5 1210.48   32.00
   2   2   5 1190.48   29.70
   2   2   5 1142.19   32.20
   2   2   5 1215.38   30.40
  -2   2  -5 1181.98   32.20
  -2   2  -5 1150.98   31.70
   2   2   5 1151.48   30.30
  -2   2  -5 1168.78   30.20
  -2   2  -5 1168.48   30.80
   2   2   5 1129.79   31.30
   2   2   5 1220.08   30.10
  -2  -2  -5 1220.48   30.00
  -2  -2  -5 1176.38   31.20
  -2  -2  -5 1135.19   29.80
   2  -2   5 1191.78   34.10
   2  -2   5 1176.78   33.20
   2  -2   5 1173.48   31.80
  -2  -2  -5 1128.89   29.90
   2  -2   5 1182.98   32.10
  -2   2  -6  364.56   12.80
   2   2   6  373.66   10.80
  -2   2  -6  373.56   13.30
   2   2   6  359.36   11.80
  -2   2  -6  370.76   13.00
  -2   2  -6  372.56   12.20
   2   2   6  373.36   12.50
  -2   2  -6  391.86   13.20
   2   2   6  355.36   13.30
  -2   2  -6  372.26   11.30
   2   2   6  380.56   11.40
   2   2   6  383.06   11.70
   2   2   6  378.26   11.10
  -2  -2  -6  392.36   11.30
  -2  -2  -6  381.76   11.40
  -2  -2  -6  362.86   11.00
   2  -2   6  388.76   13.40
   2  -2   6  389.76   13.00
  -2  -2  -6  385.96   12.70
   2  -2   6  405.26   16.00
   2  -2   6  375.96   14.50
  -2   2  -7  643.74   20.10
   2   2   7  649.64   19.40
   2   2   7  634.74   18.00
   2   2   7  654.23   18.70
  -2   2  -7  662.93   18.20
  -2   2  -7  661.23   20.30
   2   2   7  665.03   20.90
  -2   2  -7  646.34   20.20
   2   2   7  686.03   18.50
   2   2   7  640.34   19.00
  -2   2  -7  660.03   19.50
  -2   2  -7  662.13   20.10
  -2  -2  -7  652.13   18.50
   2  -2   7  723.93   23.80
   2  -2   7  657.43   20.40
  -2  -2  -7  677.83   18.20
  -2  -2  -7  643.14   19.80
   2  -2   7  653.33   22.00
  -2  -2  -7  636.14   18.00
   2  -2   7  656.73   20.10
   2   2   8    7.10    3.00
   2   2   8    2.50    2.00
  -2   2  -8    3.30    2.60
  -2   2  -8   -1.90    2.50
   2   2   8    6.00    3.00
   2   2   8    6.50    3.50
  -2   2  -8    5.00    2.90
   2   2   8    1.40    2.30
  -2   2  -8    3.60    2.10
  -2   2  -8    1.50    2.30
   2   2   8    2.40    1.80
  -2   2  -8    0.70    2.80
   2  -2   8    2.20    2.80
   2  -2   8    6.00    4.00
   2  -2   8    3.10    4.70
  -2  -2  -8    5.30    1.90
  -2  -2  -8    0.60    1.60
  -2  -2  -8    5.50    1.90
   2  -2   8    2.10    2.70
  -2  -2  -8    1.30    2.20
   2   2   9  267.17   10.60
   2   2   9  277.57   12.50
  -2   2  -9  269.47   11.00
   2   2   9  277.37   10.70
  -2   2  -9  277.77    9.30
  -2   2  -9  283.87   11.60
   2   2   9  264.37    9.30
  -2   2  -9  270.87   11.70
   2   2   9  267.17   11.00
  -2   2  -9  278.07   11.60
   2   2   9  292.37   10.10
   2  -2   9  280.47   13.80
   2  -2   9  257.07   11.90
  -2  -2  -9  273.17    9.50
  -2  -2  -9  284.17   11.40
   2  -2   9  252.97   15.30
  -2  -2  -9  291.07    9.50
   2  -2   9  246.98   11.40
   2  -2   9  267.07   11.40
  -2  -2  -9  278.07   10.20
  -2   2 -10   15.40    4.00
   2   2  10   12.00    3.60
   2   2  10   15.80    2.80
  -2   2 -10   12.10    3.60
  -2   2 -10   13.10    2.80
   2   2  10   14.10    3.70
   2   2  10   14.80    3.40
   2   2  10    9.50    4.30
   2   2  10    9.50    4.10
  -2   2 -10   18.80    3.80
  -2   2 -10   15.50    4.00
   2  -2  10   24.00    5.40
  -2  -2 -10   20.90    3.20
  -2  -2 -10   17.10    3.90
  -2  -2 -10   16.20    3.30
  -2  -2 -10   22.50    3.20
   2  -2  10   16.70    5.60
   2  -2  10   15.50    3.80
   2  -2  10   23.20    7.20
   2  -2  10   13.80    3.40
   2   2  11   35.80    6.10
  -2   2 -11   35.50    3.70
   2   2  11   35.40    5.50
  -2   2 -11   30.20    5.10
  -2   2 -11   24.10    4.90
   2   2  11   31.00    4.20
   2   2  11   27.60    3.50
  -2   2 -11   31.70    4.80
  -2  -2 -11   20.00    4.40
  -2  -2 -11   26.90    3.60
   2  -2  11   23.00    5.80
   2  -2  11   26.90    8.00
   2  -2  11   28.30    6.70
  -2  -2 -11   27.80    4.10
   2  -2  11   29.60    5.00
   2  -2  11   32.30    5.00
   2   2  12   29.20    5.90
   2   2  12   18.50    3.70
   2   2  12   34.70    6.10
  -2   2 -12   28.70    5.30
   2   2  12   28.10    4.50
  -2   2 -12   28.70    4.90
   2  -2  12   20.70    7.40
  -2  -2 -12   38.80    5.50
   2  -2  12   19.30    7.00
  -2  -2 -12   33.00    4.60
   2  -2  12   29.50    6.00
   2   2  13   89.59    8.90
  -2   2 -13   85.49    8.10
   2   2  13   79.89    9.60
  -2   2 -13   74.89    8.20
   2  -2  13   90.09    9.60
   2  -2  13   77.29   11.70
  -2  -2 -13   89.89    7.20
  -2  -2 -13   59.59    7.20
   2  -2  13   89.99   10.60
  -2   2 -14   74.79    7.90
  -2   2 -14   75.39    8.30
   2   2  14   52.09    8.60
   2   2  14   72.89    8.50
   2  -2  14   63.89    8.60
  -2  -2 -14   59.29    6.60
   2  -2  14   76.29   10.40
  -2  -2 -14   65.49    7.70
  -2   2 -15  222.88   12.80
   2   2  15  228.68   14.20
   2   2  15  206.08   14.40
  -2   2 -15  211.98   13.30
  -2  -2 -15  209.78   12.70
   2  -2  15  222.18   14.40
  -2  -2 -15  222.88   11.90
   2  -2  15  230.88   17.00
  -2   2 -16   39.30    7.10
  -2   2 -16   56.69    8.50
   2   2  16   37.10    8.00
   2  -2  16   54.19   10.60
   2  -2  16   40.60    8.50
  -2  -2 -16   47.70    7.10
  -2  -2 -16   47.80    7.60
  -2   2 -17   98.89   10.30
  -2   2 -17   99.89   11.00
   2   2  17   75.59   10.00
  -2  -2 -17   78.69    9.10
  -2  -2 -17   83.29    9.90
   2  -2  17  110.69   13.50
   2  -2  17   99.99   11.60
   2   2  18    4.80    6.70
   2   2  18    1.10    7.00
  -2   2 -18   -3.40    4.80
  -2   2 -18    0.90    6.10
   2  -2  18   11.00    7.60
   2  -2  18    2.10    8.70
  -2  -2 -18   -3.90    5.40
  -2  -2 -18  -10.70    4.90
  -2   2 -19   80.19   11.80
   2   2  19   36.80    8.70
   2   2  19   81.09   11.60
  -2   2 -19   63.79    9.60
   2  -2  19   51.99   10.90
  -2  -2 -19   68.39    9.90
  -2  -2 -19   63.89    9.60
   2  -2  19   68.59   12.40
  -2   3  20  110.19   12.10
   2   3 -20  149.49   13.80
   2   3 -20  123.29   12.00
  -2   3  20  106.29   11.10
   2  -3 -20  119.39   11.60
  -2  -3  20  111.19   12.60
   2  -3 -20  118.09   12.00
  -2  -3  20  124.19   16.40
  -2   3  19    4.60    5.50
  -2   3  19    4.10    6.30
   2   3 -19    5.70    5.60
   2   3 -19   -4.50    5.60
   2  -3 -19   -2.40    4.50
  -2  -3  19    0.90    6.50
  -2  -3  19  -17.10    7.50
   2  -3 -19    4.80    5.10
  -2   3  18  122.79   11.00
   2   3 -18  119.79   10.90
   2   3 -18  116.29   11.70
  -2   3  18  130.99   11.40
  -2  -3  18  126.99   11.20
   2  -3 -18  126.79   10.30
  -2  -3  18  123.59   14.90
   2  -3 -18  137.99   11.20
   2   3 -17   29.10    6.30
   2   3 -17   43.30    7.50
  -2   3  17   31.80    6.60
  -2   3  17   31.40    6.90
  -2  -3  17   30.30    7.10
   2  -3 -17   23.80    6.10
  -2  -3  17   17.40    8.60
   2  -3 -17   22.60    5.50
  -2   3  16  384.46   16.70
  -2   3  16  353.96   15.40
   2   3 -16  394.36   17.20
  -2  -3  16  347.37   20.90
  -2  -3  16  328.07   20.80
   2  -3 -16  373.66   15.50
  -2  -3  16  350.36   16.20
   2  -3 -16  334.17   16.20
  -2   3  15   12.00    5.10
  -2   3  15    4.40    4.40
   2   3 -15    6.20    4.40
   2  -3 -15   -0.30    3.40
  -2  -3  15    2.10    5.10
  -2  -3  15   -5.80    6.30
  -2  -3  15    1.70    7.00
  -2   3  14  401.96   14.70
  -2   3  14  415.36   16.80
  -2   3  14  358.76   14.80
   2   3 -14  426.06   16.90
  -2   3  14  428.76   15.30
  -2  -3  14  430.46   20.70
  -2  -3  14  405.96   16.60
   2  -3 -14  447.06   15.90
  -2  -3  14  465.85   21.60
  -2   3  13   23.80    4.10
   2   3 -13   24.80    4.90
  -2   3  13   25.90    4.50
  -2   3  13   32.30    5.80
   2   3 -13   24.40    5.30
  -2   3  13   23.00    3.60
  -2  -3  13   24.90    5.50
  -2  -3  13   32.20    8.00
  -2  -3  13   19.00    6.90
  -2  -3  13   28.90    5.50
   2  -3 -13   21.70    4.10
  -2   3  12  378.26   15.00
   2   3 -12  398.56   15.10
   2   3 -12  361.36   14.90
  -2   3  12  382.66   13.60
   2   3 -12  361.56   15.00
  -2  -3  12  381.56   15.10
  -2  -3  12  380.76   18.10
  -2  -3  12  376.86   18.30
   2  -3 -12  368.06   13.50
  -2  -3  12  367.86   15.00
   2   3 -11   16.00    4.00
   2   3 -11    9.50    3.90
  -2   3  11   10.90    3.50
   2   3 -11   16.80    4.20
  -2   3  11   11.00    4.20
   2  -3 -11   16.30    3.30
  -2  -3  11   13.50    4.00
  -2  -3  11   16.90    5.40
  -2  -3  11    9.70    5.80
  -2  -3  11    7.80    3.60
   2   3 -10   74.49    6.70
   2   3 -10   80.99    6.80
  -2   3  10   80.39    6.20
   2   3 -10   63.89    5.70
   2   3 -10   68.99    6.80
  -2   3  10   74.59    6.00
  -2   3  10   79.79    6.60
  -2  -3  10   76.89    6.60
  -2  -3  10   77.99    6.80
  -2  -3  10   91.99    9.30
  -2  -3  10   81.99    8.60
   2  -3 -10   78.19    5.20
  -2   3   9   73.99    6.40
  -2   3   9   65.39    6.80
   2   3  -9   64.89    6.30
   2   3  -9   60.09    5.60
  -2   3   9   63.39    5.70
   2   3  -9   69.29    6.40
   2   3  -9   57.69    5.90
  -2   3   9   60.09    5.50
  -2  -3   9   51.99    7.40
  -2  -3   9   72.69    8.00
  -2  -3   9   67.29    5.90
  -2  -3   9   63.99    6.10
  -2  -3   9   59.89    6.90
   2   3  -8  339.67   12.20
   2   3  -8  340.97   12.90
  -2   3   8  341.87   12.40
  -2   3   8  355.66   12.40
  -2   3   8  346.27   12.30
   2   3  -8  338.07   13.00
   2   3  -8  377.56   13.30
  -2   3   8  354.46   13.60
  -2  -3   8  346.07   15.00
  -2  -3   8  309.97   13.50
  -2  -3   8  360.26   14.80
  -2  -3   8  357.76   13.10
  -2  -3   8  353.66   13.00
   2   3  -7   12.30    3.20
   2   3  -7   16.80    3.60
  -2   3   7   17.00    3.60
   2   3  -7   12.70    2.90
  -2   3   7   16.50    3.10
   2   3  -7    7.70    3.00
  -2   3   7   13.50    3.20
   2   3  -7   13.80    2.00
  -2   3   7   17.70    3.30
  -2  -3   7   12.80    4.20
  -2  -3   7   17.10    3.50
  -2  -3   7   18.00    3.80
  -2  -3   7    8.70    3.80
  -2  -3   7   13.70    3.30
   2   3  -6 1269.57   34.70
   2   3  -6 1313.07   32.50
  -2   3   6 1249.47   34.20
   2   3  -6 1262.87   33.70
   2   3  -6 1271.17   34.90
  -2   3   6 1224.88   34.50
   2   3  -6 1266.07   34.70
  -2   3   6 1335.77   34.40
  -2   3   6 1295.57   34.10
  -2  -3   6 1292.07   34.80
  -2  -3   6 1261.67   34.90
  -2  -3   6 1277.27   36.40
  -2  -3   6 1272.87   35.90
  -2  -3   6 1280.97   34.90
   2   3  -5    6.00    2.10
  -2   3   5    5.00    2.70
  -2   3   5    6.90    2.70
  -2   3   5    5.80    2.50
   2   3  -5    5.20    2.80
   2   3  -5    5.40    2.00
  -2   3   5    3.10    2.60
   2   3  -5    7.50    2.70
   2   3  -5    7.00    2.60
  -2  -3   5    6.20    3.20
  -2  -3   5    3.60    2.60
  -2  -3   5    3.90    2.40
  -2  -3   5   11.30    3.00
  -2  -3   5    1.80    3.00
  -2   3   4 3166.28   78.19
   2   3  -4 3088.99   78.29
   2   3  -4 3147.49   78.49
   2   3  -4 3077.39   77.19
  -2   3   4 3173.98   78.09
   2   3  -4 3117.59   78.69
   2   3  -4 3195.48   77.19
  -2   3   4 3265.17   75.89
  -2   3   4 3064.79   78.29
   2  -3  -4 3032.90   75.69
  -2  -3   4 3103.29   78.29
  -2  -3   4 3136.09   78.49
  -2  -3   4 3235.98   79.29
  -2  -3   4 3125.29   78.39
  -2  -3   4 3088.49   79.49
  -2   3   3   11.00    1.50
  -2   3   3    8.80    2.70
   2   3  -3   14.70    2.80
  -2   3   3    9.50    2.20
   2   3  -3    9.10    2.30
  -2   3   3   10.40    1.60
   2   3  -3   11.10    1.90
   2   3  -3   17.10    2.60
  -2   3   3    9.60    1.50
   2   3  -3   11.70    2.90
  -2   3   3    6.90    1.40
   2  -3  -3   13.90    1.80
   2  -3  -3    9.40    1.50
  -2  -3   3   10.40    2.50
   2  -3  -3    8.20    1.60
  -2  -3   3    8.80    2.30
  -2  -3   3   10.70    2.80
  -2  -3   3    7.90    2.40
   2  -3  -3    8.20    2.20
  -2  -3   3   10.90    3.20
  -2   3   2  932.41   24.10
  -2   3   2  944.11   24.70
  -2   3   2  963.10   24.30
  -2   3   2  940.41   25.50
   2   3  -2  931.51   24.00
   2   3  -2  948.71   25.30
  -2   3   2  920.41   24.10
   2   3  -2  919.41   25.20
   2   3  -2  926.61   25.30
   2   3  -2  888.91   25.10
  -2   3   2  888.41   25.10
  -2   3   2  955.50   24.20
   2  -3  -2  944.51   25.40
   2  -3  -2  943.91   24.20
  -2  -3   2  944.91   25.30
  -2  -3   2  986.90   26.20
  -2  -3   2  949.31   25.30
  -2  -3   2  921.81   25.20
  -2  -3   2  890.41   25.40
   2  -3  -2  940.31   24.10
   2  -3  -2  938.11   24.00
  -2   3   1   21.80    2.80
  -2   3   1   32.00    3.20
   2   3  -1   32.40    2.30
   2   3  -1   30.80    3.20
  -2   3   1   35.20    3.50
  -2   3   1   33.50    3.60
   2   3  -1   31.20    3.10
  -2   3   1   33.80    3.00
  -2   3   1   36.80    3.10
   2   3  -1   34.30    3.70
  -2   3   1   28.00    2.70
  -2  -3   1   29.40    2.70
   2  -3  -1   33.10    3.00
  -2  -3   1   31.20    3.20
   2  -3  -1   30.00    2.50
  -2  -3   1   31.50    3.30
   2  -3  -1   30.30    3.40
   2  -3  -1   32.20    2.90
  -2  -3   1   34.20    3.40
  -2  -3   1   30.20    3.80
  -2  -3   1   33.70    3.30
   2   3   0   45.60    4.30
   2   3   0   37.50    3.40
  -2   3   0   44.10    3.90
  -2   3   0   43.40    3.90
  -2   3   0   39.10    3.40
   2   3   0   39.40    2.10
  -2   3   0   44.10    3.90
   2   3   0   44.90    4.20
   2   3   0   38.70    2.40
   2   3   0   44.60    3.60
  -2   3   0   47.90    4.20
   2   3   0   38.50    3.60
  -2  -3   0   41.40    3.60
  -2  -3   0   36.30    3.30
   2  -3   0   44.40    3.60
   2  -3   0   36.80    3.40
  -2  -3   0   45.00    2.80
   2  -3   0   41.60    3.50
   2  -3   0   35.50    3.10
   2  -3   0   42.60    4.00
  -2  -3   0   37.20    3.20
  -2   3  -1   43.80    4.10
  -2   3  -1   43.20    3.90
  -2   3  -1   47.40    3.70
   2   3   1   44.70    3.30
   2   3   1   41.90    3.60
  -2   3  -1   48.00    4.10
   2   3   1   45.10    3.30
   2   3   1   44.90    4.00
   2   3   1   56.39    4.70
  -2   3  -1   44.60    3.90
  -2   3  -1   40.70    2.30
   2   3   1   41.70    4.10
   2   3   1   44.40    3.50
  -2   3  -1   49.99    4.50
  -2  -3  -1   42.60    2.80
   2  -3   1   51.09    4.40
   2  -3   1   45.40    3.80
  -2  -3  -1   41.10    3.50
  -2  -3  -1   42.70    3.20
  -2  -3  -1   35.60    3.10
   2  -3   1   51.39    4.00
   2  -3   1   50.19    4.10
   2  -3   1   40.60    4.10
  -2   3  -2  240.38    9.50
   2   3   2  237.08    7.10
   2   3   2  233.08    9.20
   2   3   2  229.38    7.70
  -2   3  -2  242.38    8.90
  -2   3  -2  239.88    8.60
   2   3   2  230.08    7.70
  -2   3  -2  235.48    8.90
   2   3   2  238.58    7.70
   2   3   2  225.68    9.10
  -2   3  -2  247.68    7.20
  -2   3  -2  236.98    8.90
   2   3   2  231.28    8.30
   2   3   2  264.37    8.30
   2  -3   2  242.38    8.90
   2  -3   2  244.48    9.80
   2  -3   2  244.38    8.90
  -2  -3  -2  238.18    7.70
   2  -3   2  237.78    9.70
  -2  -3  -2  226.48    8.50
  -2  -3  -2  236.98    7.60
   2  -3   2  252.77    9.20
  -2  -3  -2  236.28    7.80
  -2   3  -3  111.69    6.90
   2   3   3  120.99    6.50
   2   3   3  115.69    4.60
  -2   3  -3  110.99    4.50
   2   3   3  105.39    4.60
   2   3   3  107.59    6.20
   2   3   3  104.29    4.70
   2   3   3  112.49    5.20
  -2   3  -3  111.99    6.00
   2   3   3  106.49    5.20
  -2   3  -3  111.89    6.20
  -2   3  -3  103.99    5.50
  -2   3  -3  117.49    6.20
   2  -3   3  118.69    6.20
  -2  -3  -3  105.09    5.40
  -2  -3  -3  106.89    4.60
  -2  -3  -3  103.69    4.80
   2  -3   3  109.69    6.40
   2  -3   3  106.99    6.20
  -2  -3  -3  109.19    4.40
   2  -3   3  119.19    7.10
   2  -3   3  101.09    7.00
   2   3   4 1032.00   25.90
   2   3   4  971.70   26.20
  -2   3  -4 1017.70   28.10
  -2   3  -4 1013.50   27.80
   2   3   4 1006.80   25.90
  -2   3  -4 1009.60   28.10
   2   3   4 1000.50   27.90
   2   3   4  965.70   26.30
  -2   3  -4 1020.00   26.90
   2   3   4 1008.80   28.20
  -2   3  -4 1019.90   28.70
   2   3   4  964.50   25.80
  -2   3  -4 1017.00   26.20
   2  -3   4 1007.20   28.30
  -2  -3  -4 1031.40   25.90
   2  -3   4  973.00   29.10
  -2  -3  -4  968.10   25.60
   2  -3   4 1022.90   28.60
  -2  -3  -4 1006.50   26.80
   2  -3   4 1024.40   28.00
   2  -3   4  986.00   29.20
  -2  -3  -4  994.90   25.40
  -2   3  -5    2.00    2.50
   2   3   5    4.00    1.50
   2   3   5    2.60    1.80
   2   3   5    0.60    1.80
   2   3   5    3.40    2.80
  -2   3  -5    0.30    2.20
   2   3   5    0.90    2.80
  -2   3  -5    3.60    2.20
  -2   3  -5   -0.30    1.70
  -2   3  -5    3.30    3.00
  -2   3  -5    1.00    2.30
   2   3   5    2.50    1.70
   2  -3   5    4.00    3.50
   2  -3   5    1.20    2.50
  -2  -3  -5    1.80    1.30
   2  -3   5    5.90    3.60
   2  -3   5    4.40    2.50
  -2  -3  -5    1.70    1.40
  -2  -3  -5    4.60    2.00
  -2  -3  -5    1.20    1.40
  -2   3  -6 1115.69   33.80
  -2   3  -6 1191.08   32.00
   2   3   6 1219.78   33.20
   2   3   6 1206.08   31.30
   2   3   6 1152.88   30.70
  -2   3  -6 1159.98   31.80
  -2   3  -6 1249.07   33.80
   2   3   6 1236.48   30.90
  -2   3  -6 1204.98   33.70
  -2   3  -6 1129.49   33.30
   2   3   6 1217.28   31.20
   2   3   6 1224.88   33.80
   2   3   6 1229.88   31.40
   2  -3   6 1275.77   36.20
   2  -3   6 1194.58   35.30
  -2  -3  -6 1154.68   30.60
  -2  -3  -6 1179.48   31.00
  -2  -3  -6 1262.17   30.90
   2  -3   6 1239.98   33.70
  -2  -3  -6 1220.08   32.60
   2  -3   6 1234.88   33.90
  -2   3  -7    4.90    3.10
   2   3   7   12.60    2.10
  -2   3  -7    8.80    3.10
   2   3   7    9.40    3.20
   2   3   7    8.80    3.50
  -2   3  -7    7.20    2.40
   2   3   7    5.60    1.70
  -2   3  -7    9.90    2.60
   2   3   7    8.70    2.30
  -2   3  -7    8.90    3.00
  -2   3  -7    6.90    3.00
   2   3   7   10.40    2.20
   2   3   7   12.60    2.60
  -2  -3  -7    8.90    1.80
   2  -3   7    7.00    4.30
  -2  -3  -7    6.80    1.60
   2  -3   7    6.10    3.00
  -2  -3  -7    2.90    2.10
   2  -3   7   10.20    3.10
  -2  -3  -7    4.60    1.60
   2  -3   7    7.00    4.00
  -2   3  -8  373.36   14.50
   2   3   8  373.16   11.80
   2   3   8  407.26   15.10
  -2   3  -8  369.66   13.10
  -2   3  -8  362.46   14.10
   2   3   8  354.66   13.80
   2   3   8  371.36   12.40
  -2   3  -8  380.06   12.40
  -2   3  -8  376.76   14.80
  -2   3  -8  401.26   14.70
   2   3   8  374.06   12.20
   2   3   8  402.16   11.80
   2   3   8  366.66   11.20
   2  -3   8  377.66   16.40
   2  -3   8  381.06   14.20
   2  -3   8  376.76   17.60
  -2  -3  -8  396.26   11.50
  -2  -3  -8  394.46   13.70
  -2  -3  -8  366.46   12.00
  -2  -3  -8  379.26   11.40
   2  -3   8  375.56   14.60
  -2   3  -9   -2.50    2.90
  -2   3  -9    1.30    2.50
  -2   3  -9    2.20    3.10
   2   3   9    4.80    3.00
   2   3   9    1.20    3.80
   2   3   9    1.60    2.00
   2   3   9    2.40    1.60
  -2   3  -9    0.40    3.10
   2   3   9    5.10    2.50
   2   3   9    1.70    3.30
  -2   3  -9    2.20    2.60
   2  -3   9    3.90    3.40
  -2  -3  -9   -2.10    1.60
   2  -3   9   -4.00    5.00
  -2  -3  -9   -0.10    1.60
   2  -3   9    1.60    3.00
   2  -3   9    0.60    4.70
  -2  -3  -9    1.80    2.50
  -2  -3  -9    3.70    1.80
   2   3  10  377.96   13.70
  -2   3 -10  387.06   12.90
  -2   3 -10  388.66   15.40
   2   3  10  345.67   15.40
  -2   3 -10  372.76   15.10
   2   3  10  381.66   13.40
   2   3  10  411.16   12.50
   2   3  10  359.96   11.60
  -2   3 -10  384.96   14.30
  -2   3 -10  391.46   15.40
  -2  -3 -10  364.16   11.70
  -2  -3 -10  379.56   13.00
   2  -3  10  383.46   19.50
   2  -3  10  369.86   17.60
  -2  -3 -10  377.16   14.60
   2  -3  10  386.26   15.10
  -2  -3 -10  393.86   12.00
   2  -3  10  386.56   15.50
  -2   3 -11   46.20    5.50
   2   3  11   38.50    6.60
  -2   3 -11   31.80    5.90
   2   3  11   42.60    5.50
   2   3  11   44.00    5.60
  -2   3 -11   46.70    6.40
   2   3  11   49.10    4.60
  -2   3 -11   36.20    4.50
   2  -3  11   35.60    8.40
   2  -3  11   46.70    6.10
   2  -3  11   44.10    6.50
  -2  -3 -11   47.20    4.80
   2  -3  11   50.19    8.70
  -2  -3 -11   46.30    4.00
  -2  -3 -11   42.20    5.60
   2   3  12  172.68   11.70
  -2   3 -12  174.88    9.80
   2   3  12  179.88   10.10
  -2   3 -12  172.88   10.90
   2   3  12  188.38    9.30
   2   3  12  189.38    8.20
  -2   3 -12  171.88    8.20
   2  -3  12  187.78   14.10
   2  -3  12  173.88   11.30
  -2  -3 -12  183.58    8.40
  -2  -3 -12  173.48    8.80
  -2  -3 -12  163.28   10.10
   2  -3  12  171.98   15.20
   2   3  13    7.50    3.60
   2   3  13   -0.30    4.10
  -2   3 -13    1.70    3.40
  -2   3 -13    3.60    4.40
   2   3  13    2.20    4.90
  -2  -3 -13    2.00    3.20
   2  -3  13   -6.50    6.80
   2  -3  13    3.70    5.50
   2  -3  13   -2.60    5.90
  -2  -3 -13    4.60    3.90
  -2   3 -14  200.48   12.70
  -2   3 -14  210.08   11.50
   2   3  14  170.68   12.70
   2   3  14  183.08   11.50
  -2  -3 -14  163.78    9.70
  -2  -3 -14  188.78   11.60
   2  -3  14  204.78   13.00
   2  -3  14  170.48   15.10
   2  -3  14  192.78   17.30
  -2   3 -15   29.00    5.90
   2   3  15   33.10    7.50
   2   3  15   25.30    6.40
  -2   3 -15   22.20    6.60
   2  -3  15   24.30    7.40
  -2  -3 -15   29.90    5.60
  -2  -3 -15   24.60    5.80
   2  -3  15   18.40    8.50
   2  -3  15   23.60   10.20
   2   3  16  139.29   13.30
  -2   3 -16  153.38   13.00
  -2   3 -16  146.89   11.30
   2   3  16  141.59   12.00
   2  -3  16  135.49   14.60
  -2  -3 -16  148.89   11.70
  -2  -3 -16  129.49    9.90
   2  -3  16  148.09   12.80
  -2   3 -17    1.90    6.20
   2   3  17   -4.20    6.20
   2   3  17   -1.90    6.30
  -2   3 -17    4.60    5.00
   2  -3  17   -0.30    6.80
   2  -3  17    2.10    8.80
  -2  -3 -17    0.20    5.20
  -2  -3 -17    4.50    5.00
   2   3  18  152.68   14.70
  -2   3 -18  132.19   12.00
   2   3  18  115.49   11.60
  -2   3 -18  143.39   14.20
   2  -3  18  130.19   16.00
  -2  -3 -18  172.28   12.50
  -2  -3 -18  134.09   13.00
   2  -3  18  124.99   13.80
   2   3  19    6.70    8.10
  -2   3 -19   -6.20    5.40
  -2  -3 -19    4.90    6.20
   2  -3  19   -0.10    8.00
   2   4 -20   10.70    7.30
  -2   4  20   -4.30    5.30
  -2   4  20   23.40    7.50
   2   4 -20    7.40    6.00
   2  -4 -20   -2.30    5.10
  -2  -4  20   -3.70   10.30
  -2  -4  20   -9.00    7.30
   2  -4 -20    3.40    5.70
   2   4 -19   30.10    6.90
  -2   4  19   33.40    8.00
   2   4 -19   17.40    7.20
  -2   4  19   27.50    6.40
   2  -4 -19   24.40    6.40
  -2  -4  19   24.90   11.00
  -2  -4  19   32.40    8.60
   2  -4 -19   26.00    6.80
  -2   4  18   11.50    5.20
   2   4 -18    9.40    5.50
   2   4 -18    7.50    6.30
  -2   4  18    2.40    6.00
   2  -4 -18    9.10    5.30
  -2  -4  18    0.90    6.20
  -2  -4  18    4.30    8.70
   2  -4 -18   -1.80    4.60
  -2  -4  18    2.20    8.90
  -2   4  17  200.18   11.70
  -2   4  17  204.58   14.00
   2   4 -17  187.88   13.50
   2   4 -17  210.18   12.50
   2  -4 -17  242.28   12.40
  -2  -4  17  215.38   18.40
  -2  -4  17  208.08   13.70
   2  -4 -17  219.28   13.10
  -2  -4  17  247.48   19.20
  -2   4  16   36.40    5.80
   2   4 -16   29.20    6.70
  -2   4  16   28.60    6.70
  -2  -4  16   37.30    9.80
  -2  -4  16   35.40   10.10
   2  -4 -16   36.90    5.80
  -2  -4  16   35.50    7.60
   2  -4 -16   32.50    6.40
   2   4 -15  341.27   16.30
  -2   4  15  327.47   13.80
  -2   4  15  350.96   16.50
  -2  -4  15  350.86   20.30
  -2  -4  15  341.67   16.10
   2  -4 -15  349.17   15.60
  -2  -4  15  368.86   21.00
   2  -4 -15  353.66   14.20
   2   4 -14   59.49    7.50
  -2   4  14   43.20    5.70
  -2   4  14   57.59    7.60
   2  -4 -14   80.09    6.60
  -2  -4  14   62.29   10.10
  -2  -4  14   56.29    9.80
  -2   4  13  165.28    9.30
  -2   4  13  149.09   10.00
   2   4 -13  142.49   10.10
   2   4 -13  151.58   11.60
  -2  -4  13  168.68   10.80
   2  -4 -13  168.28    8.70
  -2  -4  13  172.08   14.10
  -2  -4  13  155.08   14.50
  -2   4  12   33.90    5.50
   2   4 -12   34.30    5.80
   2   4 -12   29.80    5.40
  -2   4  12   27.80    4.90
  -2   4  12   22.20    4.40
  -2  -4  12   28.30    5.50
  -2  -4  12   36.30    7.70
   2  -4 -12   31.40    4.10
  -2  -4  12   31.70    7.10
   2   4 -11  374.36   15.30
   2   4 -11  394.26   15.60
  -2   4  11  355.66   13.80
   2   4 -11  370.36   14.90
  -2   4  11  357.26   14.20
  -2   4  11  349.27   14.60
  -2  -4  11  362.06   17.60
  -2  -4  11  364.16   15.30
  -2  -4  11  364.96   15.20
  -2  -4  11  403.46   18.60
   2  -4 -11  376.26   13.10
  -2   4  10  336.37   14.40
   2   4 -10  335.07   14.00
  -2   4  10  324.97   13.20
  -2   4  10  297.97   12.60
   2   4 -10  315.27   13.00
   2   4 -10  314.57   13.50
  -2   4  10  319.57   13.10
   2   4 -10  309.97   14.00
  -2  -4  10  320.67   16.30
  -2  -4  10  331.97   15.40
  -2  -4  10  325.27   13.60
  -2  -4  10  308.67   13.50
  -2  -4  10  327.77   16.00
  -2   4   9  296.47   12.50
   2   4  -9  283.67   12.40
   2   4  -9  313.97   12.20
  -2   4   9  291.97   12.90
   2   4  -9  296.07   12.70
  -2   4   9  282.77   12.00
  -2   4   9  307.97   11.90
   2   4  -9  305.97   13.10
  -2  -4   9  294.97   13.70
  -2  -4   9  282.07   14.40
  -2  -4   9  307.37   12.70
  -2  -4   9  289.07   12.60
  -2  -4   9  312.17   15.20
   2   4  -8   34.10    4.80
  -2   4   8   30.00    4.80
  -2   4   8   35.00    4.60
  -2   4   8   32.40    4.80
  -2   4   8   27.70    4.60
   2   4  -8   29.80    4.70
   2   4  -8   38.40    5.50
   2   4  -8   31.80    3.10
   2   4  -8   33.40    4.40
  -2  -4   8   32.20    5.90
  -2  -4   8   33.10    5.60
  -2  -4   8   33.90    5.20
  -2  -4   8   28.90    4.70
  -2  -4   8   27.90    4.50
   2   4  -7  487.15   16.70
   2   4  -7  473.95   17.00
  -2   4   7  476.25   16.10
   2   4  -7  470.95   16.70
   2   4  -7  479.25   14.20
  -2   4   7  481.95   16.40
   2   4  -7  469.25   15.60
  -2   4   7  502.45   16.50
  -2   4   7  469.95   15.80
  -2  -4   7  509.75   18.30
  -2  -4   7  486.85   16.80
  -2  -4   7  485.05   16.60
  -2  -4   7  497.35   17.20
  -2  -4   7  471.25   18.50
  -2   4   6  449.66   14.90
   2   4  -6  427.66   15.00
  -2   4   6  421.36   14.70
   2   4  -6  439.26   15.20
   2   4  -6  429.86   14.00
  -2   4   6  444.36   15.10
  -2   4   6  415.46   14.50
   2   4  -6  436.36   15.60
   2   4  -6  421.66   13.20
  -2  -4   6  432.76   16.80
  -2  -4   6  450.65   15.30
  -2  -4   6  444.16   15.30
  -2  -4   6  435.96   15.40
  -2  -4   6  429.66   15.90
   2   4  -5  984.40   27.30
   2   4  -5  961.70   28.40
   2   4  -5 1039.30   29.30
   2   4  -5 1005.50   28.70
   2   4  -5  976.20   27.20
  -2   4   5 1044.50   28.40
  -2   4   5 1015.30   27.80
  -2   4   5 1041.60   28.70
  -2   4   5 1022.50   28.30
  -2  -4   5  978.70   28.60
  -2  -4   5  951.70   29.30
  -2  -4   5 1006.00   30.30
  -2  -4   5 1029.80   28.80
  -2  -4   5 1004.40   28.70
   2  -4  -5 1016.00   26.90
  -2   4   4  111.39    4.40
   2   4  -4  121.99    6.60
   2   4  -4  124.59    6.10
  -2   4   4  120.79    6.10
   2   4  -4  117.69    6.70
   2   4  -4  118.59    5.70
  -2   4   4  122.29    4.60
   2   4  -4  117.19    7.20
  -2   4   4  112.89    6.80
  -2  -4   4  120.69    6.70
   2  -4  -4  115.09    5.20
   2  -4  -4  118.89    4.50
  -2  -4   4  129.49    6.80
  -2  -4   4  123.89    6.80
  -2  -4   4  113.29    8.00
   2  -4  -4  117.69    4.50
  -2  -4   4  123.09    7.50
   2  -4  -4  112.49    6.30
   2   4  -3  949.31   26.30
   2   4  -3  935.41   24.90
  -2   4   3  906.41   24.30
  -2   4   3  900.61   26.60
   2   4  -3  915.01   26.50
  -2   4   3  947.71   24.70
  -2   4   3  960.90   25.40
   2   4  -3  938.91   25.80
  -2   4   3  903.11   26.10
  -2   4   3  912.71   24.30
   2   4  -3  938.51   26.20
  -2   4   3  985.40   24.60
   2  -4  -3  923.81   24.40
   2  -4  -3  957.80   24.40
  -2  -4   3  929.01   26.80
  -2  -4   3  933.91   26.30
  -2  -4   3  925.81   26.20
  -2  -4   3  944.91   27.50
   2  -4  -3  923.31   24.80
   2  -4  -3  938.51   26.30
  -2  -4   3  927.11   26.50
  -2   4   2  135.39    6.30
   2   4  -2  130.99    6.70
   2   4  -2  128.79    6.80
  -2   4   2  136.49    6.60
  -2   4   2  143.49    5.70
  -2   4   2  138.19    6.00
   2   4  -2  137.59    7.10
   2   4  -2  137.49    5.60
   2   4  -2  124.59    6.50
  -2   4   2  142.59    7.40
   2   4  -2  135.89    6.70
  -2   4   2  143.29    5.80
  -2   4   2  129.09    6.00
  -2  -4   2  153.28    7.80
   2  -4  -2  136.79    5.70
  -2  -4   2  138.49    6.60
  -2  -4   2  132.99    6.50
   2  -4  -2  127.29    5.60
  -2  -4   2  137.09    6.80
  -2  -4   2  134.39    7.00
   2  -4  -2  138.39    5.80
   2  -4  -2  134.49    6.90
  -2   4   1  449.56   14.30
   2   4  -1  469.45   13.10
  -2   4   1  457.75   13.90
  -2   4   1  470.75   14.80
  -2   4   1  469.95   14.10
   2   4  -1  464.25   14.70
   2   4  -1  472.95   14.70
  -2   4   1  464.65   14.00
  -2   4   1  449.95   14.90
  -2   4   1  470.35   14.70
   2   4  -1  448.16   14.40
   2   4  -1  469.05   14.60
   2  -4  -1  466.75   13.90
  -2  -4   1  476.85   12.90
  -2  -4   1  481.45   14.90
   2  -4  -1  468.85   14.10
  -2  -4   1  460.15   14.30
  -2  -4   1  472.75   14.50
  -2  -4   1  408.46   15.90
  -2  -4   1  470.35   15.00
   2  -4  -1  486.05   13.70
   2  -4  -1  454.65   15.20
   2   4   0   -1.40    1.40
   2   4   0   -1.20    2.60
   2   4   0   -1.40    1.80
  -2   4   0   -0.40    2.30
  -2   4   0   -2.60    2.20
   2   4   0   -0.20    2.60
  -2   4   0    2.90    2.40
   2   4   0    3.00    2.30
  -2   4   0   -0.80    1.90
   2   4   0    1.60    2.10
   2   4   0   -0.20    1.00
   2   4   0   -2.10    1.70
  -2   4   0   -0.70    2.30
   2  -4   0    1.10    2.20
   2  -4   0    0.70    2.00
  -2  -4   0    1.50    1.50
  -2  -4   0    0.30    1.70
   2  -4   0    2.40    1.90
  -2  -4   0    0.90    2.00
   2  -4   0    1.80    1.80
  -2  -4   0    0.80    1.70
   2   4   1  920.31   25.00
  -2   4  -1  906.31   25.30
   2   4   1  865.51   25.70
  -2   4  -1  907.11   25.80
   2   4   1  914.21   22.90
  -2   4  -1  896.61   25.30
  -2   4  -1  919.81   25.30
   2   4   1  894.21   25.90
   2   4   1  910.11   24.30
   2   4   1  903.11   24.40
   2   4   1  899.91   24.50
  -2   4  -1  861.61   25.30
  -2   4  -1  901.71   25.20
   2  -4   1  901.41   25.30
   2  -4   1  922.21   25.00
  -2  -4  -1  899.51   24.40
   2  -4   1  907.01   26.20
   2  -4   1  920.91   25.40
  -2  -4  -1  905.51   23.40
  -2  -4  -1  874.81   24.20
   2  -4   1  921.41   25.20
  -2  -4  -1  898.61   25.10
  -2   4  -2   29.10    3.60
   2   4   2   36.80    2.80
   2   4   2   35.10    3.30
  -2   4  -2   32.30    2.30
   2   4   2   33.30    4.50
   2   4   2   28.80    3.50
  -2   4  -2   30.10    3.90
   2   4   2   36.00    3.30
  -2   4  -2   41.20    4.40
   2   4   2   37.50    4.80
  -2   4  -2   41.50    4.20
   2   4   2   37.80    3.30
  -2   4  -2   34.40    4.10
  -2   4  -2   30.50    4.20
   2   4   2   31.20    3.80
   2  -4   2   28.70    3.60
   2  -4   2   35.10    4.50
  -2  -4  -2   35.00    3.80
   2  -4   2   37.90    4.70
  -2  -4  -2   33.60    2.90
   2  -4   2   31.90    4.00
  -2  -4  -2   36.50    3.40
   2  -4   2   37.70    4.10
  -2   4  -3  190.48    8.10
  -2   4  -3  177.68    8.40
   2   4   3  191.28    9.00
   2   4   3  191.38    7.00
  -2   4  -3  192.48    6.20
  -2   4  -3  183.88    8.50
  -2   4  -3  191.48    8.50
   2   4   3  189.08    7.80
   2   4   3  174.28    7.50
   2   4   3  202.28    6.90
  -2   4  -3  177.78    9.10
   2   4   3  184.98    6.90
   2   4   3  172.68    8.80
   2   4   3  180.18    6.50
  -2  -4  -3  193.88    6.90
  -2  -4  -3  198.38    7.00
  -2  -4  -3  182.38    6.60
   2  -4   3  183.38    8.70
  -2  -4  -3  181.18    7.90
   2  -4   3  183.88    8.50
   2  -4   3  190.48    9.40
   2  -4   3  185.98    8.40
   2  -4   3  195.88    9.40
   2   4   4    5.70    3.20
   2   4   4    5.40    1.70
  -2   4  -4    7.00    3.30
  -2   4  -4    5.20    2.60
   2   4   4    6.90    2.20
  -2   4  -4    7.90    2.80
  -2   4  -4    6.20    2.90
  -2   4  -4   10.80    1.80
   2   4   4    7.60    2.10
   2   4   4    6.40    1.80
  -2   4  -4    5.50    2.60
   2   4   4    9.30    2.40
   2   4   4    9.80    3.30
   2   4   4    5.80    2.10
  -2  -4  -4    3.40    2.20
   2  -4   4    5.30    2.60
  -2  -4  -4    6.10    1.90
   2  -4   4    9.00    3.60
  -2  -4  -4    5.30    1.50
   2  -4   4    4.20    3.50
   2  -4   4    6.70    3.00
   2  -4   4    8.40    3.10
  -2  -4  -4    6.90    1.80
   2   4   5  535.85   16.00
   2   4   5  522.65   14.90
   2   4   5  557.54   14.90
   2   4   5  539.95   17.90
  -2   4  -5  532.25   15.30
  -2   4  -5  526.85   17.70
  -2   4  -5  513.55   17.60
   2   4   5  520.35   15.70
  -2   4  -5  538.95   16.60
  -2   4  -5  525.45   18.30
  -2   4  -5  547.85   17.50
   2   4   5  522.15   17.70
   2   4   5  523.45   15.00
  -2  -4  -5  530.95   16.90
  -2  -4  -5  537.95   16.10
   2  -4   5  513.05   19.00
   2  -4   5  537.95   17.80
  -2  -4  -5  523.25   14.60
  -2  -4  -5  536.45   14.50
   2  -4   5  516.05   17.40
   2  -4   5  477.85   18.00
  -2  -4  -5  574.14   15.10
   2  -4   5  533.65   19.10
  -2   4  -6  216.18    8.20
   2   4   6  219.88    8.20
  -2   4  -6  230.08   10.30
   2   4   6  229.98    7.50
  -2   4  -6  218.48   10.00
  -2   4  -6  217.88   10.30
   2   4   6  220.78    7.80
   2   4   6  244.58   10.80
  -2   4  -6  214.48    9.00
   2   4   6  208.78    7.30
   2   4   6  226.38    8.70
  -2   4  -6  225.88   11.10
   2   4   6  211.38   10.30
   2  -4   6  217.58   11.80
  -2  -4  -6  214.78    7.30
  -2  -4  -6  215.68    7.10
   2  -4   6  226.58   10.20
   2  -4   6  224.48   10.40
  -2  -4  -6  224.28    8.90
   2  -4   6  228.58   12.00
  -2  -4  -6  213.08    7.30
  -2   4  -7  754.22   24.40
   2   4   7  740.83   21.30
  -2   4  -7  710.93   21.70
  -2   4  -7  731.83   23.20
   2   4   7  785.52   20.10
  -2   4  -7  742.23   23.70
   2   4   7  707.43   19.80
   2   4   7  715.73   20.40
   2   4   7  713.63   23.70
   2   4   7  763.02   21.00
  -2   4  -7  746.83   23.60
  -2   4  -7  754.42   21.40
  -2  -4  -7  759.72   22.20
   2  -4   7  776.42   26.50
  -2  -4  -7  729.13   20.30
   2  -4   7  729.23   23.80
   2  -4   7  768.22   25.70
  -2  -4  -7  727.83   19.60
   2  -4   7  768.82   23.60
  -2  -4  -7  755.92   19.90
   2   4   8   86.39    5.40
  -2   4  -8   82.29    7.80
  -2   4  -8   86.99    5.70
   2   4   8   94.89    7.80
   2   4   8   78.49    5.50
   2   4   8   83.39    5.50
  -2   4  -8   81.39    7.60
   2   4   8   93.99    4.60
   2   4   8   79.09    4.00
  -2   4  -8   78.69    7.10
  -2   4  -8  100.49    7.40
  -2   4  -8   76.49    5.90
  -2  -4  -8   81.89    3.90
  -2  -4  -8   83.09    4.70
   2  -4   8   98.39    7.50
   2  -4   8   80.29    7.10
  -2  -4  -8   85.29    4.20
   2  -4   8  108.89   10.70
  -2  -4  -8   82.29    6.10
   2  -4   8   77.89    8.80
  -2   4  -9  313.97   13.80
   2   4   9  307.77   11.00
  -2   4  -9  299.47   11.80
   2   4   9  300.97   11.00
  -2   4  -9  315.67   13.90
   2   4   9  326.37   10.00
  -2   4  -9  333.37   14.10
   2   4   9  308.37   13.40
   2   4   9  318.07   11.00
  -2   4  -9  323.67   11.90
   2   4   9  284.67    9.50
   2   4   9  290.07   13.90
   2  -4   9  312.97   13.80
   2  -4   9  294.87   15.80
   2  -4   9  293.17   17.00
  -2  -4  -9  329.37   12.70
  -2  -4  -9  307.27   10.70
  -2  -4  -9  305.17    9.60
  -2  -4  -9  301.27    9.40
   2  -4   9  320.47   13.70
  -2   4 -10   69.29    7.60
  -2   4 -10   67.89    8.20
   2   4  10   62.99    5.80
  -2   4 -10   76.19    6.20
   2   4  10   77.19    8.20
  -2   4 -10   96.29    8.80
  -2   4 -10   74.99    6.10
   2   4  10   75.99    5.20
   2   4  10  102.19    7.90
   2   4  10   88.29    5.00
   2   4  10   82.89    6.10
  -2  -4 -10   75.89    6.90
   2  -4  10   94.29    7.90
   2  -4  10   97.69    8.20
  -2  -4 -10   75.79    4.30
   2  -4  10   57.29    9.60
  -2  -4 -10   82.69    5.30
   2  -4  10   78.49    9.60
  -2  -4 -10   63.69    4.40
   2   4  11  234.98   10.30
   2   4  11  232.68   12.90
  -2   4 -11  231.48   10.90
  -2   4 -11  237.48   12.60
  -2   4 -11  237.08   13.00
   2   4  11  222.48   11.30
  -2   4 -11  235.58   10.40
   2  -4  11  241.88   17.00
   2  -4  11  238.68   15.70
  -2  -4 -11  252.27   11.80
  -2  -4 -11  232.08    9.70
   2  -4  11  242.08   12.40
  -2   4 -12    7.80    3.50
   2   4  12   13.20    2.70
   2   4  12    7.80    3.90
  -2   4 -12    7.50    3.60
  -2   4 -12    9.00    5.10
   2   4  12    7.00    4.10
   2   4  12    7.10    4.80
  -2  -4 -12    8.30    3.90
   2  -4  12    5.30    7.00
  -2  -4 -12    6.00    2.70
   2  -4  12   12.70    6.80
   2   4  13  203.48   12.90
  -2   4 -13  191.78   12.90
   2   4  13  204.68   10.70
  -2   4 -13  182.28   10.50
   2   4  13  188.08   10.70
   2  -4  13  179.98   12.50
   2  -4  13  209.98   17.70
  -2  -4 -13  191.48   11.30
   2  -4  13  196.98   15.90
  -2  -4 -13  194.88    9.70
   2   4  14   40.40    7.70
   2   4  14   36.80    6.70
  -2   4 -14   37.30    7.40
   2   4  14   33.50    5.90
  -2   4 -14   37.40    6.20
  -2  -4 -14   43.70    6.80
   2  -4  14   28.80   10.00
   2  -4  14   53.09    8.70
   2  -4  14   30.20    9.10
  -2  -4 -14   46.50    5.60
  -2   4 -15  180.78   13.60
  -2   4 -15  179.28   11.60
   2   4  15  177.78   11.10
   2   4  15  189.68   13.80
  -2  -4 -15  161.98    9.80
   2  -4  15  188.28   18.90
   2  -4  15  180.58   16.80
   2  -4  15  153.58   13.30
  -2  -4 -15  168.88   12.00
  -2   4 -16    9.50    5.10
  -2   4 -16    2.40    6.10
   2   4  16    0.80    6.00
   2   4  16    2.30    5.20
   2  -4  16   24.90    9.10
   2  -4  16   -1.70    9.20
   2  -4  16    0.00    6.60
  -2  -4 -16    1.00    5.00
  -2   4 -17  176.68   14.50
   2   4  17  170.18   15.00
   2   4  17  166.18   12.20
  -2   4 -17  150.18   11.90
   2  -4  17  156.48   14.10
   2  -4  17  151.18   17.10
   2  -4  17  139.39   17.50
  -2  -4 -17  180.48   13.30
  -2   4 -18    1.50    5.30
   2   4  18   13.10    6.50
   2   4  18    2.40    7.10
  -2   4 -18   -1.60    7.20
   2  -4  18    2.10    8.10
  -2  -4 -18   -1.40    6.00
   2  -4  18    8.50    9.60
  -2   5  19   20.40    5.50
   2   5 -19   17.30    7.80
  -2   5  19   24.40    8.60
   2   5 -19   20.00    6.40
   2  -5 -19   28.80    7.10
  -2  -5  19   24.40    8.40
  -2  -5  19   16.70   11.30
  -2  -5  19   21.30   12.20
   2   5 -18   50.49    9.00
   2   5 -18   46.50    7.60
  -2   5  18   32.80    8.30
  -2  -5  18   39.40   10.80
   2  -5 -18   55.89    7.30
   2  -5 -18   43.20    7.70
  -2  -5  18   51.99   10.10
  -2  -5  18   44.90   12.10
   2   5 -17   14.40    5.30
  -2   5  17   17.90    7.00
   2   5 -17   22.00    7.10
   2  -5 -17   13.60    4.90
  -2  -5  17   12.90    9.30
  -2  -5  17   10.50    9.80
   2  -5 -17   18.10    5.70
  -2  -5  17   20.50    7.50
   2   5 -16  149.09   10.70
   2   5 -16  152.58   12.00
  -2   5  16  184.18   12.70
   2  -5 -16  176.58   10.30
  -2  -5  16  161.68   12.20
  -2  -5  16  164.58   17.50
   2  -5 -16  178.38   11.50
  -2  -5  16  157.18   16.40
   2   5 -15   58.19    6.80
  -2   5  15   61.99    7.30
   2   5 -15   50.29    7.50
  -2   5  15   63.59    8.70
  -2  -5  15   60.19   11.40
   2  -5 -15   68.19    6.70
   2  -5 -15   51.19    6.80
  -2  -5  15   42.10   10.10
   2   5 -14   52.09    7.50
  -2   5  14   41.90    7.50
  -2   5  14   37.00    6.50
   2  -5 -14   42.60    6.30
  -2  -5  14   30.30    8.60
  -2  -5  14   41.60    9.50
   2  -5 -14   45.30    5.60
  -2   5  13   20.90    4.80
  -2   5  13   18.10    4.50
   2   5 -13   23.00    5.20
  -2   5  13   14.40    5.90
   2  -5 -13   10.30    3.00
  -2  -5  13   13.70    7.50
   2  -5 -13   13.90    4.10
  -2  -5  13   16.30    8.40
  -2  -5  13    7.60    6.60
  -2   5  12   90.09    8.40
   2   5 -12   85.79    8.50
  -2   5  12   92.59    8.00
   2   5 -12   83.89    8.70
  -2   5  12   85.09    9.00
   2  -5 -12   86.49    7.10
  -2  -5  12   97.59    9.40
  -2  -5  12   97.29   11.50
   2  -5 -12   98.29    6.30
  -2  -5  12   88.29   10.40
  -2   5  11   11.80    4.20
  -2   5  11   11.80    4.50
  -2   5  11   12.70    4.70
   2   5 -11   11.80    4.40
   2   5 -11   13.10    4.10
   2   5 -11   19.20    4.40
  -2  -5  11   14.50    4.40
  -2  -5  11    4.50    5.00
  -2  -5  11    5.60    5.80
  -2  -5  11   18.80    4.40
  -2  -5  11    8.00    6.00
  -2   5  10  260.07   11.90
   2   5 -10  264.47   13.50
   2   5 -10  273.67   13.30
  -2   5  10  260.77   12.60
  -2   5  10  271.17   12.70
   2   5 -10  280.27   13.00
   2   5 -10  255.27   12.00
  -2   5  10  266.47   13.00
  -2  -5  10  305.37   16.10
  -2  -5  10  256.27   12.70
  -2  -5  10  283.87   14.50
  -2  -5  10  273.07   15.70
  -2  -5  10  276.47   13.10
   2   5  -9   44.50    4.10
  -2   5   9   45.80    6.30
   2   5  -9   46.70    6.80
   2   5  -9   45.40    5.60
  -2   5   9   48.20    5.90
  -2   5   9   50.29    6.50
  -2   5   9   45.40    6.20
   2   5  -9   46.30    6.30
   2   5  -9   46.60    6.00
  -2  -5   9   49.30    6.40
  -2  -5   9   44.00    7.50
  -2  -5   9   36.90    6.70
  -2  -5   9   50.09    6.00
  -2  -5   9   37.10    6.40
   2   5  -8   71.19    7.50
  -2   5   8   78.19    7.20
   2   5  -8   73.09    7.40
   2   5  -8   76.19    6.20
   2   5  -8   70.09    6.90
  -2   5   8   73.39    7.20
  -2   5   8   77.29    6.50
   2   5  -8   64.39    5.00
  -2   5   8   85.19    7.40
  -2  -5   8   61.59    7.30
  -2  -5   8   80.09    9.00
  -2  -5   8   60.19    7.60
  -2  -5   8   74.59    7.30
  -2  -5   8   62.19    6.80
   2   5  -7   31.40    4.80
  -2   5   7   34.30    5.20
  -2   5   7   40.70    5.10
   2   5  -7   35.20    3.90
   2   5  -7   33.60    4.90
   2   5  -7   37.80    5.70
   2   5  -7   39.20    4.60
  -2   5   7   31.50    5.20
  -2   5   7   41.90    5.10
  -2  -5   7   28.80    4.80
   2  -5  -7   46.20    4.40
  -2  -5   7   36.20    5.30
  -2  -5   7   45.00    7.00
  -2  -5   7   35.80    5.80
  -2  -5   7   34.00    5.20
   2   5  -6  179.48    7.90
  -2   5   6  171.58    9.00
   2   5  -6  184.38    9.40
   2   5  -6  179.38    8.40
  -2   5   6  186.48    9.80
   2   5  -6  167.08    9.70
   2   5  -6  192.48    9.30
  -2   5   6  169.58    9.10
  -2   5   6  159.38    8.50
  -2  -5   6  181.08   10.90
  -2  -5   6  191.98    9.40
  -2  -5   6  181.38    9.30
  -2  -5   6  175.68   10.10
  -2  -5   6  192.88   10.00
   2  -5  -6  168.68    7.50
   2   5  -5   64.29    5.00
  -2   5   5   60.79    3.90
  -2   5   5   58.59    3.30
  -2   5   5   59.69    5.80
  -2   5   5   49.90    4.90
   2   5  -5   62.09    5.40
  -2   5   5   59.79    3.20
   2   5  -5   58.19    4.90
   2   5  -5   50.19    5.90
  -2   5   5   57.59    6.00
   2   5  -5   63.59    5.70
   2  -5  -5   61.59    3.20
  -2  -5   5   49.90    5.40
  -2  -5   5   55.59    6.20
   2  -5  -5   56.99    3.10
   2  -5  -5   63.49    5.50
   2  -5  -5   67.89    4.30
  -2  -5   5   59.19    5.70
  -2  -5   5   52.49    6.50
  -2  -5   5   55.79    5.70
   2   5  -4  201.28    9.00
  -2   5   4  207.38    7.80
  -2   5   4  191.28    9.00
  -2   5   4  199.18    7.40
  -2   5   4  188.48    6.90
   2   5  -4  210.38    8.20
   2   5  -4  194.98    9.00
   2   5  -4  200.48    9.90
   2   5  -4  195.78    9.10
   2   5  -4  197.18    9.20
  -2   5   4  193.58    8.30
  -2   5   4  203.78    7.20
  -2   5   4  187.58    9.70
  -2  -5   4  196.38    9.20
  -2  -5   4  192.78   10.20
   2  -5  -4  201.48    7.00
  -2  -5   4  194.18    9.10
  -2  -5   4  211.38   10.50
   2  -5  -4  199.28    9.20
   2  -5  -4  198.18    7.80
   2  -5  -4  202.58    7.00
  -2  -5   4  199.58    9.50
  -2   5   3   52.69    4.40
   2   5  -3   65.19    4.50
   2   5  -3   60.49    5.30
   2   5  -3   61.39    5.50
   2   5  -3   58.89    5.30
   2   5  -3   56.79    4.90
   2   5  -3   58.99    5.70
  -2   5   3   53.49    3.80
  -2   5   3   58.19    3.90
  -2   5   3   61.69    5.80
  -2   5   3   58.59    5.80
  -2   5   3   63.39    4.60
  -2   5   3   55.99    4.50
   2  -5  -3   62.69    4.20
   2  -5  -3   56.59    3.80
   2  -5  -3   54.19    5.10
  -2  -5   3   63.29    5.30
  -2  -5   3   60.39    5.60
  -2  -5   3   55.39    5.70
  -2  -5   3   57.99    5.10
   2  -5  -3   54.49    3.90
  -2  -5   3   64.39    6.50
   2   5  -2  245.68    9.90
  -2   5   2  241.48    8.90
  -2   5   2  254.07    9.10
  -2   5   2  243.08   10.00
  -2   5   2  262.97   10.80
   2   5  -2  230.38    9.80
  -2   5   2  243.58    9.40
  -2   5   2  258.47   10.10
   2   5  -2  241.08    8.90
   2   5  -2  231.58   10.10
  -2   5   2  253.27    9.20
   2   5  -2  243.58   10.00
   2   5  -2  251.87   10.50
  -2  -5   2  259.67   10.10
   2  -5  -2  248.18    8.80
  -2  -5   2  242.98   10.60
  -2  -5   2  236.28   10.30
   2  -5  -2  249.38    8.90
   2  -5  -2  253.57    9.00
  -2  -5   2  244.88    9.90
  -2  -5   2  250.77   10.60
   2  -5  -2  248.88   10.50
  -2   5   1  529.05   17.20
  -2   5   1  546.05   16.90
   2   5  -1  522.85   16.70
  -2   5   1  532.45   17.20
   2   5  -1  542.85   17.50
  -2   5   1  573.44   17.80
   2   5  -1  556.54   17.10
  -2   5   1  525.25   16.20
   2   5  -1  536.55   17.10
   2   5  -1  502.45   15.40
  -2   5   1  534.25   16.30
  -2   5   1  543.95   16.40
   2  -5  -1  526.45   17.90
   2  -5  -1  538.45   16.10
  -2  -5   1  564.84   17.90
  -2  -5   1  522.65   17.30
   2  -5  -1  513.85   16.20
  -2  -5   1  539.45   16.70
  -2  -5   1  508.95   16.60
   2  -5  -1  534.95   16.10
   2   5   0 1457.95   36.80
   2   5   0 1406.36   38.50
   2   5   0 1440.76   38.90
  -2   5   0 1527.25   38.70
   2   5   0 1472.15   39.90
  -2   5   0 1409.16   39.40
   2   5   0 1459.55   37.30
  -2   5   0 1473.95   39.30
   2   5   0 1475.35   39.20
   2   5   0 1492.25   38.50
  -2   5   0 1457.05   39.50
  -2   5   0 1435.06   38.70
   2   5   0 1412.46   39.90
  -2   5   0 1440.56   39.40
   2  -5   0 1459.45   40.20
  -2  -5   0 1448.96   39.20
   2  -5   0 1397.96   38.30
  -2  -5   0 1441.16   38.50
   2  -5   0 1454.85   38.80
   2  -5   0 1430.06   38.60
  -2  -5   0 1503.55   36.50
  -2  -5   0 1484.35   39.90
  -2  -5   0 1471.85   38.50
  -2   5  -1   59.59    4.90
   2   5   1   66.79    6.30
   2   5   1   63.89    3.40
   2   5   1   65.09    5.70
   2   5   1   50.39    8.00
   2   5   1   66.49    5.00
  -2   5  -1   61.59    5.30
  -2   5  -1   66.99    5.20
   2   5   1   63.19    5.20
  -2   5  -1   67.89    5.80
   2   5   1   60.39    4.30
   2   5   1   56.09    4.50
  -2   5  -1   53.69    5.10
  -2   5  -1   71.19    6.20
   2  -5   1   64.39    6.00
  -2  -5  -1   62.39    4.50
   2  -5   1   69.79    5.10
   2  -5   1   70.99    5.50
  -2  -5  -1   60.89    4.40
   2  -5   1   61.59    5.20
  -2  -5  -1   58.69    3.50
   2  -5   1   67.39    5.30
  -2  -5  -1   60.39    5.20
   2   5   2  217.38    9.90
  -2   5  -2  197.68    9.00
  -2   5  -2  194.38    8.80
   2   5   2  202.28    8.10
  -2   5  -2  190.28    8.90
   2   5   2  191.28    8.80
  -2   5  -2  191.28    8.80
   2   5   2  202.28    9.70
   2   5   2  192.58    7.60
   2   5   2  192.18    7.70
  -2   5  -2  204.28    9.90
   2   5   2  200.08    8.70
  -2   5  -2  192.98    9.10
  -2  -5  -2  185.58    6.90
   2  -5   2  189.38    9.70
   2  -5   2  187.18    8.90
   2  -5   2  190.68    9.50
   2  -5   2  200.28    9.10
  -2  -5  -2  183.08    7.40
  -2  -5  -2  198.78    8.70
  -2  -5  -2  204.08    7.80
   2  -5   2  210.18    9.00
   2   5   3   65.99    4.70
   2   5   3   60.69    4.30
  -2   5  -3   74.19    6.20
  -2   5  -3   65.19    5.50
  -2   5  -3   56.49    5.20
  -2   5  -3   78.49    3.30
  -2   5  -3   75.09    5.80
   2   5   3   59.99    6.30
   2   5   3   67.29    6.30
   2   5   3   71.09    5.40
   2   5   3   71.89    4.20
  -2   5  -3   57.79    6.20
  -2   5  -3   55.09    5.50
   2  -5   3   80.09    6.90
  -2  -5  -3   70.59    4.10
   2  -5   3   63.29    6.00
   2  -5   3   60.39    5.70
  -2  -5  -3   69.99    4.00
  -2  -5  -3   68.39    5.40
  -2  -5  -3   73.29    4.40
   2  -5   3   61.09    5.60
   2  -5   3   70.39    6.60
   2   5   4   33.20    3.30
  -2   5  -4   44.60    3.00
   2   5   4   46.90    5.60
  -2   5  -4   49.00    5.20
   2   5   4   47.60    3.70
   2   5   4   40.40    5.40
  -2   5  -4   44.00    5.70
   2   5   4   44.80    4.10
  -2   5  -4   49.50    5.30
  -2   5  -4   49.99    5.30
   2   5   4   27.80    3.80
   2   5   4   51.59    3.60
  -2   5  -4   41.10    5.10
   2   5   4   42.50    4.50
   2  -5   4   45.00    5.30
  -2  -5  -4   45.30    3.70
  -2  -5  -4   49.00    4.80
   2  -5   4   48.50    6.20
  -2  -5  -4   46.90    3.30
   2  -5   4   36.30    5.60
   2  -5   4   42.70    5.30
  -2  -5  -4   49.60    3.70
   2  -5   4   44.10    4.90
  -2   5  -5  114.69    7.60
  -2   5  -5   99.59    7.20
  -2   5  -5  112.89    7.50
   2   5   5   96.69    7.80
  -2   5  -5   94.69    6.70
   2   5   5  100.69    4.90
   2   5   5   97.69    5.90
   2   5   5   95.39    5.40
   2   5   5   95.69    7.70
  -2   5  -5  105.29    8.30
   2   5   5  100.89    5.30
  -2   5  -5   91.69    4.70
   2   5   5  108.69    6.40
   2   5   5  104.89    4.80
   2  -5   5   88.99    8.30
   2  -5   5  100.99    7.70
  -2  -5  -5   93.89    4.40
   2  -5   5  101.09    7.40
  -2  -5  -5  101.29    6.60
   2  -5   5  101.59    7.00
  -2  -5  -5   96.59    5.40
  -2  -5  -5  107.99    5.00
   2  -5   5   97.69    8.40
  -2   5  -6  416.86   15.60
  -2   5  -6  389.36   14.40
   2   5   6  413.06   13.30
   2   5   6  365.86   15.60
   2   5   6  400.36   11.90
  -2   5  -6  388.76   12.40
  -2   5  -6  418.16   15.80
   2   5   6  402.56   12.50
  -2   5  -6  361.56   14.90
   2   5   6  388.16   13.90
   2   5   6  426.16   16.00
  -2   5  -6  415.16   16.50
   2   5   6  422.86   12.00
  -2  -5  -6  407.56   12.00
   2  -5   6  378.16   17.00
   2  -5   6  406.56   15.40
   2  -5   6  405.06   15.70
  -2  -5  -6  390.46   13.30
  -2  -5  -6  397.56   11.70
   2  -5   6  380.66   16.10
   2  -5   6  398.16   16.90
  -2  -5  -6  397.26   14.40
  -2  -5  -6  375.16   11.40
  -2   5  -7   39.90    6.20
   2   5   7   53.29    6.60
   2   5   7   49.20    6.10
  -2   5  -7   68.09    6.90
  -2   5  -7   61.19    6.00
  -2   5  -7   46.70    5.80
   2   5   7   63.69    3.80
   2   5   7   63.59    4.70
  -2   5  -7   66.89    4.70
  -2   5  -7   48.40    5.90
   2  -5   7   45.00    6.10
  -2  -5  -7   56.49    3.20
   2  -5   7   52.99    6.00
  -2  -5  -7   77.49    4.00
   2  -5   7   62.69    8.00
   2  -5   7   52.59    7.40
  -2   5  -8  191.28   10.60
   2   5   8  197.28   11.40
  -2   5  -8  202.38   11.10
  -2   5  -8  198.58    8.60
   2   5   8  189.78    8.00
   2   5   8  212.08   11.00
   2   5   8  200.08    8.50
   2   5   8  202.68    9.00
   2   5   8  196.88    6.80
  -2   5  -8  201.08   11.00
  -2   5  -8  198.78    9.70
  -2   5  -8  181.78   11.80
   2  -5   8  202.58   13.70
   2  -5   8  202.18   10.90
  -2  -5  -8  207.28    7.00
  -2  -5  -8  196.08    9.30
   2  -5   8  197.08   11.20
  -2  -5  -8  194.78    7.50
   2  -5   8  211.68   13.30
  -2  -5  -8  204.68   10.30
  -2   5  -9  141.29    9.60
  -2   5  -9  142.89    8.40
   2   5   9  140.39    7.70
   2   5   9  136.79    5.30
   2   5   9  139.49    6.80
   2   5   9  135.39    9.30
  -2   5  -9  136.29    9.60
  -2   5  -9  133.49    7.40
  -2   5  -9  138.19    9.50
   2   5   9  143.19   10.10
   2   5   9  147.89    7.60
   2  -5   9  136.79    9.70
  -2  -5  -9  139.99    6.60
   2  -5   9  131.79   10.10
  -2  -5  -9  148.59    8.40
   2  -5   9  118.19   11.90
   2  -5   9  141.59   12.10
  -2   5 -10   98.19    8.70
   2   5  10   97.49    8.80
   2   5  10   84.69    8.90
   2   5  10   85.99    6.10
  -2   5 -10   79.89    6.30
  -2   5 -10   95.79    7.30
   2   5  10   88.19    6.10
  -2   5 -10   83.89    8.60
   2  -5  10   72.09   10.40
   2  -5  10   74.79   10.20
  -2  -5 -10   87.99    7.20
  -2  -5 -10   86.69    5.40
   2  -5  10   80.79    8.40
  -2   5 -11  148.39    8.60
   2   5  11  147.39    7.90
   2   5  11  140.19   10.90
  -2   5 -11  142.89    9.00
  -2   5 -11  146.59   10.90
   2   5  11  170.18   10.70
  -2   5 -11  142.29   10.70
   2  -5  11  155.38   13.70
   2  -5  11  159.88   11.20
   2  -5  11  171.28   15.30
  -2  -5 -11  145.19    7.50
  -2  -5 -11  164.68    9.70
  -2   5 -12  183.18   12.40
  -2   5 -12  188.38   10.00
  -2   5 -12  179.38   10.30
   2   5  12  179.08   11.60
   2   5  12  183.68   12.70
   2   5  12  182.48    9.00
  -2  -5 -12  159.68    9.00
   2  -5  12  171.58   15.00
   2  -5  12  189.88   16.60
  -2  -5 -12  188.98   10.80
   2   5  13   20.10    6.30
  -2   5 -13    6.60    7.80
   2   5  13   17.00    6.90
   2   5  13   23.80    4.70
  -2   5 -13   24.20    6.70
  -2   5 -13   22.10    5.00
  -2  -5 -13   20.80    5.30
   2  -5  13   26.20    9.00
   2  -5  13   16.40    9.30
  -2   5 -14   62.39    9.40
  -2   5 -14   71.19    7.70
   2   5  14   54.49    9.20
   2   5  14   70.99    7.00
   2   5  14   57.59    8.20
   2  -5  14   42.00   11.40
   2  -5  14   71.69   12.00
  -2  -5 -14   69.09    8.40
   2   5  15    9.70    7.00
  -2   5 -15   32.10    7.70
   2  -5  15   14.60    7.10
   2  -5  15   19.40    9.90
   2  -5  15   26.80    9.00
  -2  -5 -15   18.10    5.60
  -2   5 -16  108.99   12.40
   2   5  16  101.69   12.60
   2   5  16  109.89    9.60
  -2   5 -16  100.79    9.90
  -2  -5 -16  110.09   11.20
   2  -5  16  100.49   15.70
   2  -5  16  104.99   13.10
   2  -5  16   90.89   14.50
   2   5  17   35.50    9.10
   2   5  17   27.70    6.50
  -2   5 -17   34.50    7.20
  -2   5 -17   31.10    8.80
   2  -5  17   10.20    8.80
   2  -5  17    9.30   10.50
   2  -5  17   15.70   10.60
  -2  -5 -17   28.40    7.10
   2   6 -19    4.20    6.20
  -2  -6  19    1.20    8.60
  -2  -6  19  -10.30   10.20
   2  -6 -19   11.00    5.90
  -2   6  18   38.30    8.80
   2   6 -18   42.10    7.50
   2   6 -18   32.50    8.50
  -2  -6  18   35.60   11.70
  -2  -6  18   53.39    9.80
   2  -6 -18   53.69    8.20
  -2  -6  18   72.49   15.50
   2   6 -17   13.20    6.50
  -2   6  17   12.70    6.50
   2   6 -17   -0.10    4.70
  -2  -6  17    5.20    9.00
   2  -6 -17    7.40    5.00
  -2  -6  17   -6.60    8.90
  -2   6  16   26.10    7.10
   2   6 -16   15.70    5.60
   2   6 -16   42.80    8.10
  -2   6  16    7.20    7.40
   2   6 -16   32.30    5.70
   2  -6 -16   35.20    6.40
  -2  -6  16   48.10   12.00
  -2  -6  16   20.30    9.90
  -2   6  15   -4.00    4.60
   2   6 -15    8.90    5.20
   2   6 -15   -1.00    3.70
   2   6 -15    1.90    5.10
  -2   6  15    6.60    5.30
   2  -6 -15    2.60    4.00
  -2  -6  15  -13.00    7.20
  -2  -6  15   -0.90    7.20
   2  -6 -15    5.20    3.70
  -2   6  14   -0.20    4.20
  -2   6  14    8.70    5.20
   2   6 -14    4.30    3.90
   2   6 -14    4.90    5.10
   2   6 -14    8.60    4.90
  -2   6  14    0.30    4.80
  -2  -6  14   -5.00    6.70
   2  -6 -14    1.50    3.40
   2  -6 -14    1.20    3.10
  -2  -6  14   13.80    8.80
   2   6 -13    7.60    4.60
  -2   6  13    4.80    4.70
  -2   6  13    0.60    4.10
   2   6 -13   -2.30    4.20
  -2   6  13    4.10    5.10
   2   6 -13    5.20    3.10
  -2  -6  13   -2.30    6.40
  -2  -6  13    9.60    8.10
   2  -6 -13    1.10    3.20
   2  -6 -13    1.00    3.10
  -2   6  12    5.80    4.10
   2   6 -12    8.20    4.70
  -2   6  12   11.50    5.10
   2   6 -12    3.00    4.20
   2   6 -12    7.60    4.50
  -2   6  12    6.00    5.30
  -2  -6  12    3.40    6.80
  -2  -6  12   12.90    5.20
   2  -6 -12   12.00    3.30
  -2  -6  12   10.20    6.50
   2  -6 -12    7.60    3.30
  -2   6  11    0.90    4.30
  -2   6  11    3.30    4.20
   2   6 -11    5.50    4.20
   2   6 -11    5.30    4.10
  -2   6  11    7.70    5.20
   2   6 -11    4.40    4.20
  -2   6  11    7.70    3.90
  -2  -6  11   10.40    6.90
  -2  -6  11    5.70    5.30
  -2  -6  11    1.60    6.30
  -2  -6  11    5.80    4.80
   2  -6 -11    5.00    3.00
  -2   6  10  158.38   10.60
  -2   6  10  179.28   10.40
   2   6 -10  177.58   10.50
   2   6 -10  183.88   11.40
   2   6 -10  131.49   15.40
  -2   6  10  169.78   10.80
   2   6 -10  171.58   10.60
  -2   6  10  168.38   10.30
   2   6 -10  171.78   10.10
  -2  -6  10  161.08   13.40
  -2  -6  10  164.38   11.00
  -2  -6  10  159.68   12.00
   2  -6 -10  148.89    8.80
  -2  -6  10  157.28   10.70
  -2  -6  10  168.88   13.20
   2  -6 -10  166.68    8.40
  -2   6   9    8.60    3.70
   2   6  -9    2.70    3.50
   2   6  -9    9.70    4.00
  -2   6   9    6.70    3.90
  -2   6   9    6.60    4.80
   2   6  -9    7.20    3.10
  -2   6   9    8.50    4.70
   2   6  -9    8.70    4.30
   2   6  -9    4.80    4.60
   2   6  -9   10.90    4.00
  -2  -6   9    6.70    4.30
  -2  -6   9   10.70    5.90
   2  -6  -9    8.10    2.80
  -2  -6   9    5.10    3.60
  -2  -6   9    5.90    4.90
   2  -6  -9    6.60    2.90
  -2  -6   9    8.00    5.20
   2   6  -8   11.40    3.90
   2   6  -8   16.70    4.80
  -2   6   8   13.90    4.30
  -2   6   8   14.90    4.90
   2   6  -8   20.30    3.80
   2   6  -8   17.40    5.30
  -2   6   8   18.40    5.00
   2   6  -8   12.50    3.80
   2   6  -8   16.20    4.00
  -2   6   8   16.10    4.30
  -2  -6   8    8.70    4.60
  -2  -6   8    9.70    4.30
  -2  -6   8   10.60    5.40
   2  -6  -8   14.80    3.30
   2  -6  -8   15.50    3.00
  -2  -6   8   12.00    5.80
  -2  -6   8    8.30    3.80
  -2   6   7   27.50    4.90
  -2   6   7   31.50    5.70
   2   6  -7   34.10    5.30
   2   6  -7   34.00    4.60
  -2   6   7   22.60    4.20
   2   6  -7   26.80    4.80
   2   6  -7   23.00    5.30
   2   6  -7   24.20    4.20
  -2  -6   7   35.20    6.00
  -2  -6   7   29.10    5.90
  -2  -6   7   33.70    5.50
  -2  -6   7   28.40    5.00
  -2  -6   7   33.10    5.10
  -2   6   6   84.79    5.50
   2   6  -6   89.59    7.60
  -2   6   6   98.19    7.40
   2   6  -6   82.49    7.10
  -2   6   6   90.99    4.20
  -2   6   6   91.49    6.60
   2   6  -6  107.69    7.30
  -2   6   6   85.69    8.00
   2   6  -6   89.29    6.70
   2   6  -6   80.99    8.00
   2   6  -6  108.29    6.90
  -2  -6   6   94.29    7.90
   2  -6  -6   99.49    7.30
  -2  -6   6   78.19    8.00
   2  -6  -6   97.19    5.90
  -2  -6   6   77.79    8.20
   2  -6  -6   99.69    4.90
  -2  -6   6   88.39    7.40
  -2  -6   6   89.99    7.30
   2   6  -5    9.50    3.20
   2   6  -5    9.30    4.00
  -2   6   5   11.70    2.90
  -2   6   5    9.20    4.00
   2   6  -5    5.00    2.80
  -2   6   5    7.80    2.60
   2   6  -5   11.40    3.90
   2   6  -5    6.60    3.40
   2   6  -5    6.10    3.00
  -2   6   5   11.10    2.10
  -2   6   5    6.70    1.80
   2  -6  -5    6.30    2.50
   2  -6  -5    5.40    1.80
  -2  -6   5    4.60    3.60
   2  -6  -5    7.80    2.00
  -2  -6   5    7.40    4.40
   2  -6  -5    6.30    1.80
  -2  -6   5    3.40    3.10
  -2  -6   5    8.90    3.50
   2  -6  -5    3.50    2.80
  -2  -6   5    7.50    3.90
   2   6  -4    5.20    3.00
  -2   6   4    0.50    3.40
  -2   6   4   -0.80    2.40
  -2   6   4   -6.20    2.60
  -2   6   4   -0.50    2.30
  -2   6   4    2.10    2.40
   2   6  -4    3.00    2.80
   2   6  -4    0.70    2.30
  -2   6   4    1.00    1.70
  -2   6   4   -0.60    1.80
   2   6  -4   -1.30    3.20
   2   6  -4   -4.00    2.00
   2   6  -4   -1.40    2.60
   2  -6  -4    1.70    2.00
   2  -6  -4    0.80    1.10
  -2  -6   4    1.00    2.70
  -2  -6   4   -1.70    2.70
   2  -6  -4    2.50    1.80
   2  -6  -4    1.70    1.60
  -2  -6   4   -0.70    3.30
   2  -6  -4    3.40    3.00
  -2  -6   4    0.40    3.60
  -2  -6   4   -2.00    2.60
   2   6  -3   42.00    4.60
   2   6  -3   44.60    5.40
   2   6  -3   52.09    5.70
   2   6  -3   52.99    6.40
  -2   6   3   47.70    5.70
  -2   6   3   51.29    4.60
  -2   6   3   46.80    4.90
  -2   6   3   49.00    4.10
  -2   6   3   42.50    5.00
  -2   6   3   42.80    5.70
  -2   6   3   46.10    3.90
   2   6  -3   52.59    5.50
   2   6  -3   52.99    6.00
   2  -6  -3   47.40    5.60
  -2  -6   3   42.80    5.90
   2  -6  -3   50.89    4.40
  -2  -6   3   43.60    5.00
   2  -6  -3   42.80    3.90
  -2  -6   3   49.90    5.90
  -2  -6   3   49.20    5.80
  -2  -6   3   64.39    6.20
   2  -6  -3   50.89    4.00
  -2   6   2  193.28    8.10
  -2   6   2  206.68    8.50
  -2   6   2  195.88    8.20
   2   6  -2  212.98    8.20
   2   6  -2  186.28    9.10
   2   6  -2  194.88    9.80
   2   6  -2  184.08    8.90
  -2   6   2  175.08    9.80
  -2   6   2  184.78    8.90
  -2   6   2  172.38    9.10
   2   6  -2  193.88    9.80
  -2   6   2  184.48    9.30
   2   6  -2  175.18    9.20
  -2  -6   2  221.38   10.30
  -2  -6   2  198.58    9.20
  -2  -6   2  192.68    9.10
   2  -6  -2  196.18   10.00
  -2  -6   2  190.78    9.90
   2  -6  -2  185.08    8.10
   2  -6  -2  200.98    8.50
   2  -6  -2  192.68    8.10
  -2   6   1   53.49    5.70
  -2   6   1   57.29    4.80
  -2   6   1   55.39    6.30
   2   6  -1   47.70    4.10
  -2   6   1   57.19    5.10
  -2   6   1   49.20    6.50
  -2   6   1   49.10    5.50
   2   6  -1   52.79    3.90
   2   6  -1   51.69    5.90
  -2   6   1   54.49    5.10
   2   6  -1   67.59    6.00
   2   6  -1   55.59    5.90
  -2   6   1   55.89    5.60
   2   6  -1   56.99    5.80
  -2  -6   1   58.89    5.40
   2  -6  -1   52.09    4.50
   2  -6  -1   57.59    6.30
  -2  -6   1   57.59    5.50
   2  -6  -1   57.79    5.00
   2  -6  -1   60.79    5.30
  -2  -6   1   56.89    5.90
  -2  -6   1   45.80    5.40
   2   6   0  326.67   11.60
   2   6   0  318.27   11.80
   2   6   0  324.97   12.50
  -2   6   0  315.97   12.30
   2   6   0  311.27   13.00
   2   6   0  301.17    9.90
  -2   6   0  310.37   12.70
  -2   6   0  308.97   12.80
   2   6   0  299.47   12.00
  -2   6   0  281.27   12.40
  -2   6   0  317.37   11.60
  -2   6   0  307.17   11.70
  -2  -6   0  294.27   11.40
  -2  -6   0  297.27   12.90
   2  -6   0  309.07   11.60
   2  -6   0  313.77   11.80
   2  -6   0  327.87   12.00
   2  -6   0  314.07   13.20
  -2  -6   0  294.57   11.50
  -2  -6   0  305.27   12.30
  -2   6  -1   74.09    6.40
  -2   6  -1   81.09    7.20
   2   6   1   65.69    4.80
   2   6   1   69.09    6.70
  -2   6  -1   65.39    5.60
  -2   6  -1   75.89    6.40
  -2   6  -1   77.39    5.80
  -2   6  -1   84.59    7.30
   2   6   1   57.79    4.90
   2   6   1   80.79    6.30
   2   6   1   65.09    3.80
   2   6   1   68.69    5.70
  -2  -6  -1   71.19    4.00
   2  -6   1   70.89    5.80
   2  -6   1   70.19    6.20
  -2  -6  -1   75.79    6.70
  -2  -6  -1   71.79    5.00
  -2  -6  -1   69.39    5.90
  -2  -6  -1   75.29    5.20
   2  -6   1   78.99    7.10
   2  -6   1   69.99    5.50
  -2   6  -2  180.38    9.30
  -2   6  -2  178.08    9.10
   2   6   2  172.88    9.80
   2   6   2  176.18    7.80
  -2   6  -2  170.38    9.20
   2   6   2  187.88    9.00
  -2   6  -2  164.68    8.60
  -2   6  -2  180.48   10.20
   2   6   2  181.18    7.70
  -2   6  -2  169.38    8.70
  -2  -6  -2  193.38    9.10
   2  -6   2  172.28    9.10
   2  -6   2  153.98    9.40
   2  -6   2  182.38   10.30
  -2  -6  -2  170.08    7.70
   2  -6   2  169.88    8.80
  -2  -6  -2  164.18    7.40
   2  -6   2  175.88    9.20
  -2  -6  -2  192.58    6.80
  -2  -6  -2  188.18    9.60
   2   6   3   62.79    4.10
  -2   6  -3   62.49    7.20
  -2   6  -3   58.79    6.00
   2   6   3   51.59    4.40
   2   6   3   61.29    6.00
   2   6   3   44.80    5.10
  -2   6  -3   60.69    6.20
   2   6   3   67.19    7.40
   2   6   3   61.69    5.30
   2   6   3   58.59    4.30
  -2   6  -3   53.89    6.00
  -2   6  -3   63.79    6.20
   2   6   3   51.59    6.20
  -2   6  -3   53.69    5.80
  -2  -6  -3   47.10    3.90
  -2  -6  -3   49.99    3.80
   2  -6   3   69.09    7.10
   2  -6   3   62.19    6.20
   2  -6   3   55.89    6.10
  -2  -6  -3   61.69    5.90
   2  -6   3   65.19    6.60
  -2  -6  -3   52.69    4.30
   2  -6   3   51.89    6.70
   2   6   4   16.80    2.80
   2   6   4   19.20    4.00
  -2   6  -4    9.30    3.90
   2   6   4   16.00    2.80
   2   6   4   17.90    5.10
  -2   6  -4   17.50    4.90
  -2   6  -4   11.80    3.70
   2   6   4   16.00    2.70
   2   6   4   13.40    3.50
  -2   6  -4   15.40    4.00
   2   6   4   17.60    4.50
  -2   6  -4   12.20    3.50
  -2   6  -4   17.00    3.70
   2   6   4   13.50    3.20
   2  -6   4   11.70    4.50
   2  -6   4    9.20    4.60
   2  -6   4    5.30    3.70
  -2  -6  -4    8.50    2.30
   2  -6   4   18.30    4.70
   2  -6   4   10.50    3.60
  -2  -6  -4   14.00    2.70
  -2  -6  -4   12.40    3.50
  -2  -6  -4   17.30    2.80
  -2   6  -5    9.40    3.50
   2   6   5   -0.10    1.80
  -2   6  -5    0.10    2.70
   2   6   5    0.80    2.20
   2   6   5    1.20    2.70
   2   6   5   -2.30    2.70
  -2   6  -5    1.90    3.50
   2   6   5    3.50    2.50
   2   6   5    2.10    3.90
  -2   6  -5    4.30    3.90
  -2   6  -5    0.90    1.50
   2   6   5    3.70    2.00
  -2   6  -5    0.40    3.00
   2   6   5    4.10    3.70
   2  -6   5    1.80    3.00
   2  -6   5    1.10    3.60
   2  -6   5    1.60    3.70
  -2  -6  -5    6.50    2.20
   2  -6   5   -0.90    3.00
  -2  -6  -5   -1.00    1.90
  -2  -6  -5    0.40    1.50
  -2  -6  -5    3.00    2.80
   2  -6   5   -0.80    4.00
   2   6   6   53.09    3.80
   2   6   6   30.60    5.50
  -2   6  -6   49.70    3.60
   2   6   6   53.49    3.80
  -2   6  -6   41.60    6.00
  -2   6  -6   35.00    5.20
  -2   6  -6   36.10    5.30
  -2   6  -6   29.80    4.80
   2   6   6   35.10    6.00
   2   6   6   34.60    4.00
  -2   6  -6   45.30    6.80
   2  -6   6   35.20    5.70
  -2  -6  -6   44.90    3.80
   2  -6   6   27.10    6.10
   2  -6   6   39.10    5.50
   2  -6   6   24.40    5.50
  -2  -6  -6   39.70    3.10
   2   6   7    9.00    2.90
  -2   6  -7   -2.80    2.70
  -2   6  -7    1.40    4.40
   2   6   7    6.10    2.10
   2   6   7    4.20    4.10
   2   6   7    5.30    3.40
   2   6   7    4.60    2.40
   2   6   7    7.30    2.00
  -2   6  -7    8.70    3.90
  -2   6  -7    1.50    3.60
   2   6   7    2.10    4.20
  -2   6  -7   10.60    4.30
  -2   6  -7    8.20    2.40
  -2  -6  -7    6.20    2.00
  -2  -6  -7    2.00    2.50
   2  -6   7    4.40    3.80
   2  -6   7   10.10    5.00
  -2  -6  -7    5.30    2.00
  -2  -6  -7    5.60    2.00
   2  -6   7    4.20    5.30
   2  -6   7    2.00    3.50
   2  -6   7    5.20    4.90
  -2  -6  -7    3.20    3.30
  -2   6  -8  171.28   10.90
  -2   6  -8  162.78   11.00
  -2   6  -8  171.48   12.10
  -2   6  -8  178.98   10.00
   2   6   8  166.38    7.80
  -2   6  -8  162.28   10.80
  -2   6  -8  187.98    7.80
   2   6   8  195.28   11.90
   2   6   8  160.88   10.90
   2   6   8  179.88    9.40
   2  -6   8  172.38   10.90
  -2  -6  -8  188.68   10.20
   2  -6   8  169.98   13.20
   2  -6   8  183.48   13.50
   2  -6   8  164.88   10.90
  -2  -6  -8  178.28    8.80
  -2   6  -9   37.30    4.40
  -2   6  -9   39.90    6.90
   2   6   9   37.40    4.50
   2   6   9   31.20    6.20
   2   6   9   38.50    5.10
  -2   6  -9   35.90    5.90
   2   6   9   34.50    7.00
  -2   6  -9   29.70    6.20
  -2  -6  -9   40.40    6.00
   2  -6   9   45.50    9.60
   2  -6   9   38.10    8.10
  -2  -6  -9   29.10    4.70
   2  -6   9   55.39    9.20
   2  -6   9   36.10    6.80
   2   6  10  524.35   21.80
   2   6  10  519.45   16.40
  -2   6 -10  510.85   17.20
   2   6  10  523.65   17.90
  -2   6 -10  498.45   20.50
  -2   6 -10  533.95   19.10
   2   6  10  514.15   20.70
  -2   6 -10  517.85   20.90
  -2  -6 -10  524.45   19.80
   2  -6  10  491.15   23.20
   2  -6  10  546.65   21.30
   2  -6  10  564.44   25.20
  -2  -6 -10  517.95   18.60
  -2   6 -11   61.39    8.40
   2   6  11   69.69    9.10
   2   6  11   70.39    9.50
  -2   6 -11   73.09    6.60
  -2   6 -11   81.69    7.90
   2   6  11   74.29    6.20
  -2  -6 -11   74.09    7.60
   2  -6  11   65.59   11.10
  -2  -6 -11   69.39    8.20
   2  -6  11   62.79   10.30
   2   6  12   42.60    5.10
  -2   6 -12   37.30    6.00
   2   6  12   27.60    7.30
  -2   6 -12   42.50    5.80
  -2   6 -12   58.79    8.60
   2   6  12   42.90    8.00
  -2  -6 -12   42.40    6.40
   2  -6  12   51.69   11.30
   2  -6  12   46.30   10.10
  -2  -6 -12   33.80    6.60
   2   6  13    9.60    6.20
  -2   6 -13   20.10    5.30
  -2   6 -13   16.10    6.50
   2   6  13   14.80    5.90
   2   6  13   19.50    4.40
  -2   6 -13   15.70    4.60
  -2  -6 -13   14.70    5.20
  -2  -6 -13   16.70    5.70
   2  -6  13   10.30    9.10
   2  -6  13   16.10    9.40
   2   6  14    6.70    3.90
  -2   6 -14   -0.80    5.50
   2   6  14   12.20    6.80
   2   6  14    5.10    5.30
  -2   6 -14    8.40    4.60
   2  -6  14    9.60    9.50
  -2  -6 -14   -0.10    4.40
  -2   6 -15   -1.90    6.00
  -2   6 -15    0.10    4.50
   2   6  15   -1.30    4.00
   2   6  15    2.00    6.60
  -2  -6 -15    2.60    5.20
   2  -6  15   -3.70    9.50
   2   6  16   73.79   11.40
   2   6  16   57.49    6.80
  -2   6 -16   41.40    7.90
  -2   6 -16   32.70    8.80
   2  -6  16   58.99   10.80
   2  -6  16   36.70   12.00
  -2  -6 -16   63.49    8.90
   2   6  17   11.50    8.20
   2  -6  17    5.00    8.50
   2  -6  17   20.40   11.20
  -2  -6 -17   10.70    6.40
  -2  -7  18   -5.10    8.30
  -2  -7  18    9.40   10.70
   2  -7 -18   14.90    6.20
  -2   7  17   35.80    9.00
   2   7 -17   12.10    9.70
   2   7 -17   41.80    9.40
   2  -7 -17   24.20    7.20
   2  -7 -17   46.70    7.70
  -2  -7  17   15.80   11.10
   2   7 -16  152.28   14.00
  -2   7  16  141.59   13.00
  -2   7  16  159.08   13.30
   2   7 -16  117.19   11.20
   2  -7 -16  136.09   11.90
  -2  -7  16  123.99   16.10
   2  -7 -16  152.28   10.90
   2   7 -15   54.89    8.00
   2   7 -15   57.49    8.80
  -2   7  15   45.80    8.10
  -2   7  15   73.09   10.10
   2  -7 -15   49.40    7.40
   2  -7 -15   59.49    7.30
  -2  -7  15   44.60   11.10
  -2   7  14   -4.90    5.00
  -2   7  14   10.70    6.60
   2   7 -14    7.40    5.60
  -2   7  14    0.80    5.90
   2   7 -14   -4.80    4.30
  -2  -7  14    2.70    7.80
   2  -7 -14   -2.30    3.00
   2  -7 -14    5.30    4.30
  -2   7  13   -6.20    4.40
  -2   7  13    1.00    5.80
   2   7 -13   -2.10    4.50
  -2   7  13   -5.30    4.70
   2   7 -13   -4.30    4.30
   2  -7 -13    0.60    3.60
   2  -7 -13   -0.20    3.00
  -2  -7  13   -4.70    6.80
  -2   7  12    4.30    4.80
   2   7 -12   10.50    5.10
   2   7 -12    7.60    4.60
  -2   7  12    4.20    4.40
  -2   7  12   12.60    6.00
   2  -7 -12    4.90    3.70
   2  -7 -12    2.30    3.00
  -2  -7  12   -3.70    5.90
  -2  -7  12    4.30    7.60
   2   7 -11   35.20    6.40
   2   7 -11   36.30    6.10
  -2   7  11   27.10    6.10
  -2   7  11   24.60    6.40
  -2   7  11   48.80    6.90
  -2   7  11   33.10    6.60
  -2  -7  11   34.40    8.80
   2  -7 -11   21.50    4.70
   2  -7 -11   31.00    4.70
  -2  -7  11   15.70    6.20
  -2   7  10   67.19    7.90
  -2   7  10   83.19    8.40
   2   7 -10   61.09    7.40
   2   7 -10   68.59    7.90
  -2   7  10   73.09    8.60
  -2   7  10   79.69    8.90
  -2  -7  10   67.29    9.70
   2  -7 -10   68.49    7.10
  -2  -7  10   47.10    8.40
   2  -7 -10   73.39    6.10
  -2   7   9    5.00    3.70
  -2   7   9   14.60    4.70
   2   7  -9    8.50    4.50
   2   7  -9    3.00    3.90
  -2   7   9    9.20    2.50
   2   7  -9   10.20    4.80
  -2   7   9    6.20    4.80
   2   7  -9    8.80    5.30
  -2   7   9    7.20    4.70
   2   7  -9    8.90    3.70
  -2  -7   9   12.00    4.60
   2  -7  -9    8.10    3.20
   2  -7  -9    8.40    2.90
  -2  -7   9    7.70    5.80
  -2  -7   9   11.00    5.20
   2   7  -8   87.49    8.30
  -2   7   8  106.49   10.00
  -2   7   8   82.29    6.00
  -2   7   8   94.69    8.70
   2   7  -8   89.99    9.80
   2   7  -8   90.29    8.40
   2   7  -8   88.29    7.20
  -2   7   8   77.99    7.80
   2   7  -8   96.09    9.40
   2   7  -8  110.19   11.20
  -2  -7   8   80.29    8.50
   2  -7  -8  106.29    8.60
   2  -7  -8   90.79    5.60
   2  -7  -8   85.19    6.70
  -2  -7   8   98.59   10.10
  -2  -7   8   76.59    9.70
   2   7  -7   41.70    5.40
   2   7  -7   54.09    6.10
   2   7  -7   51.59    6.40
   2   7  -7   42.40    6.00
  -2   7   7   44.30    6.20
   2   7  -7   46.80    7.00
   2   7  -7   39.40    6.20
  -2  -7   7   39.40    6.80
  -2  -7   7   34.80    6.10
  -2  -7   7   49.60    6.10
  -2  -7   7   40.70    6.00
  -2   7   6  146.29    8.00
   2   7  -6  143.29   10.60
   2   7  -6  139.69    8.70
   2   7  -6  138.69    9.10
  -2   7   6  142.99    8.50
  -2   7   6  138.49    7.10
   2   7  -6  115.59    8.70
  -2   7   6  133.09    5.70
   2   7  -6  137.99    8.50
   2   7  -6  132.99    9.80
  -2   7   6  171.88   10.50
  -2   7   6  139.59    9.40
  -2   7   6  144.19    6.00
   2  -7  -6  140.49    5.80
  -2  -7   6  165.88    9.90
  -2  -7   6  142.79    9.50
   2  -7  -6  137.79    7.80
  -2  -7   6  137.79   11.00
   2  -7  -6  126.39    6.40
   2  -7  -6  146.29    6.00
   2  -7  -6  146.09    9.60
  -2  -7   6  137.29    9.90
  -2   7   5   65.79    4.30
   2   7  -5   53.99    6.20
  -2   7   5   48.70    4.80
   2   7  -5   47.70    6.00
  -2   7   5   54.39    4.00
   2   7  -5   47.50    6.90
   2   7  -5   61.69    5.90
  -2   7   5   37.50    5.00
   2   7  -5   53.39    6.10
  -2   7   5   44.70    6.20
   2   7  -5   54.59    6.50
  -2  -7   5   54.19    6.50
  -2  -7   5   49.30    6.50
   2  -7  -5   54.59    4.00
  -2  -7   5   45.60    6.20
  -2  -7   5   63.09    7.60
   2  -7  -5   56.59    6.70
   2  -7  -5   58.09    4.20
   2  -7  -5   51.79    5.20
   2   7  -4   92.39    7.50
   2   7  -4   87.39    6.60
  -2   7   4   88.89    8.00
  -2   7   4  100.69    8.50
  -2   7   4   99.29    5.50
   2   7  -4   95.09    7.20
  -2   7   4   98.39    6.80
  -2   7   4  106.79    5.90
   2   7  -4   99.19    7.90
  -2   7   4   96.19    6.60
   2   7  -4   99.89    9.30
   2   7  -4  100.39    7.80
   2  -7  -4  100.59    5.60
  -2  -7   4   77.89    8.50
  -2  -7   4   96.59    7.70
   2  -7  -4   91.79    5.50
   2  -7  -4   98.69    6.60
  -2  -7   4   86.59    8.10
  -2  -7   4   94.89    7.60
   2  -7  -4   94.69    8.10
   2   7  -3   34.70    5.10
   2   7  -3   39.80    5.60
  -2   7   3   39.60    4.50
   2   7  -3   34.00    5.10
  -2   7   3   34.10    4.10
  -2   7   3   26.80    5.30
  -2   7   3   36.30    5.00
  -2   7   3   32.30    3.90
   2   7  -3   30.50    4.70
  -2   7   3   36.30    5.60
   2   7  -3   49.10    4.90
   2   7  -3   30.50    5.30
  -2  -7   3   42.20    5.90
  -2  -7   3   30.50    5.50
   2  -7  -3   37.60    4.70
   2  -7  -3   40.20    4.20
  -2  -7   3   38.10    5.20
   2  -7  -3   31.70    4.00
   2  -7  -3   40.40    5.80
  -2  -7   3   35.30    5.10
   2   7  -2   43.50    6.20
   2   7  -2   51.39    6.70
  -2   7   2   52.29    5.20
  -2   7   2   50.69    5.00
   2   7  -2   42.60    5.00
  -2   7   2   52.39    5.00
  -2   7   2   43.00    6.20
   2   7  -2   53.29    5.80
  -2   7   2   39.50    5.50
   2   7  -2   45.40    6.20
  -2   7   2   48.80    5.90
   2   7  -2   53.79    5.20
   2  -7  -2   40.00    5.80
   2  -7  -2   55.79    4.90
  -2  -7   2   46.50    6.40
  -2  -7   2   47.80    6.30
  -2  -7   2   52.19    5.80
  -2  -7   2   47.30    5.90
   2  -7  -2   58.89    5.50
   2  -7  -2   58.99    5.30
  -2   7   1  129.29    7.30
   2   7  -1  134.99    6.20
   2   7  -1  132.49    6.80
  -2   7   1  136.89    9.10
   2   7  -1  106.59    8.80
   2   7  -1  117.89    8.50
  -2   7   1  138.99    7.50
  -2   7   1  133.89    8.70
  -2   7   1  121.99    8.20
   2   7  -1  108.99    7.20
  -2   7   1  117.29    7.00
   2   7  -1  101.29    7.90
   2  -7  -1  123.39    7.10
   2  -7  -1  112.49    8.70
   2  -7  -1  117.09    7.50
  -2  -7   1  122.19    8.50
  -2  -7   1  118.29    8.60
   2  -7  -1  123.39    7.30
  -2  -7   1  125.19    7.60
  -2  -7   1  123.29    7.60
  -2   7   0   83.29    7.80
  -2   7   0   74.79    7.50
   2   7   0   82.99    7.10
  -2   7   0   85.59    7.70
   2   7   0   78.89    5.80
  -2   7   0   83.69    6.30
  -2   7   0   84.89    6.20
   2   7   0   68.49    6.30
   2   7   0   75.99    7.90
   2   7   0   76.29    7.20
  -2   7   0   72.29    5.80
  -2   7   0   79.79    7.90
   2   7   0   80.49    4.60
  -2  -7   0   80.29    7.00
   2  -7   0   86.69    6.60
   2  -7   0   77.09    6.00
   2  -7   0   71.09    7.60
  -2  -7   0   80.99    6.00
  -2  -7   0   82.19    6.10
   2  -7   0   70.39    6.40
  -2  -7   0   76.89    7.30
   2   7   1   16.10    3.60
   2   7   1   13.30    3.90
   2   7   1   14.50    4.60
  -2   7  -1   15.10    4.50
  -2   7  -1   17.10    4.30
   2   7   1   13.20    2.30
  -2   7  -1   16.70    3.70
   2   7   1   24.00    4.60
  -2   7  -1   16.90    4.80
  -2   7  -1   18.80    3.90
  -2   7  -1    8.70    4.10
  -2   7  -1   12.40    3.30
   2   7   1   19.20    3.40
   2  -7   1   17.40    4.80
   2  -7   1   18.40    4.10
  -2  -7  -1   24.50    4.40
  -2  -7  -1   20.10    4.70
   2  -7   1   16.80    3.60
  -2  -7  -1   12.40    3.30
   2  -7   1   19.10    4.40
  -2  -7  -1   14.40    3.50
  -2   7  -2    3.70    3.60
   2   7   2    0.80    2.10
  -2   7  -2    1.10    3.60
   2   7   2   -0.20    2.30
   2   7   2    1.20    2.90
  -2   7  -2   -0.50    3.80
  -2   7  -2    0.00    2.50
  -2   7  -2    0.90    3.70
   2   7   2    4.10    3.80
  -2   7  -2    1.80    2.90
   2   7   2   -2.80    3.60
   2  -7   2    2.60    3.50
  -2  -7  -2    3.40    2.10
  -2  -7  -2   -0.20    2.50
  -2  -7  -2    3.20    3.10
   2  -7   2    5.40    3.10
   2  -7   2    5.60    3.60
  -2  -7  -2    3.60    2.60
  -2  -7  -2    0.90    2.90
   2  -7   2    0.40    2.70
  -2   7  -3   18.90    4.40
   2   7   3   16.70    3.20
   2   7   3   16.60    2.90
  -2   7  -3   20.40    5.40
   2   7   3   24.90    4.90
   2   7   3   20.80    3.30
  -2   7  -3   22.00    4.90
  -2   7  -3   15.70    4.10
   2   7   3   16.00    4.80
  -2   7  -3   26.50    5.20
  -2   7  -3   12.60    4.10
  -2  -7  -3   26.30    4.70
  -2  -7  -3   18.90    4.70
   2  -7   3   17.10    4.40
  -2  -7  -3   17.50    3.30
   2  -7   3   16.30    4.90
  -2  -7  -3   25.90    3.00
   2  -7   3   18.20    4.20
   2  -7   3   22.30    4.90
  -2   7  -4   32.80    5.30
   2   7   4   26.00    5.60
   2   7   4   22.70    4.20
  -2   7  -4   27.10    4.70
  -2   7  -4   27.60    5.30
   2   7   4   22.50    5.40
   2   7   4   26.00    3.40
   2   7   4   26.40    4.80
  -2   7  -4   19.60    5.50
  -2   7  -4   20.70    4.80
  -2   7  -4   28.50    5.30
   2  -7   4   38.10    5.60
  -2  -7  -4   19.50    4.40
   2  -7   4   20.30    5.60
  -2  -7  -4   28.60    3.50
   2  -7   4   20.60    5.20
   2  -7   4   18.60    4.70
  -2  -7  -4   28.70    3.80
  -2   7  -5   64.79    8.20
   2   7   5   77.39    7.40
   2   7   5   73.79    6.10
  -2   7  -5   76.69    7.80
   2   7   5   69.89    8.10
   2   7   5   74.69    4.90
  -2   7  -5   77.09    7.70
   2   7   5   84.49    9.10
  -2   7  -5   73.99    8.10
   2  -7   5   65.49    7.70
  -2  -7  -5   75.09    7.50
   2  -7   5   74.29    7.70
  -2  -7  -5   65.79    5.10
  -2  -7  -5   63.89    5.20
   2  -7   5   67.09    8.70
   2   7   6  235.08   13.30
   2   7   6  223.98   13.40
  -2   7  -6  241.58   12.30
  -2   7  -6  244.48   12.90
  -2   7  -6  234.18   12.60
   2   7   6  231.98   10.00
  -2   7  -6  228.88   13.70
   2   7   6  249.18    8.90
  -2  -7  -6  245.38   12.10
  -2  -7  -6  255.97    9.10
  -2  -7  -6  235.88    9.80
   2  -7   6  227.38   13.10
   2  -7   6  225.38   14.60
   2  -7   6  243.88   12.60
   2   7   7  149.29   11.30
  -2   7  -7  169.48   11.00
   2   7   7  164.88    6.70
   2   7   7  159.18    9.60
   2   7   7  160.48   11.20
  -2   7  -7  162.78   12.10
  -2   7  -7  145.89    9.80
   2   7   7  157.38    8.10
  -2   7  -7  166.98   11.00
   2  -7   7  174.88   10.90
   2  -7   7  151.98   12.70
  -2  -7  -7  144.39    9.80
  -2  -7  -7  175.58    7.00
   2  -7   7  155.88   12.40
  -2  -7  -7  162.18    8.30
   2   7   8   72.79    5.90
  -2   7  -8   58.69    9.00
  -2   7  -8   73.79    7.80
  -2   7  -8   71.19    8.70
   2   7   8   63.89    7.00
  -2   7  -8   75.79    8.90
   2   7   8   63.39    8.80
   2   7   8   61.99    8.60
   2  -7   8   66.69    8.00
  -2  -7  -8   67.49    6.20
   2  -7   8   73.49   10.00
  -2  -7  -8   71.59    7.40
   2   7   9  100.49   10.40
   2   7   9  104.99    6.90
  -2   7  -9   98.99   10.00
   2   7   9  103.39    8.10
  -2   7  -9   95.09    9.10
   2   7   9  102.69   10.90
  -2  -7  -9   86.79    7.10
   2  -7   9  110.69   13.20
  -2  -7  -9   91.39    8.80
   2   7  10    6.10    3.60
   2   7  10    1.00    5.00
  -2   7 -10    4.50    4.90
   2   7  10   -1.80    3.00
   2   7  10    9.50    5.90
  -2   7 -10    7.70    4.70
  -2  -7 -10    5.00    3.70
  -2  -7 -10    7.00    4.60
   2  -7  10    2.00    6.70
   2   7  11   43.10    8.30
   2   7  11   74.19    9.60
  -2   7 -11   70.19    9.20
  -2   7 -11   59.19    7.60
   2   7  11   56.59    5.70
   2  -7  11   43.40   10.60
  -2  -7 -11   64.89    7.00
  -2  -7 -11   66.19    8.40
   2   7  12   22.90    6.20
  -2   7 -12   17.80    7.00
  -2   7 -12   16.80    5.70
   2   7  12   27.90    7.60
   2   7  12   17.70    4.20
  -2  -7 -12   17.10    5.10
   2  -7  12   11.80    9.30
  -2  -7 -12    9.20    5.20
   2   7  13   -0.80    5.80
   2   7  13    2.10    6.50
   2   7  13   -3.50    3.50
  -2   7 -13   -3.00    5.90
  -2   7 -13   -3.50    4.90
   2  -7  13   -8.50    8.20
  -2  -7 -13   -8.50    4.40
  -2  -7 -13   -1.40    4.30
   2   7  14    2.90    6.40
   2   7  14   -6.70    5.50
   2   7  14    1.10    4.20
  -2   7 -14    3.60    6.50
  -2  -7 -14    2.10    5.00
  -2  -7 -14    1.70    5.30
   2  -7  14  -10.50    8.80
  -2   7 -15   63.09   10.60
   2   7  15   32.50    8.40
   2   7  15   42.60    9.40
   2   7  15   32.70    6.00
   2  -7  15   29.70   11.70
  -2  -7 -15   43.60    8.00
  -2  -7 -15   48.60    8.30
   2   7  16   71.99   11.60
   2  -7  16   63.29   14.90
  -2  -7 -16   98.59   11.50
  -2  -7 -16   62.29    9.60
   2   8 -16   12.60    6.60
  -2   8  16    7.30    7.30
  -2   8  16   17.10    7.70
   2   8 -16   14.60    7.20
   2  -8 -16   13.80    6.20
  -2  -8  16    7.90   10.70
   2   8 -15  150.48   12.50
  -2   8  15  181.78   15.40
   2   8 -15  154.68   13.60
  -2   8  15  161.68   15.00
   2  -8 -15  156.08   12.40
  -2  -8  15  119.39   16.70
   2   8 -14   13.10    6.80
   2   8 -14    5.30    5.50
  -2   8  14    3.10    6.20
  -2   8  14    8.70    7.10
   2  -8 -14   16.10    5.40
  -2  -8  14    0.40    8.50
  -2   8  13   67.29   10.20
  -2   8  13   61.99    9.30
   2   8 -13   63.49    9.30
   2   8 -13   74.29    9.10
  -2   8  13   58.09    8.10
  -2  -8  13   54.79   11.20
   2  -8 -13   62.69    7.80
  -2   8  12    2.80    5.50
  -2   8  12    8.00    5.20
   2   8 -12    1.70    4.60
  -2   8  12   11.90    6.50
   2   8 -12   13.70    5.70
   2  -8 -12   12.70    4.40
  -2  -8  12   14.50    7.80
  -2  -8  12   11.70    7.30
  -2   8  11   55.19    8.20
   2   8 -11   64.29    9.00
  -2   8  11   67.79    9.20
   2   8 -11   71.39    8.60
  -2  -8  11   57.09    9.90
   2  -8 -11   92.89    9.90
  -2  -8  11   66.69   11.00
   2  -8 -11   64.89    7.30
   2   8 -10   37.10    6.90
   2   8 -10   31.00    6.30
  -2   8  10   26.80    6.80
  -2   8  10   36.90    6.50
  -2  -8  10   27.20    7.70
   2  -8 -10   30.00    5.20
  -2  -8  10   23.80    7.30
   2  -8 -10   33.50    7.10
   2   8  -9   22.80    6.90
   2   8  -9   31.60    6.20
  -2   8   9   24.70    5.80
  -2   8   9   29.10    4.20
   2   8  -9   23.30    5.10
   2   8  -9   26.80    6.10
  -2   8   9   34.40    6.30
  -2   8   9   32.40    6.70
   2  -8  -9   25.10    4.90
  -2  -8   9   29.50    7.80
  -2  -8   9   29.30    7.50
   2  -8  -9   28.60    6.40
  -2   8   8    8.10    5.00
   2   8  -8   11.90    4.40
  -2   8   8   13.70    5.00
  -2   8   8   14.90    3.50
   2   8  -8   11.60    4.70
  -2   8   8   12.20    4.60
   2   8  -8    8.60    5.80
   2   8  -8   14.20    5.20
   2   8  -8   16.30    5.60
  -2  -8   8   11.30    5.30
   2  -8  -8    8.50    3.60
  -2  -8   8    3.30    6.20
   2  -8  -8    9.30    4.60
  -2  -8   8   15.70    4.60
   2   8  -7  170.48   12.80
   2   8  -7  172.08   11.60
  -2   8   7  161.78    9.70
  -2   8   7  168.08    8.70
  -2   8   7  159.18   11.50
   2   8  -7  175.48   11.20
   2   8  -7  170.68   10.10
   2   8  -7  162.88   10.20
  -2   8   7  168.18   11.50
  -2  -8   7  176.28   12.70
   2  -8  -7  183.28    9.70
  -2  -8   7  157.28   12.20
  -2  -8   7  186.18   11.40
   2  -8  -7  138.89   10.70
   2   8  -6   47.10    6.30
   2   8  -6   43.70    5.90
  -2   8   6   37.70    6.70
  -2   8   6   49.00    4.90
   2   8  -6   42.00    6.40
  -2   8   6   42.30    5.50
  -2   8   6   39.80    6.50
  -2   8   6   46.00    5.40
   2   8  -6   51.99    8.00
   2   8  -6   42.60    6.80
   2  -8  -6   41.10    5.20
  -2  -8   6   55.49    7.10
  -2  -8   6   36.90    6.50
   2  -8  -6   42.40    6.50
  -2  -8   6   43.90    7.80
   2   8  -5  596.64   21.40
  -2   8   5  597.94   22.70
  -2   8   5  596.74   19.80
   2   8  -5  607.44   22.00
   2   8  -5  590.44   21.90
   2   8  -5  575.64   20.20
   2   8  -5  590.64   23.10
  -2  -8   5  575.74   23.00
  -2  -8   5  580.84   22.70
  -2  -8   5  614.94   25.70
   2  -8  -5  553.34   22.00
   2  -8  -5  588.94   19.90
   2   8  -4   60.09    7.30
  -2   8   4   46.00    6.60
   2   8  -4   59.69    6.30
   2   8  -4   70.49    8.10
  -2   8   4   65.89    8.30
   2   8  -4   62.39    8.20
   2   8  -4   55.89    7.30
  -2   8   4   52.19    6.20
  -2   8   4   66.59    6.30
  -2  -8   4   42.60    7.00
   2  -8  -4   54.39    5.90
  -2  -8   4   56.19    8.10
   2  -8  -4   34.90    6.30
  -2   8   3  337.77   13.40
  -2   8   3  413.26   17.10
  -2   8   3  344.57   15.50
   2   8  -3  367.76   16.50
  -2   8   3  358.56   14.70
   2   8  -3  344.37   15.60
   2   8  -3  346.47   13.80
   2   8  -3  370.26   15.80
   2  -8  -3  343.67   16.20
  -2  -8   3  350.86   16.10
  -2  -8   3  373.66   16.60
   2  -8  -3  333.47   13.80
   2   8  -2   50.89    4.80
   2   8  -2   39.90    6.60
   2   8  -2   52.69    5.40
  -2   8   2   41.60    5.10
   2   8  -2   46.30    6.70
   2   8  -2   44.80    6.40
  -2   8   2   45.10    6.90
  -2   8   2   51.59    6.80
  -2   8   2   48.90    7.00
   2  -8  -2   51.09    6.00
  -2  -8   2   42.80    6.60
  -2  -8   2   37.20    6.00
   2  -8  -2   42.70    6.70
  -2   8   1   25.40    4.10
   2   8  -1   10.20    4.80
  -2   8   1   16.90    5.30
  -2   8   1   15.60    4.90
  -2   8   1   21.00    5.00
   2   8  -1   14.90    4.90
   2   8  -1   16.50    5.10
   2   8  -1   19.60    3.40
  -2  -8   1   25.90    5.40
   2  -8  -1   15.10    4.20
   2  -8  -1   21.60    5.40
  -2  -8   1   17.70    4.90
   2   8   0    9.30    4.70
  -2   8   0    7.00    4.40
   2   8   0    7.20    4.30
  -2   8   0    7.40    3.70
  -2   8   0    9.00    3.40
   2   8   0    7.10    4.10
  -2   8   0    5.40    4.40
   2   8   0    7.80    2.40
  -2   8   0    7.20    4.20
  -2  -8   0   16.00    4.60
   2  -8   0    6.10    4.00
   2  -8   0    5.20    3.70
  -2  -8   0    5.70    3.80
   2   8   1   79.79    8.90
  -2   8  -1   87.59    8.30
  -2   8  -1   76.39    8.40
   2   8   1   85.19    8.60
  -2   8  -1   79.49    8.60
  -2   8  -1   73.39    6.40
  -2   8  -1   81.89    8.50
   2   8   1   82.49    7.90
  -2  -8  -1   71.79    7.90
  -2  -8  -1   76.49    8.60
   2  -8   1   74.09    8.60
   2  -8   1   88.69    8.20
  -2   8  -2    7.70    4.30
  -2   8  -2   13.50    3.70
  -2   8  -2    8.70    4.90
  -2   8  -2   13.10    5.30
   2   8   2    8.00    4.50
   2   8   2   10.20    5.20
   2   8   2   16.50    4.40
  -2   8  -2   20.40    5.00
   2  -8   2   10.90    4.40
   2  -8   2   11.50    4.80
  -2  -8  -2   10.90    4.60
  -2  -8  -2   16.70    4.50
  -2   8  -3   43.00    7.30
   2   8   3   48.90    7.90
   2   8   3   48.90    6.40
   2   8   3   46.70    6.40
  -2   8  -3   46.70    7.10
  -2   8  -3   41.90    6.40
  -2   8  -3   44.10    6.80
  -2  -8  -3   55.49    6.60
   2  -8   3   52.29    6.80
   2  -8   3   45.30    7.60
  -2  -8  -3   48.30    6.80
   2   8   4   25.50    6.30
  -2   8  -4   36.50    6.10
  -2   8  -4   31.80    7.10
   2   8   4   27.80    5.10
  -2   8  -4   45.60    6.70
  -2   8  -4   39.10    6.40
   2   8   4   31.40    5.60
  -2  -8  -4   51.09    7.20
  -2  -8  -4   37.70    6.20
   2  -8   4   47.50    7.10
   2  -8   4   51.39    8.20
  -2   8  -5  322.87   15.10
   2   8   5  341.47   16.50
  -2   8  -5  301.07   15.10
  -2   8  -5  305.97   16.40
   2   8   5  313.77   14.40
   2  -8   5  282.97   16.50
  -2  -8  -5  302.97   15.20
   2  -8   5  291.67   15.30
  -2  -8  -5  319.67   14.60
  -2   8  -6   99.59   10.90
   2   8   6  105.79    7.80
   2   8   6  116.29   11.60
  -2   8  -6  119.19    9.50
   2   8   6  100.29   10.80
  -2   8  -6  110.69   10.70
   2  -8   6  104.09   11.50
   2  -8   6   86.09    9.40
  -2  -8  -6  103.69    8.90
   2   8   7  227.08   10.70
   2   8   7  218.58   12.50
  -2   8  -7  245.28   13.20
  -2   8  -7  213.88   13.60
  -2   8  -7  249.58   15.60
   2   8   7  217.18   13.70
   2   8   7  233.88   14.50
  -2  -8  -7  211.98   12.60
   2  -8   7  238.08   14.90
   2  -8   7  257.17   16.70
  -2   8  -8   41.80    8.00
  -2   8  -8   39.60    6.90
   2   8   8   43.30    8.00
   2   8   8   54.79    6.10
   2   8   8   35.80    7.90
   2   8   8   32.70    6.40
  -2   8  -8   42.50    9.30
   2  -8   8   30.60    7.70
  -2  -8  -8   48.30    7.10
   2  -8   8   44.90    8.80
   2   8   9   29.40    7.50
  -2   8  -9   34.00    7.30
  -2   8  -9   43.80    7.00
   2   8   9   22.40    5.30
   2   8   9   33.60    7.50
   2   8   9   32.60    5.10
  -2  -8  -9   27.10    6.00
   2  -8   9   26.20    7.90
  -2   8 -10    1.40    4.70
  -2   8 -10   -5.80    4.80
   2   8  10   -1.40    3.60
   2   8  10    1.20    5.80
   2   8  10    3.80    6.30
  -2  -8 -10   -1.20    4.20
   2  -8  10   12.00    8.20
  -2   8 -11   19.30    6.00
   2   8  11   19.50    6.90
   2   8  11   19.30    7.40
  -2   8 -11   21.20    7.00
   2   8  11   17.10    4.30
  -2  -8 -11   11.50    5.20
   2  -8  11   17.80    9.20
   2   8  12   34.60    5.30
  -2   8 -12   36.40    8.40
  -2   8 -12   45.60    7.40
   2   8  12   27.50    8.10
   2   8  12   28.10    7.80
  -2  -8 -12   38.40    7.10
   2  -8  12   32.10   10.90
   2   8  13   12.10    4.50
  -2   8 -13    9.90    5.60
   2   8  13   22.60    7.60
   2   8  13   21.20    7.80
  -2   8 -13   16.00    7.70
  -2  -8 -13    9.30    5.60
   2  -8  13    4.70    9.60
   2   8  14   58.99   10.70
  -2   8 -14   58.49   10.70
   2   8  14   64.39    6.80
   2   8  14   55.99    9.90
  -2  -8 -14   65.49    9.20
   2  -8  14   69.39   15.00
   2   9 -15   -3.00    6.60
  -2   9  15   -4.20    6.50
   2  -9 -15   -5.10    4.90
  -2  -9  15  -22.40    8.50
   2  -9 -15   -6.50    5.00
  -2   9  14  254.67   17.00
   2   9 -14  202.58   15.10
   2   9 -14  238.68   16.00
   2  -9 -14  196.68   13.60
   2  -9 -14  205.08   15.00
  -2  -9  14  209.28   20.50
  -2   9  13    3.70    5.80
   2   9 -13   19.50    7.50
  -2   9  13   25.60    8.20
   2   9 -13   -1.50    6.20
  -2  -9  13    7.00    8.80
   2  -9 -13    9.70    6.20
   2  -9 -13   26.50    6.40
  -2   9  12  257.87   16.50
   2   9 -12  277.37   16.10
  -2   9  12  260.97   15.70
   2   9 -12  254.27   15.80
  -2  -9  12  261.47   20.10
   2  -9 -12  269.27   14.50
   2  -9 -12  236.58   15.70
  -2  -9  12  252.97   18.70
  -2   9  11   31.80    4.80
   2   9 -11   21.60    6.90
  -2   9  11   25.30    6.90
  -2   9  11   24.00    7.20
   2   9 -11   25.10    6.60
   2  -9 -11   22.40    6.60
  -2  -9  11   30.80    8.40
  -2  -9  11   30.30    9.30
   2  -9 -11   35.00    6.20
  -2   9  10   53.29    8.30
   2   9 -10   44.10    7.70
  -2   9  10   63.39    6.40
  -2   9  10   59.19    9.50
   2   9 -10   49.00    8.40
  -2  -9  10   49.90   10.10
   2  -9 -10   44.10    8.10
   2  -9 -10   54.59    7.40
  -2  -9  10   55.79   10.50
   2   9  -9    2.90    5.10
  -2   9   9    5.60    5.70
  -2   9   9    7.90    5.20
  -2   9   9    4.70    3.70
   2   9  -9   10.10    5.30
  -2  -9   9    9.20    6.70
  -2  -9   9   -1.70    5.30
   2  -9  -9    6.70    5.10
   2  -9  -9    5.50    3.90
  -2   9   8   58.19    9.00
   2   9  -8   41.10    6.50
   2   9  -8   36.30    7.40
   2   9  -8   38.90    6.90
  -2   9   8   61.39    6.60
  -2   9   8   53.19    8.30
   2   9  -8   55.19    9.30
   2  -9  -8   57.79    7.20
  -2  -9   8   40.80    8.00
   2  -9  -8   45.00    7.40
  -2  -9   8   53.99    9.40
   2   9  -7   14.00    6.40
  -2   9   7    3.20    4.60
  -2   9   7    9.40    4.10
   2   9  -7    1.40    4.90
  -2   9   7    2.20    4.70
   2   9  -7    2.90    4.50
   2   9  -7   11.40    4.80
  -2  -9   7    0.30    5.70
   2  -9  -7   -0.90    4.30
   2  -9  -7    3.30    3.70
  -2  -9   7    4.90    5.20
  -2   9   6  405.76   18.20
   2   9  -6  372.86   17.70
  -2   9   6  387.86   15.70
   2   9  -6  394.56   17.00
   2   9  -6  405.26   16.80
  -2   9   6  393.56   18.80
   2   9  -6  397.96   19.30
  -2  -9   6  383.96   19.20
   2  -9  -6  416.46   16.40
   2  -9  -6  409.86   18.80
  -2  -9   6  356.76   19.20
   2   9  -5    3.70    5.20
  -2   9   5    0.00    4.70
   2   9  -5    6.20    3.60
  -2   9   5   -2.00    4.10
   2   9  -5   -1.60    4.00
   2   9  -5    9.60    4.80
  -2   9   5    0.20    3.30
  -2   9   5    4.90    4.30
   2  -9  -5    3.30    3.60
  -2  -9   5    1.40    5.10
  -2  -9   5   -9.20    3.10
   2  -9  -5    3.10    4.50
   2   9  -4  749.73   26.30
  -2   9   4  690.63   26.50
   2   9  -4  729.93   24.10
   2   9  -4  719.93   25.90
   2   9  -4  726.73   27.30
   2   9  -4  730.03   23.10
  -2   9   4  708.63   24.50
  -2   9   4  730.63   23.60
  -2  -9   4  711.23   27.40
   2  -9  -4  723.23   27.20
  -2  -9   4  758.32   27.70
   2  -9  -4  746.93   24.50
   2   9  -3   14.10    5.50
   2   9  -3   13.00    3.40
   2   9  -3    5.00    3.50
  -2   9   3   11.00    5.40
   2   9  -3   10.90    5.60
   2   9  -3   16.80    6.00
  -2   9   3   16.30    5.10
  -2   9   3   11.00    3.60
  -2   9   3   14.20    5.00
   2  -9  -3   18.20    4.90
  -2  -9   3    9.20    4.90
  -2  -9   3   16.50    5.90
   2  -9  -3   14.00    5.40
   2   9  -2  221.58   13.00
  -2   9   2  229.58   10.90
  -2   9   2  205.08   12.50
   2   9  -2  207.38   13.10
   2   9  -2  190.18   11.90
   2   9  -2  244.78   13.90
   2   9  -2  177.78   10.50
  -2   9   2  226.38   12.70
  -2   9   2  232.28   13.60
  -2  -9   2  235.78   13.60
   2  -9  -2  212.78   11.90
  -2  -9   2  207.48   13.00
   2  -9  -2  246.58   14.00
   2   9  -1   27.50    6.30
  -2   9   1   37.10    6.60
   2   9  -1   23.40    5.80
  -2   9   1   25.90    6.10
  -2   9   1   28.10    4.80
  -2   9   1   32.20    7.00
   2   9  -1   26.40    6.30
  -2  -9   1   30.80    6.30
   2  -9  -1   33.20    6.60
   2  -9  -1   28.30    5.40
  -2  -9   1   41.90    6.90
  -2   9   0   51.09    6.20
  -2   9   0   51.79    7.40
  -2   9   0   62.49    8.10
   2   9   0   43.10    7.30
  -2   9   0   47.20    7.70
   2   9   0   57.79    8.30
   2   9   0   52.99    7.60
   2  -9   0   40.40    7.20
  -2  -9   0   49.00    7.30
  -2  -9   0   40.90    7.30
   2  -9   0   41.40    6.90
  -2   9  -1    3.80    3.50
   2   9   1    5.40    4.30
   2   9   1    0.20    4.60
   2   9   1    6.30    4.60
  -2   9  -1    5.80    4.40
  -2   9  -1    4.90    4.40
  -2   9  -1   -0.20    5.00
  -2   9  -1    0.90    4.50
   2  -9   1    1.80    4.20
  -2  -9  -1    0.60    4.10
  -2  -9  -1   -2.00    3.80
   2  -9   1    2.40    4.50
  -2   9  -2  139.89   12.10
  -2   9  -2  158.08   11.00
   2   9   2  158.38   10.60
   2   9   2  149.49   11.70
  -2   9  -2  179.18   10.10
  -2   9  -2  153.78   10.90
   2   9   2  154.38   10.70
  -2   9  -2  176.78   11.40
   2  -9   2  148.19   11.30
  -2  -9  -2  134.89   10.50
  -2  -9  -2  165.38   11.90
   2  -9   2  162.08   12.60
  -2   9  -3   14.40    4.40
  -2   9  -3    5.50    4.80
  -2   9  -3   15.20    6.30
   2   9   3   13.20    5.00
   2   9   3   10.60    5.70
   2   9   3   10.70    4.80
  -2   9  -3   11.80    5.50
  -2   9  -3    7.90    4.80
   2  -9   3    9.20    5.70
  -2  -9  -3   15.70    5.00
  -2  -9  -3    8.60    5.10
   2  -9   3    9.30    5.10
  -2   9  -4  473.85   21.50
  -2   9  -4  482.55   19.20
   2   9   4  454.25   19.30
   2   9   4  474.65   20.80
  -2   9  -4  438.06   19.80
   2   9   4  487.35   18.50
  -2   9  -4  466.05   20.20
  -2  -9  -4  469.55   20.70
   2  -9   4  489.85   20.60
   2  -9   4  481.85   22.30
  -2  -9  -4  489.85   19.60
   2   9   5    7.50    5.70
  -2   9  -5    4.50    5.80
  -2   9  -5    9.60    5.60
   2   9   5    8.30    5.00
  -2   9  -5   10.40    5.60
   2   9   5    3.20    4.10
   2  -9   5   13.10    5.70
  -2  -9  -5    2.10    4.00
  -2  -9  -5    5.70    4.60
   2  -9   5    7.80    5.60
  -2   9  -6  242.58   16.10
   2   9   6  249.58   15.20
   2   9   6  223.98   12.20
  -2   9  -6  273.57   15.10
  -2   9  -6  245.18   14.60
  -2  -9  -6  225.38   14.50
   2  -9   6  265.07   17.10
  -2  -9  -6  265.17   14.10
   2  -9   6  247.18   15.30
  -2   9  -7   13.80    6.10
   2   9   7   16.90    5.70
  -2   9  -7   10.20    6.90
   2   9   7   28.10    7.30
  -2   9  -7   16.90    6.30
  -2  -9  -7   23.60    6.50
   2  -9   7    8.30    7.00
  -2  -9  -7   18.50    5.50
   2  -9   7   20.70    7.40
   2   9   8   47.90    8.90
  -2   9  -8   55.49    8.30
   2   9   8   40.00    7.50
  -2   9  -8   52.69    8.70
  -2  -9  -8   37.00    7.40
  -2  -9  -8   39.10    7.00
   2  -9   8   36.50    9.20
   2  -9   8   56.09    9.60
   2   9   9   13.50    6.50
   2   9   9    2.10    5.20
  -2   9  -9    4.50    6.10
   2   9   9    9.50    4.80
   2   9   9   11.10    6.50
  -2   9  -9    6.10    5.60
  -2  -9  -9   16.80    6.00
   2  -9   9    8.10    7.50
  -2   9 -10   44.10    9.30
   2   9  10   57.79    6.70
  -2   9 -10   53.39    8.70
   2   9  10   50.19    9.90
   2   9  10   43.70    8.80
   2  -9  10   50.29   11.00
  -2  -9 -10   55.19    8.40
  -2   9 -11   15.00    7.80
   2   9  11   -1.70    6.20
   2   9  11    5.60    4.30
   2   9  11   19.50    7.60
  -2   9 -11   14.90    6.30
   2  -9  11    4.30    9.10
  -2  -9 -11   15.20    6.20
   2   9  12   89.39   11.90
  -2   9 -12   52.79    9.00
  -2   9 -12   74.19   11.60
   2   9  12   78.59   11.70
   2   9  12   77.89    7.80
   2  -9  12   64.19   14.20
  -2  -9 -12   81.39   10.20
  -2   9 -13   17.30    8.90
   2   9  13   14.70    8.10
  -2   9 -13    3.80    7.00
   2   9  13   26.20    9.00
  -2  -9 -13   27.20    7.70
   2  -9  13   -4.20   10.60
   2  10 -13   95.79   11.60
  -2  10  13  162.48   16.10
   2 -10 -13  144.59   12.30
  -2 -10  13  133.99   16.90
   2 -10 -13  122.69   13.60
   2  10 -12   53.39   10.10
  -2  10  12   70.29   10.60
   2  10 -12   51.79    9.10
  -2  10  12   73.79    7.40
  -2  10  12   56.69   11.10
   2 -10 -12   53.39    9.70
  -2 -10  12   65.89   12.20
   2 -10 -12   51.99    8.00
  -2 -10  12   57.99   11.80
   2  10 -11  110.59   12.10
  -2  10  11  111.79    9.20
   2  10 -11  115.19   12.70
  -2  10  11  110.59   12.00
  -2  10  11  123.39   13.60
   2 -10 -11  116.09   10.80
   2 -10 -11  116.89   12.70
  -2 -10  11  114.99   14.30
  -2 -10  11  123.59   15.30
   2  10 -10    2.60    5.80
  -2  10  10    2.20    6.20
  -2  10  10    7.20    6.30
   2  10 -10    7.50    6.40
  -2  10  10    8.10    4.70
  -2 -10  10    5.30    7.50
  -2 -10  10    5.20    7.30
   2 -10 -10   11.80    5.20
   2 -10 -10    8.10    6.30
   2  10  -9  222.28   14.40
   2  10  -9  217.38   14.80
  -2  10   9  218.48   15.00
  -2  10   9  257.87   16.50
  -2  10   9  223.58   12.20
   2 -10  -9  208.08   13.20
  -2 -10   9  228.88   17.50
   2 -10  -9  235.28   15.90
  -2 -10   9  237.88   17.40
  -2  10   8   16.60    6.70
   2  10  -8   10.90    5.20
   2  10  -8    4.80    5.30
   2  10  -8    8.30    6.90
  -2  10   8   -2.10    4.20
   2  10  -8    9.00    5.50
  -2  10   8   -1.80    5.70
   2 -10  -8   10.70    5.70
  -2 -10   8   16.50    6.70
  -2 -10   8   12.30    7.10
   2 -10  -8    7.60    4.60
   2  10  -7  214.58   13.50
  -2  10   7  230.98   15.50
   2  10  -7  272.67   17.50
   2  10  -7  229.38   14.60
  -2  10   7  210.78   15.10
  -2  10   7  219.58   12.50
   2  10  -7  198.48   13.30
  -2 -10   7  241.58   16.60
   2 -10  -7  219.38   15.10
   2 -10  -7  225.48   12.90
  -2 -10   7  263.87   17.20
  -2  10   6   38.60    8.10
  -2  10   6   33.70    7.90
   2  10  -6   34.70    8.60
   2  10  -6   35.60    7.30
   2  10  -6   30.60    7.00
   2  10  -6   32.30    7.40
  -2  10   6   31.20    6.30
  -2 -10   6   46.00    8.70
   2 -10  -6   34.20    6.40
   2 -10  -6   30.50    7.60
  -2 -10   6   37.70    8.60
   2  10  -5  121.79   11.30
   2  10  -5  134.99   11.40
  -2  10   5  108.09   11.70
  -2  10   5  108.39   11.30
  -2  10   5  124.79   10.30
   2  10  -5  144.49   13.00
  -2 -10   5  108.09   12.00
  -2 -10   5  110.19   12.30
   2 -10  -5  124.49   10.20
   2 -10  -5  115.99   12.20
  -2  10   4    1.40    4.70
   2  10  -4    0.90    5.60
   2  10  -4    5.40    5.10
  -2  10   4   -2.40    4.70
   2  10  -4    1.80    5.10
  -2 -10   4   -3.20    4.30
   2 -10  -4    2.60    4.30
  -2 -10   4    7.30    6.00
   2 -10  -4   -4.10    4.60
  -2  10   3  329.77   16.30
   2  10  -3  323.37   16.60
   2  10  -3  353.76   17.10
   2  10  -3  330.77   17.90
  -2  10   3  322.17   17.20
  -2  10   3  302.77   16.10
   2 -10  -3  290.07   14.90
  -2 -10   3  295.67   17.30
  -2 -10   3  312.77   17.90
   2 -10  -3  282.47   16.80
   2  10  -2   77.09    9.50
  -2  10   2   75.89    9.20
   2  10  -2   81.69   10.20
  -2  10   2   69.89    9.50
  -2  10   2   82.99   10.40
   2  10  -2   68.59    9.50
  -2  10   2   65.19    7.50
   2 -10  -2   73.89    8.30
  -2 -10   2   80.39   10.10
  -2 -10   2   65.99    9.20
   2 -10  -2   74.59   10.00
  -2  10   1  324.17   17.60
   2  10  -1  324.17   17.40
  -2  10   1  323.47   17.00
  -2  10   1  337.17   17.00
   2  10  -1  348.87   17.60
  -2  10   1  325.57   14.70
   2  10  -1  352.96   17.30
  -2 -10   1  319.67   17.40
   2 -10  -1  331.47   16.40
   2 -10  -1  333.97   18.30
  -2 -10   1  336.97   17.30
  -2  10   0   33.70    7.30
  -2  10   0   30.90    5.50
  -2  10   0   49.10    8.60
  -2  10   0   32.70    7.00
   2  10   0   29.50    7.20
   2  10   0   37.10    7.40
   2  10   0   38.50    7.80
   2 -10   0   23.30    6.80
  -2 -10   0   33.60    7.40
  -2 -10   0   29.10    7.00
   2 -10   0   43.10    7.40
  -2  10  -1  214.98   15.10
  -2  10  -1  208.18   13.50
  -2  10  -1  215.18   12.10
  -2  10  -1  239.58   14.40
   2  10   1  237.38   13.90
   2  10   1  222.38   13.80
   2  10   1  223.18   14.90
   2 -10   1  223.68   14.10
   2 -10   1  250.97   15.80
  -2 -10  -1  235.58   14.50
  -2 -10  -1  213.08   14.60
  -2  10  -2   13.20    6.40
   2  10   2   14.60    5.60
   2  10   2   26.50    6.20
  -2  10  -2   18.90    6.10
  -2  10  -2   23.50    5.30
  -2  10  -2   15.10    6.00
  -2  10  -2   16.30    6.10
   2  10   2   17.00    6.80
  -2 -10  -2   21.30    6.20
  -2 -10  -2   24.30    6.80
   2 -10   2   13.50    6.00
   2 -10   2   32.80    7.90
   2  10   3  193.98   12.60
  -2  10  -3  200.28   14.80
   2  10   3  203.68   13.40
  -2  10  -3  208.28   11.70
  -2  10  -3  186.68   13.20
   2  10   3  173.88   13.80
  -2  10  -3  206.68   13.10
  -2  10  -3  187.88   12.90
  -2 -10  -3  177.68   13.40
   2 -10   3  197.18   13.50
   2 -10   3  176.88   15.20
  -2 -10  -3  195.78   13.20
  -2  10  -4   13.70    5.80
   2  10   4    3.40    5.40
   2  10   4    5.50    5.50
  -2  10  -4   10.00    5.40
  -2  10  -4    2.50    6.00
   2  10   4    5.20    4.70
  -2  10  -4    9.30    4.70
  -2 -10  -4    7.00    5.70
   2 -10   4    4.40    5.80
  -2 -10  -4    1.90    4.50
   2 -10   4    6.80    6.20
   2  10   5  120.29   10.40
  -2  10  -5  125.89   11.70
  -2  10  -5  135.79   13.80
  -2  10  -5  135.39   10.80
   2  10   5  130.49   13.00
  -2  10  -5  128.19   12.20
   2 -10   5  123.79   11.80
   2 -10   5  106.19   12.60
  -2 -10  -5  112.09   11.90
  -2 -10  -5  130.29   11.00
   2  10   6    7.30    5.80
   2  10   6   12.30    6.30
   2  10   6   30.50    6.40
  -2  10  -6   20.20    7.50
  -2  10  -6   33.50    7.40
  -2  10  -6   13.30    6.80
   2 -10   6   11.70    6.10
  -2 -10  -6   19.30    6.50
  -2 -10  -6   19.60    5.90
   2 -10   6   18.10    7.40
   2  10   7   89.19    9.10
  -2  10  -7   70.09   11.40
  -2  10  -7   84.09   10.70
  -2  10  -7   66.89   10.20
   2  10   7   76.49   10.80
   2  10   7   81.99    9.90
   2 -10   7   71.89   10.50
  -2 -10  -7   61.69    9.30
  -2 -10  -7   76.19   10.40
   2 -10   7   43.80   10.10
   2  10   8   -1.10    4.10
   2  10   8    5.00    5.70
  -2  10  -8   -1.50    5.60
  -2  10  -8   -3.80    6.00
   2  10   8    1.10    6.20
  -2 -10  -8    0.10    5.10
   2 -10   8    2.70    7.10
   2 -10   8   -0.10    6.70
  -2 -10  -8    7.80    5.70
  -2  10  -9  179.18   14.90
   2  10   9  151.68   13.50
   2  10   9  162.28   15.70
   2  10   9  166.78   11.20
  -2  10  -9  178.38   14.10
  -2 -10  -9  160.08   14.40
   2 -10   9  145.69   16.70
  -2 -10  -9  165.28   13.60
   2  10  10    2.70    7.00
  -2  10 -10   15.30    6.90
   2  10  10    4.30    4.90
  -2  10 -10   -2.50    6.80
  -2 -10 -10    6.70    5.80
  -2 -10 -10   -5.20    5.30
   2 -10  10   10.40    8.70
  -2  10 -11   42.90    8.90
  -2  10 -11   42.60   10.10
   2  10  11   56.09   10.90
  -2 -10 -11   68.29   11.00
  -2 -10 -11   56.29    9.00
   2 -10  11   60.19   13.40
  -2  11  10   95.69   13.30
  -2  11  10   97.39    9.30
   2  11 -10   78.89   11.10
  -2  11  10  114.59   12.70
  -2 -11  10   94.59   14.30
  -2 -11  10   98.79   13.90
   2 -11 -10  108.59   13.20
   2  11  -9    3.60    6.40
  -2  11   9   -0.90    5.40
  -2  11   9   12.70    5.10
  -2  11   9   -4.60    6.40
   2 -11  -9    3.10    6.30
  -2 -11   9   -8.30    7.50
  -2 -11   9    2.70    7.40
  -2  11   8  276.87   14.40
  -2  11   8  287.67   18.30
  -2  11   8  271.07   17.20
   2  11  -8  266.77   17.00
   2 -11  -8  289.57   18.30
  -2 -11   8  261.37   19.00
  -2 -11   8  275.57   19.70
  -2  11   7   46.90   10.00
   2  11  -7   42.70    8.20
   2  11  -7   60.29   10.90
  -2  11   7   54.99    8.40
  -2  11   7   58.29   10.10
   2  11  -7   45.30    8.70
  -2 -11   7   49.50   10.00
  -2 -11   7   69.09   10.90
   2 -11  -7   52.19    9.70
  -2  11   6   59.49    9.70
  -2  11   6   60.09    8.60
   2  11  -6   53.79   11.00
   2  11  -6   49.90    8.70
   2  11  -6   49.30    8.90
  -2  11   6   60.99   10.30
  -2 -11   6   60.89   10.70
  -2 -11   6   34.50    8.90
   2 -11  -6   52.99    9.70
  -2  11   5    4.10    6.10
   2  11  -5    0.50    5.30
  -2  11   5    6.10    5.50
   2  11  -5    0.20    6.90
   2  11  -5    7.70    6.00
  -2  11   5    7.80    6.00
  -2 -11   5    8.40    6.20
  -2 -11   5   -5.20    6.30
   2 -11  -5   13.80    6.50
   2  11  -4   27.60    7.20
  -2  11   4   22.70    7.20
  -2  11   4   23.40    6.60
   2  11  -4   19.30    7.60
   2  11  -4   20.80    7.30
  -2  11   4   26.10    8.10
  -2 -11   4   32.00    8.60
   2 -11  -4   34.00    8.00
  -2 -11   4   19.00    7.00
   2  11  -3   35.60    8.60
  -2  11   3   35.70    8.40
   2  11  -3   44.90    8.50
  -2  11   3   40.40    8.20
   2  11  -3   40.60    8.50
  -2 -11   3   39.40    8.20
  -2 -11   3   29.80    7.90
   2 -11  -3   37.30    8.20
  -2  11   2  230.18   15.80
  -2  11   2  231.78   15.10
   2  11  -2  233.18   15.40
   2  11  -2  246.58   16.60
   2  11  -2  222.28   14.80
  -2  11   2  251.47   15.40
   2 -11  -2  238.18   16.30
  -2 -11   2  219.78   16.40
  -2 -11   2  216.98   15.70
  -2  11   1   12.70    6.80
   2  11  -1   23.80    6.50
  -2  11   1   14.60    6.30
  -2  11   1   14.50    6.70
   2  11  -1   27.70    7.60
   2  11  -1   21.80    7.70
  -2 -11   1   17.10    6.70
   2 -11  -1   29.40    7.60
  -2 -11   1   28.30    7.40
  -2  11   0  214.28   15.80
   2  11   0  233.38   15.50
  -2  11   0  232.58   15.40
   2  11   0  232.48   15.30
   2  11   0  210.28   14.00
  -2  11   0  224.08   15.00
   2 -11   0  245.28   16.40
  -2 -11   0  193.48   14.70
  -2 -11   0  200.28   15.10
   2  11   1   28.60    7.80
   2  11   1   39.30    8.20
  -2  11  -1   25.70    7.20
  -2  11  -1   25.30    7.80
  -2  11  -1   17.50    6.90
   2  11   1   38.10    7.80
   2 -11   1   23.50    7.50
  -2 -11  -1   20.20    6.80
  -2 -11  -1   27.30    7.60
   2  11   2   91.39   11.00
  -2  11  -2  105.19   11.80
   2  11   2   71.49   11.10
  -2  11  -2   76.19   10.90
  -2  11  -2   70.29    9.90
  -2  11  -2   86.49   11.00
   2  11   2   88.49   10.50
   2 -11   2   99.79   13.10
  -2 -11  -2   73.09   10.90
  -2 -11  -2   87.89   10.70
  -2  11  -3    8.30    6.80
  -2  11  -3   10.50    6.00
  -2  11  -3    7.40    5.90
   2  11   3    2.50    5.80
  -2  11  -3    6.00    4.80
   2  11   3    3.70    5.50
   2  11   3    3.40    6.00
  -2 -11  -3    0.50    5.70
   2 -11   3    4.40    6.90
  -2 -11  -3    8.20    5.80
  -2  11  -4    9.40    6.70
  -2  11  -4   10.10    4.90
   2  11   4    1.80    5.70
   2  11   4   16.40    6.20
  -2  11  -4   16.80    6.60
   2  11   4    9.50    6.50
  -2  11  -4   13.00    7.60
  -2 -11  -4   11.50    6.10
  -2 -11  -4    4.20    5.80
   2 -11   4    8.50    7.00
  -2  11  -5   11.60    6.10
  -2  11  -5    4.80    6.40
  -2  11  -5   -5.70    6.50
   2  11   5    1.80    5.10
  -2  11  -5   -1.10    4.50
   2  11   5    5.40    6.90
  -2 -11  -5   -0.50    5.50
   2 -11   5    0.50    6.40
  -2 -11  -5    4.40    5.90
  -2  11  -6    9.10    5.50
  -2  11  -6    9.00    7.60
  -2  11  -6    3.60    6.80
   2  11   6   19.80    7.00
   2  11   6   13.90    7.70
   2  11   6    5.80    6.00
  -2  11  -6   13.40    6.50
  -2 -11  -6    3.60    5.90
   2 -11   6    5.40    7.00
  -2 -11  -6    3.60    5.60
   2  11   7   64.19   10.10
   2  11   7   59.69    8.60
  -2  11  -7   57.19    9.60
  -2  11  -7   63.99   10.60
   2  11   7   37.80    9.20
  -2  11  -7   39.60    7.60
  -2 -11  -7   60.09   10.50
   2 -11   7   62.19   11.90
  -2 -11  -7   54.99    8.80
   2  11   8  136.99   15.00
  -2  11  -8  152.58   15.10
   2  11   8  139.79   13.90
  -2  11  -8  134.99   13.60
   2  11   8  127.69   11.50
  -2 -11  -8  134.69   13.00
  -2 -11  -8  148.69   14.20
   2 -11   8  128.09   15.70
   2  12  -6   10.40    7.20
  -2  12   6   12.00    7.40
   2  12  -6    8.50    8.10
   2  12  -6   10.60    7.00
  -2  12   6    9.60    6.60
  -2  12   6    5.60    7.10
   2 -12  -6   17.10    7.60
  -2 -12   6    1.40    7.00
  -2 -12   6   14.10    8.50
  -2  12   5   41.90    9.30
   2  12  -5    5.20    6.90
   2  12  -5   27.50    9.50
  -2  12   5   35.10    7.80
  -2  12   5   35.00    8.90
   2  12  -5   22.50    7.20
   2 -12  -5   35.80    8.70
  -2 -12   5   25.00    9.10
  -2 -12   5   23.00    8.70
  -2  12   4    9.20    6.50
   2  12  -4    5.20    6.30
  -2  12   4   12.40    6.60
   2  12  -4    0.40    6.30
   2  12  -4    2.20    7.00
  -2  12   4   18.90    7.60
   2 -12  -4    1.00    6.10
  -2 -12   4   -0.50    7.60
  -2 -12   4    7.10    6.30
  -2  12   3   12.60    7.70
  -2  12   3   10.10    7.10
   2  12  -3   20.80    7.90
   2  12  -3   16.40    7.40
   2  12  -3    2.20    6.60
  -2  12   3   10.10    7.30
  -2 -12   3    8.40    6.50
  -2 -12   3   14.30    8.20
   2 -12  -3   14.70    7.30
   2  12  -2    9.90    7.70
   2  12  -2   17.90    7.10
   2  12  -2   16.70    6.60
  -2  12   2   19.40    7.70
  -2  12   2    8.30    7.10
  -2 -12   2   12.40    7.90
   2 -12  -2   13.10    6.90
  -2 -12   2   13.30    6.90
   2  12  -1   30.40    8.90
   2  12  -1   34.00    7.80
  -2  12   1   27.50    7.80
  -2  12   1   34.60    8.40
  -2  12   1   10.60    7.60
   2  12  -1   42.20    9.00
  -2 -12   1   24.10    7.90
  -2 -12   1   26.50    9.00
   2 -12  -1   21.40    7.80
  -2  12   0   20.80    7.60
   2  12   0   28.70    8.40
   2  12   0   26.30    7.70
  -2  12   0   14.50    7.30
  -2  12   0   25.60    8.00
   2  12   0   24.20    8.30
  -2 -12   0    8.10    7.20
   2 -12   0    8.90    6.70
  -2 -12   0   18.50    7.40
  -2  12  -1   -4.70    6.00
   2  12   1   25.20    7.90
   2  12   1   16.40    7.90
  -2  12  -1   19.60    7.10
  -2  12  -1   19.50    7.70
   2  12   1   25.10    7.40
  -2 -12  -1   16.00    7.80
   2 -12   1   26.00    8.40
  -2 -12  -1   14.30    6.80
   2  12   2   65.79   10.90
  -2  12  -2   59.09   11.10
   2  12   2   60.49   10.20
   2  12   2   61.79   10.30
  -2  12  -2   72.29   10.60
   2 -12   2   53.79   11.30
  -2 -12  -2   58.39   10.40
  -2 -12  -2   54.89   10.00
   2  12   3    2.50    5.90
   2  12   3    7.80    6.80
   2  12   3    1.10    6.00
  -2  12  -3   -0.10    6.80
  -2  12  -3    2.70    6.20
  -2 -12  -3    2.50    6.30
   2 -12   3    7.80    7.40
  -2 -12  -3    0.80    6.30
  -2  12  -4  -11.90    5.60
   2  12   4    0.20    6.20
   2  12   4    2.00    6.10
  -2  12  -4    2.40    8.30
  -2 -12  -4   -6.50    6.40
  -2 -12  -4   19.60    7.30
   2 -12   4   -3.30    6.70
  -3   0  21   -0.60    7.70
   3   0 -21    2.40    6.20
   3   0 -21    1.50    5.30
  -3   0  20  153.38   15.40
  -3   0  20  160.78   12.80
   3   0 -20  151.28   12.50
   3   0 -20  156.18   12.50
   3   0 -19    1.70    5.10
  -3   0  19   -0.20    7.40
  -3   0  19   -2.40    5.70
  -3   0  18  425.96   21.60
   3   0 -18  411.76   18.30
  -3   0  18  420.76   18.20
  -3   0  17    2.50    4.80
   3   0 -17   -3.30    4.00
  -3   0  17    0.70    6.10
   3   0 -16  346.67   15.10
  -3   0  16  345.97   15.10
  -3   0  16  335.27   17.70
  -3   0  15   -1.20    5.60
  -3   0  15    2.40    4.00
   3   0 -15    3.50    3.70
  -3   0  14   48.60    7.50
  -3   0  14   43.30    5.00
   3   0 -14   54.49    6.20
   3   0 -14   44.50    5.10
  -3   0  14   48.10    6.10
   3   0 -13   -3.80    2.40
  -3   0  13    0.20    2.40
  -3   0  13    0.30    2.30
  -3   0  13    1.30    3.20
  -3   0  13   -0.90    4.10
   3   0 -13    3.60    2.50
   3   0 -13   -4.00    2.50
  -3   0  12  145.59    7.00
   3   0 -12  147.79    6.90
  -3   0  12  116.69    7.90
  -3   0  12  151.48    7.30
  -3   0  12  142.69    7.80
   3   0 -12  161.88    8.20
   3   0 -12  150.68    7.30
  -3   0  12  139.59    9.50
  -3   0  11    0.20    2.20
  -3   0  11   -0.80    2.40
  -3   0  11   -1.00    2.80
  -3   0  11   -3.10    3.40
   3   0 -11   -2.40    1.80
  -3   0  11    1.90    2.10
   3   0 -11    2.00    2.20
   3   0 -11   -0.40    2.30
  -3   0  10  545.85   16.20
   3   0 -10  534.55   17.00
   3   0 -10  514.55   15.90
  -3   0  10  530.55   16.40
  -3   0  10  552.94   16.30
  -3   0  10  553.94   16.70
  -3   0  10  548.85   17.80
   3   0 -10  563.94   16.40
  -3   0   9    1.10    2.00
  -3   0   9    1.10    1.90
   3   0  -9    3.00    1.80
  -3   0   9    0.80    1.80
   3   0  -9   -0.70    1.90
   3   0  -9   -0.90    1.90
  -3   0   9   -1.70    2.60
  -3   0   9   -0.30    2.20
   3   0  -8 1742.63   44.90
  -3   0   8 1763.32   45.00
   3   0  -8 1811.02   45.80
  -3   0   8 1798.02   45.10
   3   0  -8 1795.72   45.10
  -3   0   8 1803.02   44.90
  -3   0   8 1718.03   45.80
  -3   0   8 1790.42   45.20
  -3   0   7    0.90    2.00
   3   0  -7    0.70    1.70
   3   0  -7    2.00    1.90
   3   0  -7    0.60    1.60
  -3   0   7    2.00    1.70
  -3   0   7    0.00    2.10
  -3   0   7   -0.30    1.70
  -3   0   7   -1.20    1.70
  -3   0   6    3.50    1.50
   3   0  -6    6.30    1.70
[truncated: 1,527,745 more chars]
